# Supplementary material for: Epigenetic Landscapes of Single-Cell Chromatin Accessibility and Transcriptomic Immune Profiles of T Cells in COVID-19 Patients
Source: Front Immunol. 2021 Feb 24;12:625881. doi: 10.3389/fimmu.2021.625881 (PMC7943924; doi:10.3389/fimmu.2021.625881)
Supplement: Supplementary file 2 [file Table_2.XLS]

Symbol	pct.1	pct.2	HCs_Mean_Counts	MPs_Mean_Counts	log2FC(MPs_Mean_Counts/HCs_Mean_Counts)	Pvalue	AdjustPvalue
RPS26	0.932	0.953	37.3982075733694	16.6896386750564	-1.11813438744221	0	0
FOS	0.599	0.417	5.59285080836302	2.31241611934677	-0.993018513030676	0	0
TRAC	0.881	0.644	6.76876564302801	3.02265031617989	-0.949539059360236	0	0
ACTB	0.989	0.967	27.4850303928987	13.9646269109064	-0.928647634655359	0	0
ANXA1	0.608	0.39	4.17055807119443	1.86816506276149	-0.850191949149312	0	0
C1orf56	0.495	0.276	2.1222282874306	0.783895246849186	-0.807545126047928	0	0
S100A11	0.499	0.283	2.32405303759044	0.95014115371144	-0.769364849633149	0	0
TRAF3IP3	0.709	0.439	2.97644151275373	1.36097317014828	-0.752096304266367	0	0
MT-ND5	0.956	0.89	12.2583867561278	6.94842139440312	-0.738164977172094	0	0
MT-CO1	1	0.999	54.4208815260057	34.1419649871768	-0.657234795658668	0	0
GIMAP1	0.451	0.207	1.4316640745655	0.549494111532809	-0.650146667210532	0	0
LCK	0.667	0.442	2.55412781069556	1.33497403132945	-0.606089058409596	0	0
IL7R	0.864	0.833	9.45685326585349	5.91393993940558	-0.596868796876663	0	0
CORO1A	0.878	0.757	5.84426573415612	3.53118150276679	-0.595008493555425	0	0
RAC2	0.749	0.558	3.51198493510475	2.00145771734529	-0.588098906460381	0	0
FUS	0.632	0.813	2.48662048446388	4.2828262485257	0.599480624027029	0	0
IFI44	0.073	0.256	0.174880821990045	0.786124568356315	0.604318281213141	0	0
RNF145	0.179	0.411	0.450206818644586	1.20796317946483	0.606457451301944	0	0
ARID5A	0.126	0.335	0.301567232450732	0.984727653308841	0.608691216544865	0	0
HEBP2	0.303	0.539	0.806200593330461	1.76366820370882	0.61362629644059	0	0
CCDC59	0.383	0.627	1.19760977576341	2.38956329590814	0.625164178418004	0	0
AREG	0.037	0.2	0.0890352646135674	0.682956220368649	0.62794697610121	0	0
RBM38	0.296	0.514	0.796817162979946	1.78639313368289	0.632955209542126	0	0
BTG1	0.955	0.992	10.9665855641233	17.7034622716141	0.644293792185331	0	0
PSMD7	0.237	0.484	0.58295587116498	1.48766342323993	0.652170267090986	0	0
HMGB2	0.424	0.65	1.31874482017108	2.66898255679056	0.662035986779862	0	0
IDI1	0.137	0.351	0.32207960850043	1.09746142194597	0.665835225028093	0	0
CHD1	0.21	0.442	0.534723330659529	1.4349443070603	0.665910174914237	0	0
DNAJB6	0.293	0.525	0.767003109182408	1.8148161462275	0.671736115249063	0	0
SRSF7	0.703	0.838	3.07600492626459	5.51221332529799	0.675992164638899	0	0
EIF5	0.295	0.537	0.776207728347258	1.85674726871372	0.685573093854308	0	0
SRGN	0.447	0.623	1.63512055648948	3.24102954746676	0.686545567779097	0	0
PRRC2C	0.49	0.723	1.66662979557095	3.29704764404439	0.68832822177345	0	0
HNRNPH3	0.448	0.686	1.34264422114369	2.77595467768865	0.688703580485017	0	0
SF1	0.705	0.891	3.03855439993613	5.52699050463158	0.692578967629462	0	0
MALAT1	0.999	1	413.657644683784	670.131917627459	0.694675680004169	0	0
SRSF10	0.32	0.587	0.861931141889756	2.05323072075584	0.713536892508746	0	0
SAT1	0.405	0.585	1.35978720634073	2.88008641001523	0.717432011251176	0	0
IGLC2	0.02	0.178	0.0493387096286637	0.729333686402858	0.720735841613573	0	0
DYNLT1	0.227	0.482	0.567518748049641	1.58598780148229	0.722232771494392	0	0
PDE4D	0.095	0.3	0.229449508981429	1.03325304437654	0.725777286469382	0	0
PLCG2	0.197	0.474	0.539410062379157	1.55836580370593	0.732844977686708	0	0
OSER1	0.143	0.404	0.324121422057726	1.21035580442659	0.739243197703632	0	0
SMCHD1	0.442	0.676	1.43597538268094	3.06834775392137	0.73994344921803	0	0
SNHG15	0.191	0.434	0.472042004374464	1.46698646391562	0.744930960802158	0	0
JUNB	0.842	0.954	11.1988339500175	19.5142996608789	0.749886651320721	0	0
RNMT	0.389	0.665	1.13075758629939	2.59380249717772	0.754144656754846	0	0
CEMIP2	0.163	0.408	0.402572735426875	1.38864039695081	0.768114087600985	0	0
S100A9	0.291	0.5	0.877722614347021	2.22147522777887	0.778737543576774	0	0
TRA2B	0.48	0.733	1.54132966735529	3.38068673231864	0.785573512277072	0	0
SELENOK	0.427	0.666	1.27251197736061	2.92636460410874	0.788906250162863	0	0
GADD45A	0.08	0.28	0.198487872452991	1.07517617860424	0.792018513417454	0	0
PIK3R1	0.384	0.602	1.23805291655843	2.90475889653026	0.802989322563641	0	0
IFI27	0.006	0.13	0.0233896213530735	0.793333571092075	0.809288355806036	0	0
LEPROTL1	0.727	0.894	3.21372056168686	6.42689140780366	0.817663840972382	0	0
HIST1H4C	0.328	0.551	0.954445667852981	2.45947273716517	0.823792692221881	0	0
BTG2	0.303	0.585	0.908949453994061	2.39017749494789	0.828581905644529	0	0
FTH1	0.993	0.999	17.1058495449493	31.188131379526	0.830072955215365	0	0
HIST1H1C	0.16	0.409	0.396364014280856	1.48354640372174	0.830726620238171	0	0
ZNF331	0.103	0.35	0.23710275682397	1.22953557191501	0.849777878703975	0	0
RBM39	0.621	0.854	2.41195212424016	5.15737211774362	0.851717356530599	0	0
WHAMM	0.161	0.456	0.38352465685527	1.52666025862243	0.868883333204421	0	0
IGKC	0.085	0.326	0.239192027968408	1.26851120395717	0.872346016984649	0	0
XAF1	0.137	0.394	0.358185494560488	1.52777821583791	0.896189359259036	0	0
IER2	0.557	0.799	2.62446661387563	5.76360059211726	0.900022767520091	0	0
CNOT1	0.193	0.514	0.505035121533407	1.8518151353466	0.922083310121585	0	0
DDX24	0.526	0.816	1.92420201625435	4.55327400154695	0.92529559882647	0	0
EIF1	0.997	1	21.7105329098654	42.214410087065	0.92815090761709	0	0
CCNL1	0.529	0.815	1.86682483351755	4.48601092369978	0.936303738021004	0	0
SBDS	0.419	0.732	1.27658314200377	3.3749121525295	0.942383899877224	0	0
HIST1H1E	0.16	0.423	0.391248831069532	1.6796309542732	0.945653847248089	0	0
TNFAIP3	0.364	0.621	1.44290493755421	3.72746264589726	0.952468334638255	0	0
EIF2AK2	0.138	0.456	0.35554479019314	1.74784106070392	1.01942577510615	0	0
DDIT4	0.154	0.426	0.420347562378593	1.9405294498708	1.0498319356031	0	0
DUSP2	0.215	0.49	0.843308147229991	3.00231377487898	1.11853700905722	0	0
ZFP36L2	0.768	0.941	4.90651625773542	11.9158928613622	1.12876801327913	0	0
GADD45B	0.326	0.643	1.05373880157774	3.52219953246659	1.1387719407407	0	0
DDX21	0.32	0.654	0.923154943228471	3.2925264553106	1.1583520244674	0	0
LY6E	0.525	0.769	1.81364684353219	5.30860124814936	1.16487890505419	0	0
MT2A	0.283	0.57	0.9606291477126	3.87470043910614	1.31399688875839	0	0
IFITM1	0.389	0.786	1.50492148732799	5.35306053531225	1.34268638075378	0	0
MTRNR2L12	0.802	0.978	4.65920693600056	13.6638656075844	1.37359367148741	0	0
H3F3B	0.952	0.998	10.4134081685298	30.1362448908864	1.44786530179132	0	0
PIM3	0.143	0.556	0.351305734267036	2.79282969913312	1.48892047222572	0	0
NFKBIA	0.483	0.847	1.95956030891162	7.53833652601134	1.52857216958506	0	0
ISG15	0.29	0.578	0.89708365811653	4.64525328393562	1.57325501091419	0	0
IFI6	0.194	0.563	0.541946566016278	3.59884704917165	1.57651944506249	0	0
IFI44L	0.065	0.494	0.194345833848591	2.62055943775101	1.59999199260328	0	0
MX1	0.082	0.272	0.204659576890642	0.859032534174851	0.625926503677881	9.88131291682493e-324	2.23149689600657e-319
REL	0.113	0.316	0.275317656065893	0.926613717530628	0.595210704691276	2.92530844618623e-312	6.60622406402236e-308
USP15	0.376	0.597	1.1229806085178	2.20495047027632	0.594210867811999	3.60554941215438e-309	8.14241223746824e-305
STAT3	0.257	0.469	0.664460043077859	1.50215341316472	0.588116009739816	8.57693046379205e-301	1.93692820663816e-296
RSRC2	0.302	0.505	0.82785822964103	1.76159431136366	0.595347219824312	1.60253394765793e-295	3.61900241399591e-291
SOCS3	0.208	0.408	0.583036942273575	1.5030154548694	0.660972275898059	1.85642531743145e-294	4.19236529435543e-290
HIST1H1D	0.211	0.394	0.613419704039664	1.58054466825324	0.677553823143335	6.18135283634186e-278	1.39593491103108e-273
FAM133B	0.31	0.527	0.942335957015142	1.94297432244678	0.59948219603002	1.07974595718167e-277	2.43839029510337e-273
H1FX	0.633	0.771	3.43609303725221	5.84806420475598	0.626406604785107	2.00178512338895e-259	4.52063134414926e-255
TSPYL2	0.152	0.338	0.397673198701595	1.11023396467618	0.594375889551698	2.11913850048035e-259	4.78565047563479e-255
DUSP1	0.617	0.495	4.06723048944437	2.2237745499675	-0.652446598585019	1.12675073668379e-246	2.544541188653e-242
