# Supplementary material for: Epigenetic Landscapes of Single-Cell Chromatin Accessibility and Transcriptomic Immune Profiles of T Cells in COVID-19 Patients
Source: Front Immunol. 2021 Feb 24;12:625881. doi: 10.3389/fimmu.2021.625881 (PMC7943924; doi:10.3389/fimmu.2021.625881)
Supplement: Supplementary file 3 [file Table_3.XLS]

Symbol	pct.1	pct.2	HCs_Mean_Counts	SCPs_Mean_Counts	log2FC(SCPs_Mean_Counts/HCs_Mean_Counts)	Pvalue	AdjustPvalue
TRAC	0.881	0.597	6.76876564302801	2.48160072974957	-1.15793462705704	0	0
RPL36A	0.972	0.864	12.3844523587274	5.67445250793293	-1.00383670518967	0	0
TRAF3IP3	0.709	0.391	2.97644151275373	1.03472241452423	-0.96664596196147	0	0
C1orf56	0.495	0.247	2.1222282874306	0.679053953538782	-0.894927436890925	0	0
S100A11	0.499	0.283	2.32405303759044	0.800106360721964	-0.884861249637976	0	0
RPS10	0.999	0.993	38.3992025116081	21.0140509407559	-0.83974177921611	0	0
PTPRC	0.921	0.827	7.92209355916623	4.23447048902953	-0.769338672900039	0	0
SNHG25	0.513	0.391	2.31058049943894	0.973716012086073	-0.746169788352791	0	0
MT-ND3	1	0.998	77.6636549803378	47.2659614298572	-0.704691103504036	0	0
GIMAP7	0.583	0.363	2.27235672346091	1.00817873288861	-0.704442348297668	0	0
RIPOR2	0.669	0.481	2.87975639515651	1.41033490243496	-0.686732455597904	0	0
IL16	0.323	0.105	0.90929521614992	0.207522797303009	-0.660989763662885	0	0
MT-ND5	0.956	0.918	12.2583867561278	7.50967556944143	-0.63972920751918	0	0
CORO1A	0.878	0.776	5.84426573415612	3.45310347790133	-0.620084638274295	0	0
G3BP2	0.277	0.56	0.724357645253579	1.64908713319282	0.61943626560661	0	0
RHOH	0.356	0.621	1.01735903237382	2.09956304602946	0.619596983751999	0	0
DYNLT1	0.227	0.492	0.567518748049641	1.41439824345185	0.623180963126331	0	0
RNMT	0.389	0.673	1.13075758629939	2.28307686103623	0.623682056850451	0	0
GSPT1	0.195	0.451	0.47545782520887	1.28527202076276	0.631203219480831	0	0
PRRC2C	0.49	0.765	1.66662979557095	3.2001149802445	0.655411271443179	0	0
WHAMM	0.161	0.422	0.38352465685527	1.18180461305733	0.657173554360196	0	0
SF1	0.705	0.91	3.03855439993613	5.39309989076066	0.662676662943506	0	0
DNAJA1	0.293	0.565	0.788819517201848	1.84317929349907	0.668497245424288	0	0
SOCS1	0.128	0.387	0.316730627983206	1.09432590126828	0.669525725311388	0	0
ARID5B	0.25	0.523	0.755777316805282	1.79569586145891	0.671097540004004	0	0
HERPUD1	0.186	0.428	0.470947869328041	1.36698521694643	0.686304577607508	0	0
S100A8	0.16	0.447	0.412553219239292	1.29115295944155	0.697768554070269	0	0
TSPYL2	0.152	0.412	0.397673198701595	1.26879184733302	0.698897181601443	0	0
PER1	0.065	0.352	0.144098383907345	0.861643728037675	0.702365885192828	0	0
TRA2B	0.48	0.754	1.54132966735529	3.1356795151561	0.70254085431692	0	0
HIST1H4C	0.328	0.565	0.954445667852981	2.19410892178228	0.708654031366634	0	0
LEPROTL1	0.727	0.885	3.21372056168686	5.91018785256212	0.71363028747924	0	0
HSP90AA1	0.752	0.925	3.87846834515391	7.08554130591342	0.728916094491899	0	0
GADD45A	0.08	0.315	0.198487872452991	0.992846707705445	0.733615430142081	0	0
HIST1H1E	0.16	0.436	0.391248831069532	1.31902395343058	0.737137246390336	0	0
FTH1	0.993	0.999	17.1058495449493	29.2383911309753	0.739925510194428	0	0
YPEL5	0.385	0.674	1.15658905101175	2.60650386025062	0.741849678187373	0	0
SRSF7	0.703	0.9	3.07600492626459	5.86898347366497	0.752940818304316	0	0
RGCC	0.306	0.403	0.89713147798628	2.20662179029735	0.757234536901984	0	0
EZR	0.306	0.574	0.877371457769493	2.17922024854907	0.759958835435167	0	0
CYCS	0.364	0.644	1.02146636952306	2.43345067083193	0.764257034073077	0	0
DDX24	0.526	0.816	1.92420201625435	3.97121750666087	0.765556244968335	0	0
SNHG15	0.191	0.504	0.472042004374464	1.50262787356426	0.765624947533369	0	0
IDI1	0.137	0.448	0.32207960850043	1.25017753788341	0.767229783078769	0	0
CRYBG1	0.166	0.464	0.422874628565117	1.42351659322272	0.768293410690907	0	0
ZNF331	0.103	0.388	0.23710275682397	1.1189153681952	0.77636062691735	0	0
PELI1	0.065	0.348	0.14265890801302	0.96115470071433	0.779308530494305	0	0
IER2	0.557	0.778	2.62446661387563	5.26920832465326	0.790514571146429	0	0
H1FX	0.633	0.798	3.43609303725221	6.71464781084752	0.798310673217342	0	0
GADD45B	0.326	0.62	1.05373880157774	2.60493117947497	0.811719009111602	0	0
SELENOK	0.427	0.745	1.27251197736061	2.99734844973368	0.814755440062024	0	0
HIST1H1D	0.211	0.495	0.613419704039664	1.87133643709095	0.831600602133027	0	0
RBM39	0.621	0.887	2.41195212424016	5.09203384527976	0.836326553753663	0	0
BTG1	0.955	0.994	10.9665855641233	20.3740354899312	0.836847753786194	0	0
BTG2	0.303	0.618	0.908949453994061	2.41490790252612	0.839067767718192	0	0
STAT3	0.257	0.612	0.664460043077859	1.98384095561475	0.842116401610773	0	0
RNF19A	0.16	0.425	0.391065342228977	1.49912301876617	0.845231730618002	0	0
PIK3R1	0.384	0.673	1.23805291655843	3.04997998870782	0.855670631715324	0	0
TOB1	0.296	0.562	0.873760377365452	2.42034788594746	0.868206601873456	0	0
DUSP2	0.215	0.499	0.843308147229991	2.47072756638096	0.912940858177104	0	0
EIF1	0.997	1	21.7105329098654	42.1523115155197	0.926076281766049	0	0
HBA1	0.023	0.317	0.0652399519570818	1.07601251214309	0.962636695722833	0	0
CEMIP2	0.163	0.496	0.402572735426875	1.77530804457181	0.984572323012653	0	0
PPP1R15A	0.335	0.611	1.08343322405414	3.1344921439717	0.98874726725745	0	0
ZFP36	0.387	0.666	1.34261171920557	3.658790570351	0.991837625809511	0	0
MTRNR2L12	0.802	0.968	4.65920693600056	10.2848485886437	0.995715264243414	0	0
AREG	0.037	0.338	0.0890352646135674	1.19222142403235	1.00934285275528	0	0
SOCS3	0.208	0.588	0.583036942273575	2.22263728207867	1.02554689461223	0	0
DDX21	0.32	0.706	0.923154943228471	2.94809378469471	1.03768125931648	0	0
S100A9	0.291	0.686	0.877722614347021	2.88888442080512	1.0503724006238	0	0
SBDS	0.419	0.812	1.27658314200377	3.7604822688891	1.06423758735847	0	0
PIM3	0.143	0.485	0.351305734267036	1.82694215545184	1.06488824043663	0	0
CCNL1	0.529	0.877	1.86682483351755	5.05898199996469	1.0796216627595	0	0
SRGN	0.447	0.793	1.63512055648948	4.61581511666016	1.09162647363376	0	0
SAT1	0.405	0.713	1.35978720634073	4.06431694514239	1.10171092667834	0	0
HIST1H1C	0.16	0.553	0.396364014280856	2.13055828094624	1.16474487705398	0	0
ZFP36L2	0.768	0.9	4.90651625773542	12.4738186443651	1.18977942056983	0	0
PMAIP1	0.056	0.357	0.158948273588929	1.82562613813748	1.28575441652154	0	0
JUND	0.946	0.996	11.3014900296365	29.7166292775375	1.32018683509515	0	0
CD69	0.623	0.899	3.10742489233507	9.38308038325955	1.33792841671538	0	0
DDIT4	0.154	0.605	0.420347562378593	2.62559357754396	1.35197320686194	0	0
KLF6	0.53	0.849	2.6117764693192	8.35671584979229	1.37329363344318	0	0
TSC22D3	0.784	0.964	4.83064536399543	14.7611803873426	1.43464810341801	0	0
HBA2	0.04	0.45	0.112623705524886	2.00887098187042	1.43525649727112	0	0
NFKBIA	0.483	0.886	1.95956030891162	7.71916740596513	1.55880752267734	0	0
H3F3B	0.952	0.998	10.4134081685298	32.9967216040524	1.57466596959844	0	0
TNFAIP3	0.364	0.825	1.44290493755421	6.69267738766888	1.6548880823542	0	0
HBB	0.09	0.597	0.234015203895425	7.01445257428047	2.69924381115595	0	0
CLK1	0.306	0.581	0.86398657226315	1.80920403229879	0.591769943931391	6.12740213972314e-320	1.38375122521368e-315
DDX3Y	0.196	0.446	0.478596942957564	1.23587069258714	0.596607919376878	2.83583648392564e-310	6.40416953164927e-306
NEAT1	0.474	0.723	2.1171735041366	4.15735743982524	0.726393578896779	8.3310894204722e-310	1.88140992382524e-305
SLC2A3	0.194	0.441	0.510632313193412	1.3524322235698	0.639000605448967	1.36383973120982e-306	3.07995926499114e-302
TUBA1A	0.534	0.71	2.00373903753528	3.56758495681912	0.604672085051686	4.08136385248715e-295	9.21694398807174e-291
GIMAP1	0.451	0.24	1.4316640745655	0.565544994824022	-0.635278966435663	2.0259028205676e-278	4.57509633968782e-274
LBH	0.409	0.2	1.30642373861792	0.475037804774889	-0.644905660017285	5.74550845365619e-269	1.29750817408918e-264
MT2A	0.283	0.478	0.9606291477126	2.2679909373964	0.737087306595964	1.37529509021032e-258	3.10582890222196e-254
GPR183	0.377	0.604	1.34686663984259	2.64347517650753	0.634579298074515	1.03729890702527e-254	2.34253212173516e-250
SELL	0.596	0.457	2.6700163405948	1.41659699393562	-0.602809585851453	3.87239820668383e-254	8.74503687015409e-250
JUN	0.638	0.813	5.14597282612453	9.44133372875329	0.764592713709965	2.0410231541499e-249	4.60924258901672e-245
GIMAP4	0.377	0.201	1.24071460924655	0.463221593100865	-0.614810639776987	7.66940886803957e-248	1.73198260466938e-243
RPS26	0.932	0.979	37.3982075733694	23.8849256542086	-0.625766890727956	2.69858752793258e-223	6.09422021433015e-219
CCL5	0.216	0.166	2.64663870036296	1.07974908889517	-0.810157783142192	2.05371987627822e-71	4.63791559659909e-67
GNLY	0.14	0.079	0.968807580463211	0.291249101353538	-0.608554772656061	2.25225517817602e-60	5.0862678688749e-56
GZMK	0.1	0.05	1.09015651165293	0.372872378877403	-0.60641345592538	2.28653599910173e-50	5.16368424677143e-46
