# Supplementary material for: Epigenetic Landscapes of Single-Cell Chromatin Accessibility and Transcriptomic Immune Profiles of T Cells in COVID-19 Patients
Source: Front Immunol. 2021 Feb 24;12:625881. doi: 10.3389/fimmu.2021.625881 (PMC7943924; doi:10.3389/fimmu.2021.625881)
Supplement: Supplementary file 4 [file Table_4.XLS]

Symbol	pct.1	pct.2	HCs_Mean_Counts	MPs_Mean_Counts	log2FC(MPs_Mean_Counts/HCs_Mean_Counts)	Pvalue	AdjustPvalue
TRDC	0.488	0.242	6.48297640718496	1.86975951034521	-1.3826823842926	0	0
FOS	0.618	0.375	5.96111886537676	1.71588402521938	-1.35789733571865	0	0
TRGC1	0.381	0.17	3.13688775590877	0.674817734133234	-1.3045417146577	0	0
RPS26	0.952	0.959	31.1567513914649	13.5223471764022	-1.14684701886761	0	0
PRF1	0.66	0.435	6.95606106506526	2.87121842792142	-1.03926663739945	0	0
MT-ND5	0.985	0.94	20.3301383037758	9.67103507737335	-0.999193197479351	0	0
C1orf56	0.511	0.266	2.56252781633496	0.785136023284354	-0.996867270312217	0	0
MT-CO1	1	0.999	90.289477573978	50.8547305476063	-0.815972970753214	0	0
LINC01871	0.536	0.344	2.89768895452184	1.2465854661433	-0.794885017562519	0	0
PLEK	0.53	0.313	2.72433175040108	1.16022962668812	-0.785796913629592	0	0
CDK2AP2	0.354	0.139	1.27541357909044	0.347756596023285	-0.755568823098444	0	0
MT-ATP6	1	1	115.327821516686	68.2932881972159	-0.747408656248453	0	0
CRIP1	0.561	0.476	3.90879518886367	1.9440771263409	-0.737553507616405	0	0
PTPRC	0.958	0.88	11.6894104549153	6.64536506447142	-0.730967746975416	0	0
CX3CR1	0.247	0.064	0.926072534342357	0.171585232350937	-0.71720012144057	0	0
ANXA1	0.762	0.597	6.96433508697844	3.88188804289758	-0.706114711532023	0	0
CD52	0.948	0.881	15.7163137185988	9.4866227818833	-0.672706606785566	0	0
CDC42SE1	0.629	0.503	3.10648952018913	1.63158121246328	-0.641975698195054	0	0
CD2	0.71	0.543	3.90085937861743	2.1417347537221	-0.641473367990076	0	0
TRAF3IP3	0.606	0.41	2.46078955994778	1.22636119384826	-0.636413550898894	0	0
MT-ND4	0.999	0.995	50.7580194244362	33.4219081841705	-0.588455336496209	0	0
PSMD7	0.26	0.506	0.725435990946628	1.59673853756509	0.589739803481038	0	0
IDI1	0.238	0.461	0.694146185030418	1.55846937216266	0.594722594948536	0	0
USP15	0.327	0.574	0.972878910881926	1.98272922796179	0.596330605136862	0	0
CHD1	0.215	0.444	0.590891935580518	1.42906309451398	0.610564123087546	0	0
FTH1	0.987	0.995	15.891806898719	24.9638283236624	0.620179462069149	0	0
IFI44	0.069	0.288	0.178557125127318	0.83944397824898	0.642248050259238	0	0
RNMT	0.392	0.653	1.23377775220498	2.48722407833616	0.642593416996831	0	0
GNAS	0.761	0.912	3.86753264516733	6.6042048306602	0.643606738937847	0	0
GADD45A	0.099	0.276	0.261216994948582	0.974686307151472	0.646806973570741	0	0
DNAJB6	0.426	0.646	1.43774903190674	2.82025051730349	0.648117640677603	0	0
REL	0.214	0.448	0.635769389166748	1.56438786941477	0.648645117908931	0	0
WHAMM	0.168	0.407	0.436677686565747	1.25337442138922	0.649350617454323	0	0
OSER1	0.138	0.386	0.332614102251687	1.09070072500548	0.649727495022851	0	0
SNHG15	0.205	0.441	0.549911194247632	1.43275514676606	0.650405567132271	0	0
SRSF7	0.785	0.886	4.47029204745465	7.58999197315288	0.651038925704233	0	0
TUBA4A	0.268	0.44	0.781699134991433	1.79782249022641	0.651050694589232	0	0
DDX24	0.568	0.793	2.3184962726925	4.22064007618098	0.653697045346958	0	0
STK17B	0.497	0.716	1.81747709788131	3.43525095832612	0.654611855000967	0	0
CCDC59	0.358	0.628	1.14939784859244	2.39319263733045	0.658710789617776	0	0
OASL	0.054	0.234	0.149078699533061	0.814435820596732	0.659043416900624	0	0
FUS	0.657	0.844	2.93203997963725	5.231331690005	0.664262522146647	0	0
IFIT3	0.019	0.17	0.0504876102303038	0.669635251366857	0.66847381933337	0	0
IFITM3	0.088	0.285	0.268314223862204	1.02227580834269	0.673067556471382	0	0
IGLC2	0.02	0.211	0.0591584107036918	0.711486519689888	0.692331550199013	0	0
ZBP1	0.153	0.373	0.449138719277364	1.34884588525224	0.696756352993826	0	0
RAB5IF	0.326	0.506	1.03337050081575	2.311009197758	0.703397905583596	0	0
PIK3R1	0.443	0.668	1.83053216258174	3.66435176866026	0.720603278809035	0	0
PDE4D	0.154	0.394	0.440289604225198	1.38391985177378	0.726976803968274	0	0
ZNF331	0.101	0.309	0.24899951348266	1.07183640660195	0.730137176509585	0	0
BTG1	0.915	0.982	9.52625232194305	16.493003060955	0.732786098230232	0	0
PLSCR1	0.061	0.306	0.153679288498022	0.92442745136718	0.738187059604178	0	0
MX1	0.063	0.303	0.172978309495795	0.972362999248487	0.749748758260361	0	0
HNRNPH3	0.408	0.685	1.28162394692734	2.86179025062176	0.759208778969453	0	0
SRSF10	0.316	0.601	0.928809453545375	2.2932174699701	0.771787157421894	0	0
TRA2B	0.453	0.726	1.53500563171971	3.33349071965618	0.773540662742115	0	0
LEPROTL1	0.493	0.726	1.86873638891347	3.95033921000233	0.787111982270537	0	0
IRF7	0.108	0.357	0.289186805176938	1.22486441037266	0.787256089172319	0	0
TSPYL2	0.167	0.408	0.501568815342585	1.59382469762176	0.788610385414342	0	0
TYMP	0.097	0.347	0.272586006826855	1.22337413264634	0.804987571521845	0	0
PLCG2	0.185	0.489	0.523767827610478	1.66317397397799	0.805503576810528	0	0
RBM38	0.298	0.587	0.879437608749445	2.28839145185535	0.807081025055926	0	0
ISG20	0.554	0.741	2.06177501105831	4.37988944770502	0.813208253968343	0	0
HMGB2	0.475	0.678	1.84202029284412	4.00415716317314	0.816210244373197	0	0
CEMIP2	0.252	0.526	0.788512490414446	2.18038452128947	0.830441009990825	0	0
MT2A	0.52	0.7	2.90520261558266	6.00677798928028	0.843353782587548	0	0
CCNL1	0.54	0.817	2.09191192881017	4.55323346054125	0.844828823204938	0	0
EIF1	0.998	1	24.2163731694548	44.8362154285142	0.862127139540442	0	0
H1FX	0.515	0.7	3.0942989877219	6.48230107504028	0.869865559090164	0	0
GADD45B	0.474	0.734	1.89405184722417	4.29501585571455	0.871544236191993	0	0
S100A9	0.287	0.567	0.926787577143037	2.54172196208318	0.878253432413169	0	0
MAP3K8	0.163	0.395	0.518989239218504	1.82934321440611	0.897355544368555	0	0
RBM39	0.719	0.92	3.55334944211476	7.54251232287878	0.907732242043804	0	0
IFITM1	0.505	0.827	2.95170236430123	6.43025139071304	0.910936733271327	0	0
SBDS	0.384	0.716	1.22261717756234	3.25751989830952	0.937753791911003	0	0
ZFP36L2	0.739	0.895	4.70283470576345	9.95626566189684	0.942005030783091	0	0
IGKC	0.081	0.382	0.280952482369428	1.47078744325858	0.947753944816605	0	0
DDX21	0.312	0.611	0.958307488852649	2.80278183394458	0.957447862430627	0	0
CNOT1	0.219	0.571	0.653961583505306	2.23073782219122	0.965937953634628	0	0
TNFAIP3	0.386	0.646	1.65337295248601	4.19249702570851	0.968601012705762	0	0
XAF1	0.151	0.461	0.438390614215783	1.83633931210133	0.979574620807119	0	0
HIST1H4C	0.295	0.552	0.917053998498669	2.85784791573926	1.00890529591596	0	0
HIST1H1E	0.222	0.517	0.671982181259665	2.41232680220274	1.02919634939455	0	0
PIM3	0.123	0.433	0.330046219615156	1.75302408082194	1.04954084850285	0	0
EIF2AK2	0.163	0.528	0.445528435896759	2.07980868749404	1.09124374667462	0	0
IFI27	0.002	0.152	0.00497750535100399	1.14710892684663	1.09523217408609	0	0
LY6E	0.632	0.845	2.80450542243605	7.13984877047544	1.09729307238804	0	0
CCL3L1	0.04	0.248	0.132664725158458	1.51615892592344	1.15150216989764	0	0
HIST1H1C	0.191	0.496	0.558855763509988	2.49341930685035	1.16415237065441	0	0
DDIT4	0.224	0.559	0.712447525881668	2.84752852100109	1.16787224042578	0	0
NFKBIA	0.458	0.78	2.34647301611783	6.7528442758725	1.21208430579519	0	0
DUSP2	0.523	0.731	3.94790718470878	10.5369575709795	1.22137247589394	0	0
MTRNR2L12	0.818	0.982	5.48983380210496	14.4064369137231	1.24727980674767	0	0
H3F3B	0.974	0.999	14.0479098577562	36.1715655089819	1.30463633793531	0	0
CCL4	0.525	0.403	3.62123014487077	12.4264651779345	1.53873068750633	0	0
IFI44L	0.025	0.457	0.0749354244485469	2.204669388022	1.57592553375331	0	0
CCL4L2	0.163	0.123	0.657327653730708	3.98100656389222	1.58757846055924	0	0
ISG15	0.386	0.691	1.29619587119817	6.53288848756377	1.71395745995753	0	0
IFI6	0.222	0.685	0.649928073381075	5.74531963294851	2.03148367487994	0	0
PMAIP1	0.112	0.291	0.352390827781072	1.27036583130728	0.747412645618354	9.14021444806306e-322	2.12217499055128e-317
RSRC2	0.34	0.573	1.07551358391355	2.12796648122683	0.591756678858826	2.72724236504368e-321	6.33211132315842e-317
RIPOR2	0.623	0.453	2.68802850680544	1.44040312322139	-0.595730325049019	9.26496602363798e-319	2.15113981136827e-314
SAMD3	0.564	0.37	2.43346458323252	1.18274359732567	-0.653522412366547	4.63982235698796e-317	1.07727395484546e-312
KLRG1	0.488	0.311	2.63510987444442	1.15238627246302	-0.756061960868575	5.27209199780909e-317	1.22407432005131e-312
ARPC5L	0.421	0.591	1.48423438931763	2.75026268205365	0.594190351457024	1.12509964675945e-306	2.6122563598461e-302
LBH	0.453	0.261	1.59675965705381	0.685568665025894	-0.623477092035612	6.31702979561097e-304	1.46668797794496e-299
KLRC1	0.187	0.041	1.10149589767226	0.145131697883038	-0.875903112667253	6.72303258416229e-304	1.5609537053908e-299
DYNLL1	0.478	0.289	1.93615075772773	0.879176465813362	-0.643825495045362	2.47511254116154e-287	5.74671629806887e-283
GIMAP7	0.512	0.34	1.95252685828613	0.959635533951153	-0.591364826191803	8.25427818813071e-286	1.91647830972019e-281
CCL3	0.075	0.152	0.320240924911439	2.57294689223378	1.43631324544373	5.85984377870127e-267	1.36053852853886e-262
HIST1H1D	0.217	0.386	0.713358874084231	1.73355108167812	0.673948970461637	1.05425008763653e-257	2.44775785347449e-253
SPN	0.378	0.215	1.38580382404517	0.574376036162345	-0.599695253896412	6.46845945287013e-246	1.50184691576739e-241
FGFBP2	0.615	0.43	9.88729126841006	5.99952258823408	-0.637316630093394	1.35127028925847e-226	3.1373793576003e-222
KLRD1	0.577	0.411	4.3861348159901	2.48147769091218	-0.629550562490778	6.01740454452957e-214	1.39712098714887e-209
KLRB1	0.535	0.389	7.05218677404037	3.77263155390202	-0.754595671646493	4.9947074259342e-205	1.1596711701534e-200
TRGC2	0.35	0.224	1.69511477738599	0.763414964607524	-0.611974706820633	2.29949312875506e-170	5.33896314634349e-166
LTB	0.433	0.577	3.38907988047545	5.88828317998813	0.65022592647516	2.67451516369351e-165	6.20968930706359e-161
KLRC2	0.174	0.087	1.18266999513036	0.418395873798358	-0.621833776665187	4.37943788042566e-115	1.01681788707723e-110
PTGDS	0.067	0.101	0.69211737305286	1.66033357635592	0.652777511142725	1.37959363408066e-32	3.20314049960848e-28
