# Supplementary material for: Epigenetic Landscapes of Single-Cell Chromatin Accessibility and Transcriptomic Immune Profiles of T Cells in COVID-19 Patients
Source: Front Immunol. 2021 Feb 24;12:625881. doi: 10.3389/fimmu.2021.625881 (PMC7943924; doi:10.3389/fimmu.2021.625881)
Supplement: Supplementary file 5 [file Table_5.XLS]

Symbol	pct.1	pct.2	HCs_Mean_Counts	SCPs_Mean_Counts	log2FC(SCPs_Mean_Counts/HCs_Mean_Counts)	Pvalue	AdjustPvalue
TRDC	0.488	0.166	6.48297640718496	1.28146217837196	-1.71365348923114	0	0
TRGC1	0.381	0.181	3.13688775590877	0.671353510517273	-1.30752890189435	0	0
TYROBP	0.462	0.243	5.57252495561847	1.91510462647444	-1.17290005036243	0	0
C1orf56	0.511	0.279	2.56252781633496	0.778301531011201	-1.00240130875093	0	0
GNLY	0.698	0.531	51.8923241026857	25.6804539160258	-0.98727515779188	0	0
PRF1	0.66	0.569	6.95606106506526	3.04592422387977	-0.975585049403175	0	0
RPL36A	0.886	0.791	8.0528188868759	3.84790794973551	-0.901004786024771	0	0
RPS26	0.952	0.967	31.1567513914649	16.2689481020218	-0.896941459719373	0	0
RPS10	0.99	0.969	24.2457218006762	13.7451118299364	-0.775802161951886	0	0
MT-ND5	0.985	0.959	20.3301383037758	11.5870473435157	-0.760953423245372	0	0
LINC01871	0.536	0.438	2.89768895452184	1.40770549668157	-0.694960027704203	0	0
CX3CR1	0.247	0.084	0.926072534342357	0.200812476028282	-0.68165116368522	0	0
CD247	0.691	0.645	4.66496649296198	2.5563785317084	-0.671658533786081	0	0
PLEK	0.53	0.411	2.72433175040108	1.36614734848131	-0.654441670562036	0	0
KLRD1	0.577	0.486	4.3861348159901	2.42545953244208	-0.652952799662344	0	0
CDC42SE1	0.629	0.54	3.10648952018913	1.62158717534409	-0.647465095877101	0	0
PRMT2	0.592	0.456	2.49531319534761	1.24126577481954	-0.641107995851152	0	0
RIPOR2	0.623	0.491	2.68802850680544	1.39888223038552	-0.620487474828711	0	0
RPL39	1	0.998	76.7724304171957	50.2419111165324	-0.601934540855365	0	0
GIMAP7	0.512	0.365	1.95252685828613	0.949401352114747	-0.598919033301037	0	0
RPL38	0.989	0.975	18.0505014687682	11.6033369643572	-0.596023210218332	0	0
BUD31	0.324	0.614	0.94976890388348	1.92922170941048	0.587214254414906	0	0
EML4	0.273	0.535	0.811584321928611	1.7298852668315	0.591588359035165	0	0
REL	0.214	0.479	0.635769389166748	1.46553522332546	0.591931492319551	0	0
IDH2	0.294	0.524	0.885378276650564	1.84544103059926	0.593798270576709	0	0
PCLAF	0.011	0.155	0.0382381893381738	0.572235943132608	0.598680276739571	0	0
HAUS3	0.113	0.376	0.27312134005836	0.927992870614959	0.598729788971669	0	0
RNF213	0.629	0.827	2.93413753626673	4.9635951220468	0.600134919402873	0	0
PSMD7	0.26	0.57	0.725435990946628	1.62639211333418	0.60612136818626	0	0
HMGN2	0.636	0.732	2.80068491449321	4.80509848151293	0.61106111470147	0	0
ELF1	0.395	0.676	1.25637600115155	2.45169202271159	0.613296248154665	0	0
SUB1	0.847	0.925	5.06836960022109	8.28582802760247	0.613721605547174	0	0
PRRC2C	0.547	0.797	2.13084401539098	3.79298132354633	0.614371685871735	0	0
EPC1	0.472	0.758	1.61765789909273	3.01210168932091	0.616081608224992	0	0
FUS	0.657	0.861	2.93203997963725	5.04115446303679	0.619546283958754	0	0
STK17B	0.497	0.755	1.81747709788131	3.33090866784114	0.620265865154009	0	0
FLNA	0.597	0.797	3.10110063955125	5.35492884328523	0.631864824010644	0	0
CLEC2B	0.634	0.802	3.08424999399838	5.34140116678628	0.634730471594537	0	0
FAM133B	0.344	0.642	1.12452533658548	2.2990147282485	0.634894669747745	0	0
MXD4	0.297	0.567	0.955831905126912	2.03729165347223	0.635003066251478	0	0
CCNH	0.237	0.515	0.673758899092797	1.59938966414136	0.635081192548246	0	0
HMGB1	0.901	0.961	7.25945629824633	11.8813668037933	0.641166961228076	0	0
TYMS	0.007	0.123	0.0275376294910606	0.602812982432498	0.641414872581716	0	0
PSME2	0.605	0.741	2.48545139558193	4.45535222244934	0.646326837071229	0	0
PER1	0.074	0.338	0.17521180611939	0.841821187901608	0.648212210728179	0	0
EZH2	0.039	0.295	0.10250913065323	0.728657366040656	0.648861339612378	0	0
GNAS	0.761	0.927	3.86753264516733	6.66044497042716	0.65423754133817	0	0
RSRC2	0.34	0.659	1.07551358391355	2.2793000092976	0.659919519653337	0	0
LEPROTL1	0.493	0.743	1.86873638891347	3.56666242526944	0.670724743923384	0	0
DNAJB6	0.426	0.72	1.43774903190674	2.88390261032907	0.671957418265196	0	0
SLC25A5	0.515	0.695	1.8743529475253	3.58252400923913	0.672905215432703	0	0
PLCG2	0.185	0.483	0.523767827610478	1.43073980350954	0.673752369530441	0	0
DDX3Y	0.242	0.521	0.661969527696612	1.65139602397871	0.673858243014253	0	0
KLF6	0.609	0.781	3.43637699202332	6.10566321923517	0.679587344902029	0	0
RIOK3	0.19	0.503	0.516773087631207	1.4307508680169	0.680396764974108	0	0
POMP	0.524	0.759	1.88394757285736	3.62186207247253	0.680429268809217	0	0
BTG3	0.148	0.45	0.392197420820894	1.23247433349857	0.681279781603456	0	0
TSPYL2	0.167	0.387	0.501568815342585	1.42004018743534	0.688560411611811	0	0
RGS1	0.074	0.306	0.231691852513537	0.992480432151997	0.693924191367973	0	0
EIF1	0.998	0.999	24.2163731694548	39.8835201244093	0.697158629477272	0	0
VIM	0.823	0.917	6.61737187784436	11.3509370505311	0.697255266991441	0	0
MKI67	0.009	0.163	0.0259142185242166	0.66867993246477	0.701797154074522	0	0
SBDS	0.384	0.676	1.22261717756234	2.62288825928154	0.704880828732223	0	0
ODC1	0.251	0.557	0.718780822191128	1.81907908682342	0.713838367021818	0	0
ARPC5L	0.421	0.712	1.48423438931763	3.0808058285827	0.716052767134431	0	0
BTG1	0.915	0.97	9.52625232194305	16.3178638391043	0.718269101596887	0	0
ZBP1	0.153	0.445	0.449138719277364	1.38585559422252	0.719311021469551	0	0
IFNG	0.152	0.353	0.629836058722939	1.7199727554228	0.738865346268178	0	0
HLA-DPA1	0.518	0.765	2.33999649306188	4.58157002167342	0.740824402239	0	0
TRA2B	0.453	0.766	1.53500563171971	3.25364507148941	0.746710706069959	0	0
S100A8	0.161	0.456	0.465476746638506	1.46177172479278	0.748326913441154	0	0
TUBA4A	0.268	0.548	0.781699134991433	1.99667527662071	0.750109022093829	0	0
RBM38	0.298	0.617	0.879437608749445	2.16928510727891	0.753856426305303	0	0
PDE4D	0.154	0.462	0.440289604225198	1.42884854773584	0.753913603958834	0	0
CD74	0.615	0.818	3.94622682869139	7.39896070252397	0.763882416418013	0	0
SRSF10	0.316	0.627	0.928809453545375	2.2961125461264	0.773054877287873	0	0
RNF19A	0.267	0.585	0.855887523028924	2.17685445873824	0.775489719488215	0	0
DNAJA1	0.369	0.696	1.18927472122981	2.76101940851265	0.780670748811768	0	0
ZFP36L2	0.739	0.867	4.70283470576345	8.80176386457751	0.781362173621944	0	0
HBA1	0.04	0.314	0.228440684044019	1.11752776502758	0.785552688268692	0	0
RUNX3	0.461	0.773	1.80977105930559	3.8785261945328	0.795992790475644	0	0
GAPDH	0.917	0.971	9.29943442410248	17.1415453706737	0.816732239293744	0	0
CD69	0.562	0.78	2.70435450404162	5.54284400073695	0.820695703246657	0	0
RAB5IF	0.326	0.641	1.03337050081575	2.61964914387172	0.831976749380144	0	0
NFKBIA	0.458	0.736	2.34647301611783	5.06067601585779	0.856837341443417	0	0
SAT1	0.497	0.772	1.9487227246604	4.40865427107954	0.875179512540834	0	0
PIM3	0.123	0.448	0.330046219615156	1.44054688407655	0.875728086059324	0	0
TUBA1B	0.501	0.58	1.98873024223808	4.49350380590222	0.878193918945272	0	0
FABP5	0.095	0.35	0.249352191214983	1.30322820318951	0.882477131359616	0	0
HERPUD1	0.285	0.647	0.88027157092555	2.50737476616913	0.899450544167467	0	0
CCNL1	0.54	0.864	2.09191192881017	4.80740073482357	0.909393363862101	0	0
PIK3R1	0.443	0.782	1.83053216258174	4.40273979158723	0.932617883405521	0	0
ATG2A	0.143	0.509	0.408909582892286	1.72205849669064	0.950119041187106	0	0
RBM39	0.719	0.946	3.55334944211476	7.82765133532619	0.955101467040496	0	0
HSP90AA1	0.843	0.959	6.00317095995948	12.5905496473067	0.956523592907597	0	0
DUSP2	0.523	0.771	3.94790718470878	8.60699094529263	0.957266190087261	0	0
DDIT4	0.224	0.576	0.712447525881668	2.35423112927587	0.969922323208528	0	0
HIST1H1D	0.217	0.547	0.713358874084231	2.42264875011985	0.998285878263873	0	0
HIST1H1E	0.222	0.592	0.671982181259665	2.35701594266355	1.00561991616232	0	0
H1FX	0.515	0.757	3.0942989877219	7.25856779084291	1.01227515015167	0	0
HLA-DRB5	0.224	0.605	1.06290776803872	3.23271177036844	1.03690293039552	0	0
HLA-DRB1	0.482	0.757	2.60406627510759	6.45890392898677	1.04933810381734	0	0
S100A9	0.287	0.704	0.926787577143037	3.18614323630614	1.11942414943403	0	0
MTRNR2L12	0.818	0.976	5.48983380210496	13.2532426609838	1.13503673673653	0	0
MAP3K8	0.163	0.518	0.518989239218504	2.46595039859035	1.1901393585806	0	0
H3F3B	0.974	0.998	14.0479098577562	33.4678479959711	1.19568811493554	0	0
CCL4L2	0.163	0.106	0.657327653730708	2.79807797220997	1.19641067182189	0	0
HIST1H4C	0.295	0.59	0.917053998498669	3.46044747339149	1.21829747439233	0	0
NEAT1	0.592	0.885	3.33207311458176	9.23564113605853	1.24047197479962	0	0
CEMIP2	0.252	0.682	0.788512490414446	3.37266786920025	1.28975357738985	0	0
HLA-DRA	0.255	0.608	1.20956536252894	4.65433550556923	1.35559488045425	0	0
COTL1	0.304	0.599	1.2710356314719	4.86383101978264	1.36849318796347	0	0
TNFAIP3	0.386	0.818	1.65337295248601	6.19029182734755	1.43822285352729	0	0
HBA2	0.044	0.453	0.154851759468596	2.15122825003295	1.44820658105619	0	0
CCL3	0.075	0.245	0.320240924911439	2.63437291089187	1.46090523266872	0	0
HIST1H1C	0.191	0.672	0.558855763509988	3.37230130893872	1.48790537931451	0	0
HMGB2	0.475	0.824	1.84202029284412	7.08394524501093	1.50814269406801	0	0
PMAIP1	0.112	0.566	0.352390827781072	3.22013753480693	1.64177788061469	0	0
HBB	0.09	0.584	0.276655272252333	5.642230508042	2.37929877501278	0	0
KLRG1	0.488	0.413	2.63510987444442	1.39289743310985	-0.603240411663493	1.2302234581447e-321	2.85633282512037e-317
FCGR3A	0.415	0.245	2.7366752328747	1.08412236768242	-0.84231519278436	3.81750486095479e-308	8.86348278616483e-304
KLRF1	0.329	0.16	2.06535997361782	0.631704427044776	-0.909676757616857	6.16394204338873e-304	1.431144063634e-299
IFIT2	0.038	0.134	0.100109625134217	0.908229710124949	0.794587557046893	1.4914970931976e-290	3.46295795098618e-286
CCL4	0.525	0.568	3.62123014487077	7.9762049803692	0.957828681784772	5.68651418760885e-290	1.32029486407902e-285
CTSW	0.811	0.712	7.61898404770804	4.60350758753292	-0.62118763998688	1.03021840590345e-287	2.39196109482664e-283
C1orf162	0.26	0.097	0.893799253468156	0.232268797790593	-0.619966421393868	5.26561809674035e-281	1.22257120970117e-276
KLRC1	0.187	0.046	1.10149589767226	0.181075833538924	-0.831315041131992	3.25815524183617e-279	7.56478484049521e-275
STMN1	0.221	0.261	0.766566008740031	1.71719862471438	0.621172371738489	1.83440368923761e-272	4.25911848567189e-268
COL6A2	0.221	0.068	0.850486146469823	0.18466630826395	-0.643423590866761	1.44482061859241e-269	3.35458451224786e-265
ALOX5AP	0.458	0.317	2.10295881951131	0.997521952525765	-0.635433192180858	8.41911316297839e-251	1.95474969418032e-246
KLRB1	0.535	0.361	7.05218677404037	3.8387939741669	-0.734733123044798	1.48246785628404e-247	3.44199386872029e-243
CD8A	0.346	0.527	1.58082009061049	3.05130336616279	0.650556545269708	6.62122439925375e-238	1.53731588101874e-233
JUN	0.616	0.754	5.05651146396892	8.22885822950664	0.607665128350678	3.54887490684008e-218	8.23977775870131e-214
IL7R	0.488	0.397	4.05674795466506	2.31578724179515	-0.608858432517046	2.93877441733882e-172	6.82324644217728e-168
S100B	0.1	0.019	0.873275957804423	0.130887853895448	-0.728107573383901	2.95957810602785e-150	6.87154844657547e-146
