# Supplementary material for: Epigenetic Landscapes of Single-Cell Chromatin Accessibility and Transcriptomic Immune Profiles of T Cells in COVID-19 Patients
Source: Front Immunol. 2021 Feb 24;12:625881. doi: 10.3389/fimmu.2021.625881 (PMC7943924; doi:10.3389/fimmu.2021.625881)
Supplement: Supplementary file 6 [file Table_6.XLS]

Symbol	pct.1	pct.2	HCs_Mean_Counts	MPs_Mean_Counts	log2FC(MPs_Mean_Counts/HCs_Mean_Counts)	Pvalue	AdjustPvalue
TRDC	0.297	0.121	3.8297807095283	0.902732525754957	-1.34388491587462	0	0
FOS	0.607	0.396	5.74074179517746	2.01780560772339	-1.15940748621277	0	0
PRF1	0.408	0.216	4.09992883584905	1.35571820250925	-1.11431014558957	0	0
TRGC1	0.231	0.087	1.85134996206434	0.335367645948659	-1.09440812881598	0	0
RPS26	0.942	0.953	33.407721299394	15.1141981144811	-1.09439995286706	0	0
MT-ND5	0.973	0.914	16.9797806108544	8.30241444044363	-0.950698295961812	0	0
C1orf56	0.505	0.27	2.39121471357443	0.78895485537084	-0.92268514983265	0	0
ANXA1	0.694	0.48	5.75255132136729	2.76198779808671	-0.843937530157232	0	0
FGFBP2	0.368	0.209	5.72985436763644	2.78434341600491	-0.830532271438013	0	0
MT-CO1	1	0.999	75.4652018977229	42.2585077390119	-0.821819451056416	0	0
KLRB1	0.415	0.289	4.93313609328609	2.4187307074626	-0.795334088945695	0	0
LINC01871	0.357	0.195	1.84401308853966	0.684743952908398	-0.755398756926952	0	0
GNLY	0.463	0.31	30.2919245575152	17.6928937373043	-0.743300470320715	0	0
ACTB	0.993	0.976	36.6996587698845	21.6565177633515	-0.734625324883391	0	0
TRAC	0.73	0.59	5.279102085587	2.78894164305358	-0.72876334807343	0	0
PLEK	0.326	0.165	1.62035233965148	0.583170997580933	-0.726943724749413	0	0
KLRD1	0.342	0.196	2.55601029318034	1.16095417792016	-0.718591019369707	0	0
KLRG1	0.322	0.176	1.63655766232934	0.610700334348739	-0.710967439041812	0	0
MT-ATP6	1	1	102.637199994388	62.8213763438295	-0.699430316722797	0	0
PTPRC	0.941	0.859	10.0642028253345	5.856134495789	-0.690432192876862	0	0
CTSW	0.547	0.36	4.6355850082459	2.49517542728685	-0.689200510642347	0	0
TRAF3IP3	0.648	0.424	2.67740813048282	1.30091093500357	-0.676484160358272	0	0
S100A11	0.546	0.349	2.75953994560885	1.35747640605804	-0.673312798022088	0	0
CDK2AP2	0.275	0.088	0.917875468858958	0.212518547673527	-0.661502230475651	0	0
CD52	0.96	0.9	14.4780851646259	8.8375340210816	-0.653858377849203	0	0
CST7	0.508	0.385	7.44035418034988	4.41484639807895	-0.640383125875713	0	0
DUSP1	0.663	0.534	4.77394426914653	2.70519152422271	-0.640009064078992	0	0
SAMD3	0.405	0.227	1.62494262120641	0.688992619475257	-0.636122863263184	0	0
DYNLL1	0.426	0.234	1.58022816815304	0.663420287054012	-0.633345915685972	0	0
KLRC1	0.114	0.021	0.661934805622007	0.0719517211161196	-0.632623858451804	0	0
CDC42SE1	0.609	0.472	2.83074100501777	1.49994484981701	-0.615727220402841	0	0
GZMA	0.506	0.372	7.46504343416824	4.54410264216887	-0.61056350318561	0	0
LBH	0.432	0.23	1.46961274596874	0.6193749155354	-0.608847798851532	0	0
RAC2	0.8	0.612	4.52527969943997	2.64350799409867	-0.600719342062451	0	0
LCK	0.685	0.478	2.88330567587903	1.56473231949084	-0.598477014056217	0	0
CRIP1	0.508	0.455	3.13599781482474	1.73896093191975	-0.594606735603257	0	0
GIMAP1	0.389	0.191	1.22017128399638	0.480008712917835	-0.585065314221255	0	0
IDI1	0.195	0.401	0.53401139939479	1.30436512078131	0.587060122550573	0	0
EIF5	0.318	0.542	0.911785058076531	1.88067064544614	0.59148439257084	0	0
SAT1	0.461	0.626	1.7199820538707	3.11989250251489	0.5990095618921	0	0
DNAJB6	0.37	0.579	1.15809851421632	2.27155594849864	0.600216219788207	0	0
PSMD7	0.25	0.493	0.664678662381481	1.53474395002361	0.606596302468563	0	0
STK17B	0.52	0.718	1.8933602090246	3.41747046668514	0.610474546727997	0	0
SELENOK	0.487	0.681	1.66830551269719	3.07506474523188	0.610899121195222	0	0
USP15	0.346	0.586	1.03275336894555	2.10978377108912	0.613379084960303	0	0
MAP3K8	0.104	0.241	0.319639671568938	1.01922199974947	0.613655479334779	0	0
JUNB	0.844	0.921	9.6742530214554	15.335998046734	0.6139194844808	0	0
SRSF7	0.748	0.858	3.86172083626799	6.44097016987906	0.614023680223712	0	0
FUS	0.644	0.826	2.73500303647188	4.72045235604036	0.615019819574337	0	0
ISG20	0.58	0.701	2.16575366179374	3.85450722015075	0.616775856685775	0	0
PMAIP1	0.088	0.225	0.268500126526864	0.95555276349446	0.624452799182184	0	0
SMCHD1	0.426	0.635	1.41157671094983	2.72189740660562	0.626061586152584	0	0
IFI44	0.071	0.273	0.177028059512121	0.81808186163252	0.627268446709524	0	0
CHD1	0.212	0.442	0.565794608665604	1.43361532738561	0.636206163427593	0	0
IER2	0.647	0.823	3.60827943833432	6.17511038273055	0.638772824507179	0	0
PLSCR1	0.051	0.255	0.127241818999957	0.761633070376701	0.644116417760247	0	0
SF1	0.664	0.852	2.811449637675	4.96415766700878	0.645978583569943	0	0
CCDC59	0.367	0.626	1.16127761583076	2.38251886656088	0.64621358300352	0	0
TYMP	0.103	0.296	0.280615661269127	1.02011999700559	0.657603434348648	0	0
IRF7	0.108	0.31	0.279063729673128	1.02035015625022	0.659517206157141	0	0
HIST1H1D	0.212	0.389	0.664548693292824	1.64483897066047	0.668048812972547	0	0
CCL3L1	0.025	0.125	0.0808530447547273	0.719792160682674	0.670063839426129	0	0
TSPYL2	0.16	0.368	0.4550139183515	1.32843742081736	0.678329155034995	0	0
SNHG15	0.198	0.434	0.513306684044553	1.43563695015496	0.686594713619507	0	0
PDE4D	0.129	0.341	0.351895046047992	1.18679446087778	0.693834473540663	0	0
MX1	0.071	0.289	0.186192373367184	0.920147352578967	0.69487902685405	0	0
RNMT	0.389	0.658	1.18802638731668	2.54558365098855	0.696392997163975	0	0
OSER1	0.14	0.395	0.327386377568284	1.15361970783769	0.698175143645036	0	0
RBM38	0.296	0.544	0.841839085676716	2.00568025133977	0.706544517133514	0	0
BTG1	0.931	0.986	10.0897633821482	17.109977968608	0.707556207582366	0	0
BTG2	0.294	0.551	0.949839394426129	2.19015630153443	0.710271814413134	0	0
HMGB2	0.451	0.661	1.60934896898674	3.28622252197619	0.716016850253683	0	0
GADD45A	0.093	0.279	0.236939452076263	1.03446759049099	0.717876415723976	0	0
PIK3R1	0.416	0.628	1.57037266952304	3.22790902912248	0.71796678894752	0	0
HNRNPH3	0.424	0.683	1.30428969728225	2.79928166459451	0.721404566961936	0	0
FTH1	0.989	0.996	16.6594179605723	28.2993588176203	0.730431299524598	0	0
SRSF10	0.317	0.593	0.899635709377681	2.17584312967285	0.74141687115643	0	0
H1FX	0.563	0.735	3.23063517278037	6.1149227344833	0.749973808886079	0	0
CEMIP2	0.213	0.459	0.620389903341646	1.74723973332322	0.761641809575006	0	0
PLCG2	0.191	0.479	0.533158449704317	1.60472757029149	0.764625683082461	0	0
WHAMM	0.164	0.433	0.41036725793112	1.40045015849264	0.767234093460829	0	0
DDX24	0.549	0.804	2.14425792866936	4.39945786957389	0.780094992217039	0	0
TRA2B	0.463	0.728	1.53793306604672	3.36483774928827	0.782274005782433	0	0
ZNF331	0.101	0.329	0.241514014304823	1.1492295947663	0.791719062262848	0	0
RBM39	0.675	0.883	3.06321914941275	6.24596423227436	0.83455450602461	0	0
S100A9	0.289	0.534	0.927120612095083	2.47362655243648	0.849995791120633	0	0
LEPROTL1	0.588	0.813	2.42161268863135	5.2629130048432	0.872157376894121	0	0
EIF1	0.997	1	23.0886331276884	43.1826491099021	0.875127390216895	0	0
CCNL1	0.533	0.815	1.99018225678666	4.52691492230669	0.886240982959952	0	0
MT2A	0.421	0.627	2.08774890493918	4.79925146198794	0.909311258753819	0	0
CNOT1	0.209	0.539	0.594286885963463	2.01614320805109	0.919793669878402	0	0
HIST1H4C	0.307	0.549	0.927805882667019	2.64737643522555	0.919899314752223	0	0
XAF1	0.145	0.425	0.404340154140387	1.67140692252744	0.927707329196179	0	0
GADD45B	0.41	0.682	1.53415073518815	3.85387616943886	0.937634962623037	0	0
TNFAIP3	0.375	0.629	1.55446857824575	3.9148360860839	0.944120112589084	0	0
SBDS	0.397	0.722	1.23724826825232	3.30609863160721	0.944656003280611	0	0
HIST1H1E	0.194	0.467	0.548078701518074	2.01557437453613	0.961954000156118	0	0
HIST1H1C	0.179	0.45	0.494915656685786	1.95313251857116	0.982182007577928	0	0
IFI27	0.004	0.147	0.0129349033423612	1.00371112967779	0.98413307181538	0	0
CCL4L2	0.097	0.063	0.385298783889287	1.81227935296922	1.02154273611875	0	0
IFITM1	0.456	0.803	2.34736403249218	5.817550029631	1.026227926684	0	0
DUSP2	0.392	0.597	2.62890317878958	6.42325813037883	1.03251897142282	0	0
EIF2AK2	0.153	0.488	0.408797550682626	1.89556978586519	1.03938296147638	0	0
ZFP36L2	0.748	0.917	4.75640165023184	10.9369671632002	1.05219717215966	0	0
DDX21	0.314	0.634	0.941562765570337	3.07573864330631	1.06984319516557	0	0
LY6E	0.586	0.802	2.38645335476259	6.13001300249874	1.07412958349677	0	0
DDIT4	0.193	0.485	0.583455578291282	2.34816220370914	1.08029302672859	0	0
CCL4	0.315	0.203	2.11078031194064	5.66951437349801	1.10030520532216	0	0
MTRNR2L12	0.812	0.979	5.20983448478535	14.1684100075693	1.28844314556551	0	0
PIM3	0.131	0.496	0.335500686303838	2.29189736602651	1.30153863910303	0	0
H3F3B	0.965	0.998	12.4883939773291	32.7862888226339	1.32471930854376	0	0
NFKBIA	0.467	0.816	2.16546251327275	7.15681982604771	1.36559047443983	0	0
IGLC2	0.022	0.196	1.34817717215291	5.61759708318599	1.49476618963609	0	0
IGKC	0.086	0.356	3.19196553636897	11.0342436639187	1.52144671208166	0	0
ISG15	0.344	0.63	1.12768275540674	5.51313081263072	1.61406814646399	0	0
IFI44L	0.041	0.479	0.124978389687683	2.44472885823062	1.61449314166586	0	0
IFI6	0.21	0.621	0.607145356949069	4.61242497633137	1.80412383657661	0	0
NKG7	0.544	0.432	26.9317733114841	17.1494589138661	-0.621980631178874	8.22706997128139e-281	2.01991021934901e-276
HOPX	0.383	0.254	2.49411112933306	1.32865833486857	-0.585426513394724	2.8130416984725e-261	6.90657997808969e-257
CCL3	0.046	0.078	0.188993843379601	1.19410329464968	0.88389020215208	8.3605776743997e-236	2.05268903061861e-231
IGHM	0.023	0.09	0.155062593845433	1.21283749649886	0.937926473597057	1.35292370418845e-233	3.32169827852349e-229
