# Supplementary material for: Epigenetic Landscapes of Single-Cell Chromatin Accessibility and Transcriptomic Immune Profiles of T Cells in COVID-19 Patients
Source: Front Immunol. 2021 Feb 24;12:625881. doi: 10.3389/fimmu.2021.625881 (PMC7943924; doi:10.3389/fimmu.2021.625881)
Supplement: Supplementary file 7 [file Table_7.XLS]

Symbol	pct.1	pct.2	HCs_Mean_Counts	SCPs_Mean_Counts	log2FC(SCPs_Mean_Counts/HCs_Mean_Counts)	Pvalue	AdjustPvalue
TRDC	0.297	0.093	3.8297807095283	0.70117646943103	-1.50542488174409	0	0
TRGC1	0.231	0.103	1.85134996206434	0.37258209497917	-1.05475267985343	0	0
TYROBP	0.293	0.168	3.28170859867939	1.10828217513677	-1.02211864118851	0	0
RPL36A	0.921	0.815	9.88945137189628	4.59946322806032	-0.959570830325963	0	0
C1orf56	0.505	0.264	2.39121471357443	0.75539563178584	-0.950005908611639	0	0
PRF1	0.408	0.323	4.09992883584905	1.66896263152814	-0.934198009658645	0	0
RPS10	0.994	0.978	30.172900820559	16.8565103448019	-0.803842246856373	0	0
RPS26	0.942	0.971	33.407721299394	19.7137826480399	-0.732141315278674	0	0
MT-ND5	0.973	0.938	16.9797806108544	9.85108045279969	-0.728536716813596	0	0
TRAF3IP3	0.648	0.444	2.67740813048282	1.22854460565218	-0.722587462680739	0	0
KLRF1	0.196	0.089	1.20309342045027	0.342561868409565	-0.714542100164374	0	0
FCGR3A	0.244	0.138	1.58527667334694	0.593059397164022	-0.698518625672124	0	0
TRAC	0.73	0.607	5.279102085587	2.92589991973527	-0.677534872187774	0	0
GIMAP7	0.539	0.357	2.07812818003524	0.972077114730805	-0.642337342953728	0	0
RIPOR2	0.642	0.484	2.77629025745469	1.42370042243223	-0.63975827115989	0	0
LINC01871	0.357	0.269	1.84401308853966	0.834860469633189	-0.63225774570236	0	0
KLRD1	0.342	0.268	2.55601029318034	1.31493781535867	-0.619286060335063	0	0
CDC42SE1	0.609	0.505	2.83074100501777	1.50739414592849	-0.611434692776621	0	0
MT-ND3	1	0.997	82.46116831622	53.6440586562798	-0.611040473092167	0	0
LBH	0.432	0.26	1.46961274596874	0.631689920507366	-0.597917914351414	0	0
ZNF331	0.101	0.304	0.241514014304823	0.86458946061685	0.586757470576208	0	0
CRYBG1	0.157	0.385	0.408059397377834	1.11612515531444	0.587716762489232	0	0
STK17B	0.52	0.758	1.8933602090246	3.35791354058902	0.590891631355499	0	0
CCNH	0.209	0.458	0.562595750287178	1.35836019670551	0.593839484939307	0	0
PPP1R15A	0.383	0.55	1.3373400585879	2.53211183364689	0.595663375823298	0	0
CYCS	0.414	0.649	1.30369307066118	2.49791394857389	0.602546284148014	0	0
RSRC2	0.323	0.608	0.966457525202396	2.00236740206481	0.610501506583371	0	0
DNAJB6	0.37	0.635	1.15809851421632	2.30014075411859	0.612766834723746	0	0
IDI1	0.195	0.476	0.53401139939479	1.34949556935093	0.615041843431191	0	0
ODC1	0.235	0.491	0.638319779002206	1.51008620342291	0.6155199312064	0	0
WHAMM	0.164	0.42	0.41036725793112	1.16461377618383	0.618038745724249	0	0
RBM38	0.296	0.55	0.841839085676716	1.83315470077997	0.621262356104186	0	0
SRSF7	0.748	0.898	3.86172083626799	6.49440938997508	0.624347733458382	0	0
PELI1	0.049	0.276	0.103224502538526	0.701133367431029	0.624769847042308	0	0
IFIT2	0.03	0.103	0.0746276340574888	0.659078638520689	0.626545427540027	0	0
PRRC2C	0.521	0.777	1.9305101265514	3.53039916157055	0.62848634527883	0	0
DDX3Y	0.221	0.482	0.580546846326759	1.45578211062845	0.635758766838115	0	0
GAPDH	0.889	0.947	7.93527522352063	12.9109378874902	0.638635618086454	0	0
RUNX3	0.338	0.564	1.23053368888746	2.50872491389681	0.653557905996662	0	0
PDE4D	0.129	0.376	0.351895046047992	1.13708530205013	0.660661341729415	0	0
SRSF10	0.317	0.597	0.899635709377681	2.00556155555007	0.661911786183653	0	0
STAT3	0.266	0.561	0.725272570330575	1.74647092984716	0.670754714960466	0	0
PER1	0.07	0.341	0.161724545342716	0.853720021119012	0.674155327032692	0	0
TSPYL2	0.16	0.391	0.4550139183515	1.33314609398262	0.68124369328728	0	0
JUN	0.623	0.778	5.05383034908658	8.71956548063025	0.68304357263724	0	0
ZFP36	0.452	0.661	1.82325616198372	3.60663950292341	0.70635466833793	0	0
LEPROTL1	0.588	0.801	2.42161268863135	4.59117087758016	0.708473974947911	0	0
SOCS3	0.131	0.355	0.359321989922414	1.23978143720574	0.720470722266497	0	0
DNAJA1	0.336	0.628	1.01369153105118	2.31992945743383	0.721309887331717	0	0
TRA2B	0.463	0.755	1.53793306604672	3.19570878827904	0.725260527309233	0	0
AREG	0.035	0.232	0.0848321990617089	0.824220346425421	0.749808097189372	0	0
HLA-DRB5	0.151	0.367	0.694069495018344	1.85657498836232	0.75379334392864	0	0
ATG2A	0.109	0.388	0.294651283519949	1.21115914744158	0.772239308461476	0	0
RNF19A	0.221	0.505	0.655708738931443	1.83796820691998	0.777409521305329	0	0
BTG1	0.931	0.979	10.0897633821482	18.0806572069241	0.782882280220178	0	0
EIF1	0.997	0.999	23.0886331276884	40.5049172925709	0.784929737398032	0	0
COTL1	0.413	0.599	1.69334323652727	3.6483807808232	0.787330157718658	0	0
DDX21	0.314	0.626	0.941562765570337	2.38609550586769	0.802404318964547	0	0
HERPUD1	0.243	0.542	0.707543509257361	1.99182724721942	0.809104534424897	0	0
CCL4L2	0.097	0.06	0.385298783889287	1.48387334669469	0.842394439004137	0	0
HLA-DRB1	0.323	0.487	1.66142290856615	3.7741114241397	0.843034460813211	0	0
S100A8	0.162	0.453	0.460874560075779	1.63899712644023	0.853157475194736	0	0
HSP90AA1	0.803	0.938	5.09059020390514	10.027714020139	0.856479816518004	0	0
PIK3R1	0.416	0.722	1.57037266952304	3.73028442404625	0.879949387005911	0	0
SBDS	0.397	0.732	1.23724826825232	3.13047037606156	0.884580722773219	0	0
DUSP2	0.392	0.637	2.62890317878958	5.71366132170701	0.887566195073706	0	0
HIST1H1E	0.194	0.518	0.548078701518074	1.88169195032971	0.896437303906651	0	0
RBM39	0.675	0.913	3.06321914941275	6.57119966534018	0.897898736707099	0	0
MAP3K8	0.104	0.337	0.319639671568938	1.47529602310663	0.907457014261538	0	0
HBA1	0.034	0.323	0.163617142873904	1.19350602394236	0.914622212312509	0	0
H1FX	0.563	0.772	3.23063517278037	7.0272159933313	0.924025436827951	0	0
HIST1H1D	0.212	0.521	0.664548693292824	2.18672449635732	0.936943223930324	0	0
JUND	0.938	0.982	10.8832659591926	21.9959800357415	0.952450286997002	0	0
PIM3	0.131	0.457	0.335500686303838	1.59015774462016	0.955659245587465	0	0
SAT1	0.461	0.742	1.7199820538707	4.286557879842	0.95873154495423	0	0
ZFP36L2	0.748	0.874	4.75640165023184	10.2615411309233	0.968165108263824	0	0
TSC22D3	0.799	0.908	5.42431370083995	11.5872246959651	0.970345977533791	0	0
CCNL1	0.533	0.866	1.99018225678666	4.94974383146578	0.992594132097339	0	0
HIST1H4C	0.307	0.571	0.927805882667019	2.85820040590274	1.00096829400779	0	0
KLF6	0.573	0.808	3.06811714396686	7.1555915328572	1.00342829768806	0	0
HLA-DRA	0.183	0.39	0.832806045376765	2.70736490830207	1.0163400012641	0	0
CCL3	0.046	0.141	0.188993843379601	1.42837055708726	1.03024734155624	0	0
NEAT1	0.543	0.806	2.83448289109679	6.9847199086339	1.05820976850846	0	0
MTRNR2L12	0.812	0.971	5.20983448478535	12.0912931461682	1.07598089156586	0	0
CD69	0.585	0.829	2.85970617341475	7.37021297575883	1.11677330777342	0	0
DDIT4	0.193	0.581	0.583455578291282	2.45399491873196	1.12518956540764	0	0
CEMIP2	0.213	0.587	0.620389903341646	2.61015646792592	1.15572036564269	0	0
HMGB2	0.451	0.717	1.60934896898674	4.83817802397264	1.16182830357385	0	0
S100A9	0.289	0.695	0.927120612095083	3.39884117479311	1.19067664406623	0	0
NFKBIA	0.467	0.799	2.16546251327275	6.24226639217686	1.19402493375414	0	0
H3F3B	0.965	0.998	12.4883939773291	33.160540575949	1.34061222403676	0	0
HIST1H1C	0.179	0.613	0.494915656685786	2.82065503042727	1.35375591194896	0	0
PMAIP1	0.088	0.466	0.268500126526864	2.54829866645325	1.48400378559002	0	0
HBA2	0.043	0.458	0.139286331593396	2.21285577429908	1.49572584088483	0	0
TNFAIP3	0.375	0.812	1.55446857824575	6.3311085563831	1.52100817891451	0	0
HBB	0.09	0.598	0.263651274177347	6.79932871187855	2.6257515740952	0	0
KLRC1	0.114	0.025	0.661934805622007	0.0995731213410259	-0.59592024293077	5.67671545758675e-319	1.3937471791467e-314
CTSW	0.547	0.449	4.6355850082459	2.64237852457879	-0.629684520372138	1.93619656447019e-308	4.7537498050872e-304
GNLY	0.463	0.323	30.2919245575152	13.9888112994401	-1.0619044182021	3.78063747457602e-303	9.28222112757905e-299
CCL4	0.315	0.32	2.11078031194064	4.27572141082379	0.762091870660666	1.58541933421376e-280	3.89252154936162e-276
KLRB1	0.415	0.284	4.93313609328609	2.69399578175768	-0.683612656594601	4.4416651343393e-275	1.09051762378299e-270
IGHG4	0.003	0.051	0.103755588427857	1.19869959635462	0.994229762899533	1.49479980125526e-255	3.67003247204191e-251
IGKC	0.086	0.189	3.19196553636897	8.50438227233585	1.18096600740518	1.32287783777643e-218	3.2479296673087e-214
IGLC2	0.022	0.082	1.34817717215291	5.00665499157569	1.35502053592655	8.48705355004216e-185	2.08374138760635e-180
IGHG3	0.003	0.037	0.144999293011058	0.949196105282396	0.76753253745648	4.91891863679867e-161	1.20769290370681e-156
IGHA1	0.023	0.064	1.12437329574473	2.3976656307484	0.677506582394499	1.19803227880555e-106	2.9414088509234e-102
IGHG1	0.004	0.028	0.232475057806001	1.39259654540359	0.957018690741775	1.32588924631003e-94	3.25532327754038e-90
JCHAIN	0.009	0.035	0.424662026238819	1.34678435526727	0.720065571373138	6.63413722904067e-78	1.62881337247406e-73
IGLC3	0.007	0.024	0.531976696584214	1.87441065570389	0.907871836557981	6.71275182086598e-46	1.64811482705901e-41
