# Supplementary material for: Epigenetic Landscapes of Single-Cell Chromatin Accessibility and Transcriptomic Immune Profiles of T Cells in COVID-19 Patients
Source: Front Immunol. 2021 Feb 24;12:625881. doi: 10.3389/fimmu.2021.625881 (PMC7943924; doi:10.3389/fimmu.2021.625881)
Supplement: Supplementary file 9 [file Table_9.XLS]

Feature	pct.1	pct.2	HCs_Mean_Counts	SCPs_Mean_Counts	log2FC(SCPs_Mean_Counts/HCs_Mean_Counts)	Pvalue	AdjustPvalue	gene	distance	peak_type
chr16:46385904-46397430	0.267	0.48	1.24304119754522	4.16423939223507	1.20309976102348	0	0	---	---	intergenic
chr16:46398119-46401852	0.137	0.264	1.20016636043625	4.13804781260433	1.22360770155303	0	0	---	---	intergenic
chr16:34581051-34596375	0.194	0.37	1.21642226456294	4.26751492985818	1.24888973362743	0	0	---	---	intergenic
chr3:93470119-93471055	0.159	0.311	1.10169631245088	4.28064985490679	1.32916126339419	0	0	---	---	intergenic
chrY:56822131-56852078	0.119	0.239	1.13067194188757	3.68340824076855	1.13625032012716	6.22530094057934e-303	1.77638962339431e-298	---	---	intergenic
chr4:49095917-49115829:CWH43	0.128	0.24	1.09707854997803	3.59287703751534	1.13101725834909	2.65851622346928e-281	7.58607604366959e-277	CWH43	109279	distal
chr5:34007160-34009042:AMACR	0.222	0.071	1.80249245891695	0.821680566305374	-0.621440487809689	2.86839368377734e-270	8.18496137665864e-266	AMACR	0	promoter
chr5:34007160-34009042:C1QTNF3-AMACR	0.222	0.071	1.80249245891695	0.821680566305374	-0.621440487809689	2.86839368377734e-270	8.18496137665864e-266	C1QTNF3-AMACR	0	distal
chrX:989736-991029	0.083	0.006	1.77319690124264	0.212661111800004	-1.19337361988486	8.68131692527091e-260	2.47721378462606e-255	---	---	intergenic
chr13:18211476-18213779	0.103	0.205	1.25226489265382	4.58624357390971	1.31050196484674	9.3764746635547e-257	2.67557704524533e-252	---	---	intergenic
chr1:125178568-125184586	0.083	0.182	1.17104614216923	4.19634211881314	1.25910603014377	3.50305709667085e-247	9.99597342535027e-243	---	---	intergenic
chr2:241619251-241620924:THAP4	0.007	0.059	0.286456779056473	4.64498221581049	2.13356604805517	5.6392017821569e-233	1.60914622853847e-228	THAP4	-1751	distal
chr15:20228517-20277508	0.062	0.148	1.10507470483149	4.45833659338806	1.37458992996198	2.98647758835073e-225	8.52191379835881e-221	---	---	intergenic
chr15:20338046-20360061:GOLGA6L6	0.128	0.217	1.07651156332447	3.3367885563081	1.06246519951287	9.97493996314795e-217	2.84634911848427e-212	GOLGA6L6	181739	distal
chr15:20278186-20307621	0.041	0.117	1.01801707753251	4.78567283243868	1.51954636087321	4.57809041222407e-210	1.30635809912814e-205	---	---	intergenic
chr5:49656226-49662099	0.171	0.265	1.2088368027116	3.05103020198415	0.875002010091355	5.71711329460041e-210	1.63137827861423e-205	---	---	intergenic
chr3:51024498-51026102:DOCK3	0.155	0.046	2.14297647763577	0.930731197220312	-0.702984153400166	1.37635592972904e-203	3.9274316454818e-199	DOCK3	0	distal
chr4:38654071-38656440:KLF3	0.153	0.046	2.1757769441363	0.912324631979752	-0.731782133191779	1.09710884565562e-201	3.13060009107831e-197	KLF3	-7756	distal
chr21:10683032-10739849:IGHV1OR21-1	0.069	0.152	1.22021282529966	4.02877511961235	1.17950906222785	5.86483350049992e-197	1.67353023936765e-192	IGHV1OR21-1	-33198	distal
chr2:101516789-101518192:RFX8	0.012	0.064	0.523010449820437	5.24058334428682	2.03475505202904	4.37394555681954e-194	1.24810536463846e-189	RFX8	-42087	distal
chr3:14216032-14217174:XPC	0.078	0.011	1.93883747687734	0.39453480698162	-1.07546163364789	2.0616788184474e-193	5.88300050843967e-189	XPC	-37250	distal
chr5:49599212-49603155	0.112	0.195	1.16708875809829	3.30564130478803	0.990469892658	1.42224013364282e-178	4.05836222134977e-174	---	---	intergenic
chr17:8898693-8899817:PIK3R5	0.16	0.054	1.93857910965477	0.949708040986283	-0.591860633932381	1.63073838321268e-173	4.65331197649737e-169	PIK3R5	11690	distal
chr12:52566187-52568021:KRT74	0.142	0.046	2.21210449456378	1.07544027883895	-0.630101407912405	2.42365633110932e-163	6.91590334082044e-159	KRT74	5795	distal
chr10:41873556-41902261	0.095	0.168	1.14830269393039	3.27735241375098	0.993520794573722	9.64665082136937e-156	2.75267181187775e-151	---	---	intergenic
chr21:15221763-15223265:NRIP1	0.018	0.067	0.78100299269015	5.57589941046874	1.88449829006215	1.96021707851919e-155	5.59347943355451e-151	NRIP1	-156764	distal
chr12:52645000-52646411:KRT2	0.128	0.04	2.34634061521369	1.11235609924964	-0.663731237446643	1.72845589142301e-154	4.93214888617555e-150	KRT2	5753	distal
chr19:32745416-32747338:TDRD12	0.121	0.037	1.94781032191972	0.836509495419882	-0.682677341262244	2.27963411660916e-153	6.50493595174424e-149	TDRD12	25344	distal
chrX:73850495-73853048	0.045	0.002	1.45811003821803	0.158514550876833	-1.08527333545675	5.62432708566321e-153	1.604901733894e-148	---	---	intergenic
chr4:49139392-49158838:CWH43	0.105	0.176	1.188336495371	3.48811521154963	1.03627511590714	4.53394804792728e-149	1.29376207547605e-144	CWH43	152754	distal
chr19:40826521-40827532:CTC-490E21.12	0.126	0.04	2.07054725483478	0.953515857177471	-0.652422839626941	5.0495313393328e-149	1.44088376767861e-144	CTC-490E21.12	0	distal
chr19:40826521-40827532:CYP2A6	0.126	0.04	2.07054725483478	0.953515857177471	-0.652422839626941	5.0495313393328e-149	1.44088376767861e-144	CYP2A6	22915	distal
chr21:45614934-45616388:PCBP3	0.133	0.044	1.80740216957093	0.870436800533229	-0.585860529405959	1.39293329403204e-148	3.97473515452042e-144	PCBP3	-27306	distal
chr3:72337125-72339768:RYBP	0.015	0.059	0.58011704832607	4.33274038754968	1.75484566432187	2.41427735272777e-146	6.88914042600868e-142	RYBP	106853	distal
chr16:27463367-27465730:GTF3C1	0.12	0.038	2.05007371544299	0.931189657330101	-0.659354256011543	1.25202466042193e-145	3.57265236851398e-141	GTF3C1	0	distal
chr16:27463367-27465730:IL21R	0.12	0.038	2.05007371544299	0.931189657330101	-0.659354256011543	1.25202466042193e-145	3.57265236851398e-141	IL21R	36124	distal
chr21:7915794-7958399:KCNE1B	0.058	0.125	1.27564919235158	3.89638927296696	1.1054400868034	2.95113364085177e-144	8.42105984417054e-140	KCNE1B	-85869	distal
chr18:105603-112595:USP14	0.199	0.26	1.23042171595579	2.9507827149912	0.824821990371361	5.9810876603902e-144	1.70670336389234e-139	USP14	-45788	distal
chr16:89994613-89996271:DBNDD1	0.031	0.083	0.740782890832293	3.43866772023739	1.35039042985866	2.20833154108087e-143	6.30147405247426e-139	DBNDD1	13850	distal
chr5:157099980-157100872:HAVCR2	0.012	0.053	0.68906520250098	5.62091378983311	1.97080532413428	5.60656898702368e-143	1.59983446044721e-138	HAVCR2	8250	distal
chr17:74512121-74515226:CD300LB	0.08	0.143	0.983110419856805	3.22422353533801	1.09092117126898	9.43385392395326e-143	2.69195021720006e-138	CD300LB	16240	distal
chr10:130300435-130302225:GLRX3	0.113	0.034	2.09684319485083	0.993601504288764	-0.635421273559177	3.3790126299883e-140	9.64201253967163e-136	GLRX3	164037	distal
chr19:36972707-36974163:ZNF568	0.106	0.031	1.59972916337121	0.687691684497287	-0.623309963104236	8.21529211396046e-139	2.34423360471862e-134	ZNF568	0	promoter
chr20:31051797-31069903:DEFB115	0.092	0.161	1.29925017996946	3.50940508332256	0.971773660861183	2.43953258024365e-137	6.96120621772527e-133	DEFB115	-187761	distal
chr4:168449956-168452208:DDX60L	0.014	0.054	0.699317057500372	5.25208389586825	1.87938208303337	1.23620859501384e-136	3.52752122587199e-132	DDX60L	28279	distal
chr10:42066361-42071302	0.017	0.062	1.12334629841401	6.52403549409899	1.82516697385334	1.7271206901828e-135	4.92833888943662e-131	---	---	intergenic
chr9:95462209-95463483:PTCH1	0.101	0.028	1.89880442666288	0.866733204010722	-0.634942252120519	8.59622021935536e-135	2.45293143959305e-130	PTCH1	43716	distal
chr20:50440401-50441884:PTPN1	0.017	0.06	0.706715230079175	4.60262153189955	1.71487967798591	1.61423852252886e-134	4.60622962403611e-130	PTPN1	-68437	distal
chr2:7743629-7745476	0.093	0.025	2.45529111498922	0.998802648868105	-0.789671230507473	1.14113683812526e-133	3.25623396759043e-129	---	---	intergenic
chr2:227817863-227819404:CCL20	0.05	0.107	1.18248238551922	4.37574075810127	1.30049355655326	1.28008299130667e-133	3.65271681569358e-129	CCL20	4010	distal
chr15:55992897-55994315:NEDD4	0.101	0.029	1.65671435582097	0.74410309758825	-0.607157797355493	3.16768756276209e-133	9.03899646034163e-129	NEDD4	0	promoter
chrY:11324316-11334550	0.066	0.126	1.0646121081166	3.50591591692803	1.12594963351913	3.29820206230219e-132	9.41141958477931e-128	---	---	intergenic
chr3:183370459-183371869:MCF2L2	0.009	0.046	0.653143912394928	5.8498584611085	2.05086185579112	2.58907185526432e-131	7.38791653899675e-127	MCF2L2	56108	distal
chr11:130388543-130390321:ADAMTS8	0.077	0.017	2.44249439707125	0.902480814487816	-0.855572401276994	2.63566298781306e-131	7.52086433572455e-127	ADAMTS8	38672	distal
chr8:143275609-143279352:GLI4	0.099	0.029	1.67265716069244	0.725170964940865	-0.631535444999852	7.09593774593995e-129	2.02482583580396e-124	GLI4	6252	distal
chr8:143275609-143279352:RP13-582O9.6	0.099	0.029	1.67265716069244	0.725170964940865	-0.631535444999852	7.09593774593995e-129	2.02482583580396e-124	RP13-582O9.6	0	distal
chr13:20475472-20476844:CRYL1	0.09	0.025	2.01008773147157	0.790066432114872	-0.749792407013976	8.04802918594386e-128	2.29650512820908e-123	CRYL1	49013	distal
chr19:39073299-39074113:ACP7	0.079	0.019	2.13821746007993	0.823106362671526	-0.783546593326705	2.33000829565779e-127	6.64867867165951e-123	ACP7	-10192	distal
chr7:132429986-132431965:PLXNA4	0.104	0.032	2.34334310277471	1.12685914940314	-0.652566921336476	1.08160478708371e-125	3.08635925994337e-121	PLXNA4	144505	distal
chr1:120843920-120845158:NBPF26	0.105	0.033	1.8464704165378	0.884761602988272	-0.59479205232845	1.15436316984429e-125	3.29397530515069e-121	NBPF26	30015	distal
chr4:49709103-49712106	0.044	0.098	1.1778167974646	4.60272326464315	1.36324563866566	1.51051305947902e-125	4.31024901522337e-121	---	---	intergenic
chr19:29680050-29681603:PLEKHF1	0.094	0.027	1.90222855721739	0.84096751364228	-0.656696970842564	8.8105622251818e-125	2.51409393095563e-120	PLEKHF1	14592	distal
chr18:22391421-22392227:CTAGE1	0.05	0.007	2.68076559141577	0.548145694935282	-1.24946462607739	4.942103528224e-124	1.41022924177872e-119	CTAGE1	22640	distal
chr17:68599801-68603992:FAM20A	0.039	0.088	1.13290506525533	4.71591032659949	1.42216352972357	1.22916614572138e-121	3.50742559681595e-117	FAM20A	0	promoter
chr1:120912839-120914617:PPIAL4A	0.08	0.02	1.57524133916363	0.66338708164759	-0.630583708251984	1.84143746914028e-121	5.25454181819179e-117	PPIAL4A	23094	distal
chr14:81400081-81402527:STON2	0.022	0.065	0.892061830321591	4.72920079533659	1.59837466680661	8.09845992062827e-119	2.31089553835128e-114	STON2	-1499	distal
chr10:77877471-77878621:DLG5	0.079	0.02	1.88115345191526	0.738237478502673	-0.729021304296738	4.83882454906306e-118	1.38075858507514e-113	DLG5	47905	distal
chr5:142929352-142930316:ARHGAP26	0.049	0.007	2.70237251632217	0.585161989647482	-1.22381978142228	1.46862679645618e-116	4.19072656368772e-112	ARHGAP26	54460	distal
chr17:81487565-81488768:ACTG1	0.08	0.021	1.58315126589196	0.626442235761159	-0.667412543265695	5.53528775881861e-116	1.57949436197889e-111	ACTG1	23987	distal
chr8:29655388-29656889	0.008	0.04	0.57243057284371	5.25613913490381	1.99227627862692	1.60352624480693e-115	4.57566213955657e-111	---	---	intergenic
chr10:42077322-42081277	0.015	0.053	1.06201272844784	6.56313433329675	1.87493100546366	5.7231285452128e-115	1.63309473037647e-110	---	---	intergenic
chr8:123519572-123521034:FBXO32	0.079	0.021	2.322527584289	0.985055169681129	-0.743102073041123	1.13227143045746e-113	3.23093652681035e-109	FBXO32	20172	distal
chr19:19860645-19861537:ZNF253	0.055	0.01	1.67702304951381	0.445771375555951	-0.888790128470791	6.19925846627878e-113	1.76895840335265e-108	ZNF253	-4368	distal
chr8:9087791-9089340:PPP1R3B	0.035	0.081	0.945672020398395	3.99167044846273	1.35925415295783	7.61651696308883e-113	2.1733731154174e-108	PPP1R3B	61356	distal
chr5:67998505-67999473	0.017	0.055	0.671015153743185	4.12776720080491	1.61760594883129	1.35403751414528e-112	3.86374604661355e-108	---	---	intergenic
chr12:55846934-55848439:MMP19	0.016	0.054	0.747438028070877	4.20196847929708	1.57381636534879	2.25929460808724e-112	6.44689716417693e-108	MMP19	-3985	distal
chr1:116537205-116539027:CD58	0.017	0.054	0.791264296187695	4.94500210283141	1.73069910150373	4.34268040094572e-112	1.23918385240986e-107	CD58	31999	distal
chr21:46621665-46623003:PRMT2	0.063	0.014	2.33133267773613	0.776562355591175	-0.907011106699565	4.61248632031737e-112	1.31617297150256e-107	PRMT2	-12164	distal
chr4:49116384-49121485:CWH43	0.052	0.105	1.12297098905964	3.61817850256265	1.12123928088355	1.07017032055155e-111	3.05373100969385e-107	CWH43	129746	distal
chr12:128387754-128389526:TMEM132C	0.061	0.012	2.33840839588545	0.794450556000286	-0.895618282088704	1.09346311451728e-111	3.12019699727505e-107	TMEM132C	120352	distal
chrX:131792164-131793846	0.031	0.001	1.4568209552532	0.0854550657039903	-1.17849271850365	1.42111941799923e-111	4.0551642592608e-107	---	---	intergenic
chr9:73219398-73220841:ANXA1	0.03	0.074	1.11754548373536	4.88111419513558	1.47369654575754	1.71047611437791e-110	4.88084359237736e-106	ANXA1	61745	distal
chr4:48016125-48017653:CNGA1	0.081	0.023	1.78983011554087	0.81093635372058	-0.623441430048086	3.67265898629653e-110	1.04799324173972e-105	CNGA1	0	promoter
chr4:48016125-48017653:NIPAL1	0.081	0.023	1.78983011554087	0.81093635372058	-0.623441430048086	3.67265898629653e-110	1.04799324173972e-105	NIPAL1	0	promoter
chr10:97869140-97870090:CRTAC1	0.09	0.028	1.86932220936173	0.836839079487635	-0.64348474268395	3.83988915114494e-110	1.09571236927921e-105	CRTAC1	0	distal
chr10:97869140-97870090:GOLGA7B	0.09	0.028	1.86932220936173	0.836839079487635	-0.64348474268395	3.83988915114494e-110	1.09571236927921e-105	GOLGA7B	9692	distal
chr8:61759469-61761542:ASPH	0.02	0.059	0.8977910873867	4.73626365473657	1.5957901495034	1.29852531605725e-109	3.70534198936937e-105	ASPH	-44830	distal
chr20:24027121-24027980:GGTLC1	0.081	0.023	2.20864361103426	0.925147930390371	-0.736994247897691	2.10322102326319e-109	6.00154118988151e-105	GGTLC1	-38343	distal
chr8:19496373-19498011:CSGALNACT1	0.102	0.036	2.13003836584925	1.00241045404859	-0.644442612743126	2.2542932368231e-109	6.43262575127472e-105	CSGALNACT1	103854	distal
chr20:62501534-62502624:GATA5	0.013	0.049	0.636989840456585	4.01833341464234	1.61616295746831	8.11076246672721e-109	2.31440606988061e-104	GATA5	-25565	distal
chr17:14737755-14739431	0.028	0.07	1.02983286812053	4.66108925267797	1.47971872532366	2.03179555535325e-108	5.79772861720049e-104	---	---	intergenic
chr1:109820991-109822964:EPS8L3	0.047	0.095	1.04068979309906	3.76895010544559	1.22461479499081	2.05236369168297e-108	5.85641979421735e-104	EPS8L3	-56965	distal
chr6:119146868-119148817:FAM184A	0.022	0.063	0.918223551195965	4.38066234269618	1.48801291205354	4.38732087187782e-108	1.25192201079034e-103	FAM184A	370	distal
chr20:23147535-23148872:CD93	0.027	0.069	0.972025159135828	4.59296306551541	1.50393484540426	6.06917691909546e-108	1.73183963386389e-103	CD93	-61196	distal
chr19:37691782-37692640:CTD-2528L19.4	0.054	0.01	1.6718614998603	0.46189967926074	-0.870000913547255	4.87460951890496e-107	1.39096982621953e-102	CTD-2528L19.4	0	distal
chr19:37691782-37692640:ZNF781	0.054	0.01	1.6718614998603	0.46189967926074	-0.870000913547255	4.87460951890496e-107	1.39096982621953e-102	ZNF781	0	promoter
chr20:23151897-23152963:CD93	0.014	0.049	0.766685835514107	4.69264751132636	1.68805425830221	2.63122063170149e-106	7.50818807256021e-102	CD93	-65558	distal
chr1:38558878-38560323	0.077	0.022	1.6597751374937	0.698815514746618	-0.646775093130873	5.81550058536692e-106	1.65945309203445e-101	---	---	intergenic
chr15:70507499-70510095:UACA	0.078	0.131	1.27380030025233	3.73138531629946	1.05715710331532	1.92185907940929e-105	5.48402488309442e-101	UACA	192213	distal
chr14:65846411-65847973	0.093	0.031	2.26410883447612	1.10060845297359	-0.63588188847793	3.02695979142115e-105	8.63742976482024e-101	---	---	intergenic
chr21:10411456-10433351:TPTE	0.067	0.12	1.19590129752295	3.51401148737252	1.03959688112443	5.2470427558915e-105	1.49724365039364e-100	TPTE	-88202	distal
chrY:11289965-11298296	0.044	0.093	1.11307821895897	3.7851841548623	1.17922827509077	1.00086273554606e-104	2.85596181588067e-100	---	---	intergenic
chr4:1042523-1044406:FGFRL1	0.018	0.055	0.668283157929314	3.51407979770472	1.43606774362265	5.34418145991956e-104	1.52496217958805e-99	FGFRL1	30073	distal
chr3:50627152-50628304:MAPKAPK3	0.023	0.061	0.764801721951791	3.91078803848436	1.47644844995337	1.1486768055844e-103	3.27774926473508e-99	MAPKAPK3	9983	distal
chr4:74108728-74109909:CXCL2	0.012	0.045	0.857534513152454	5.82925750498853	1.87833971699355	3.21322240517053e-103	9.16893013315411e-99	CXCL2	-9436	distal
chr15:89820691-89822195:ANPEP	0.023	0.061	0.935620961423719	4.66402049060216	1.54903001684435	1.19143433783013e-102	3.39975788299829e-98	ANPEP	-5830	distal
chr16:29381438-29384002:NPIPB11	0.071	0.018	1.76626196190864	0.76904966582894	-0.644963232497689	1.73520876836398e-102	4.95141822052662e-98	NPIPB11	13694	distal
chr21:8988911-9009847	0.032	0.077	1.16276139178122	4.47914294950299	1.34107573599377	1.74234025162823e-102	4.97176790802116e-98	---	---	intergenic
chr4:4348022-4349193:NSG1	0.07	0.019	2.33184296341265	0.949317186049551	-0.773351545162505	3.95424278289681e-102	1.1283431780996e-97	NSG1	0	promoter
chr10:46091063-46094409:MSMB	0.074	0.021	1.80394386749883	0.767614048304661	-0.665654165917414	8.75245889940655e-102	2.49751414694566e-97	MSMB	-44795	distal
chr10:41902814-41915915	0.041	0.087	1.0907278914568	3.70621796149323	1.17056283121384	1.01949401805269e-100	2.90912618051335e-96	---	---	intergenic
chr1:1098747-1100091:C1orf159	0.062	0.016	2.8894578683347	1.00674770293236	-0.954709833138911	1.12623428538963e-100	3.2137095333593e-96	C1orf159	6036	distal
chr4:153651006-153652999:TLR2	0.058	0.106	1.21801248600909	3.99454198496387	1.17108489747639	1.16368598942662e-100	3.32057797082885e-96	TLR2	-31266	distal
chr8:131856469-131857501:EFR3A	0.013	0.046	0.661632257097489	4.20955636318435	1.64855939185984	1.29977735087696e-100	3.7089146707274e-96	EFR3A	-46587	distal
chr7:3103438-3104471:CARD11	0.049	0.009	2.61939539092897	0.754279471399181	-1.04487012010104	1.48040141643975e-100	4.22432544181083e-96	CARD11	-59494	distal
chr1:154790952-154792285:KCNN3	0.072	0.02	1.82983806923264	0.743470574136483	-0.698757485747993	2.12256145204923e-100	6.05672910342247e-96	KCNN3	67558	distal
chrY:11304625-11317069	0.066	0.115	1.08528236425634	3.31184592218317	1.0480628767268	8.73788892873189e-100	2.49335660581364e-95	---	---	intergenic
chr10:30542167-30543898:LYZL2	0.018	0.053	0.956703309967548	5.31665900971126	1.69073667344705	1.24386228785248e-98	3.54936103838705e-94	LYZL2	85864	distal
chr1:100712497-100714012:VCAM1	0.087	0.028	2.24465086109556	1.09497434010982	-0.631130672694812	2.51256263318739e-98	7.16959747380022e-94	VCAM1	-5730	distal
chr20:62715978-62716867:NTSR1	0.05	0.01	2.09370600377533	0.666500847191993	-0.892514052499659	1.93583179946724e-97	5.52389603977978e-93	NTSR1	7142	distal
chr9:37503585-37504430:POLR1E	0.053	0.011	2.37183300770793	0.772857993294347	-0.927456107252617	3.03499968555964e-97	8.66037160274444e-93	POLR1E	17433	distal
chr1:243507323-243508950:AKT3	0.066	0.017	2.23288038984781	0.913445170588685	-0.756647570157081	2.6968411092972e-96	7.69543610537955e-92	AKT3	0	distal
chr17:26619093-26620475	0.036	0.079	1.17749623065018	4.29018413370112	1.28064771717316	3.63947806109089e-96	1.03852506473228e-91	---	---	intergenic
chr1:234976185-234981490:TOMM20	0.132	0.181	1.19593570766952	2.87627382643697	0.819834672815781	3.70963593936435e-96	1.05854461529762e-91	TOMM20	147446	distal
chr7:50739638-50740584:GRB10	0.07	0.02	2.00715297400004	0.842567310379525	-0.706680936711276	4.29043354503095e-96	1.22427521207458e-91	GRB10	-7286	distal
chr14:77119832-77121990:RP11-463C8.4	0.066	0.018	1.60259100207059	0.679320908545594	-0.632070662285376	8.09288377234335e-95	2.30930438443817e-90	RP11-463C8.4	0	distal
chr14:77119832-77121990:ZDHHC22	0.066	0.018	1.60259100207059	0.679320908545594	-0.632070662285376	8.09288377234335e-95	2.30930438443817e-90	ZDHHC22	19801	distal
chr11:114065140-114067038:ZBTB16	0.062	0.016	2.32340554218964	0.860714008020696	-0.836806020184128	8.20261224209806e-95	2.34061540328268e-90	ZBTB16	4634	distal
chr7:20219332-20221591:MACC1	0.046	0.089	1.01579519154532	3.50732689671333	1.16092302036559	1.24386443429024e-94	3.54936716324719e-90	MACC1	-1929	distal
chr1:61741731-61743369:PATJ	0.075	0.023	1.66881806063962	0.731014805648531	-0.624582892689381	3.40798342541136e-94	9.7246807044113e-90	PATJ	0	promoter
chr14:52175484-52176940:PTGDR	0.072	0.021	2.40252182256663	1.10786022600463	-0.690825210874791	1.00061437332768e-93	2.85525311429055e-89	PTGDR	-90773	distal
chr14:70653993-70656204:TTC9	0.081	0.026	1.79638724047009	0.83297289783111	-0.609378702808611	1.00309333959018e-93	2.86232684452057e-89	TTC9	12207	distal
chr1:143262666-143267697	0.029	0.07	1.20075500782262	4.54920850143763	1.33428346000625	1.81758549113071e-93	5.18648019894148e-89	---	---	intergenic
chr2:174778194-174779170:CHRNA1	0.073	0.022	2.05812995905127	0.902165922682437	-0.685006621618634	2.27287727386019e-93	6.48565530096006e-89	CHRNA1	8765	distal
chr3:67947793-67948792:FAM19A1	0.069	0.019	1.98913183250409	0.853961954173797	-0.689114888762403	7.83556684861586e-93	2.23587900025253e-88	FAM19A1	-55424	distal
chr4:970057-971326:DGKQ	0.076	0.024	2.05144559377688	0.937987570479991	-0.65493355000353	8.55942926654717e-93	2.44243314120923e-88	DGKQ	2230	distal
chr15:89935988-89937314:ARPIN	0.052	0.011	2.56612044649618	0.859416202861866	-0.939505698738872	9.32630330382254e-93	2.66126064774576e-88	ARPIN	-23033	distal
chr19:37718973-37720211:CTD-2528L19.4	0.07	0.02	1.56867590652826	0.691287037459029	-0.602903346751583	3.82964288105392e-92	1.09278859610874e-87	CTD-2528L19.4	0	promoter
chr19:37718973-37720211:ZNF607	0.07	0.02	1.56867590652826	0.691287037459029	-0.602903346751583	3.82964288105392e-92	1.09278859610874e-87	ZNF607	0	promoter
chr7:151795063-151798274:PRKAG2	0.038	0.079	0.989973748493651	3.65820105796077	1.22702351168241	4.07009660873515e-92	1.16140206730257e-87	PRKAG2	16566	distal
chr9:87712945-87714096:CTSL	0.024	0.061	0.914225135738367	4.01235293238492	1.38872748405475	4.83914860144651e-92	1.38085105342276e-87	CTSL	-11423	distal
chr5:1518005-1519445:LPCAT1	0.082	0.027	2.1455673048682	1.04855245526814	-0.618715396484214	6.77125529873851e-92	1.93217769949503e-87	LPCAT1	4532	distal
chr10:46105632-46107228:MSMB	0.071	0.021	1.74440376969806	0.819547186963226	-0.592913287675342	7.31446717742121e-92	2.08718320907714e-87	MSMB	-59364	distal
chr10:62183228-62184612:RTKN2	0.082	0.028	2.57564057806795	1.26912065672374	-0.656068400728972	2.7578827277785e-91	7.86961836371594e-87	RTKN2	51651	distal
chr1:143212916-143218661	0.041	0.084	1.29145524317726	4.32679606983576	1.21700394286914	3.09903855227396e-91	8.84310650891374e-87	---	---	intergenic
chr8:144767264-144768688:ZNF251	0.021	0.055	0.776984232516632	3.87610643354391	1.45629873668079	3.62902825175438e-91	1.03554321163811e-86	ZNF251	-11660	distal
chr18:79326278-79328404:ATP9B	0.065	0.017	2.12243249998816	0.941471070401293	-0.685520174325825	7.96703226654945e-91	2.27339265725989e-86	ATP9B	0	distal
chr18:79326278-79328404:NFATC1	0.065	0.017	2.12243249998816	0.941471070401293	-0.685520174325825	7.96703226654945e-91	2.27339265725989e-86	NFATC1	-67452	distal
chr16:81576577-81578579:CMIP	0.057	0.014	2.55553775384612	0.95039717610855	-0.866299833094262	1.73782138467068e-90	4.95887332115778e-86	CMIP	-28369	distal
chr9:63337813-63338726	0.018	0.052	1.12320662530576	5.7037010607629	1.65871303848732	1.08689468182815e-89	3.10145397459663e-85	---	---	intergenic
chr14:92615182-92616493:RIN3	0.076	0.024	1.8452204609927	0.892195421977625	-0.588479348732119	1.96169266243467e-89	5.59769001225733e-85	RIN3	101379	distal
chr2:28444985-28446896:PLB1	0.01	0.038	0.659025130038876	4.6590039204771	1.77021239725563	2.87304884961074e-89	8.19824489236424e-85	PLB1	-49175	distal
chr3:189324382-189325395:TPRG1	0.082	0.028	2.22898173817697	1.14292228607794	-0.591499750613256	2.50933034618897e-88	7.16037414285023e-84	TPRG1	152409	distal
chrX:131740911-131742440:IGSF1	0.025	0.001	1.43691772383819	0.0839795225639125	-1.16872004002847	3.28136802906161e-88	9.3633836709273e-84	IGSF1	-162013	distal
chr5:135385730-135387801:H2AFY	0.028	0.066	1.02908911187239	4.08349357085113	1.32498808736819	2.01675536770216e-87	5.75481144173811e-83	H2AFY	11410	distal
chr22:30195228-30197163:LIF	0.036	0.075	1.16408653095313	4.32056886354517	1.29782231731233	5.29217774374966e-87	1.51012291917897e-82	LIF	49576	distal
chr22:25062093-25063233:KIAA1671	0.068	0.02	1.90225438807503	0.872549956400993	-0.63216977207919	1.66517981030384e-86	4.751590588702e-82	KIAA1671	-6736	distal
chr22:39205270-39206285:PDGFB	0.055	0.014	2.32526027196546	0.858475755203383	-0.839347398837326	2.64278829921354e-86	7.54119641180582e-82	PDGFB	34624	distal
chr8:24418126-24419598:ADAM7	0.016	0.047	0.82285577093008	4.59315413644894	1.61746167261611	4.3138182925746e-86	1.23094804978616e-81	ADAM7	-21332	distal
chr5:126851463-126854506:MARCH3	0.067	0.02	1.86699110700484	0.821579987820953	-0.65434708256442	4.34598199966056e-86	1.24012596360314e-81	MARCH3	63722	distal
chrX:131728086-131729820:IGSF1	0.025	0.001	1.33756197121657	0.122600742935268	-1.05815969367816	6.40837127706482e-86	1.82862874391045e-81	IGSF1	-149188	distal
chrX:2324994-2325910:DHRSX	0.029	0.003	1.80739286441206	0.277296345972296	-1.13613768356211	1.4812694872833e-85	4.2268024819629e-81	DHRSX	0	distal
chrX:2324994-2325910:ZBED1	0.029	0.003	1.80739286441206	0.277296345972296	-1.13613768356211	1.4812694872833e-85	4.2268024819629e-81	ZBED1	174645	distal
chr22:38266945-38267725:TMEM184B	0.061	0.017	2.00402494808464	0.865622416420669	-0.687239765835587	2.38309693428645e-85	6.80016710198639e-81	TMEM184B	4939	distal
chr14:100640071-100641189:BEGAIN	0.068	0.02	1.89505107875823	0.92102783394107	-0.591710380101324	3.84162827997474e-85	1.09620862969079e-80	BEGAIN	-62120	distal
chr17:58152714-58153565:OR4D1	0.042	0.008	2.44089434430842	0.687506016454664	-1.02789094772879	1.0330591162153e-84	2.94783418812037e-80	OR4D1	-1568	distal
chr5:414973-416737:AHRR	0.044	0.009	1.96694665330472	0.622912716901955	-0.87039357561341	1.2086679782533e-84	3.44893407594579e-80	AHRR	-4183	distal
chrX:131704055-131705488:IGSF1	0.026	0.002	1.47230282002239	0.157309531815783	-1.09508068603506	2.1784447401062e-84	6.21619206589303e-80	IGSF1	-125157	distal
chr3:31461853-31463106:STT3B	0.074	0.025	2.10118490698814	0.976660077105403	-0.64975475409847	2.39570377726612e-84	6.83614072842887e-80	STT3B	-69684	distal
chr8:66467442-66468504:ADHFE1	0.065	0.02	2.18818694933356	0.967753070114398	-0.696187037991767	7.52999472087604e-84	2.14868399360198e-79	ADHFE1	0	distal
chr8:66467442-66468504:C8orf46	0.065	0.02	2.18818694933356	0.967753070114398	-0.696187037991767	7.52999472087604e-84	2.14868399360198e-79	C8orf46	-24704	distal
chr12:124423633-124424606:NCOR2	0.05	0.012	2.34598284454836	0.759315151972534	-0.927416107720971	1.0320863091758e-83	2.94505828323315e-79	NCOR2	-1080	distal
chr22:23278657-23280062:BCR	0.067	0.02	2.23485011989279	1.10346600561144	-0.620930366755348	2.23704458530251e-83	6.38340672416071e-79	BCR	98293	distal
chr16:34571310-34574595	0.032	0.07	1.16798837192618	4.31906936346547	1.29481683181116	2.79058861863634e-83	7.96294462327881e-79	---	---	intergenic
chr4:74374295-74375457:EREG	0.015	0.045	0.936755225030143	5.12717991835066	1.66158158337707	3.35674389922587e-83	9.57846871644103e-79	EREG	9153	distal
chr2:28583831-28584835:PLB1	0.011	0.038	0.646119270414592	4.18833868887363	1.65620378940748	3.54702136425223e-83	1.01214254628937e-78	PLB1	87761	distal
chr4:1081242-1082852:RNF212	0.017	0.048	0.809930268840503	4.04019957356658	1.47754674464478	3.72466513815191e-83	1.06283319717165e-78	RNF212	30674	distal
chr12:538730-539955:B4GALNT3	0.074	0.025	2.19593762899976	1.05827071887452	-0.634806504764484	4.75895170129665e-83	1.357966867965e-78	B4GALNT3	0	distal
chr12:538730-539955:NINJ2	0.074	0.025	2.19593762899976	1.05827071887452	-0.634806504764484	4.75895170129665e-83	1.357966867965e-78	NINJ2	70463	distal
chr22:41603762-41604515:DESI1	0.063	0.019	2.23544107749171	0.954423079174579	-0.727219598540596	4.96776730252652e-83	1.41755239977594e-78	DESI1	0	distal
chr22:41603762-41604515:PMM1	0.063	0.019	2.23544107749171	0.954423079174579	-0.727219598540596	4.96776730252652e-83	1.41755239977594e-78	PMM1	-13873	distal
chr1:172670284-172671318:FASLG	0.07	0.023	2.44284641961535	1.14834797739892	-0.680374133879808	1.85366181688443e-82	5.28942399447972e-78	FASLG	11141	distal
chrX:1554419-1555615:P2RY8	0.064	0.019	1.99721614398993	0.903335674538417	-0.65509310797409	2.44223332236131e-82	6.968912785358e-78	P2RY8	-17313	distal
chr2:172495874-172496844:ITGA6	0.045	0.01	2.71958322352885	0.802802076037523	-1.04489996098815	1.00037024928151e-81	2.8545565063248e-77	ITGA6	0	distal
chr2:172495874-172496844:PDK1	0.045	0.01	2.71958322352885	0.802802076037523	-1.04489996098815	1.00037024928151e-81	2.8545565063248e-77	PDK1	-59125	distal
chr5:150065216-150067889:CSF1R	0.017	0.048	0.907821098298197	4.35169222138702	1.48806925606923	2.49548664571218e-81	7.1208711435397e-77	CSF1R	18538	distal
chr19:43429998-43430763:TEX101	0.037	0.006	1.86658772132446	0.461354574072401	-0.972028160809582	2.8482616509905e-81	8.1275146211014e-77	TEX101	15087	distal
chr6:131524232-131525377:ARG1	0.052	0.013	2.2162950128751	0.79548847826458	-0.841023347798935	3.07180419151151e-81	8.76539326047808e-77	ARG1	-47767	distal
chr20:2729071-2730167:EBF4	0.062	0.019	2.19230179251996	0.927409434322749	-0.72793397496364	3.5645571264152e-81	1.01714637602258e-76	EBF4	35498	distal
chr12:106747491-106748611:RFX4	0.043	0.009	2.34255973466042	0.683439782327248	-0.989541226852421	6.49098493034353e-81	1.85220254987353e-76	RFX4	0	distal
chr12:106747491-106748611:RIC8B	0.043	0.009	2.34255973466042	0.683439782327248	-0.989541226852421	6.49098493034353e-81	1.85220254987353e-76	RIC8B	-25984	distal
chr11:48004357-48009689:PTPRJ	0.084	0.127	1.30126336835287	3.49752210726041	0.966704270550532	6.7930354628693e-81	1.93839266932975e-76	PTPRJ	23778	distal
chr3:46088918-46091462:XCR1	0.071	0.114	1.2825775054776	3.52928354127952	0.98861900940997	1.9380437187718e-80	5.53020775151534e-76	XCR1	-61177	distal
chr6:111113442-111114578:SLC16A10	0.016	0.046	0.854049850520925	4.35473746609273	1.53013580900391	1.94797882371409e-80	5.55855757346817e-76	SLC16A10	25865	distal
chr10:79320642-79321723:PPIF	0.031	0.065	1.02962770783114	4.19883142149157	1.35697225495288	2.28094613358533e-80	6.50867979218575e-76	PPIF	-25755	distal
chr17:1763963-1764833:SERPINF1	0.045	0.01	1.91050387356362	0.591578192205753	-0.870810901175598	3.12281775136969e-80	8.91096045353342e-76	SERPINF1	2005	distal
chr18:23871161-23871941:LAMA3	0.051	0.013	1.98172543183293	0.75777164386219	-0.762399756269979	3.90540819183194e-80	1.11440822753925e-75	LAMA3	-899	promoter
chr19:14459520-14460256:PKN1	0.063	0.019	2.2890966234507	1.06385700321651	-0.672348375313936	4.69064941294206e-80	1.33847680998302e-75	PKN1	0	distal
chr19:14459520-14460256:PTGER1	0.063	0.019	2.2890966234507	1.06385700321651	-0.672348375313936	4.69064941294206e-80	1.33847680998302e-75	PTGER1	15106	distal
chr2:84845751-84847175:TRABD2A	0.074	0.025	2.28793428638207	1.13761397895243	-0.621180117704878	7.1827055719858e-80	2.04958503496615e-75	TRABD2A	33975	distal
chr22:40116408-40117456:TNRC6B	0.045	0.01	2.32969431808734	0.752912595116441	-0.925635675770133	9.77331929437383e-80	2.78881666064957e-75	TNRC6B	-60469	distal
chr7:80721354-80723222:CD36	0.017	0.048	1.07042885863402	5.14842417779548	1.5702870679653	1.03901923406537e-79	2.96484138440554e-75	CD36	75026	distal
chr2:36800199-36801450:VIT	0.067	0.021	2.1698466108162	1.06754235428172	-0.616496146122006	1.04822295353163e-79	2.99110419790252e-75	VIT	103323	distal
chr20:62675215-62675992:SLCO4A1	0.011	0.037	0.58720992663724	3.56687891732001	1.52471558604155	3.76960955471634e-79	1.07565808643831e-74	SLCO4A1	18857	distal
chr20:50282296-50284607:CEBPB	0.03	0.064	0.91059070604809	3.50117187218322	1.23628190162405	6.50935219423031e-79	1.85744364862362e-74	CEBPB	91563	distal
chr3:60010311-60011423:FHIT	0.067	0.021	1.94708626031015	0.934356041537012	-0.60743592365903	1.86090198704922e-78	5.31008382004495e-74	FHIT	2727	distal
chr12:107328538-107330240:BTBD11	0.023	0.055	0.971019164517748	4.18165483511811	1.39447111267459	2.46265755529683e-78	7.0271933340395e-74	BTBD11	9598	distal
chr2:118973568-118974718:MARCO	0.021	0.052	0.972448483442882	4.48225057191267	1.47478064922068	4.39711953751572e-78	1.25471806003011e-73	MARCO	31403	distal
chr21:15513965-15514855	0.055	0.015	2.23012336088405	0.942347245645994	-0.73378812010905	6.32921895609588e-78	1.80604262912196e-73	---	---	intergenic
chr17:26603448-26604580	0.029	0.064	1.14140134814667	4.27113792250444	1.29955922605944	7.19733482634848e-78	2.05375949269854e-73	---	---	intergenic
chr8:131816009-131817245:EFR3A	0.019	0.049	1.05893318521845	4.8978881959012	1.51830146042498	8.0490223147934e-78	2.2967885175263e-73	EFR3A	-86843	distal
chr21:10454779-10466735:TPTE	0.029	0.064	1.21230420135158	4.18994483409517	1.23016942771676	1.41499832971045e-77	4.03769773382878e-73	TPTE	-54818	distal
chr3:12915758-12916744:IQSEC1	0.055	0.015	2.23869169677595	0.922384284687573	-0.752514379380029	2.52494559905576e-77	7.2049322669056e-73	IQSEC1	50924	distal
chr7:132485289-132486280:PLXNA4	0.067	0.022	2.25568711060427	1.04267001836261	-0.672505891580311	3.28176688154651e-77	9.36452179649297e-73	PLXNA4	90190	distal
chr17:8915447-8916954:PIK3R5	0.04	0.076	1.00813833312628	3.53940219281749	1.17664366271792	3.35460850350135e-77	9.5723753647411e-73	PIK3R5	-2931	distal
chr22:46373054-46374808:CELSR1	0.059	0.018	2.13633542693017	0.930746085221431	-0.69992141585865	3.35932880793715e-77	9.58584475344867e-73	CELSR1	0	distal
chr22:46373054-46374808:TRMU	0.059	0.018	2.13633542693017	0.930746085221431	-0.69992141585865	3.35932880793715e-77	9.58584475344867e-73	TRMU	36910	distal
chr21:45885680-45887116:PCBP3	0.056	0.015	1.756108476305	0.781706586295163	-0.62937289990957	7.89163878614262e-77	2.2518791276258e-72	PCBP3	-9178	distal
chr14:98188792-98190429	0.072	0.026	2.40536764602949	1.15685574455616	-0.658880872095731	8.4888771227168e-77	2.42230108696724e-72	---	---	intergenic
chr3:66582524-66583340:LRIG1	0.05	0.013	2.01264731829606	0.766858961758055	-0.769844908384648	8.83624552393479e-77	2.52142266025479e-72	LRIG1	-81514	distal
chr16:85518600-85520052:GSE1	0.042	0.009	2.29884521249362	0.791124946894866	-0.881095104107229	1.10816523604097e-76	3.16214950104291e-72	GSE1	-91357	distal
chr9:88322709-88323466:SPIN1	0.055	0.016	2.34033506651469	0.926624545441786	-0.793917374486673	1.85955219665537e-76	5.3062321931561e-72	SPIN1	-64953	distal
chr9:92953867-92954817:FGD3	0.053	0.015	2.12857904298526	0.851167748242545	-0.757071919339349	2.95230005414936e-76	8.42438820451519e-72	FGD3	6417	distal
chr10:127293373-127294183:DOCK1	0.045	0.01	2.29419159915231	0.763384408923388	-0.901577459377649	6.15463710704834e-76	1.75622569849624e-71	DOCK1	0	distal
chr10:127293373-127294183:FAM196A	0.045	0.01	2.29419159915231	0.763384408923388	-0.901577459377649	6.15463710704834e-76	1.75622569849624e-71	FAM196A	-97216	distal
chr19:6551649-6552536:TNFSF9	0.052	0.013	1.6910744246552	0.697925665342468	-0.664408991332131	7.11537867909127e-76	2.03037330607869e-71	TNFSF9	20651	distal
chr5:135391796-135394227:H2AFY	0.039	0.075	1.15534134025872	4.01364837509061	1.21794445215665	8.52001779204167e-76	2.43118707695909e-71	H2AFY	4984	distal
chr19:56367705-56368888:ZSCAN5A	0.057	0.017	1.46814820392871	0.628802391049211	-0.599617441657348	8.95189571888168e-76	2.55442344338289e-71	ZSCAN5A	0	promoter
chr17:74473875-74474980:CD300A	0.047	0.012	2.14889903860646	0.75299976341572	-0.845021700496629	9.81190326948594e-76	2.79982659794781e-71	CD300A	7014	distal
chr19:54905644-54907335:NCR1	0.06	0.018	2.0885813959872	0.990607417266474	-0.63373562743135	1.64903303646795e-75	4.7055157695613e-71	NCR1	0	promoter
chr3:41419035-41420075:CTNNB1	0.043	0.009	2.48823384406682	0.859419034562987	-0.90764482922102	2.00999355876923e-75	5.73551661994799e-71	CTNNB1	198082	distal
chr3:41419035-41420075:ULK4	0.043	0.009	2.48823384406682	0.859419034562987	-0.90764482922102	2.00999355876923e-75	5.73551661994799e-71	ULK4	0	distal
chr5:140261316-140262337:PFDN1	0.027	0.06	1.0499974711423	4.31984258028147	1.37576142546279	3.66511435558464e-75	1.04584038136608e-70	PFDN1	40746	distal
chr16:25060659-25061583:ARHGAP17	0.046	0.011	2.30114838988016	0.750929558281287	-0.91484694676912	3.80486737608588e-75	1.0857189057661e-70	ARHGAP17	-45329	distal
chr2:227370195-227371389:TM4SF20	0.026	0.058	1.13343900834794	4.66279408339431	1.40833320319569	4.13124826847837e-75	1.1788516934103e-70	TM4SF20	7917	distal
chr6:168877645-168878487	0.044	0.01	2.3030691005925	0.828875302810105	-0.852850439323876	4.52118738068069e-75	1.29012081907723e-70	---	---	intergenic
chr5:99037506-99038430:CHD1	0.061	0.019	2.09711870122788	0.977265643426973	-0.647419968741538	4.8747687686132e-75	1.39101526812378e-70	CHD1	-108550	distal
chr1:225847723-225850464:TMEM63A	0.057	0.017	1.78653740416839	0.793677295673481	-0.635553163841992	5.57928820776532e-75	1.59204989008583e-70	TMEM63A	16284	distal
chr21:10325496-10333842:TPTE	0.028	0.062	1.15155780625387	4.34063302004209	1.31162915135971	6.20400913823883e-75	1.77031400759645e-70	TPTE	-187711	distal
chr11:126332096-126332821:DCPS	0.054	0.015	2.39292503921691	1.08338853858889	-0.703597638726616	7.53450784302629e-75	2.14997181300755e-70	DCPS	0	distal
chr11:126332096-126332821:ST3GAL4	0.054	0.015	2.39292503921691	1.08338853858889	-0.703597638726616	7.53450784302629e-75	2.14997181300755e-70	ST3GAL4	-22839	distal
chrX:3743222-3744500:PRKX	0.053	0.015	2.45258650422295	0.944247533838346	-0.828465652708274	7.8358585170858e-75	2.23596222785043e-70	PRKX	-29615	distal
chr2:460707-461455:FAM150B	0.05	0.013	2.07804330029664	0.840017213702682	-0.742294263859644	1.05422116391385e-74	3.00822009122816e-70	FAM150B	-172412	distal
chr2:239977965-239979309:NDUFA10	0.015	0.042	0.9439633862567	4.78778872102574	1.57401121167106	1.28988139659234e-74	3.68067656517625e-70	NDUFA10	45997	distal
chr6:40587186-40588315:LRFN2	0.061	0.018	1.7273081215829	0.792562747429181	-0.605454079660298	1.54636090797654e-74	4.41254085091105e-70	LRFN2	0	promoter
chr8:142325564-142326924:TSNARE1	0.021	0.051	0.766349053494926	3.32535919389921	1.29204947805974	1.68267770595845e-74	4.80152083395243e-70	TSNARE1	27839	distal
chr3:75667717-75670232:FRG2C	0.044	0.081	1.02931114916832	3.24616991797747	1.06517201753239	2.79627381205727e-74	7.97916732270542e-70	FRG2C	3388	distal
chrX:131752308-131753645:IGSF1	0.021	0.001	1.31675734840521	0.117037692383988	-1.05242907996996	2.90642653818103e-74	8.29348812669957e-70	IGSF1	-173410	distal
chr21:46052298-46053849:COL6A2	0.043	0.009	1.97619393077562	0.752069922311648	-0.764408184734723	5.18085378656926e-74	1.47835662799754e-69	COL6A2	-44248	distal
chr8:125219113-125221446:NSMCE2	0.031	0.064	1.27278120846091	4.90903545545221	1.37846384704097	1.2109862693867e-73	3.45554931969493e-69	NSMCE2	94970	distal
chr13:98484430-98485595:STK24	0.03	0.062	0.865597561677459	3.43452279932333	1.24914105585933	1.32101130208907e-73	3.76950575051116e-69	STK24	36403	distal
chr10:38526549-38530081	0.011	0.038	0.878051533554531	4.41950957239549	1.52892565275475	2.47947598705603e-73	7.07518472906439e-69	---	---	intergenic
chr7:132450172-132451828:PLXNA4	0.052	0.014	2.33531581799639	1.09328364121455	-0.672055564448303	2.70571843835851e-73	7.72076756385601e-69	PLXNA4	124642	distal
chrX:57121110-57121925:SPIN2B	0.06	0.019	1.71897927688963	0.76100752626756	-0.626664080654221	3.84141468205354e-73	1.09614767952398e-68	SPIN2B	0	promoter
chr4:3879501-3881005:ADRA2C	0.054	0.015	1.74334168638738	0.75234602485403	-0.646646639644632	3.87182575098423e-73	1.10482547804335e-68	ADRA2C	113104	distal
chr5:158384482-158385674	0.013	0.039	0.931795452804137	5.00417516373456	1.63602372304261	7.98435620058072e-73	2.27833604183571e-68	---	---	intergenic
chr2:127063680-127072397:BIN1	0.102	0.142	1.1371874314354	2.72838617240334	0.802837858762573	8.45049225298508e-73	2.41134796438929e-68	BIN1	34604	distal
chr11:88843545-88845410:GRM5	0.049	0.013	2.53552372029859	0.976184138214794	-0.839206556979728	1.56322134222277e-72	4.46065210003268e-68	GRM5	0	distal
chr3:10242185-10242998:IRAK2	0.068	0.023	2.17302715352261	1.08901447252011	-0.603037380015034	2.91451115205041e-72	8.31655757237585e-68	IRAK2	0	distal
chr3:10242185-10242998:TATDN2	0.068	0.023	2.17302715352261	1.08901447252011	-0.603037380015034	2.91451115205041e-72	8.31655757237585e-68	TATDN2	-5025	distal
chr7:151429323-151430842:CRYGN	0.064	0.021	1.81504962776784	0.87408751372688	-0.586972032758804	8.46264703589736e-72	2.41481633169331e-67	CRYGN	9166	distal
chr19:3788784-3789950:MATK	0.06	0.019	2.16742376282138	1.04859266641679	-0.628676741922711	9.02863363429651e-72	2.57632060754651e-67	MATK	0	promoter
chr21:10643151-10671407:IGHV1OR21-1	0.029	0.063	1.28957273364499	3.78928837513663	1.06473291016839	9.91801231692201e-72	2.8301048146337e-67	IGHV1OR21-1	0	promoter
chr1:201713237-201716481:NAV1	0.055	0.094	1.15995317755968	3.14621835306755	0.940796056695988	1.07300761212836e-71	3.06182722120827e-67	NAV1	-23387	distal
chr7:3106270-3108248:CARD11	0.068	0.023	2.27373948711658	1.17408959686517	-0.59052812489016	1.91971580671854e-71	5.47790905447134e-67	CARD11	-62326	distal
chrX:131746163-131747642:IGSF1	0.021	0.001	1.43748609726874	0.124304997426017	-1.1163605323735	3.19032599093207e-71	9.10359521512465e-67	IGSF1	-167265	distal
chr21:42783444-42784610:WDR4	0.058	0.018	1.85424142305944	0.866137066944903	-0.613052413446901	3.19305707180573e-71	9.11138835439766e-67	WDR4	94921	distal
chr10:30493267-30494964:MAP3K8	0.072	0.11	1.30366891177778	3.50446239308761	0.967421546413344	3.83026617426797e-71	1.09296645282736e-66	MAP3K8	54446	distal
chr10:102452567-102454988:C10orf95	0.042	0.077	1.10442770674524	3.6537590964042	1.14496858129245	6.18070156492357e-71	1.76366319155094e-66	C10orf95	-1025	distal
chr1:193478994-193479802	0.073	0.027	2.25149261238229	1.1468277316718	-0.598895716504579	7.0655573211974e-71	2.01615678160368e-66	---	---	intergenic
chr6:85449296-85450939:NT5E	0.054	0.016	1.62579754061463	0.660927204238003	-0.660766839332178	8.33914513682107e-71	2.37957506479189e-66	NT5E	0	promoter
chr8:23540528-23542231:SLC25A37	0.018	0.046	0.90398137750912	4.38551590882596	1.50006518727231	9.79922143886692e-71	2.79620783758067e-66	SLC25A37	11724	distal
chr19:40969846-40971227:CYP2B6	0.054	0.016	2.35527469711256	1.0215377759176	-0.730977721931219	1.59615749657902e-70	4.55463541648823e-66	CYP2B6	-20023	distal
chr14:98223549-98224324	0.056	0.017	2.14832312811713	0.964906511106806	-0.680122947753349	1.81027452905155e-70	5.16561836864861e-66	---	---	intergenic
chr3:45869898-45870717:CCR9	0.063	0.022	1.96502828912577	0.954261400210477	-0.60142241571116	2.20064588293543e-70	6.27954302695626e-66	CCR9	-15787	distal
chr3:45869898-45870717:LZTFL1	0.063	0.022	1.96502828912577	0.954261400210477	-0.60142241571116	2.20064588293543e-70	6.27954302695626e-66	LZTFL1	0	distal
chr13:73765285-73766554:KLF12	0.06	0.02	1.86041723854973	0.851934703366	-0.627192370896101	3.48719114119394e-70	9.9506999213969e-66	KLF12	0	distal
chr18:44729399-44730319:SETBP1	0.061	0.02	2.38628852999109	1.14877402493982	-0.656191133616421	3.91992405936619e-70	1.11855033034014e-65	SETBP1	28062	distal
chr7:36780735-36781614:AOAH	0.064	0.022	2.39190556699877	1.20681522026261	-0.620130169037795	3.97546229359015e-70	1.13439816547595e-65	AOAH	-56187	distal
chr9:40905087-40916795	0.022	0.053	1.10803146929865	4.34548850652784	1.34242539300076	4.00228475775416e-70	1.14205195562515e-65	---	---	intergenic
chr22:10716246-10733272	0.028	0.06	1.17423316290385	3.97981633996691	1.19558587336169	4.00269614503954e-70	1.14216934498703e-65	---	---	intergenic
chr6:117616216-117617572:GOPC	0.044	0.011	2.02563299307178	0.661604226703165	-0.864660209228118	4.80156003894227e-70	1.37012515711218e-65	GOPC	-13675	distal
chr1:86787704-86789294:SH3GLB1	0.026	0.057	1.27606236618151	5.06644162716617	1.41431043831325	5.11665815809535e-70	1.46003840541251e-65	SH3GLB1	82810	distal
chr1:36299820-36301012:SH3D21	0.021	0.051	0.990356720884919	4.1315147444837	1.36635772977494	8.66353743912572e-70	2.47214040825453e-65	SH3D21	-6098	distal
chr1:36299820-36301012:THRAP3	0.021	0.051	0.990356720884919	4.1315147444837	1.36635772977494	8.66353743912572e-70	2.47214040825453e-65	THRAP3	0	distal
chr20:28804499-28817994	0.024	0.055	1.19759237366167	4.4640236724654	1.31403992507917	1.1845661683456e-69	3.38015956137418e-65	---	---	intergenic
chr11:3641698-3642865:ART5	0.054	0.016	1.69157595208597	0.763093317402604	-0.610342300572369	1.81115917948071e-69	5.16814271864821e-65	ART5	0	promoter
chr6:90233215-90234900:BACH2	0.052	0.016	2.45090155235903	0.973978978754293	-0.805866690656432	1.8241507920208e-69	5.20521428503136e-65	BACH2	61842	distal
chr22:20122651-20123833:RANBP1	0.048	0.013	2.16775418755908	0.865009281564903	-0.764277578694167	2.28853160784701e-69	6.53032494299145e-65	RANBP1	5104	distal
chr6:52397647-52398500:EFHC1	0.046	0.012	2.30840037351529	0.926569986086798	-0.780099240643995	2.38697981575787e-69	6.81124690426509e-65	EFHC1	-21607	distal
chr6:52397647-52398500:PAQR8	0.046	0.012	2.30840037351529	0.926569986086798	-0.780099240643995	2.38697981575787e-69	6.81124690426509e-65	PAQR8	0	distal
chr2:96556502-96557538:ARID5A	0.011	0.035	0.610130706049578	3.48999272381794	1.47953529986373	2.47910864949452e-69	7.0741365313326e-65	ARID5A	19158	distal
chr21:34835152-34836838:RUNX1	0.022	0.051	0.987571357469495	4.38701279838394	1.43847883598047	2.57414110084371e-69	7.34531163125752e-65	RUNX1	50345	distal
chr2:241852511-241855969:PDCD1	0.018	0.046	0.919601250062764	3.65884465078422	1.27916556690569	2.92842361665722e-69	8.35625679013137e-65	PDCD1	2939	distal
chr5:35830381-35831341:IL7R	0.044	0.011	2.61813550227334	0.911033673625096	-0.920893239395045	4.05753727969729e-69	1.15781826276162e-64	IL7R	-25508	distal
chr6:37630056-37631692:MDGA1	0.021	0.05	0.908643251896187	3.76864860803713	1.3210330063087	4.27393546459123e-69	1.21956748482111e-64	MDGA1	65119	distal
chr10:11402961-11403702:USP6NL	0.047	0.013	2.08377447030373	0.823033555173062	-0.758356142418112	4.37132433545199e-69	1.24735739912123e-64	USP6NL	128573	distal
chr2:41896214-41897176:C2orf91	0.044	0.011	2.3385351050912	0.894377304411188	-0.817491508445568	2.06458583386954e-68	5.89129567694674e-64	C2orf91	56119	distal
chr1:226444644-226445534:PARP1	0.045	0.012	2.0474610758077	0.819876887932881	-0.743766936436074	2.21739776181797e-68	6.32734451334758e-64	PARP1	-36566	distal
chr2:145692826-145693627	0.022	0.05	1.01590596699834	4.53793779778324	1.45792050428634	2.35956985326313e-68	6.73303257628634e-64	---	---	intergenic
chr3:161310517-161311683:SPTSSB	0.057	0.018	2.29848801295336	1.10793440220792	-0.645974890245539	4.5678812382972e-68	1.30344491134811e-63	SPTSSB	34640	distal
chr1:151311115-151312414:PI4KB	0.031	0.062	1.06808623718226	3.84531167145464	1.22829312313978	6.20359841496343e-68	1.77019680770981e-63	PI4KB	14997	distal
chrX:149829632-149830826:MAGEA9	0.049	0.014	2.24659594434516	0.911762475375747	-0.764024556390894	6.24930477013631e-68	1.7832391161584e-63	MAGEA9	47703	distal
chr14:104393727-104394936:C14orf180	0.046	0.012	2.02400984329171	0.8846034360199	-0.682201856449595	6.71445262728518e-68	1.91596905719583e-63	C14orf180	-184748	distal
chr2:173048523-173049767:MAP3K20	0.015	0.041	1.03829766895887	5.26322888386623	1.61954184663371	9.50340617854675e-68	2.71179695304832e-63	MAP3K20	-25668	distal
chr2:173048523-173049767:RAPGEF4	0.015	0.041	1.03829766895887	5.26322888386623	1.61954184663371	9.50340617854675e-68	2.71179695304832e-63	RAPGEF4	0	distal
chr2:44100167-44101184:PPM1B	0.013	0.038	0.804946232305267	4.20422156325523	1.52772652311986	1.45048095954876e-67	4.13894741807237e-63	PPM1B	-67693	distal
chr20:32509284-32510904:NOL4L	0.055	0.017	1.8804149481914	0.894840099252403	-0.604200550930348	2.27536952021292e-67	6.49276692592757e-63	NOL4L	25493	distal
chrX:136586180-136586941:VGLL1	0.054	0.017	2.41590093574583	1.14042084371253	-0.674371652805174	2.27799930692939e-67	6.50027102232301e-63	VGLL1	54029	distal
chr21:44618574-44619537:KRTAP10-4	0.047	0.013	2.04355461499955	0.866759720465054	-0.705221011093994	2.35823298813076e-67	6.72921783163111e-63	KRTAP10-4	0	distal
chr21:44618574-44619537:KRTAP10-8	0.047	0.013	2.04355461499955	0.866759720465054	-0.705221011093994	2.35823298813076e-67	6.72921783163111e-63	KRTAP10-8	6496	distal
chr21:44618574-44619537:TSPEAR	0.047	0.013	2.04355461499955	0.866759720465054	-0.705221011093994	2.35823298813076e-67	6.72921783163111e-63	TSPEAR	0	distal
chr17:76597212-76598500:ST6GALNAC2	0.019	0.047	1.11195309879228	5.06998465114065	1.52311507202084	2.94276707927182e-67	8.39718586070215e-63	ST6GALNAC2	-11085	distal
chr16:68074532-68075565:DUS2	0.055	0.017	1.70842459074357	0.805400272474014	-0.585135192921897	3.12839540595935e-67	8.92687629090501e-63	DUS2	0	distal
chr16:68074532-68075565:NFATC3	0.055	0.017	1.70842459074357	0.805400272474014	-0.585135192921897	3.12839540595935e-67	8.92687629090501e-63	NFATC3	-9779	distal
chr17:64347877-64348663:PECAM1	0.047	0.013	2.21160806272728	0.879522118774012	-0.772929946863625	3.84802805485105e-67	1.09803480545175e-62	PECAM1	42215	distal
chrX:40278467-40279343:BCOR	0.049	0.013	2.12990839192866	1.00666206220127	-0.641322756220866	3.85275937391435e-67	1.09938488734646e-62	BCOR	-101139	distal
chr14:38078092-38079073:SSTR1	0.059	0.019	2.40354660009887	1.21305234359712	-0.621001288232037	4.50955065645593e-67	1.2868002798197e-62	SSTR1	-128926	distal
chr4:49636720-49646600	0.018	0.045	0.914786307990038	4.18038579656385	1.43587614813056	5.72839609141601e-67	1.63459782468556e-62	---	---	intergenic
chr14:68967746-68968613:ACTN1	0.043	0.012	2.04370516905415	0.688630768192553	-0.849974711285309	7.17881712220829e-67	2.04847546582213e-62	ACTN1	8953	distal
chr15:77083609-77084852:TSPAN3	0.05	0.014	1.53660983754482	0.676714029437893	-0.597264979612937	7.42236017265306e-67	2.11797047526655e-62	TSPAN3	0	promoter
chr1:39525415-39526397:BMP8A	0.058	0.019	2.02425511929978	0.945735314785267	-0.636264378584195	9.43432267911812e-67	2.69208397648636e-62	BMP8A	33770	distal
chr19:54803192-54804799:KIR2DL4	0.056	0.018	2.14511252405724	0.952758754332456	-0.687597905634843	1.06842915443095e-66	3.04876259216871e-62	KIR2DL4	0	promoter
chr12:104669640-104672894:CHST11	0.069	0.106	1.175666919769	3.12909535451088	0.924368029099573	1.2378876099307e-66	3.53231229493725e-62	CHST11	0	distal
chr1:232923676-232924640:NTPCR	0.045	0.012	2.15688807190937	0.867682465049599	-0.757253915128873	1.62820382518462e-66	4.6460796151643e-62	NTPCR	-25984	distal
chr17:19771760-19772677:ALDH3A1	0.045	0.012	2.42253737571568	0.982740422934859	-0.787570481772931	1.78701345449352e-66	5.09924289239726e-62	ALDH3A1	-23328	distal
chr17:19771760-19772677:ULK2	0.045	0.012	2.42253737571568	0.982740422934859	-0.787570481772931	1.78701345449352e-66	5.09924289239726e-62	ULK2	0	distal
chr16:88045670-88046545:BANP	0.035	0.007	1.28613162588525	0.37865703238928	-0.729644867100911	2.27410643674888e-66	6.48916271726292e-62	BANP	75653	distal
chrY:26668475-26672049	0.011	0.035	1.00052923859484	4.9294277220749	1.56751115552516	2.32314689418337e-66	6.62909966255223e-62	---	---	intergenic
chr4:10671154-10672196:CLNK	0.04	0.01	1.92929741238569	0.639626341003266	-0.837187605360128	2.42069334925838e-66	6.90744847210878e-62	CLNK	12669	distal
chr1:16122723-16124236:EPHA2	0.062	0.021	2.15318993867912	1.0946729439513	-0.590087072884905	2.44557117683674e-66	6.97843735310363e-62	EPHA2	31851	distal
chr15:101199355-101200266:CHSY1	0.012	0.036	0.796108927683022	4.20182266450708	1.53414237005189	2.91568189855908e-66	8.31989829753833e-62	CHSY1	51666	distal
chr2:235669177-235670252:AGAP1	0.037	0.008	1.89791409518731	0.697790763550633	-0.771356157250188	3.20452839870893e-66	9.14412178571592e-62	AGAP1	0	promoter
chr6:146357442-146359179:GRM1	0.02	0.048	1.101522194998	4.67944304554176	1.43431476537179	4.40465887635375e-66	1.25686941036754e-61	GRM1	0	distal
chr6:146357442-146359179:RAB32	0.02	0.048	1.101522194998	4.67944304554176	1.43431476537179	4.40465887635375e-66	1.25686941036754e-61	RAB32	-184514	distal
chr5:154708478-154709716:LARP1	0.022	0.051	1.16621884785347	4.59549047960874	1.36908559565345	6.86060380426636e-66	1.95767329554741e-61	LARP1	-3186	distal
chr4:189631155-189631995	0.016	0.041	0.96934274989642	4.93482686223035	1.59149171872483	7.70006251725178e-66	2.1972128392978e-61	---	---	intergenic
chr12:123043358-123044211:PITPNM2	0.047	0.013	1.91862279051785	0.735341733315325	-0.750067971229499	7.91163807486249e-66	2.25758592466201e-61	PITPNM2	-8705	distal
chr19:29262920-29263877:UQCRFS1	0.049	0.014	2.38053422943096	1.07040890163563	-0.707335529897888	2.16921637626172e-65	6.18985892966281e-61	UQCRFS1	-49380	distal
chr17:30350776-30352712:TMIGD1	0.022	0.049	1.05714981128546	4.55340843880555	1.4327266448155	2.3091493863432e-65	6.58915777393032e-61	TMIGD1	-16718	distal
chr1:53135294-53137066:SLC1A7	0.044	0.012	2.2770518474571	0.914692821194214	-0.775285542820738	3.13652815471477e-65	8.9500830894786e-61	SLC1A7	5511	distal
chr2:237432348-237433438:COL6A3	0.051	0.015	1.94203411969913	0.88279952896623	-0.643934580869681	3.16768159298869e-65	9.03897942559323e-61	COL6A3	-17974	distal
chr14:106267369-106269138:IGHV3-23	0.047	0.014	1.80909121167776	0.817266833822725	-0.628333200144915	4.78874374851949e-65	1.36646802864004e-60	IGHV3-23	2	promoter
chr12:6345211-6346306:TNFRSF1A	0.019	0.046	0.84890001166025	3.67010559275866	1.33678796411606	5.69738011473375e-65	1.62574741573927e-60	TNFRSF1A	-3098	distal
chr21:32407702-32408513:EVA1C	0.046	0.013	2.43405360211489	1.07667422622033	-0.72563764426418	9.71738712139892e-65	2.77285641509118e-60	EVA1C	-3868	distal
chr13:41048682-41050594:WBP4	0.02	0.047	1.11313478631681	5.20631669579462	1.55435252403558	1.4624989512725e-64	4.17324075745607e-60	WBP4	-10680	distal
chr7:64569201-64570514:ZNF680	0.047	0.013	1.76499137204123	0.773181661154986	-0.640934631787355	1.69272026980101e-64	4.83017728987719e-60	ZNF680	-6096	distal
chr19:35318662-35320937:CD22	0.033	0.063	0.895182046157214	3.18805006868608	1.1439422534705	1.93269221365007e-64	5.51493723165047e-60	CD22	-8232	distal
chr7:3068556-3070430:CARD11	0.053	0.017	2.27321197231497	1.13446117866091	-0.616835110695999	3.22853374223109e-64	9.21262103345641e-60	CARD11	-24612	distal
chr12:121143690-121145910:P2RX7	0.05	0.084	1.34563178758082	3.94411659832023	1.0757362072152	3.90590980563298e-64	1.11455136303737e-59	P2RX7	10863	distal
chr2:241812498-241815829:NEU4	0.029	0.058	1.03418160921473	3.67212718795544	1.19963106184687	5.19157120078246e-64	1.48141484214328e-59	NEU4	1499	distal
chr22:10770750-10784619	0.031	0.062	1.19022028836357	3.85934828018845	1.14968685652927	6.0758032366e-64	1.73373045356381e-59	---	---	intergenic
chr8:143544482-143547742:ZC3H3	0.059	0.094	1.27707684466394	3.57455412743685	1.00644815465186	6.59429763056378e-64	1.88168282888138e-59	ZC3H3	-3030	distal
chr17:82200547-82201339:CCDC57	0.06	0.021	2.03024650482579	1.02004702304378	-0.585046282285733	7.74865002406009e-64	2.21107728436555e-59	CCDC57	11474	distal
chr2:222707465-222709871:MOGAT1	0.033	0.063	0.943431610728465	3.3132938966611	1.15018368072419	8.39326538997756e-64	2.3950182790301e-59	MOGAT1	35680	distal
chr2:97760951-97762154:TMEM131	0.044	0.012	1.99607016270595	0.79811026164511	-0.736589918731122	1.20702384338532e-63	3.44424253710002e-59	TMEM131	0	distal
chr2:97760951-97762154:ZAP70	0.044	0.012	1.99607016270595	0.79811026164511	-0.736589918731122	1.20702384338532e-63	3.44424253710002e-59	ZAP70	26546	distal
chr3:56923523-56924493:ARHGEF3	0.054	0.017	2.34293855164244	1.06959428965015	-0.691768857734225	1.6090982778971e-63	4.59156193597938e-59	ARHGEF3	-7053	distal
chr2:100643569-100644750:PDCL3	0.047	0.014	2.26399818977793	0.994417773228531	-0.710672612629345	1.61050613905603e-63	4.59557926779639e-59	PDCL3	80880	distal
chr14:35365152-35368308:NFKBIA	0.061	0.094	1.08718958720699	3.07359347970292	0.964740363323703	1.64692098978251e-63	4.69948904434438e-59	NFKBIA	35832	distal
chr16:9081167-9083047:C16orf72	0.058	0.02	2.37411705897464	1.15671379477387	-0.645675288881788	2.07584969259227e-63	5.92343709781205e-59	C16orf72	-8601	distal
chr15:33226366-33227057:FMN1	0.057	0.019	2.10115651576381	1.06048693900872	-0.589821022081856	2.83539580406143e-63	8.09080192688929e-59	FMN1	-31634	distal
chr19:52745746-52746528:ZNF611	0.041	0.01	2.38625906140303	0.907456234451744	-0.828042393403316	2.84300635002157e-63	8.11251861978656e-59	ZNF611	-10693	distal
chr11:44591545-44592832:CD82	0.016	0.041	1.03112439634428	4.57274694151741	1.45611004181976	4.56043390197822e-63	1.30131981392948e-58	CD82	25945	distal
chr1:20587419-20590939:CDA	0.048	0.082	1.33250391610753	3.89138249290837	1.06836278068396	4.61347785878779e-63	1.31645590700509e-58	CDA	0	promoter
chr16:67857323-67858971:CENPT	0.018	0.044	0.898905571738977	3.81997619905764	1.34385785715108	7.92855776928454e-63	2.26241395946534e-58	CENPT	-9866	distal
chr16:67857323-67858971:NUTF2	0.018	0.044	0.898905571738977	3.81997619905764	1.34385785715108	7.92855776928454e-63	2.26241395946534e-58	NUTF2	0	distal
chr10:84177149-84178246:C10orf99	0.05	0.015	2.10404091771049	0.992821474239544	-0.639335102405457	1.02282006791448e-62	2.91861706379396e-58	C10orf99	3412	distal
chr14:105363993-105364776:PACS2	0.041	0.01	1.64043091781216	0.638910649423865	-0.68803619300731	1.07978243031739e-62	3.08115916491066e-58	PACS2	0	distal
chr14:105363993-105364776:TEX22	0.041	0.01	1.64043091781216	0.638910649423865	-0.68803619300731	1.07978243031739e-62	3.08115916491066e-58	TEX22	-33807	distal
chr8:23243115-23244051:CHMP7	0.047	0.014	1.85051695392452	0.76377124416954	-0.692560122348912	1.97382975770474e-62	5.63232321361047e-58	CHMP7	0	promoter
chr5:75319046-75321425:HMGCR	0.044	0.076	1.25437960174422	4.07661776284611	1.17113717544868	2.04427396659967e-62	5.83333576369216e-58	HMGCR	-14904	distal
chr20:56460303-56460993:CASS4	0.052	0.017	2.24698318849751	1.01528180451951	-0.688118324585967	2.13708820862161e-62	6.09818120330177e-58	CASS4	0	distal
chr20:56460303-56460993:RTFDC1	0.052	0.017	2.24698318849751	1.01528180451951	-0.688118324585967	2.13708820862161e-62	6.09818120330177e-58	RTFDC1	-7592	distal
chr5:149938873-149940525:PDE6A	0.016	0.041	0.887043225542196	4.23740100654766	1.4727235999222	4.3911125583642e-62	1.25300396852923e-57	PDE6A	4268	distal
chr5:173714272-173715383:BOD1	0.025	0.053	1.13547529326402	4.36539117652351	1.32912615133092	7.68361370032419e-62	2.19251916938751e-57	BOD1	-97613	distal
chr8:60928934-60929846:CHD7	0.049	0.016	2.1727229343856	0.940227174372703	-0.709495957574999	8.44485806600222e-62	2.40974024913373e-57	CHD7	187502	distal
chr11:120908184-120909998:GRIK4	0.037	0.009	2.15100881900308	0.777116164798214	-0.826275803024578	1.06151567477729e-61	3.02903497797699e-57	GRIK4	0	distal
chr11:120908184-120909998:TBCEL	0.037	0.009	2.15100881900308	0.777116164798214	-0.826275803024578	1.06151567477729e-61	3.02903497797699e-57	TBCEL	-114074	distal
chr11:126329289-126330177:DCPS	0.06	0.021	2.22681328366216	1.14992344408749	-0.585824811848863	1.0891112625377e-61	3.10777898765132e-57	DCPS	0	distal
chr11:126329289-126330177:ST3GAL4	0.06	0.021	2.22681328366216	1.14992344408749	-0.585824811848863	1.0891112625377e-61	3.10777898765132e-57	ST3GAL4	-25483	distal
chr17:77875754-77876461:TNRC6C	0.012	0.035	0.788713895481748	3.94955884217471	1.46837729546265	1.42955089496133e-61	4.07922347877216e-57	TNRC6C	-82779	distal
chr7:100515973-100516757:AGFG2	0.051	0.016	2.13176667857932	1.02883813441447	-0.626322965633434	1.49831715390669e-61	4.27544799867274e-57	AGFG2	-22468	distal
chr20:43751003-43753049:GTSF1L	0.027	0.055	1.04457049973781	3.92411645525776	1.26806707200889	1.92266331964302e-61	5.48631978260135e-57	GTSF1L	-24006	distal
chr9:78200836-78201763:CEP78	0.045	0.013	1.90981236535893	0.811056076989058	-0.684094908078717	2.86830524849689e-61	8.18470902658588e-57	CEP78	-34299	distal
chr1:116877802-116879562:PTGFRN	0.054	0.018	2.0113863770989	1.00067061049365	-0.589944163352187	2.97699370687363e-61	8.49485154256389e-57	PTGFRN	-30495	distal
chr6:36203881-36204629:BRPF3	0.041	0.011	2.27135032794539	0.946251875525502	-0.749187835909066	3.5360981427407e-61	1.00902560503106e-56	BRPF3	3585	distal
chr17:80664897-80665484:RPTOR	0.047	0.014	1.82113822883444	0.807943418111464	-0.641927828680374	4.30952961817685e-61	1.22972427654676e-56	RPTOR	119430	distal
chr14:98931683-98933003	0.046	0.014	1.90829874119102	0.852131569518999	-0.650988884180742	4.97718312474028e-61	1.42023920464464e-56	---	---	intergenic
chr7:139680604-139681305:HIPK2	0.015	0.039	0.836137460943423	4.03937785808756	1.45657156623215	5.04581755827181e-61	1.43982404025286e-56	HIPK2	35708	distal
chr8:54152797-54153906:MRPL15	0.025	0.053	1.04705257972691	4.07282869040336	1.30924228213931	9.59150705014768e-61	2.73693653675964e-56	MRPL15	17588	distal
chr10:46542015-46561359:GPRIN2	0.041	0.073	1.20613567708036	3.31258575575422	0.967031625819533	1.08775104176863e-60	3.10389759768677e-56	GPRIN2	0	promoter
chr8:22639165-22640160:BIN3	0.049	0.015	2.12413869955454	0.964119176063321	-0.669576034795151	1.12212071276771e-60	3.20197145388265e-56	BIN3	4644	distal
chr22:24400576-24403170:ADORA2A	0.029	0.057	0.93684740761979	3.43169082937698	1.1941469400395	1.24771699763095e-60	3.56036045273992e-56	ADORA2A	-20427	distal
chr22:24400576-24403170:SPECC1L	0.029	0.057	0.93684740761979	3.43169082937698	1.1941469400395	1.24771699763095e-60	3.56036045273992e-56	SPECC1L	0	distal
chr22:24400576-24403170:SPECC1L-ADORA2A	0.029	0.057	0.93684740761979	3.43169082937698	1.1941469400395	1.24771699763095e-60	3.56036045273992e-56	SPECC1L-ADORA2A	0	distal
chr3:45544203-45546562:LARS2	0.023	0.05	1.01402894887952	3.7273416308413	1.23094470748102	1.99482575282704e-60	5.69223528569197e-56	LARS2	0	distal
chr3:45544203-45546562:LIMD1	0.023	0.05	1.01402894887952	3.7273416308413	1.23094470748102	1.99482575282704e-60	5.69223528569197e-56	LIMD1	-47762	distal
chr22:37604774-37605554:GGA1	0.04	0.011	2.08905621085427	0.774790048642722	-0.799517754585028	2.17399483234375e-60	6.2034942540929e-56	GGA1	-2921	distal
chr19:12194653-12195593:ZNF136	0.04	0.01	1.43014377777261	0.571103602051743	-0.629263354132819	4.04841707056837e-60	1.15521581108669e-55	ZNF136	31590	distal
chr3:43023712-43024905:FAM198A	0.048	0.015	2.22946567635775	1.11732997324372	-0.609049364669768	4.39040690833633e-60	1.25280261129377e-55	FAM198A	44165	distal
chr3:43023712-43024905:RP11-136C24.3	0.048	0.015	2.22946567635775	1.11732997324372	-0.609049364669768	4.39040690833633e-60	1.25280261129377e-55	RP11-136C24.3	0	distal
chrX:44253009-44253952:EFHC2	0.048	0.014	2.04997681227363	0.994081646725101	-0.61307379308875	4.48414952313068e-60	1.27955206642534e-55	EFHC2	89720	distal
chr7:24786210-24787496:DFNA5	0.022	0.049	1.03724769151774	4.06367162318182	1.31356245376266	4.65120521956163e-60	1.32722140940191e-55	DFNA5	-28098	distal
chr8:54268465-54269403:MRPL15	0.015	0.038	0.899091431751303	4.50291423315711	1.53488647770345	6.36703621180295e-60	1.81683378303797e-55	MRPL15	133256	distal
chr13:26785181-26786335:GPR12	0.032	0.006	1.62567510842862	0.5385677081569	-0.771100479259803	8.19280296868295e-60	2.33781632711368e-55	GPR12	-24397	distal
chr19:3798032-3798761:MATK	0.038	0.009	2.31289338743483	0.952073799378945	-0.763084180721329	8.64125623965831e-60	2.4657824679865e-55	MATK	3051	distal
chr7:141944772-141946336:CLEC5A	0.019	0.044	1.10910163760191	5.0134864580165	1.51157304908061	1.05364136614127e-59	3.00656563828411e-55	CLEC5A	597	distal
chr20:13230815-13231754:C20orf82	0.042	0.012	2.49034897106834	0.994142716667732	-0.807602622637759	1.09062481672618e-59	3.11209791452815e-55	C20orf82	9045	distal
chr10:50394729-50396272:SGMS1	0.018	0.044	1.22783157653672	5.2512367491963	1.48850147239576	1.92292529050493e-59	5.48706731645581e-55	SGMS1	-50484	distal
chr1:234774841-234783424:IRF2BP2	0.075	0.111	1.37131877593451	3.33890984030051	0.871642991131506	2.00714063215036e-59	5.72737579384106e-55	IRF2BP2	-165317	distal
chr9:127561382-127563261:FAM129B	0.03	0.059	1.14151256751255	3.92255017325377	1.20077576717753	2.67999439148898e-59	7.64736399611379e-55	FAM129B	5827	distal
chr10:92747377-92748173:HHEX	0.039	0.01	2.16305415981173	1.02578192735455	-0.642839380447205	4.33080886075321e-59	1.23579630841593e-54	HHEX	55346	distal
chr1:247406943-247408700:NLRP3	0.062	0.096	1.27255730377741	3.4076232938202	0.955684253189461	4.80974800375958e-59	1.3724615928728e-54	NLRP3	-7456	distal
chr15:81023079-81025356:MESDC1	0.043	0.073	1.26319949673938	3.94476250656716	1.12753746999049	6.19928662375695e-59	1.76896643808905e-54	MESDC1	22136	distal
chr6:36126565-36128370:MAPK13	0.033	0.061	0.989099707885079	3.47061222023369	1.16835681614221	6.26240755847827e-59	1.78697799681177e-54	MAPK13	-1951	distal
chr14:105981250-105982187:IGHV1-2	0.044	0.013	1.97572560120398	0.856009562550336	-0.681037354656828	6.3172668253136e-59	1.80263208860324e-54	IGHV1-2	4896	distal
chr10:125014951-125015919:CTBP2	0.042	0.012	2.06631710491094	0.855292111988721	-0.724860547687473	7.9816608616434e-59	2.27756692686994e-54	CTBP2	-8939	distal
chr14:105817776-105818788:IGHD	0.024	0.003	1.41219151457069	0.252299651179162	-0.945764641030129	9.10922666595852e-59	2.59931782913126e-54	IGHD	26890	distal
chr6:43798577-43800230:VEGFA	0.013	0.036	0.765499369259761	3.53182981471599	1.36001737849592	1.05002512586689e-58	2.99624669666117e-54	VEGFA	26586	distal
chr20:40493403-40494918:MAFB	0.025	0.051	1.11451461168802	4.34696417624978	1.33839348126622	1.06536547294542e-58	3.04002037704977e-54	MAFB	194322	distal
chr16:88069251-88070144:BANP	0.027	0.005	1.22889133634491	0.294971646583664	-0.783405773125276	1.23619720802929e-58	3.52748873311159e-54	BANP	99234	distal
chr1:181395973-181396897:CACNA1E	0.037	0.01	2.48268744180115	0.872492373211239	-0.895241159738218	1.49766293228809e-58	4.27358117728407e-54	CACNA1E	-86683	distal
chr11:134582326-134584451:B3GAT1	0.051	0.017	2.11765003146008	1.02995816365018	-0.619008994358214	1.71462832982542e-58	4.89269193915684e-54	B3GAT1	-170409	distal
chr20:24157035-24157727:GGTLC1	0.046	0.014	2.16111811902315	0.996446888134423	-0.663000252120265	1.94839963200168e-58	5.5597583499168e-54	GGTLC1	-168257	distal
chr6:166244088-166245116:PRR18	0.044	0.013	2.2050477886758	1.03320372159727	-0.656591091598167	1.94916294431018e-58	5.56193646158909e-54	PRR18	63267	distal
chr6:130513528-130514334:TMEM200A	0.049	0.016	2.41411374977298	1.16163524061436	-0.6593880262997	1.95375054352221e-58	5.57502717594061e-54	TMEM200A	76412	distal
chr22:22820377-22821468:IGLV2-8	0.037	0.009	2.3091404066459	0.922264508782132	-0.783649637919681	2.28210690129604e-58	6.51199204284824e-54	IGLV2-8	-1190	distal
chr10:14506813-14508310:FAM107B	0.043	0.013	2.19247720918389	0.889158665619582	-0.756932445597852	2.40885956896321e-58	6.87368078003652e-54	FAM107B	40360	distal
chr1:223825572-223827685:TP53BP2	0.03	0.058	1.22949207521533	4.4333120562965	1.28511683742447	3.62608429547179e-58	1.03470315371288e-53	TP53BP2	18245	distal
chr16:89696302-89697189:CDK10	0.038	0.009	2.12206007371377	0.865646623223966	-0.742822549870999	3.90354723867874e-58	1.11387720455698e-53	CDK10	0	distal
chr16:89696302-89697189:SPATA2L	0.038	0.009	2.12206007371377	0.865646623223966	-0.742822549870999	3.90354723867874e-58	1.11387720455698e-53	SPATA2L	4506	distal
chr6:158057017-158058783:SYNJ2	0.021	0.046	0.988737990640149	3.94601703535152	1.31441399014476	4.83277481960701e-58	1.37903229477486e-53	SYNJ2	-11345	distal
chr17:45293251-45294120:MAP3K14	0.019	0.043	0.811054089168579	3.55309966516619	1.33001940496214	5.84666518547085e-58	1.66834591067411e-53	MAP3K14	-2276	distal
chr8:12572598-12591949:FAM86B2	0.036	0.065	1.13126598009527	3.79265013380546	1.16911297482759	6.7005247807007e-58	1.91199474617295e-53	FAM86B2	-136256	distal
chr19:4051601-4053795:ZBTB7A	0.042	0.072	1.06848841068423	3.2088074306292	1.02483462778706	6.82959088105938e-58	1.9488237579103e-53	ZBTB7A	11937	distal
chr11:124920650-124921499:HEPACAM	0.038	0.01	1.82236117184367	0.748535316637216	-0.690755682857594	6.94074674101547e-58	1.98054208254876e-53	HEPACAM	0	distal
chr11:124920650-124921499:HEPN1	0.038	0.01	1.82236117184367	0.748535316637216	-0.690755682857594	6.94074674101547e-58	1.98054208254876e-53	HEPN1	1407	distal
chr12:12465905-12466720:BORCS5	0.047	0.015	2.19404125464966	0.981752043110131	-0.688606483146483	7.90162908018142e-58	2.25472985802977e-53	BORCS5	0	distal
chr12:12465905-12466720:DUSP16	0.047	0.015	2.19404125464966	0.981752043110131	-0.688606483146483	7.90162908018142e-58	2.25472985802977e-53	DUSP16	95663	distal
chr16:79278375-79279193	0.056	0.02	2.17380377704169	1.08997380052057	-0.602728078062098	8.60829944081829e-58	2.4563782454375e-53	---	---	intergenic
chr22:50540822-50543044:KLHDC7B	0.077	0.11	1.29797747066483	3.22900851193535	0.879954810259806	9.01300071880312e-58	2.57185975511047e-53	KLHDC7B	-4989	distal
chr10:133292919-133294742:TUBGCP2	0.022	0.048	0.963994720866397	3.82932362112107	1.29803009242253	9.50943852201082e-58	2.71351828225579e-53	TUBGCP2	-1886	distal
chr12:31932069-31932875:KIAA1551	0.043	0.012	2.44469658508481	1.06125240472808	-0.740855736655423	9.98237277477757e-58	2.84847007128278e-53	KIAA1551	-26544	distal
chr12:2294555-2296419:CACNA1C	0.033	0.062	1.11517672211676	3.63013738458797	1.13027679656467	1.28874171633265e-57	3.67742448755522e-53	CACNA1C	0	distal
chr1:234656845-234658429:IRF2BP2	0.043	0.073	1.26822884681419	3.87535404259049	1.10394078508002	1.39013440885485e-57	3.9667485356673e-53	IRF2BP2	-47321	distal
chr21:8232933-8234918	0.024	0.051	1.10324010697264	4.35952720589046	1.34949217975386	1.46672793593523e-57	4.18530816519119e-53	---	---	intergenic
chr12:96176528-96177573:ELK3	0.017	0.04	0.916402093715989	4.01487785023417	1.38781426609259	1.96776362553994e-57	5.61501350547821e-53	ELK3	-16809	distal
chr22:37303596-37304829:CYTH4	0.025	0.051	0.934927734333736	3.525300957053	1.22573405681754	2.3244822447951e-57	6.63291008552282e-53	CYTH4	21110	distal
chr8:143553065-143554227:GSDMD	0.018	0.044	0.726841318993809	2.67662102842732	1.09024495848966	2.88142371976541e-57	8.22214258435059e-53	GSDMD	0	promoter
chr3:187999710-188000897:LPP	0.046	0.014	2.168343543854	1.07473416856959	-0.610802276741459	3.29650304440397e-57	9.40657143720674e-53	LPP	-152387	distal
chr21:10804506-10814503:IGHV1OR21-1	0.015	0.039	1.17234203213811	4.99638993338964	1.4648429306523	3.49193383147029e-57	9.96423318810048e-53	IGHV1OR21-1	-154672	distal
chr12:29241824-29243337:FAR2	0.044	0.076	1.41774445298188	4.17609926865453	1.09820352110428	3.94346965771374e-57	1.12526906682861e-52	FAR2	18080	distal
chr9:21831986-21833995:MTAP	0.023	0.049	1.07852779763601	4.20969911021549	1.32563800877549	3.98792004187721e-57	1.13795298394966e-52	MTAP	29338	distal
chr9:21831986-21833995:RP11-145E5.5	0.023	0.049	1.07852779763601	4.20969911021549	1.32563800877549	3.98792004187721e-57	1.13795298394966e-52	RP11-145E5.5	0	distal
chrX:131762635-131764405:IGSF1	0.02	0.002	1.44857941570171	0.196462680883879	-1.03316959010171	4.10067489887123e-57	1.17012758239291e-52	IGSF1	-183737	distal
chr18:22465891-22467152:CTAGE1	0.044	0.013	2.23206180595341	1.0296439108527	-0.671228149460815	5.46701114903929e-57	1.56001163137836e-52	CTAGE1	-47977	distal
chr10:97542104-97543826:ANKRD2	0.018	0.042	0.917552431189676	3.6064317279353	1.2643836054242	5.78943692928778e-57	1.65201582777227e-52	ANKRD2	-28673	distal
chr10:97542104-97543826:UBTD1	0.018	0.042	0.917552431189676	3.6064317279353	1.2643836054242	5.78943692928778e-57	1.65201582777227e-52	UBTD1	0	distal
chr10:3095218-3096575:PFKP	0.032	0.06	1.26468609420757	4.20730856000225	1.20122680274968	6.02878137830777e-57	1.72031276630012e-52	PFKP	26592	distal
chr10:93436087-93437874:MYOF	0.021	0.046	1.11091662118324	4.4942644811588	1.38005676509146	7.17901802024184e-57	2.04853279207601e-52	MYOF	44320	distal
chr1:116325597-116326653:ATP1A1	0.045	0.014	2.26876714945324	1.10887108956816	-0.632275701217666	9.15138777576527e-57	2.61134850181462e-52	ATP1A1	-46607	distal
chr17:8922278-8923368:PIK3R5	0.028	0.055	1.20875408843958	4.40587942189002	1.2912965276955	1.05507681991282e-56	3.01066170562122e-52	PIK3R5	-9762	distal
chr9:76595493-76597024:PRUNE2	0.024	0.05	1.15785203015364	4.2294312320903	1.27705810471011	1.17492983090834e-56	3.35266227249696e-52	PRUNE2	95176	distal
chr9:99076357-99077262:TGFBR1	0.046	0.014	2.14467310111009	1.05147317606044	-0.616249761642669	1.69291240326054e-56	4.83072554270394e-52	TGFBR1	-27827	distal
chr3:33791493-33792317:PDCD6IP	0.025	0.051	1.07516675132315	4.177006887819	1.31889096787273	1.81207368945093e-56	5.17075227284823e-52	PDCD6IP	-6035	distal
chr11:69078644-69081182:TPCN2	0.049	0.079	1.10782961405901	3.14417956109356	0.975328262440525	1.87289377700846e-56	5.34430239269364e-52	TPCN2	29670	distal
chr20:36808486-36809533:DSN1	0.051	0.081	1.09000859252736	3.19797774044913	1.00618564325339	2.36483870919922e-56	6.74806725669997e-52	DSN1	-34669	distal
chr20:36808486-36809533:SOGA1	0.051	0.081	1.09000859252736	3.19797774044913	1.00618564325339	2.36483870919922e-56	6.74806725669997e-52	SOGA1	0	distal
chr6:40436522-40437300:LRFN2	0.044	0.013	2.27567330027075	1.03902003224434	-0.683915527659321	2.40031897938552e-56	6.84931020767658e-52	LRFN2	150165	distal
chr11:70364780-70365698:CTTN	0.044	0.013	2.07480218432552	0.93994974412842	-0.664474319675129	2.55214621889702e-56	7.28254923562265e-52	CTTN	-32706	distal
chr11:70364780-70365698:PPFIA1	0.044	0.013	2.07480218432552	0.93994974412842	-0.664474319675129	2.55214621889702e-56	7.28254923562265e-52	PPFIA1	0	distal
chr8:134278076-134278783	0.049	0.016	2.29446616562238	1.14631523044726	-0.618182729234109	3.64086308197537e-56	1.03892028044167e-51	---	---	intergenic
chr2:215903083-215904638:MREG	0.016	0.039	1.03609541951838	4.91730079364797	1.5391340599286	4.01516973708279e-56	1.14572868447657e-51	MREG	108975	distal
chr14:95462917-95464756:SYNE3	0.044	0.014	1.85264563377572	0.792379193060129	-0.670424657030105	4.57576439955993e-56	1.30569437141443e-51	SYNE3	-6729	distal
chr2:88169859-88170824:THNSL2	0.036	0.009	1.42043538796035	0.604371915957522	-0.593257965304484	5.80670595238643e-56	1.65694354351347e-51	THNSL2	0	promoter
chr22:11024945-11043761	0.04	0.071	1.22809134914874	3.45906733097825	1.0009336015019	7.45542574650469e-56	2.12740573676511e-51	---	---	intergenic
chrX:47380066-47380766:ZNF157	0.039	0.011	1.96319837975125	0.835663879888769	-0.690853297289544	7.83531273767343e-56	2.23580648969511e-51	ZNF157	9484	distal
chr3:15294060-15296440:SH3BP5	0.066	0.098	1.36328427167873	3.56401257837525	0.949509590902964	8.51995088124753e-56	2.43116798396398e-51	SH3BP5	36189	distal
chr19:40908157-40909415:CYP2A7	0.04	0.011	1.70311841756738	0.748677473889676	-0.628360491405967	9.16823671364107e-56	2.61615634623748e-51	CYP2A7	-25406	distal
chr5:132026338-132027463:ACSL6	0.039	0.011	2.20133318863892	0.958103901725875	-0.709215517781327	1.01116885174085e-55	2.88537031844253e-51	ACSL6	-14253	distal
chr17:16997386-16998030:TNFRSF13B	0.045	0.014	2.62486234746863	1.32464809425193	-0.640913873215233	1.46269152603492e-55	4.17379026954065e-51	TNFRSF13B	-25269	distal
chr21:44653841-44655018:KRTAP12-4	0.047	0.015	1.89316616653357	0.857143263806022	-0.63956407361353	1.52695341409814e-55	4.35716156712905e-51	KRTAP12-4	0	promoter
chr21:44653841-44655018:TSPEAR	0.047	0.015	1.89316616653357	0.857143263806022	-0.63956407361353	1.52695341409814e-55	4.35716156712905e-51	TSPEAR	0	distal
chr17:5184148-5184819:ZNF594	0.045	0.014	2.21701564830297	1.0383286476451	-0.658336272024454	1.61306087476089e-55	4.6028692061302e-51	ZNF594	0	promoter
chr10:84194163-84195229:CDHR1	0.038	0.01	1.69908366658391	0.728817609479369	-0.642684025904116	1.83755323081087e-55	5.24345814411882e-51	CDHR1	0	promoter
chr2:43139569-43140454:ZFP36L2	0.045	0.014	2.38483018182041	1.10864021667601	-0.682770496450101	2.20531290138322e-55	6.29286036409701e-51	ZFP36L2	86155	distal
chr14:70881736-70883657:PCNX1	0.042	0.071	1.33799192884717	4.06321079214273	1.11478259848981	3.44426828865456e-55	9.8282195616758e-51	PCNX1	-23748	distal
chr2:419761-420560:FAM150B	0.037	0.01	1.9833966230633	0.812985119732053	-0.718588703232857	4.00477832635217e-55	1.14276349542459e-50	FAM150B	-131466	distal
chr2:227406552-227408210:RP11-563C6.1	0.019	0.042	1.07557919434123	4.52470813514612	1.41238427091851	4.35162839912245e-55	1.24173716368959e-50	RP11-563C6.1	-18604	distal
chr1:224564553-224565865:CNIH3	0.017	0.04	0.9708179075939	4.13874505897818	1.38262159391246	4.82539165609353e-55	1.37692550906629e-50	CNIH3	-50428	distal
chr15:77021472-77022677:PSTPIP1	0.049	0.017	2.19562220792734	1.07054825204656	-0.626084036746264	4.83736793201391e-55	1.38034293940017e-50	PSTPIP1	25899	distal
chr13:23695587-23696524:TNFRSF19	0.034	0.008	1.54507542355415	0.553730991844128	-0.711971669710171	4.88031425122143e-55	1.39259767158604e-50	TNFRSF19	116208	distal
chr12:10303903-10304714:KLRD1	0.053	0.018	2.43841807399686	1.23648615524979	-0.620511143898014	4.92258415549577e-55	1.40465938877072e-50	KLRD1	0	promoter
chr5:75566448-75568076:POLK	0.016	0.039	1.00659703862662	4.34441230101548	1.41328038427748	5.26102896902748e-55	1.50123461631199e-50	POLK	19426	distal
chr14:68970010-68970924:ACTN1	0.033	0.008	2.23457398374386	0.824435087048367	-0.826125890494789	5.65716413609471e-55	1.61427178623462e-50	ACTN1	6642	distal
chr1:109667699-109668626:GSTM2	0.045	0.014	1.61474675308938	0.730039887189392	-0.595865922916898	5.76388714554737e-55	1.64472519698194e-50	GSTM2	0	promoter
chr1:109667699-109668626:GSTM4	0.045	0.014	1.61474675308938	0.730039887189392	-0.595865922916898	5.76388714554737e-55	1.64472519698194e-50	GSTM4	0	distal
chr16:46380498-46385175	0.018	0.042	1.17017054806983	4.53757413679313	1.35144568374999	5.78130058900903e-55	1.64969412307373e-50	---	---	intergenic
chr2:74290163-74291492:RP11-287D1.3	0.042	0.013	2.14484723708662	0.987328301873674	-0.662159716956923	6.02713868708239e-55	1.71984402435896e-50	RP11-287D1.3	0	distal
chr2:74290163-74291492:SLC4A5	0.042	0.013	2.14484723708662	0.987328301873674	-0.662159716956923	6.02713868708239e-55	1.71984402435896e-50	SLC4A5	23531	distal
chr10:32139229-32140124:KIF5B	0.013	0.034	0.839311235596269	3.90853774990785	1.41612768732245	6.68601857620434e-55	1.90785540071991e-50	KIF5B	-82799	distal
chr2:215899986-215901251:MREG	0.021	0.046	1.10185309865174	4.46614809610861	1.37886270687033	6.7060452436797e-55	1.913570010284e-50	MREG	112362	distal
chr3:49350826-49353022:USP4	0.037	0.066	1.24640914151947	3.90545532041292	1.12676634079285	7.08090430762194e-55	2.02053604417992e-50	USP4	-10756	distal
chr6:137717245-137718101:TNFAIP3	0.051	0.018	2.11276334451118	1.07303564987372	-0.586450969934217	9.25165438988181e-55	2.63995958015278e-50	TNFAIP3	-149087	distal
chr22:38967304-38968322:APOBEC3A	0.023	0.049	1.19625410583827	4.54396788112696	1.33587391595697	1.1094357669408e-54	3.16577496096558e-50	APOBEC3A	9783	distal
chr15:67149892-67150949:SMAD3	0.022	0.046	1.07487782308096	4.17907533916409	1.31966815783519	1.70825440098599e-54	4.87450393321352e-50	SMAD3	11892	distal
chr13:110137164-110139002:COL4A1	0.031	0.058	1.01721491219769	3.18476916742657	1.05278325014351	2.02598936463903e-54	5.78116065199748e-50	COL4A1	168129	distal
chr6:44058182-44060403:C6orf223	0.075	0.108	1.33152277710237	3.1732636881884	0.839903556631124	2.08086452252065e-54	5.93774691501268e-50	C6orf223	57566	distal
chr4:74230642-74231576:MTHFD2L	0.015	0.037	0.994824135465332	4.86393794508308	1.55560827283072	2.42859553966701e-54	6.92999737243982e-50	MTHFD2L	72470	distal
chr7:151038884-151040139:ABCB8	0.012	0.032	0.614695262518414	3.0424362115277	1.32396309426086	2.50417474015657e-54	7.14566262103678e-50	ABCB8	0	distal
chr7:151038884-151040139:ASIC3	0.012	0.032	0.614695262518414	3.0424362115277	1.32396309426086	2.50417474015657e-54	7.14566262103678e-50	ASIC3	-8153	distal
chr15:20641135-20650028:GOLGA6L6	0.042	0.072	1.4525434230237	4.17708018947067	1.07785998471928	2.62869503918015e-54	7.50098129430057e-50	GOLGA6L6	-99336	distal
chr16:13957035-13958215:ERCC4	0.019	0.042	1.12042194622825	4.5059207653269	1.37663247092934	2.82019150891295e-54	8.04741647068311e-50	ERCC4	36879	distal
chr10:32459087-32459885:CCDC7	0.042	0.013	2.37476240288755	1.05095759444259	-0.718488271098843	3.7719394321217e-54	1.07632291695593e-49	CCDC7	7445	distal
chr17:39096342-39097393:PLXDC1	0.047	0.015	2.25877525965741	1.14416117529298	-0.603916504146002	3.79496103715704e-54	1.08289213195276e-49	PLXDC1	54256	distal
chr6:150622749-150623722:PLEKHG1	0.037	0.009	1.52839703564031	0.669201345615605	-0.599065039802645	4.44665290098283e-54	1.26885240529545e-49	PLEKHG1	-59890	distal
chr11:11149440-11150721	0.047	0.016	1.75754197232222	0.822762597388573	-0.597256172874854	1.0446301031817e-53	2.98085199942898e-49	---	---	intergenic
chr7:75670617-75671725:HIP1	0.017	0.039	1.07852521118025	4.69990990964944	1.45537886979795	1.10560116395959e-53	3.1548329213587e-49	HIP1	-58916	distal
chr22:46753656-46754948:TBC1D22A	0.054	0.084	1.17773888277416	3.21062499172562	0.951203410284275	1.11296083131005e-53	3.17583373214322e-49	TBC1D22A	-7669	distal
chr2:7748477-7749499	0.045	0.014	2.21342009294432	1.0822231510503	-0.625984907806932	1.14468674600875e-53	3.26636362973598e-49	---	---	intergenic
chr7:3116872-3118452:CARD11	0.034	0.009	2.08157939464907	0.78811632057221	-0.785229371777109	1.44390765825928e-53	4.12019050284287e-49	CARD11	-72928	distal
chr22:42828298-42828942:ARFGAP3	0.039	0.011	2.39477429094331	0.990436086219267	-0.770231110297764	1.44403724031761e-53	4.12056026524629e-49	ARFGAP3	28297	distal
chr9:129762366-129763483:PTGES	0.017	0.04	1.03963226471972	4.3603087930516	1.39400704778465	1.87040643620894e-53	5.33720476572222e-49	PTGES	-9320	distal
chr10:32985285-32986434:ITGB1	0.017	0.039	1.14491884612237	5.06122255035308	1.49868575125524	1.91846220506242e-53	5.47433190214562e-49	ITGB1	-27077	distal
chr16:21501167-21504543:NPIPB3	0.157	0.181	0.978085431649265	1.97247599326243	0.587560422232624	2.48852824432794e-53	7.10101534518977e-49	NPIPB3	-82231	distal
chr13:42720272-42721047:FAM216B	0.018	0.04	1.10868163269524	4.59558780598987	1.40794839710048	2.49372702485772e-53	7.11585006543149e-49	FAM216B	-60503	distal
chr6:80453504-80454866	0.044	0.013	2.48047110226457	1.19816601293809	-0.662982248948025	2.74212273568649e-53	7.82464722628141e-49	---	---	intergenic
chr14:91078243-91078937:RPS6KA5	0.042	0.013	2.42470463645497	1.16036394783635	-0.664705190347532	3.12614981315237e-53	8.9204684918303e-49	RPS6KA5	-17636	distal
chr20:57429464-57431721:RBM38	0.047	0.077	1.27442792909127	3.54756724915959	0.999591252553327	3.17805950472504e-53	9.06859279673291e-49	RBM38	37235	distal
chr21:42460202-42461456:RSPH1	0.037	0.01	1.44423777884916	0.570015796453516	-0.638605564736144	4.14021480985758e-53	1.18141029599286e-48	RSPH1	34730	distal
chr20:1489243-1492651:SIRPB2	0.051	0.082	1.39267142925546	3.84221291536947	1.01704422290016	9.19511343563465e-53	2.62382561885835e-48	SIRPB2	0	promoter
chr17:74569005-74570400:CD300LD	0.031	0.057	1.00336692754709	3.39964384861679	1.13496005944903	1.30455317172247e-52	3.72254247551006e-48	CD300LD	21883	distal
chr20:53906197-53907622:BCAS1	0.019	0.043	1.12464163955392	4.18752727537824	1.28782749254065	1.33417397015249e-52	3.80706542383012e-48	BCAS1	162923	distal
chr14:96126199-96127000:BDKRB2	0.038	0.011	2.33787454335782	0.918006734834667	-0.799321944687222	1.3742595176397e-52	3.9214495335849e-48	BDKRB2	-77679	distal
chrY:56861119-56875388	0.03	0.057	1.24505346543096	3.80173664852773	1.0968064782352	1.65697470830678e-52	4.72817733015341e-48	---	---	intergenic
chr19:1192084-1193146:STK11	0.04	0.012	2.10448160772956	0.987873190496363	-0.643126656493655	1.66910008276622e-52	4.76277708617341e-48	STK11	-12659	distal
chr5:142821861-142822545:ARHGAP26	0.019	0.042	1.21290662811944	4.89775567448789	1.41422347828508	1.72964350257989e-52	4.93553773461172e-48	ARHGAP26	50743	distal
chr12:116924410-116925226:FBXW8	0.043	0.014	2.37402534649928	1.10616627235644	-0.679851476396611	1.92875665739335e-52	5.50370712187193e-48	FBXW8	13446	distal
chr3:98778119-98779556:ST3GAL6	0.02	0.044	1.17065256711254	4.6105276699352	1.37000763479988	2.03071838013607e-52	5.79465489771829e-48	ST3GAL6	14803	distal
chr12:113039992-113041488:DTX1	0.024	0.048	1.13353592344287	4.08591961213971	1.25326225688016	2.50605020340406e-52	7.15101425541347e-48	DTX1	-16202	distal
chrX:153818808-153819632:PDZD4	0.04	0.012	1.57011409705427	0.687931819128618	-0.606575777277859	2.51972766255364e-52	7.19004288509682e-48	PDZD4	10858	distal
chr11:47863068-47863788:NUP160	0.033	0.009	2.34948483353231	0.874089491816697	-0.837749372930107	2.75556882909853e-52	7.86301565383267e-48	NUP160	-14514	distal
chr14:16096683-16105318	0.019	0.043	1.06682407762945	3.84177498573321	1.22812043803324	2.77923166572547e-52	7.93053755814764e-48	---	---	intergenic
chr20:2314359-2315606:TGM3	0.014	0.035	0.842936473612804	3.90300618534757	1.41166023980455	2.86386546525156e-52	8.17204010509533e-48	TGM3	18359	distal
chr16:30767586-30768356:CCDC189	0.038	0.011	2.07089981748263	0.803793068849327	-0.76762760567849	3.34968417204243e-52	9.55832378492307e-48	CCDC189	-4877	distal
chr16:30767586-30768356:RNF40	0.038	0.011	2.07089981748263	0.803793068849327	-0.76762760567849	3.34968417204243e-52	9.55832378492307e-48	RNF40	0	distal
chr10:33005121-33006127:ITGB1	0.027	0.053	0.998309101084917	3.41148750760215	1.14248544118401	4.08506855701657e-52	1.16567431274468e-47	ITGB1	-46913	distal
chr16:31128313-31130895:KAT8	0.061	0.092	1.28612395950735	3.33267881795336	0.922355661101378	4.57511841949071e-52	1.30551004100167e-47	KAT8	0	distal
chr16:31128313-31130895:PRSS8	0.061	0.092	1.28612395950735	3.33267881795336	0.922355661101378	4.57511841949071e-52	1.30551004100167e-47	PRSS8	4832	distal
chr3:12303294-12304441:PPARG	0.017	0.039	1.17137614191328	5.0275891650609	1.47297142555948	5.83236835372775e-52	1.66426630973621e-47	PPARG	-7947	distal
chr15:92803550-92804759:RP11-437B10.1	0.061	0.092	1.46900537058295	3.81769154588801	0.964412052924973	6.48302503061706e-52	1.84993119248658e-47	RP11-437B10.1	-78654	distal
chr1:3610627-3612311:MEGF6	0.036	0.01	1.67001594623466	0.699242604909522	-0.651956513968457	6.81977163666352e-52	1.94602183652193e-47	MEGF6	0	promoter
chr3:129229005-129231704:COPG1	0.049	0.079	1.33306113868998	3.65417822576266	0.996302343800272	7.53150339935804e-52	2.14911449500682e-47	COPG1	-17902	distal
chr11:121485031-121485744:SORL1	0.04	0.012	2.4044902697995	1.10892973513443	-0.69092778137158	8.02504703079554e-52	2.28994717023751e-47	SORL1	32829	distal
chr19:4840530-4841725:PLIN3	0.02	0.043	0.966464623551831	3.8642536632687	1.30661423243324	9.89527064214628e-52	2.82361547773644e-47	PLIN3	0	distal
chr19:4840530-4841725:TICAM1	0.02	0.043	0.966464623551831	3.8642536632687	1.30661423243324	9.89527064214628e-52	2.82361547773644e-47	TICAM1	-8827	distal
chr20:2821182-2822645:TMEM239	0.044	0.014	2.06009765743218	1.02961932027767	-0.592368536802484	1.06887919358473e-51	3.05004677889402e-47	TMEM239	4850	distal
chr5:157106504-157107852:HAVCR2	0.033	0.06	1.22192909618768	3.96739593122459	1.16067696307019	1.17417889484332e-51	3.3505194764354e-47	HAVCR2	1270	distal
chr10:6583220-6583984:PRKCQ	0.041	0.013	2.56690849882048	1.124461842157	-0.747576775738839	1.42322925761859e-51	4.06118468661464e-47	PRKCQ	-2920	distal
chr8:61733466-61735647:ASPH	0.024	0.048	1.28660154947246	4.88231766200083	1.36317970439352	1.6425842178864e-51	4.68711406573884e-47	ASPH	-18827	distal
chr6:14743373-14744428	0.03	0.055	1.19547080086994	3.97322806955989	1.17965224671205	1.68867251900492e-51	4.81862703298053e-47	---	---	intergenic
chr19:47388635-47390379:MEIS3	0.067	0.099	1.50359966860334	3.63992025765925	0.890096120772554	1.82718910405832e-51	5.21388410843041e-47	MEIS3	27413	distal
chrX:2897586-2898543:ARSD	0.041	0.013	2.13469484026371	0.967092654215081	-0.672260091594586	1.89193215950776e-51	5.3986284171554e-47	ARSD	30808	distal
chr14:106011553-106012137:IGHV4-4	0.035	0.009	1.54813050121178	0.680940259190136	-0.600170714443677	2.02130494951276e-51	5.76779367343467e-47	IGHV4-4	283	distal
chr7:112080311-112082500:DOCK4	0.062	0.093	1.50219031118302	3.79578608295644	0.938575786531415	2.06212995460937e-51	5.88428782547784e-47	DOCK4	-76180	distal
chr21:34510470-34513547:KCNE1	0.033	0.059	1.27084022450932	4.07720836216326	1.16080926553075	2.16162085617102e-51	6.16818511308402e-47	KCNE1	0	promoter
chr1:1692178-1693625:SLC35E2B	0.131	0.159	1.14196964960425	2.37107755045814	0.65427177826849	2.18106379048746e-51	6.22366552615597e-47	SLC35E2B	0	promoter
chr2:216352634-216353507:MARCH4	0.038	0.011	2.50973344128912	1.1666763320821	-0.695877811069155	2.25896830034963e-51	6.44596604504768e-47	MARCH4	18520	distal
chr16:68275477-68276417:SLC7A6	0.04	0.013	2.11391712436567	0.875006549855145	-0.731834912884816	2.31579012989119e-51	6.60810713564452e-47	SLC7A6	10918	distal
chr1:2839922-2840876:TTC34	0.037	0.011	2.0354889679925	0.901506172228711	-0.674786308031411	2.55181973417055e-51	7.28161761145566e-47	TTC34	-38206	distal
chr15:63859921-63860832:HERC1	0.037	0.011	1.92689571645423	0.786583578881359	-0.71216793750401	2.56124005598454e-51	7.30849849975189e-47	HERC1	-26034	distal
chr10:78255926-78256620	0.013	0.033	0.846408584521424	3.97715963463259	1.43060082330571	3.11014843714245e-51	8.874808565386e-47	---	---	intergenic
chr3:161034921-161036308:B3GALNT1	0.028	0.053	1.31295245482281	4.34989742105619	1.20977561938067	3.33305865764972e-51	9.51088287960347e-47	B3GALNT1	64859	distal
chr3:161034921-161036308:PPM1L	0.028	0.053	1.31295245482281	4.34989742105619	1.20977561938067	3.33305865764972e-51	9.51088287960347e-47	PPM1L	0	distal
chr10:46519748-46531288:GPRIN2	0.019	0.044	1.07542085870508	3.6127978504772	1.1522381504556	3.71022978280507e-51	1.05871406852343e-46	GPRIN2	19456	distal
chr1:234932780-234935074:TOMM20	0.034	0.06	1.16677560905847	3.61102000303007	1.08953616841201	4.30291013727969e-51	1.22783540767276e-46	TOMM20	193862	distal
chr22:36289750-36290527:APOL1	0.041	0.013	2.21360076739857	1.00854126991378	-0.678042605965502	4.52805986416857e-51	1.2920818822405e-46	APOL1	36610	distal
chr22:36289750-36290527:MYH9	0.041	0.013	2.21360076739857	1.00854126991378	-0.678042605965502	4.52805986416857e-51	1.2920818822405e-46	MYH9	0	distal
chr10:71860142-71861103:PSAP	0.025	0.05	1.04817904366871	3.59598318706048	1.16603168483876	6.23318049974793e-51	1.77863805560307e-46	PSAP	-8768	distal
chr5:139657581-139662157:CXXC5	0.074	0.103	1.09582835663916	2.7713877003162	0.847574899370072	6.33806579941263e-51	1.80856707586239e-46	CXXC5	8649	distal
chr2:8542978-8547388:ID2	0.15	0.174	1.27569851724249	2.66516409008214	0.687568346337621	6.63519641377635e-51	1.89335329667108e-46	ID2	-131457	distal
chr17:78882514-78884278:TIMP2	0.059	0.089	1.23215310799225	3.14830701644206	0.89408668405199	7.00842356429713e-51	1.99985366407219e-46	TIMP2	-8365	distal
chr2:90391864-90399274:IGKV3D-7	0.027	0.054	1.27034896555146	3.43430260364872	0.96579316030428	7.58219306181975e-51	2.16357879019027e-46	IGKV3D-7	157053	distal
chr7:28407640-28409987:CREB5	0.03	0.055	0.946803996309359	3.1162873129561	1.08023604326407	7.68833162520963e-51	2.19386542925357e-46	CREB5	-2538	distal
chr16:83744219-83745157:CDH13	0.022	0.047	1.15701544349184	4.1161851796253	1.24603197757723	8.42997560175503e-51	2.4054935379608e-46	CDH13	0	distal
chr16:83744219-83745157:HSBP1	0.022	0.047	1.15701544349184	4.1161851796253	1.24603197757723	8.42997560175503e-51	2.4054935379608e-46	HSBP1	-62686	distal
chr1:168535296-168536083:XCL2	0.042	0.013	2.38755193179764	1.17830022255814	-0.637040257321448	9.20230004566158e-51	2.62587631802953e-46	XCL2	7914	distal
chr19:32793967-32794987:TDRD12	0.036	0.01	2.02637990070203	0.823655421586505	-0.730759941029066	9.31141550453384e-51	2.65701241421873e-46	TDRD12	73895	distal
chr3:128316242-128317328:DNAJB8	0.035	0.01	1.79755151669954	0.71163680714409	-0.708788090355045	9.74876263064689e-51	2.78180941665509e-46	DNAJB8	149640	distal
chr3:128316242-128317328:EEFSEC	0.035	0.01	1.79755151669954	0.71163680714409	-0.708788090355045	9.74876263064689e-51	2.78180941665509e-46	EEFSEC	0	distal
chr2:89825784-89834863:IGKV2D-40	0.035	0.064	1.21297144047828	3.54945209925634	1.0397079762199	1.14618638534326e-50	3.27064285057699e-46	IGKV2D-40	-17323	distal
chr1:198788395-198789128:PTPRC	0.04	0.012	2.32919371952306	1.09732037397785	-0.666625564994097	1.16896058968705e-50	3.33562904267199e-46	PTPRC	149299	distal
chr9:113520040-113520823:RGS3	0.038	0.011	2.07707026703438	1.02542972595334	-0.603329358656842	1.7384432677539e-50	4.96064786453575e-46	RGS3	14779	distal
chr8:117439269-117440397:MED30	0.049	0.018	2.06018021187654	1.0361198447928	-0.587794134645976	2.46620557085016e-50	7.03731759642093e-46	MED30	-80316	distal
chr19:2167873-2169637:DOT1L	0.085	0.114	1.22862350811489	2.91838109450433	0.814104802381797	2.53200069317215e-50	7.22506397796673e-46	DOT1L	3725	distal
chr8:28365584-28366350:ZNF395	0.014	0.034	0.713062987522367	3.3995627594133	1.36078195311817	2.55885112642888e-50	7.30168168926482e-46	ZNF395	19047	distal
chr16:68356122-68357037:PRMT7	0.033	0.009	1.98286998929126	0.762621881006847	-0.758978078251598	2.76842351485105e-50	7.89969649962748e-46	PRMT7	0	distal
chr16:68356122-68357037:SMPD3	0.033	0.009	1.98286998929126	0.762621881006847	-0.758978078251598	2.76842351485105e-50	7.89969649962748e-46	SMPD3	15221	distal
chr9:105127597-105128394:SLC44A1	0.048	0.017	2.09015354203087	1.04634876509397	-0.594626475137078	3.9040247247548e-50	1.11401345520878e-45	SLC44A1	-116228	distal
chr1:154431363-154433867:IL6R	0.049	0.076	1.20194678079829	3.36658633815892	0.987726265497647	4.3326885933632e-50	1.23633269011619e-45	IL6R	26141	distal
chr5:172683743-172684644:NEURL1B	0.032	0.008	1.37623222781615	0.545620512633278	-0.620489690713833	5.33462606169619e-50	1.52223554670501e-45	NEURL1B	42478	distal
chr21:10344244-10356794:TPTE	0.023	0.047	1.06844132021907	3.71509983569924	1.18874428807025	5.51679563025569e-50	1.57421763309346e-45	TPTE	-164759	distal
chr5:133170410-133171397:HSPA4	0.034	0.009	1.72041162204956	0.760868503651209	-0.627537783280734	8.74111627692766e-50	2.49427752962131e-45	HSPA4	118170	distal
chr3:72625398-72626124:RYBP	0.017	0.038	1.11914408095656	4.96138286128618	1.49216535119011	1.45283893924047e-49	4.14567591312267e-45	RYBP	-178778	distal
chr2:84741134-84741902:DNAH6	0.035	0.01	2.081135279529	0.857797732271749	-0.729868589515396	1.60253187512182e-49	4.57282470566012e-45	DNAH6	0	distal
chr2:84741134-84741902:TRABD2A	0.035	0.01	2.081135279529	0.857797732271749	-0.729868589515396	1.60253187512182e-49	4.57282470566012e-45	TRABD2A	139248	distal
chr11:7495782-7496781:OLFML1	0.03	0.054	0.96543834370062	3.25062730547148	1.11282466241939	1.63374802550029e-49	4.66189999076508e-45	OLFML1	10177	distal
chr6:73694937-73697461:CD109	0.038	0.064	1.00925272876919	3.03597047476595	1.00625657918529	1.75417644901243e-49	5.00554249725698e-45	CD109	0	promoter
chr1:183279006-183280625:NMNAT2	0.018	0.04	0.970890324777536	3.68770619434533	1.25003465438552	1.77034862626678e-49	5.05168980505225e-45	NMNAT2	24249	distal
chr11:66970401-66971588:C11orf86	0.022	0.045	1.152343046863	4.40107759624048	1.32733923809509	1.80807901619522e-49	5.15935347271305e-45	C11orf86	-3689	distal
chr4:53914120-53915143:CHIC2	0.017	0.039	1.23776373681516	4.84591208416982	1.38537040826952	1.81519620635133e-49	5.17966237482351e-45	CHIC2	149157	distal
chr4:53914120-53915143:RP11-231C18.3	0.017	0.039	1.23776373681516	4.84591208416982	1.38537040826952	1.81519620635133e-49	5.17966237482351e-45	RP11-231C18.3	0	distal
chr3:52174793-52175528:POC1A	0.011	0.03	0.752930757821136	3.66924328466193	1.41341975062441	1.84437995089681e-49	5.26293818988406e-45	POC1A	-20104	distal
chr8:133129641-133131348:SLA	0.025	0.049	1.12669957830226	4.05629324170079	1.24946388580505	1.89032392772493e-49	5.3940393277631e-45	SLA	-26588	distal
chr8:133129641-133131348:TG	0.025	0.049	1.12669957830226	4.05629324170079	1.24946388580505	1.89032392772493e-49	5.3940393277631e-45	TG	0	distal
chr15:90376697-90377420:IQGAP1	0.037	0.011	2.31728593915035	1.04066263149246	-0.700965681674818	2.0358032842674e-49	5.80916467165703e-45	IQGAP1	-10798	distal
chr1:151939688-151941989:THEM4	0.056	0.084	1.3900339984453	3.85789408298827	1.02329989431692	2.17921700975424e-49	6.21839573733373e-45	THEM4	-29881	distal
chr17:57599209-57600575:CCDC182	0.036	0.01	2.16596917637719	0.929663758175867	-0.714297728238522	2.18690735978404e-49	6.24034015114376e-45	CCDC182	144737	distal
chr17:57599209-57600575:MSI2	0.036	0.01	2.16596917637719	0.929663758175867	-0.714297728238522	2.18690735978404e-49	6.24034015114376e-45	MSI2	0	distal
chr1:233112671-233115325:PCNX2	0.054	0.082	1.3775576086387	3.77420781015689	1.00578106668083	2.28708527856655e-49	6.52619784238964e-45	PCNX2	-54154	distal
chr4:139872138-139872850:MAML3	0.019	0.041	1.13848271615591	4.44301498573773	1.34781846112691	2.5595474947422e-49	7.30366877624687e-45	MAML3	17202	distal
chr15:90844703-90845797:FURIN	0.024	0.047	0.963918380303979	3.50653786279209	1.19828453885827	2.69351200763957e-49	7.68593651379951e-45	FURIN	-22795	distal
chr17:6936264-6937276:ALOX12	0.032	0.008	2.04626306401611	0.851555496821275	-0.718302740843288	2.70994465703258e-49	7.73282707884246e-45	ALOX12	-58789	distal
chr3:71982334-71983170:PROK2	0.019	0.041	1.05038248781019	4.15228473278896	1.32931926206771	3.07204066528118e-49	8.76606803837984e-45	PROK2	-197129	distal
chr9:40921917-40931570:FOXD4L6	0.02	0.044	1.30666885572041	4.08304834351051	1.13988304566277	3.19006985361048e-49	9.1028643272775e-45	FOXD4L6	196893	distal
chr6:14921019-14923448	0.05	0.078	1.3592800507306	3.75510060559271	1.01112918588833	3.72495169466821e-49	1.06291496607357e-44	---	---	intergenic
chr7:30237061-30237896:ZNRF2	0.022	0.045	1.10150862905358	3.96324172159848	1.23985733861742	3.87936378151887e-49	1.10697645505641e-44	ZNRF2	-46411	distal
chr5:172722068-172722752:DUSP1	0.042	0.013	2.18932486532957	1.03066118223532	-0.651301513644807	6.59885763390856e-49	1.88298402583581e-44	DUSP1	48443	distal
chr20:41002883-41004342:TOP1	0.079	0.108	1.33451876512244	3.16750404526794	0.836058414421558	7.48876741884265e-49	2.13691978296675e-44	TOP1	-24476	distal
chr14:65850111-65850996	0.041	0.013	2.26673322609719	1.02359174619337	-0.690930383784132	9.46468667935576e-49	2.70074834395417e-44	---	---	intergenic
chr6:17907255-17909245:KIF13A	0.03	0.055	1.24280257941188	4.08736147756578	1.18161497300936	1.17292473613832e-48	3.34694073457068e-44	KIF13A	78218	distal
chr8:133149826-133151183:WISP1	0.044	0.072	1.36799648349929	3.76784641682514	1.00967082551017	1.26866027476678e-48	3.620122094047e-44	WISP1	-39856	distal
chr2:48113111-48114805:FOXN2	0.016	0.037	1.02401910072346	4.59079513134535	1.46583057508386	1.3101986898806e-48	3.7386519615743e-44	FOXN2	-199905	distal
chr7:2982684-2983476:CARD11	0.036	0.011	2.00618654703135	0.87401362666139	-0.681803094156967	1.33415474592538e-48	3.80701056749807e-44	CARD11	60469	distal
chr7:2953870-2955010:CARD11	0.039	0.012	2.05941181994967	0.998172377277599	-0.614573271470319	1.50807586126885e-48	4.30329447013067e-44	CARD11	88935	distal
chr3:12193261-12194925:TIMP4	0.031	0.056	1.28495353058257	4.21904099967478	1.1916199102158	1.8039838104076e-48	5.14766780299808e-44	TIMP4	-33911	distal
chr7:151744942-151745799:PRKAG2	0.015	0.035	0.746090263864543	3.19714730509544	1.26528095683886	1.91599283388149e-48	5.46728555148084e-44	PRKAG2	-8629	distal
chr15:38685752-38686643:RP11-275I4.2	0.045	0.016	2.28991841731466	1.15997875221648	-0.607034688145524	2.18236518475333e-48	6.22737905469362e-44	RP11-275I4.2	-9955	distal
chr12:10128250-10131593:CLEC7A	0.066	0.095	1.47792374730472	3.77822314010928	0.947342435976436	2.47968682763907e-48	7.07578636266809e-44	CLEC7A	0	promoter
chr12:68591485-68592580:RAP1B	0.044	0.015	2.25905519303567	1.1485575668804	-0.601085352592502	2.72816307735641e-48	7.78481334123653e-44	RAP1B	-18259	distal
chr12:49388992-49389579:SPATS2	0.033	0.009	1.68844869211895	0.691155034923553	-0.668765015248925	3.02232505989987e-48	8.62420455842429e-44	SPATS2	21446	distal
chr12:10497442-10498139:EIF2S3L	0.046	0.016	2.24667297918548	1.14928142043968	-0.59510767934679	3.05161196044494e-48	8.70777472912965e-44	EIF2S3L	-7463	distal
chr18:79070944-79071924:ATP9B	0.019	0.04	1.1665313847873	4.74136691749029	1.40600712194417	3.55294057185581e-48	1.01383159217906e-43	ATP9B	1537	distal
chr20:13247102-13248265:C20orf82	0.035	0.01	2.30121381202043	0.882390187917045	-0.810430876072341	3.62784637160919e-48	1.03520596213868e-43	C20orf82	25332	distal
chr9:91419083-91420268:NFIL3	0.031	0.056	1.30960036881498	4.30872899597704	1.20072325248373	3.75187109769871e-48	1.07059641772833e-43	NFIL3	3594	distal
chr11:62370836-62371579:ASRGL1	0.032	0.008	1.68401962130667	0.761962391691209	-0.607212087382437	4.27819921360895e-48	1.22078414560331e-43	ASRGL1	33342	distal
chr9:133855351-133856627:SARDH	0.044	0.072	1.29059657986705	3.6620741396236	1.02524855401483	4.84013152312479e-48	1.38113153012366e-43	SARDH	-115397	distal
chr9:133855351-133856627:VAV2	0.044	0.072	1.29059657986705	3.6620741396236	1.02524855401483	4.84013152312479e-48	1.38113153012366e-43	VAV2	0	distal
chr1:31605701-31606494:HCRTR1	0.021	0.044	1.00287488905615	3.71074113216434	1.23388174919254	5.30712413055974e-48	1.51438787065522e-43	HCRTR1	-11206	distal
chr12:47990023-47990935:COL2A1	0.033	0.009	1.86697915485776	0.796900507686304	-0.674020884419967	8.32376959091967e-48	2.37518765276893e-43	COL2A1	13551	distal
chr2:25209968-25210829:POMC	0.029	0.007	1.56892005860604	0.488707019229038	-0.78710213983491	8.91573788773378e-48	2.54410580626483e-43	POMC	-41066	distal
chr9:91146369-91148410	0.026	0.049	1.16587801246423	3.95547985345614	1.19407277538355	9.27290020970344e-48	2.64602207483888e-43	---	---	intergenic
chr5:32240918-32241909:GOLPH3	0.038	0.012	2.31892847194738	1.09803928909091	-0.661675842531479	1.08635349063971e-47	3.09990968554042e-43	GOLPH3	-66569	distal
chr5:32240918-32241909:MTMR12	0.038	0.012	2.31892847194738	1.09803928909091	-0.661675842531479	1.08635349063971e-47	3.09990968554042e-43	MTMR12	0	distal
chr10:69065338-69066527:SRGN	0.04	0.065	1.2474816511775	3.81335242279354	1.09873272066252	1.13240360338064e-47	3.23131368224665e-43	SRGN	-21591	distal
chr6:24743115-24744289:C6orf62	0.025	0.049	1.19316170751093	4.17215433129837	1.23775313460924	1.29835347343131e-47	3.70485163643625e-43	C6orf62	-22280	distal
chr15:85578944-85585252:AKAP13	0.186	0.206	1.41161188332967	2.71755192886516	0.62435515134495	1.30304670996567e-47	3.71824378688703e-43	AKAP13	-34698	distal
chr8:27319801-27320430:PTK2B	0.031	0.009	2.01348091524746	0.727743499618583	-0.802541876810439	1.37275456600059e-47	3.91715515408267e-43	PTK2B	-5049	distal
chr4:113901855-113902705:ARSJ	0.041	0.014	2.05598707719532	1.01406253089589	-0.601529967079288	1.64744978209971e-47	4.70099795322151e-43	ARSJ	76996	distal
chr21:5227771-5239349:CH507-9B2.9	0.024	0.048	1.23153338365447	3.80881858148922	1.10764711040675	1.92382526574994e-47	5.48963539581745e-43	CH507-9B2.9	-64077	distal
chr3:50472738-50474006:CACNA2D2	0.043	0.015	2.17036636914968	1.11325663153094	-0.585181591380803	2.376114741164e-47	6.78024341391147e-43	CACNA2D2	29417	distal
chr13:111176884-111177882:ARHGEF7	0.039	0.012	1.95652138292842	0.92575948861442	-0.618473177588484	2.44463335196733e-47	6.97576126983879e-43	ARHGEF7	-8972	distal
chr15:101455141-101456547:PCSK6	0.019	0.041	1.03771125220013	3.79459554384083	1.2344594862276	3.55689513255051e-47	1.01496002607329e-42	PCSK6	33150	distal
chr16:84805970-84807014:CRISPLD2	0.025	0.049	1.34992416536843	4.57442967370071	1.24621000860802	3.59581516927961e-47	1.02606585855394e-42	CRISPLD2	-12970	distal
chr6:12265307-12266994:EDN1	0.031	0.057	1.31726611441811	3.97930690922497	1.10352120889532	4.39538570062573e-47	1.25422330967355e-42	EDN1	-23369	distal
chr4:38509226-38510404:KLF3	0.036	0.011	2.26202428773943	0.949219002844018	-0.742871331347765	4.70709891379636e-47	1.34317067505179e-42	KLF3	-153792	distal
chr10:75191861-75192718:VDAC2	0.02	0.042	1.19785276908877	4.35650389095439	1.2851969371027	5.80536957650409e-47	1.65656220865544e-42	VDAC2	-17436	distal
chr1:167548273-167549958:CREG1	0.016	0.037	1.12572027274563	4.48631372205201	1.36788535910403	5.83735450162582e-47	1.66568910703893e-42	CREG1	3809	distal
chr11:121467886-121468557:SORL1	0.031	0.008	1.8403043258264	0.798039524282661	-0.659620781947806	6.4064867835076e-47	1.82809100367389e-42	SORL1	15684	distal
chr12:52197567-52199292:KRT80	0.036	0.061	1.18188169960953	3.75942402110255	1.12521410946921	7.80362560059563e-47	2.22676456512996e-42	KRT80	-5568	distal
chr16:3509307-3510147:CLUAP1	0.037	0.012	1.87485895379061	0.867346122990506	-0.622501812449001	8.03070224773775e-47	2.29156088639197e-42	CLUAP1	0	promoter
chr3:12462178-12463784:TSEN2	0.028	0.052	1.30679718431285	4.20990428047644	1.17536570012974	1.08534835908933e-46	3.09704154266139e-42	TSEN2	-20659	distal
chr6:170280209-170281034:DLL1	0.032	0.009	1.70274308121363	0.69097138400492	-0.676572132425536	1.08783513442954e-46	3.10413755609469e-42	DLL1	9439	distal
chr22:42993714-42995805:PACSIN2	0.041	0.067	1.36121299335625	3.82065097730683	1.02969979430401	1.126875275697e-46	3.21553859920139e-42	PACSIN2	19340	distal
chr16:21524442-21528782:METTL9	0.014	0.034	1.00157837526481	3.84759356267852	1.27613063578981	1.15877374865602e-46	3.30656089178995e-42	METTL9	-70694	distal
chr5:78529301-78530853:LHFPL2	0.029	0.053	1.30461792971956	4.23225468912056	1.18290517445831	1.40128622169561e-46	3.99857023360842e-42	LHFPL2	18298	distal
chr20:5947158-5947929:TRMT6	0.019	0.041	1.16255214998592	4.57431645374434	1.3660599827251	1.5176187383181e-46	4.33052506979069e-42	TRMT6	2607	distal
chrX:141176612-141177551:LDOC1	0.032	0.009	1.68058172185915	0.580017560975339	-0.762605525450298	1.52050899864134e-46	4.33877242762306e-42	LDOC1	0	promoter
chr12:6166977-6169837:CD9	0.066	0.094	1.27447581810885	3.10692392284032	0.852524126715189	1.55591143168665e-46	4.43979327031785e-42	CD9	-29878	distal
chr12:11855092-11857539:BCL2L14	0.03	0.054	1.26631323310257	4.10173161442874	1.17063973181561	2.26729961011784e-46	6.46973943747126e-42	BCL2L14	-192305	distal
chr12:11855092-11857539:ETV6	0.03	0.054	1.26631323310257	4.10173161442874	1.17063973181561	2.26729961011784e-46	6.46973943747126e-42	ETV6	0	distal
chr10:128102868-128104056:MKI67	0.038	0.012	1.71226863072797	0.790579215718036	-0.599073728836368	2.59101996894207e-46	7.39347548137619e-42	MKI67	22148	distal
chr4:107824101-107825697:SGMS2	0.039	0.064	1.06721478849709	3.24027142562453	1.03646832067222	2.63577204655105e-46	7.52117553483342e-42	SGMS2	0	promoter
chr8:19127335-19128731:PSD3	0.027	0.05	1.33443581850046	4.45815058457784	1.22533827300326	4.24476170893096e-46	1.21124275364345e-41	PSD3	-113650	distal
chr6:117677341-117678682:NUS1	0.024	0.046	1.2960073876566	4.65154021354036	1.29951681455986	4.40566440531708e-46	1.25715633805723e-41	NUS1	1840	distal
chr21:9245967-9249089	0.014	0.033	1.04331715129384	4.06317293139621	1.30912861215067	5.07526801817128e-46	1.44822772898517e-41	---	---	intergenic
chr9:99012880-99014099:COL15A1	0.034	0.01	2.16173558051361	1.02425175312624	-0.64332799155085	6.01076763132741e-46	1.71517254359928e-41	COL15A1	69168	distal
chr20:10487373-10489117:SLX4IP	0.024	0.047	1.27055850151254	4.3964173081521	1.24895470842076	6.78323522233817e-46	1.9355961706942e-41	SLX4IP	52071	distal
chr5:83368102-83369556:VCAN	0.034	0.059	1.37233554164838	4.12337208878071	1.11078559422212	6.89233098166514e-46	1.96672664561815e-41	VCAN	-101909	distal
chr6:44062784-44065300:TMEM63B	0.048	0.075	1.19430708919256	3.19628708365085	0.935347939084474	7.08278845822496e-46	2.02107368655449e-41	TMEM63B	-61614	distal
chr1:89723877-89725953:RP11-302M6.4	0.024	0.046	1.16760458727406	4.13525732635617	1.24433496601625	7.30023056304566e-46	2.08312079116508e-41	RP11-302M6.4	90738	distal
chr7:92633215-92635807:CDK6	0.035	0.059	1.32008059167173	4.19918378304266	1.16411023262243	8.67917231027406e-46	2.4766018187367e-41	CDK6	0	distal
chr7:92633215-92635807:FAM133B	0.035	0.059	1.32008059167173	4.19918378304266	1.16411023262243	8.67917231027406e-46	2.4766018187367e-41	FAM133B	-42822	distal
chr11:64334870-64335636:CCDC88B	0.014	0.033	0.820223789756386	3.47245054892707	1.29694969542139	9.26019092075374e-46	2.64239547923708e-41	CCDC88B	-4587	distal
chr10:3850805-3852989:KLF6	0.081	0.109	1.45942403367009	3.38251297793007	0.833437869246139	9.83398297579627e-46	2.80612704214347e-41	KLF6	-65525	distal
chr20:1943318-1945885:PDYN	0.047	0.075	1.42873693867662	3.7046169435554	0.953871024232722	1.00333046662709e-45	2.86300348652041e-41	PDYN	47863	distal
chr20:50273260-50276666:CEBPB	0.081	0.111	1.35881191356627	2.94330452605022	0.741344742608311	1.06361353467529e-45	3.03502122119595e-41	CEBPB	82527	distal
chr12:56320842-56321553:CNPY2	0.014	0.033	0.944362043984982	4.093561760954	1.38937796201569	1.16083418728615e-45	3.31244035342104e-41	CNPY2	-4507	distal
chr12:56320842-56321553:PAN2	0.014	0.033	0.944362043984982	4.093561760954	1.38937796201569	1.16083418728615e-45	3.31244035342104e-41	PAN2	0	distal
chr22:40728505-40729357:MCHR1	0.038	0.012	2.07676747990091	0.994344894793014	-0.625500493435171	1.35390618192911e-45	3.8633712901347e-41	MCHR1	49233	distal
chr6:88141518-88142448:CNR1	0.021	0.004	1.31183477569212	0.388363304614615	-0.735653154310136	1.44101391910149e-45	4.11193321815612e-41	CNR1	2826	distal
chr6:7697716-7698728:BMP6	0.023	0.045	1.19278703345251	4.23663175792794	1.25587345520042	1.55283641269052e-45	4.43101870361239e-41	BMP6	-28069	distal
chr17:66330981-66332002:PRKCA	0.04	0.013	2.3705575716242	1.14992764065428	-0.648699163390377	1.58872947385341e-45	4.5334395536407e-41	PRKCA	28156	distal
chr1:15260608-15262013:FHAD1	0.034	0.059	1.18151404604122	3.49419231987899	1.04273210028144	1.88852706247281e-45	5.38891197276616e-41	FHAD1	8824	distal
chrX:131830488-131831327:STK26	0.029	0.008	1.88617608911538	0.754377211265346	-0.718200345942896	1.94849727350555e-45	5.5600369699481e-41	STK26	-191938	distal
chr17:18025334-18026823:ATPAF2	0.037	0.062	1.21917289351656	3.54720671355859	1.03495851888405	1.98962668431266e-45	5.67739974368616e-41	ATPAF2	12345	distal
chr2:95074360-95075566:MRPS5	0.037	0.012	2.08168543595261	0.950408012921486	-0.659943647649136	2.36954597842694e-45	6.76149944944128e-41	MRPS5	46434	distal
chr20:32407242-32407909:ASXL1	0.033	0.01	1.91955237774707	0.868925459413381	-0.64353816429375	2.47015279351619e-45	7.04858099629845e-41	ASXL1	47496	distal
chr7:25862010-25863051	0.06	0.088	1.06639252589086	2.64559268617587	0.81903905095482	2.48921980173493e-45	7.10298870425063e-41	---	---	intergenic
chr9:76023590-76024601:PCSK5	0.036	0.011	2.33687908078576	0.998180579366587	-0.739812440105407	2.93685787872215e-45	8.38032395693367e-41	PCSK5	132886	distal
chr1:9288955-9290885:SPSB1	0.032	0.055	1.08577420252548	3.42804737627269	1.08608767180583	3.56337597270618e-45	1.01680933381171e-40	SPSB1	-1995	distal
chr2:144414009-144415038:ZEB2	0.026	0.048	1.25827319326723	4.26905055918827	1.22232299731184	4.08359722101076e-45	1.16525446701542e-40	ZEB2	15896	distal
chr1:212595670-212596865:ATF3	0.042	0.068	1.22019336883876	3.39187908656316	0.984153001565899	4.61045362623484e-45	1.31559294224611e-40	ATF3	-11763	distal
chr2:174031432-174032688:SP3	0.036	0.061	1.09913130503204	3.21013075945487	1.00407262859588	4.89735123935058e-45	1.39745917614869e-40	SP3	-65731	distal
chr17:21661384-21668163:KCNJ18	0.014	0.033	1.10283237247699	4.43483793083106	1.36990316406378	4.93511128213502e-45	1.40823400435723e-40	KCNJ18	-24360	distal
chr22:27132971-27135001	0.027	0.049	1.10267138961341	3.76267339310553	1.17954821735061	5.76976353366912e-45	1.64640202433248e-40	---	---	intergenic
chr9:107749699-107752221	0.033	0.057	1.23410262169683	3.77789513218587	1.0966797327214	6.19517024152573e-45	1.76779182841937e-40	---	---	intergenic
chr12:52202582-52203817:KRT80	0.038	0.062	1.09068152842692	3.23688308515671	1.01903000447382	6.57481758692196e-45	1.87612419842818e-40	KRT80	-10583	distal
chr11:47920122-47921030:PTPRJ	0.032	0.009	1.90570542397889	0.814333313123744	-0.679448932870868	7.58001764068478e-45	2.1629580337694e-40	PTPRJ	-59528	distal
chr7:140315957-140316848:SLC37A3	0.017	0.036	0.873061757679658	3.46570716295102	1.25349018188027	7.97297938802063e-45	2.27508966837169e-40	SLC37A3	81609	distal
chr12:52610177-52611098:KRT73	0.034	0.011	2.00863981230299	0.870731711044933	-0.685508729880564	8.94316455470347e-45	2.55193200568463e-40	KRT73	7461	distal
chr3:196650757-196651655:NRROS	0.017	0.038	1.04444836879533	4.01321222936861	1.29402368147116	9.32343555115627e-45	2.66044233452244e-40	NRROS	11072	distal
chr8:66123621-66124490:TRIM55	0.021	0.042	1.06323030956034	3.95454646066344	1.26384812702721	1.23579199737586e-44	3.52633246451203e-40	TRIM55	-2406	distal
chr19:6056466-6058249:RFX2	0.048	0.074	1.29778747111875	3.57497592811326	0.99351878727349	1.30607881414867e-44	3.72689589617322e-40	RFX2	-7235	distal
chr4:107837291-107839514:SGMS2	0.042	0.067	1.43251758602297	4.12247317770323	1.07439028992658	1.55133313087213e-44	4.42672908894362e-40	SGMS2	12729	distal
chr4:26074504-26076779:SMIM20	0.068	0.095	1.44866622399915	3.50493236267185	0.87950931095102	1.62526074160842e-44	4.63768152617963e-40	SMIM20	160196	distal
chr9:92887105-92888432:ZNF484	0.034	0.01	1.83066465338186	0.85415905151617	-0.610375839402537	1.85061157352865e-44	5.280720125064e-40	ZNF484	-9068	distal
chr19:9866008-9866766:OLFM2	0.036	0.012	2.18483894520365	1.02010717011728	-0.656788585944323	2.2453008620642e-44	6.4069660099002e-40	OLFM2	-7841	distal
chr9:105141117-105143450:SLC44A1	0.016	0.036	1.1370296563998	4.45802959148214	1.35277328742689	2.7962552520822e-44	7.97911436181656e-40	SLC44A1	-101172	distal
chr3:46405050-46407789:CCRL2	0.079	0.106	1.35118441306603	3.1003598627106	0.80236283159111	2.85216299308145e-44	8.13864710075792e-40	CCRL2	0	promoter
chr19:3338484-3339083:NFIC	0.03	0.008	1.90536064208783	0.75479031286815	-0.727418609069217	3.02789768884525e-44	8.64010605511992e-40	NFIC	-20480	distal
chr1:46580514-46583446:MKNK1	0.03	0.054	1.40634700646526	4.48693478166708	1.18915572700012	3.46657887392154e-44	9.89188281673512e-40	MKNK1	10834	distal
chr5:150142668-150143719:PDGFRB	0.023	0.044	1.18743775466433	4.54875686917283	1.34292262510079	3.74230806932674e-44	1.06786760758239e-39	PDGFRB	12141	distal
chr13:48791261-48792387:CYSLTR2	0.019	0.04	1.29191975615883	4.98532581059404	1.38487324838487	4.35924063806897e-44	1.24390931607298e-39	CYSLTR2	84707	distal
chr7:155357359-155358783:INSIG1	0.018	0.039	1.0966605554581	3.87053888873855	1.21598809324951	4.96266200821317e-44	1.41609560404363e-39	INSIG1	59471	distal
chr1:107940737-107942177:VAV3	0.02	0.04	1.21688954797208	4.49259636891267	1.3089513846592	5.08453080412242e-44	1.45087086495633e-39	VAV3	22832	distal
chr17:32275004-32276765:RHBDL3	0.012	0.029	0.783377127213893	3.53773191827184	1.347359560405	5.44220824170855e-44	1.55293412177154e-39	RHBDL3	7201	distal
chr7:101717085-101718854:MYL10	0.061	0.088	1.26632425669969	3.10088976019855	0.855582670750309	5.67444726422931e-44	1.61920352684783e-39	MYL10	-87790	distal
chr20:5592826-5594558:GPCPD1	0.029	0.008	1.95539275894978	0.822338429305644	-0.697558961929195	5.70658295341045e-44	1.62837344575567e-39	GPCPD1	16468	distal
chr10:41857020-41862463	0.025	0.048	1.12111905714484	3.42321749531961	1.06027058240853	7.409670271374e-44	2.11434941193657e-39	---	---	intergenic
chr15:21258028-21263542:POTEB3	0.014	0.034	1.18742069428897	4.5750507323877	1.34975422099493	7.44698842670431e-44	2.12499814756007e-39	POTEB3	176517	distal
chr16:11596951-11599062:LITAF	0.042	0.067	1.16621125720959	3.24606295645723	0.970951815321634	7.93111262633548e-44	2.26314298792483e-39	LITAF	-9389	distal
chr3:44685051-44685909:ZNF502	0.028	0.007	1.65087382752458	0.671299677104711	-0.665497561418618	8.9108057587088e-44	2.54269842324756e-39	ZNF502	-26734	distal
chr19:13181763-13182541:IER2	0.033	0.01	1.89101373340173	0.868948871184074	-0.629348360346031	8.99791829391191e-44	2.56755598516776e-39	IER2	29789	distal
chr7:100951305-100961754:MUC3A	0.035	0.06	1.26295883430966	3.29852220947681	0.925630419750024	9.76458705873496e-44	2.78632491721002e-39	MUC3A	1681	distal
chr3:188553527-188554152:LPP	0.04	0.013	2.30520169066868	1.19395576907964	-0.591203870045575	1.00509235988661e-43	2.86803104893645e-39	LPP	0	distal
chr9:114988817-114990236:TNFSF8	0.016	0.036	0.996717911044241	4.07007479046172	1.34437650055539	1.03525457473194e-43	2.95409892899759e-39	TNFSF8	-58223	distal
chr20:40497726-40499664:MAFB	0.051	0.076	1.46411067003846	3.87734975030866	0.985030377510694	1.12347759605658e-43	3.20584332034746e-39	MAFB	189576	distal
chr1:230104559-230106291:GALNT2	0.014	0.033	0.868558076924764	3.83507573561705	1.37161308292362	1.14114049187793e-43	3.25624439357366e-39	GALNT2	37351	distal
chr22:28822719-28823685:XBP1	0.041	0.015	2.50552215842707	1.22949949657664	-0.652909480265144	1.17912055172506e-43	3.36462049434745e-39	XBP1	-22123	distal
chr21:10271785-10274297	0.018	0.038	1.27507637889224	4.9036051854372	1.37568126141365	1.24567092610491e-43	3.55452198764036e-39	---	---	intergenic
chr17:78241490-78243126:TMEM235	0.01	0.026	0.625855569449368	2.94230457177734	1.27784013604224	1.25644316913879e-43	3.58526058313755e-39	TMEM235	9467	distal
chr2:234164381-234165106:SPP2	0.03	0.009	1.7717192385998	0.703301953668599	-0.702446914887861	1.54285291778526e-43	4.40253080090024e-39	SPP2	113683	distal
chr20:23125387-23127042:CD93	0.037	0.062	1.30103291365729	3.85980258057455	1.07861608869976	2.17084296848195e-43	6.19450041056324e-39	CD93	-39048	distal
chr5:180873389-180874449:ZFP62	0.035	0.06	1.18071384480231	3.32433996078305	0.987679475254509	2.22449666274948e-43	6.34760122715564e-39	ZFP62	-12113	distal
chr3:49344619-49346483:USP4	0.059	0.085	1.28069768450507	3.27505770547201	0.906468669486431	2.3649372839558e-43	6.74834853976787e-39	USP4	-4549	distal
chr9:113187756-113188829:FKBP15	0.035	0.058	1.25077449763421	3.72376846943487	1.06951673211445	2.42643581857113e-43	6.92383460829273e-39	FKBP15	32532	distal
chr16:69173256-69174159:SNTB2	0.014	0.033	0.997003004532729	3.87982509847602	1.28899293663589	2.5174856063234e-43	7.18364517764382e-39	SNTB2	-12970	distal
chr21:35932042-35933913:SETD4	0.045	0.07	1.21253211867123	3.28221948088979	0.952660342991483	2.62408717466145e-43	7.48783275289646e-39	SETD4	126332	distal
chr22:18730224-18730935:RIMBP3	0.029	0.051	1.16290459099212	3.80707387480146	1.15218894765742	2.69598079074024e-43	7.69298118637728e-39	RIMBP3	-118306	distal
chr10:79298304-79300011:ZMIZ1	0.014	0.032	0.785733923287486	3.23776213737227	1.24678547951162	4.54538744331678e-43	1.29702630695044e-38	ZMIZ1	12852	distal
chr5:152026366-152027247:GLRA1	0.037	0.012	2.02635400031067	0.958029652715108	-0.628178139614791	4.65635352851076e-43	1.32869047936055e-38	GLRA1	-101525	distal
chr20:23161358-23162822:CD93	0.02	0.041	1.0152888502687	3.67079337357237	1.21268099036753	4.9330605895191e-43	1.40764883921927e-38	CD93	-75019	distal
chr4:49653927-49658105	0.023	0.045	1.12048391722993	3.55616167815092	1.10342540197723	5.0638638235573e-43	1.44497354205208e-38	---	---	intergenic
chr5:139925750-139926731:NRG2	0.036	0.011	2.25708849238447	1.10428970379506	-0.630249578687867	6.54832905414226e-43	1.86856569559949e-38	NRG2	-21354	distal
chr17:68312201-68313971:ARSG	0.06	0.086	1.1916611470381	3.01105242134099	0.871956060872719	6.86693960131041e-43	1.95948121523393e-38	ARSG	20684	distal
chr16:85734896-85735935:C16orf74	0.037	0.013	1.67150231884854	0.773882403055042	-0.590740897965277	7.50390738780641e-43	2.14123997311056e-38	C16orf74	15016	distal
chr12:53575413-53577144:ATF7	0.021	0.042	1.21899965400889	4.44120831126701	1.29401761901784	7.52821646711345e-43	2.14817656889082e-38	ATF7	0	distal
chr12:53575413-53577144:RP11-793H13.10	0.021	0.042	1.21899965400889	4.44120831126701	1.29401761901784	7.52821646711345e-43	2.14817656889082e-38	RP11-793H13.10	48835	distal
chr19:47369656-47370741:DHX34	0.03	0.052	1.18206031591598	3.67874702467753	1.10043124488725	8.00245380140659e-43	2.28350019223137e-38	DHX34	20376	distal
chr15:90004345-90005518:ZNF710	0.023	0.044	1.14286374374019	4.02735855056433	1.2302604678878	8.60231272929777e-43	2.45466993730512e-38	ZNF710	2954	distal
chr1:209672845-209675982:G0S2	0.045	0.071	1.26736824583354	3.28827677820682	0.919379304816522	8.96807386559267e-43	2.55903987754687e-38	G0S2	0	promoter
chr2:16861090-16862962:FAM49A	0.022	0.043	1.38264278498642	4.9947003783468	1.33112497464732	9.89696253181502e-43	2.82409825845341e-38	FAM49A	-195257	distal
chr2:127410766-127412573:PROC	0.026	0.048	1.27140757926136	4.29100345385066	1.21995475437634	1.14243353897793e-42	3.25993410347352e-38	PROC	-5854	distal
chr11:107840134-107841404:SLC35F2	0.033	0.057	1.23690945042845	3.70698858074211	1.07329749540043	1.14562118191614e-42	3.26903004259772e-38	SLC35F2	17157	distal
chr5:78525927-78527669:LHFPL2	0.016	0.034	0.980469384820887	4.11257051051649	1.36820643581565	1.32430733408234e-42	3.77891097780397e-38	LHFPL2	21482	distal
chr16:75288425-75289062:BCAR1	0.032	0.009	1.82985301711451	0.880744438160215	-0.589423297304307	2.51957931627201e-42	7.18961957898217e-38	BCAR1	-20373	distal
chr3:119637736-119639417:POPDC2	0.045	0.069	1.25646862869246	3.40888952161946	0.966348605073612	2.57033540057259e-42	7.33445206553389e-38	POPDC2	21173	distal
chr17:66246179-66246877:APOH	0.037	0.013	2.13405801460394	1.01082888099862	-0.640241570472761	2.7738149038165e-42	7.91508082804039e-38	APOH	-16763	distal
chr21:45482516-45483935:COL18A1	0.033	0.01	1.8566578080584	0.866981382392675	-0.613620688741872	3.59578686026017e-42	1.02605778057524e-37	COL18A1	26986	distal
chr9:112860400-112862639:SLC46A2	0.032	0.055	1.26096435886743	3.73661676483138	1.06691869947733	8.05072764888996e-42	2.29727513461075e-37	SLC46A2	28274	distal
chr9:112860400-112862639:SNX30	0.032	0.055	1.26096435886743	3.73661676483138	1.06691869947733	8.05072764888996e-42	2.29727513461075e-37	SNX30	0	distal
chr1:221097538-221099556	0.044	0.069	1.37693688885046	3.72909198524855	0.992459605706074	8.6433821266782e-42	2.46638908984762e-37	---	---	intergenic
chr4:47531504-47532243:ATP10D	0.034	0.011	2.24085246582485	1.06812392537758	-0.648050709070545	8.64957033264042e-42	2.46815489441894e-37	ATP10D	46206	distal
chr3:45645818-45647891:LIMD1	0.034	0.057	1.31239830927147	3.90948606801358	1.08618208644487	9.0309785109617e-42	2.57698971810292e-37	LIMD1	0	distal
chr3:45645818-45647891:SACM1L	0.034	0.057	1.31239830927147	3.90948606801358	1.08618208644487	9.0309785109617e-42	2.57698971810292e-37	SACM1L	-41350	distal
chr18:23422618-23423592:TMEM241	0.023	0.043	0.971321147815792	3.31039162988027	1.12865612952834	1.02225106594807e-41	2.91699341668281e-37	TMEM241	14277	distal
chr2:112032603-112034000:TMEM87B	0.019	0.038	1.00640430261989	3.91095770034249	1.29139204915718	1.11445620405729e-41	3.18010077827748e-37	TMEM87B	-21223	distal
chr2:184596723-184600278:ZNF804A	0.063	0.089	1.2800205923137	2.95269795012893	0.79379085985735	1.1273330761314e-41	3.21684493274096e-37	ZNF804A	0	promoter
chr2:74843683-74846115:HK2	0.038	0.061	1.09219609437862	3.09946920732343	0.970419047200257	1.69944049655685e-41	4.84935345692498e-37	HK2	8514	distal
chr3:71372610-71373594:FOXP1	0.04	0.015	2.46559156081721	1.23371096490759	-0.63365911715651	1.738955223848e-41	4.96210873125027e-37	FOXP1	-67851	distal
chr7:101100016-101100775:TRIM56	0.012	0.029	0.77475648592048	3.14944930331354	1.22529879479492	1.89528268810408e-41	5.408189150505e-37	TRIM56	14578	distal
chr6:110944380-110945374:GTF3C6	0.032	0.055	1.22645929771833	3.58327996648188	1.041629176563	2.19517312053305e-41	6.26392649944104e-37	GTF3C6	-13186	distal
chr5:94432420-94434108:KIAA0825	0.021	0.041	1.39307980831276	4.51688503043199	1.20498540460883	2.33862709615408e-41	6.67327241887567e-37	KIAA0825	0	distal
chr5:94432420-94434108:SLF1	0.021	0.041	1.39307980831276	4.51688503043199	1.20498540460883	2.33862709615408e-41	6.67327241887567e-37	SLF1	-184239	distal
chr11:1781010-1783665:CTSD	0.051	0.075	1.21109581319221	3.043277433441	0.870763656271547	2.38683859157716e-41	6.81084392106544e-37	CTSD	-17019	distal
chr3:190585530-190587137:IL1RAP	0.028	0.05	1.21007615593499	4.05322378560739	1.19310798854891	2.49722806765802e-41	7.12584029106217e-37	IL1RAP	21348	distal
chr2:64211474-64215251:PELI1	0.062	0.088	1.27518829468894	3.05662047381643	0.834292386541926	2.52345107812818e-41	7.20066765143877e-37	PELI1	-67021	distal
chr10:112389145-112390032:ACSL5	0.03	0.051	1.09443524720112	3.62480795611726	1.14283217767587	2.71854449393964e-41	7.75736671345676e-37	ACSL5	12947	distal
chr9:105063552-105065354:ABCA1	0.024	0.045	1.06289448226348	3.58786072858806	1.15315156805877	2.94871869536703e-41	8.41416879722982e-37	ABCA1	-135316	distal
chr2:46351352-46352454:EPAS1	0.034	0.011	1.83570035827055	0.85690453592628	-0.610805446716211	3.01240620301899e-41	8.59590110031469e-37	EPAS1	53951	distal
chr8:41569473-41570397:AGPAT6	0.018	0.036	1.00855061074354	4.04109575620163	1.32758254441042	3.25825986724855e-41	9.29744453119374e-37	AGPAT6	-7803	distal
chr20:63873149-63874710:TPD52L2	0.041	0.065	1.2118248741568	3.28897631877955	0.955396188568151	3.49169383557568e-41	9.96354835981521e-37	TPD52L2	7856	distal
chr21:42683705-42685207:PDE9A	0.031	0.009	1.84866085832956	0.861934446603947	-0.613481594070081	4.12363602228975e-41	1.17667953896038e-36	PDE9A	29893	distal
chr7:106424679-106425811:NAMPT	0.046	0.071	1.42201243149221	3.75082805428982	0.971972722549253	4.91961846157509e-41	1.40381312801045e-36	NAMPT	-139488	distal
chr3:197031048-197032121:MELTF	0.029	0.05	1.10982657247037	3.75155896383912	1.17127651805418	4.9245111225201e-41	1.40520924881111e-36	MELTF	-1233	distal
chr9:104872967-104873766:ABCA1	0.022	0.043	1.17709494281207	4.0532365015217	1.2148033779031	4.93859228124391e-41	1.40922730745295e-36	ABCA1	54373	distal
chr3:194586733-194587921:TMEM44	0.013	0.03	0.813332681168624	3.51116644146984	1.31485688401767	5.0588093747681e-41	1.44353125509008e-36	TMEM44	45360	distal
chr6:15066572-15067500:JARID2	0.029	0.051	1.21367130010871	3.86885616356884	1.13714186338373	5.31280140725041e-41	1.51600788155891e-36	JARID2	-178796	distal
chr17:78412127-78413829:PGS1	0.057	0.081	1.28895232349313	3.23976453103808	0.889296728940708	6.37861396924428e-41	1.82013749612386e-36	PGS1	33488	distal
chr11:60455328-60456064:MS4A1	0.025	0.006	1.36274251914644	0.494800841767933	-0.66050913832544	8.02166854490026e-41	2.28898311928729e-36	MS4A1	0	promoter
chr14:75609323-75611154:FLVCR2	0.015	0.033	1.04469785025925	4.3095911045858	1.37671309380171	8.6806074208396e-41	2.47701132753658e-36	FLVCR2	3862	distal
chr1:206768990-206773007:IL10	0.071	0.097	1.29006179112749	3.01371385813624	0.809551243052881	8.97790944122817e-41	2.56184645905446e-36	IL10	0	promoter
chr3:46110515-46111662:CCR3	0.046	0.071	1.3328999462292	3.46892869601108	0.937804591874096	9.36496097840899e-41	2.672291615189e-36	CCR3	-51942	distal
chr19:38651051-38653113:ACTN4	0.023	0.042	1.18452879615532	4.33579300106466	1.28838057579359	1.15353434115554e-40	3.29161024248733e-36	ACTN4	3306	distal
chr14:64654070-64655355:PLEKHG3	0.017	0.036	1.22000726227399	4.58077183601821	1.32990026847775	1.18236300734661e-40	3.37387284146355e-36	PLEKHG3	-49120	distal
chr2:28715846-28717926:PPP1CB	0.063	0.089	1.52056285976104	3.58445924308392	0.8630056378489	1.18520664803163e-40	3.38198717015825e-36	PPP1CB	-33822	distal
chr17:57551245-57552652:CCDC182	0.023	0.005	1.37013531421572	0.508895843368327	-0.651476204472911	1.29141437214358e-40	3.68505091091171e-36	CCDC182	192660	distal
chr17:57551245-57552652:MSI2	0.023	0.005	1.37013531421572	0.508895843368327	-0.651476204472911	1.29141437214358e-40	3.68505091091171e-36	MSI2	0	distal
chr6:154138709-154140985:OPRM1	0.025	0.046	1.29299298192781	4.16403681771155	1.17126734724844	1.29190378538088e-40	3.68644745158434e-36	OPRM1	52203	distal
chr8:20186387-20187604:SLC18A1	0.02	0.04	1.20710287872377	4.33712752904671	1.27390960559986	1.34935610199227e-40	3.85038763703496e-36	SLC18A1	-3182	distal
chr7:73850706-73852088:WBSCR27	0.017	0.035	0.919202675039395	3.43656807030627	1.20893703032991	1.4920883463343e-40	4.25767409626491e-36	WBSCR27	-8172	distal
chr6:45681655-45682546	0.032	0.054	1.08498683162198	3.20464203650076	1.0119447095075	1.5506103889205e-40	4.42466674478463e-36	---	---	intergenic
chr3:12458767-12459588:TSEN2	0.018	0.036	1.13901301263974	4.51488638376957	1.36638590496726	1.56956665407208e-40	4.47875844739468e-36	TSEN2	-24855	distal
chr20:25309175-25311293:ABHD12	0.025	0.046	0.97443912113347	3.098725378839	1.05373244518581	1.66589603089298e-40	4.75363432415312e-36	ABHD12	0	distal
chr20:25309175-25311293:PYGB	0.025	0.046	0.97443912113347	3.098725378839	1.05373244518581	1.66589603089298e-40	4.75363432415312e-36	PYGB	61107	distal
chr17:64174567-64175555:ERN1	0.032	0.054	1.23955603233999	3.64205434656492	1.05155065104028	1.67951737790718e-40	4.79250283785812e-36	ERN1	-43749	distal
chr17:64174567-64175555:TEX2	0.032	0.054	1.23955603233999	3.64205434656492	1.05155065104028	1.67951737790718e-40	4.79250283785812e-36	TEX2	0	distal
chr13:99279670-99280682:GPR18	0.019	0.038	1.28692064845331	4.55261276937956	1.27976048011662	1.82039723699515e-40	5.19450351576566e-36	GPR18	-17927	distal
chr13:99279670-99280682:UBAC2	0.019	0.038	1.28692064845331	4.55261276937956	1.27976048011662	1.82039723699515e-40	5.19450351576566e-36	UBAC2	0	distal
chr20:1535681-1538885:SIRPD	0.051	0.076	1.44739976842575	3.66450173810674	0.930473204223864	2.27995158012255e-40	6.50584183387971e-36	SIRPD	18820	distal
chr6:146913363-146915133	0.015	0.033	1.03193017926515	4.1477787995997	1.34109923279355	3.07005613076967e-40	8.76040516915126e-36	---	---	intergenic
chr15:70140618-70143163:TLE3	0.04	0.064	1.18738543170784	3.26670426689474	0.963914663016738	3.12004965192538e-40	8.90306168176907e-36	TLE3	-42443	distal
chr10:124142871-124145804:CHST15	0.041	0.064	1.30398891462666	3.60474269714262	0.998986768516165	3.46315856947824e-40	9.88212297800614e-36	CHST15	-49265	distal
chr4:108112947-108113972:LEF1	0.037	0.013	2.26982666200866	1.08445984409172	-0.649540578777735	3.71267079824028e-40	1.05941061227786e-35	LEF1	52329	distal
chr16:49463297-49464184:C16orf78	0.031	0.01	1.78858660141911	0.765861798903275	-0.659161637324279	3.72510176374236e-40	1.06295778828388e-35	C16orf78	89475	distal
chr17:78592019-78593113:DNAH17	0.051	0.075	1.25903814077275	3.23036375446349	0.905073092203754	3.92493367509632e-40	1.11997982418873e-35	DNAH17	-14626	distal
chr3:183536392-183538110:KLHL6	0.033	0.054	1.19080138712602	3.59942064993595	1.06999344960356	3.95728729285024e-40	1.12921192901482e-35	KLHL6	17579	distal
chr4:40811774-40812906:APBB2	0.021	0.042	1.33730695844977	4.62138110112471	1.26607740997631	4.09209707997532e-40	1.16767990177096e-35	APBB2	44249	distal
chr1:226033470-226035087:H3F3A	0.054	0.077	1.3495270595841	3.48307358019313	0.932117794974598	4.20107402344956e-40	1.19877647259133e-35	H3F3A	-26764	distal
chr17:78442281-78443515:DNAH17	0.058	0.084	1.35368752225432	3.16055286321405	0.821852449971976	4.5690596221866e-40	1.30378116319094e-35	DNAH17	0	distal
chr17:78442281-78443515:PGS1	0.058	0.084	1.35368752225432	3.16055286321405	0.821852449971976	4.5690596221866e-40	1.30378116319094e-35	PGS1	63642	distal
chr22:30212477-30213953:LIF	0.024	0.044	1.16360468872877	3.7846118711973	1.14496496864895	4.69266414356227e-40	1.33905171336549e-35	LIF	32786	distal
chr2:202642765-202643998:FAM117B	0.034	0.011	2.30513763757008	1.18723577977749	-0.595601603387853	4.76933050391269e-40	1.36092845929149e-35	FAM117B	7578	distal
chr19:7543304-7546319:PNPLA6	0.048	0.072	1.25670413716627	3.2771565407686	0.922434721848724	5.28915891587023e-40	1.50926149664357e-35	PNPLA6	7599	distal
chr12:89768787-89769783:ATP2B1	0.036	0.058	1.3664355811347	3.96396520283343	1.06877735256296	5.47052383816449e-40	1.56101397722024e-35	ATP2B1	-59957	distal
chrX:49272422-49273964:PPP1R3F	0.043	0.017	2.29323026821988	1.18498737324543	-0.591878448527771	5.50744767346217e-40	1.57155019362243e-35	PPP1R3F	2553	distal
chr12:55650554-55651329:OR10P1	0.02	0.039	1.18063848040895	4.16552857198273	1.24416537201275	7.41771829088106e-40	2.11664591430291e-35	OR10P1	13695	distal
chr9:5492504-5494651:PDCD1LG2	0.021	0.04	0.981011783690809	3.3227261486226	1.12570398030606	9.34585864698682e-40	2.66684076491769e-35	PDCD1LG2	-15919	distal
chr6:16711510-16713854:ATXN1	0.08	0.104	1.4634437420474	3.3990926030863	0.836529445984468	1.08133743353836e-39	3.08559636660172e-35	ATXN1	47602	distal
chr1:235073390-235075667:TOMM20	0.028	0.048	0.976805186572452	3.09519452622422	1.05076128208393	1.20223496913948e-39	3.4305774844395e-35	TOMM20	53269	distal
chrX:153829348-153830844:PDZD4	0.029	0.008	1.67601875584682	0.761998144287059	-0.602875822833653	1.35441034571904e-39	3.86480992150928e-35	PDZD4	0	promoter
chr1:93758566-93759512:BCAR3	0.031	0.01	2.2457066990957	1.01645246418823	-0.686713239395392	1.41099426616456e-39	4.02627213850058e-35	BCAR3	-76738	distal
chr3:170033340-170034008:GPR160	0.032	0.01	2.09142659244581	0.986329609118195	-0.638167706659974	1.47989330377838e-39	4.2228755423316e-35	GPR160	-3921	distal
chr16:21611011-21612509:METTL9	0.021	0.041	1.28905644289576	4.61126768892296	1.29357370219846	1.48751964379858e-39	4.24463730357925e-35	METTL9	11218	distal
chr22:45225776-45228787:KIAA0930	0.037	0.06	1.19952554122937	3.31361443559347	0.97170487550479	1.61673328363713e-39	4.61334842485856e-35	KIAA0930	0	promoter
chr3:188946436-188949465:TPRG1	0.038	0.06	1.2143140688111	3.40026520263016	0.990730614846768	1.82473574645983e-39	5.20688345252313e-35	TPRG1	0	promoter
chr18:463786-464807:COLEC12	0.021	0.041	1.18244576989716	4.07736714250035	1.21813477881555	1.92139794720706e-39	5.48270904235534e-35	COLEC12	35915	distal
chr8:89836838-89837645:OSGIN2	0.017	0.035	1.13375672552098	4.51861431758777	1.37091036205589	2.00922415635597e-39	5.73332113016176e-35	OSGIN2	-64214	distal
chr3:40970858-40972226	0.046	0.07	1.32948455077667	3.5514367831832	0.96631128014839	2.08686404569482e-39	5.95486655439016e-35	---	---	intergenic
chr4:74364515-74365624:EREG	0.015	0.033	1.03226901108626	4.06879154328002	1.31855044951897	2.12197728211038e-39	6.05506217450196e-35	EREG	0	promoter
chr20:25237470-25238876:PYGB	0.025	0.045	1.16612319393417	3.76813888271668	1.13831096245297	2.18339372529917e-39	6.23031399514118e-35	PYGB	-9193	distal
chr2:90380422-90386469:IGKV3D-7	0.022	0.043	1.22889195324429	3.66369425078436	1.06514652648769	2.26826887320873e-39	6.47250522970111e-35	IGKV3D-7	145611	distal
chr7:139725012-139727340:HIPK2	0.026	0.047	1.18929721539079	3.56965400705813	1.06161710954017	2.42282584175954e-39	6.91353353946086e-35	HIPK2	-8000	distal
chr19:33292491-33294132:CEBPA	0.033	0.055	1.3340286544244	3.8466758998222	1.05417333898551	2.42443855131835e-39	6.9181354061869e-35	CEBPA	8432	distal
chr8:24271661-24272538:ADAM28	0.023	0.043	1.06693034678253	3.6429811131864	1.1675616399025	2.60204371257175e-39	7.4249317338235e-35	ADAM28	-21502	distal
chr8:125341254-125342772:NSMCE2	0.03	0.052	1.39177660361595	4.32711030938743	1.15527050991416	2.9262407145933e-39	8.35002787909198e-35	NSMCE2	0	distal
chr8:125341254-125342772:TRIB1	0.03	0.052	1.39177660361595	4.32711030938743	1.15527050991416	2.9262407145933e-39	8.35002787909198e-35	TRIB1	-87549	distal
chr8:130316949-130319244:ASAP1	0.028	0.049	1.19083618419393	3.79172300997794	1.12906290074993	3.08065861850213e-39	8.79065936789584e-35	ASAP1	124416	distal
chr10:124289831-124291865:OAT	0.028	0.049	1.16976750850259	3.53150289198947	1.06244913993713	3.132432868775e-39	8.93839719104948e-35	OAT	127071	distal
chr12:6355865-6356685:SCNN1A	0.014	0.032	0.95055407787922	3.94629719833424	1.34246492995798	3.73522361458041e-39	1.06584605842052e-34	SCNN1A	7462	distal
chr1:2651934-2656445:MMEL1	0.036	0.059	1.14940380375665	2.97520057816681	0.88709111266432	3.74563942094092e-39	1.06881820876549e-34	MMEL1	-18945	distal
chr1:2651934-2656445:TTC34	0.036	0.059	1.14940380375665	2.97520057816681	0.88709111266432	3.74563942094092e-39	1.06881820876549e-34	TTC34	0	distal
chr1:21337407-21338823:ECE1	0.036	0.059	1.35287970390184	3.80948045642655	1.03145349392407	4.0205307192253e-39	1.14725844073094e-34	ECE1	6681	distal
chr5:139663463-139665167:CXXC5	0.054	0.077	1.26236949050731	3.1526833209286	0.876209287887188	4.11694184815646e-39	1.17476935637144e-34	CXXC5	14531	distal
chr20:50003087-50005001:SNAI1	0.024	0.045	1.23793632507914	4.09776190046061	1.18769500284311	4.33687328342324e-39	1.23752679142482e-34	SNAI1	20089	distal
chr2:121197258-121198328:TFCP2L1	0.025	0.046	1.27659516019133	4.07879928932548	1.15760969643164	4.62173433584803e-39	1.31881189273424e-34	TFCP2L1	86879	distal
chr10:62528330-62529050:ZNF365	0.035	0.012	2.17987131423446	1.0905888096423	-0.60505905111224	4.66651954171435e-39	1.33159135122819e-34	ZNF365	7883	distal
chr17:78198587-78199699:AFMID	0.065	0.091	1.44093272493142	3.34030083072759	0.830362507576096	4.83991929750974e-39	1.38107097154441e-34	AFMID	11187	distal
chr1:220876428-220881772:HLX	0.086	0.11	1.18850937367148	2.60115164156128	0.718509788278448	5.06560421035708e-39	1.44547016142539e-34	HLX	0	promoter
chr4:153654987-153656827:TLR2	0.021	0.041	1.36689260825328	4.32644183361324	1.17017785756101	5.22175723403121e-39	1.49002842673081e-34	TLR2	-27438	distal
chr1:159091450-159092720:AIM2	0.018	0.037	1.26898535009342	4.66744431512841	1.32065101683803	5.38515556452051e-39	1.53665414033593e-34	AIM2	-14550	distal
chr3:122074384-122075417:CD86	0.021	0.04	1.0777135627571	3.63080193737279	1.15626527781135	6.67047786209145e-39	1.90342085794779e-34	CD86	-2432	distal
chr1:56516311-56517399:PLPP3	0.022	0.043	1.21015614285477	3.82832456408706	1.12737436197218	6.71113067428209e-39	1.91502113790639e-34	PLPP3	0	distal
chr1:56516311-56517399:RP1-158P9.3	0.022	0.043	1.21015614285477	3.82832456408706	1.12737436197218	6.71113067428209e-39	1.91502113790639e-34	RP1-158P9.3	7096	distal
chr1:9275266-9276200:SPSB1	0.026	0.045	1.01783026887533	3.35566761926849	1.11008903998179	6.7791199586805e-39	1.93442188020948e-34	SPSB1	-16680	distal
chr20:23142119-23143499:CD93	0.023	0.043	1.25238757479084	4.10891316311804	1.18156131681199	7.45036162812944e-39	2.12596069058674e-34	CD93	-55780	distal
chr9:296625-298194:DOCK8	0.063	0.087	1.36655110837861	3.32579352709178	0.870178727118088	8.41009717550523e-39	2.39982122903042e-34	DOCK8	23556	distal
chr22:10734376-10744944	0.018	0.037	1.15121208865394	3.81643491741103	1.16281590383067	8.68836823208694e-39	2.47922587502601e-34	---	---	intergenic
chr17:76484631-76486259:RHBDF2	0.015	0.032	0.95954312431142	3.95090004736775	1.3371735001864	8.85654368865966e-39	2.52721474155903e-34	RHBDF2	15148	distal
chr17:77382112-77383299:SEPT9	0.031	0.01	1.8751040380469	0.82268790973155	-0.657546605485165	9.80730357324024e-39	2.7985140746241e-34	SEPT9	6030	distal
chr20:23155290-23156599:CD93	0.017	0.035	1.00712840954595	4.05411514506085	1.33232561417784	9.87867089320593e-39	2.81887873937631e-34	CD93	-68951	distal
chr9:129346540-129348275:IER5L	0.026	0.046	1.17037807936312	3.70991147064152	1.11775356091955	1.02818564170792e-38	2.93392772861355e-34	IER5L	-168279	distal
chr1:151988591-151990247:S100A10	0.028	0.048	1.15528136703012	3.74642154077867	1.13896401320505	1.12318471248983e-38	3.20500757708972e-34	S100A10	2331	distal
chr20:836397-837482:FAM110A	0.035	0.056	1.3933814398996	4.14873182046305	1.10516678557689	1.28783281897175e-38	3.67483094893588e-34	FAM110A	330	distal
chr17:15883461-15884426:ADORA2B	0.02	0.039	1.15737115384748	4.19883677761813	1.26891446224459	1.36495083615504e-38	3.8948872109684e-34	ADORA2B	-60491	distal
chr17:27530835-27533384:KSR1	0.054	0.078	1.50238263433399	3.68852692248169	0.905832310897086	1.48562859908619e-38	4.23924120749243e-34	KSR1	-33006	distal
chr10:6395661-6397247:PRKCQ	0.025	0.045	1.36986971053138	4.33767192762062	1.17140288945172	1.68319773053297e-38	4.80300472407583e-34	PRKCQ	114925	distal
chr1:109793479-109794330:EPS8L3	0.037	0.013	2.22938633464926	1.13603305897872	-0.596326066780781	1.77757027915005e-38	5.07229679155467e-34	EPS8L3	-29453	distal
chr8:23558414-23559874:SLC25A37	0.024	0.044	1.16007034239374	3.80220174962331	1.15261772088302	1.89275641402111e-38	5.40098042740925e-34	SLC25A37	29610	distal
chr3:194089220-194090119:HES1	0.04	0.062	1.17959278081784	3.35506028056041	0.998634070440079	1.91626913123579e-38	5.46807396598134e-34	HES1	-46026	distal
chr7:151844099-151845141:PRKAG2	0.016	0.034	1.09043892571908	4.28626313903753	1.33844234687785	2.00824216767759e-38	5.73051902546799e-34	PRKAG2	-29260	distal
chr20:47412008-47413134:ZMYND8	0.022	0.005	1.3571841900235	0.437236394513418	-0.713767121313941	2.09473968178458e-38	5.9773396819723e-34	ZMYND8	-55120	distal
chr12:6332202-6333994:TNFRSF1A	0.039	0.061	1.18809922388556	3.4615482846093	1.02786629179269	2.41604609390414e-38	6.89418752895547e-34	TNFRSF1A	7854	distal
chr17:1871598-1872367:RPA1	0.036	0.013	2.28043464922005	1.07631686741633	-0.659860350245971	2.49213447265946e-38	7.11130571773378e-34	RPA1	41615	distal
chr13:110160231-110161810:COL4A1	0.021	0.041	1.19654436104376	3.95089473999632	1.1724536406159	2.60289601135831e-38	7.42736376841095e-34	COL4A1	145321	distal
chr1:116345688-116346368:ATP1A1	0.032	0.011	1.95773353966688	0.846799723111711	-0.679464665614109	2.75961543967011e-38	7.87456265709867e-34	ATP1A1	-26892	distal
chr4:102734446-102735199:MANBA	0.015	0.031	0.941173507050343	3.92973598998411	1.34458131013725	3.48125521061431e-38	9.93376174348793e-34	MANBA	25734	distal
chr11:48031547-48033056:PTPRJ	0.035	0.057	1.17223960015783	3.38481444458277	1.01333254977816	3.86310459479514e-38	1.10233689612479e-33	PTPRJ	50968	distal
chrY:11317845-11323758	0.027	0.048	1.06985249007029	3.39513082860608	1.08637815389253	4.2417955799303e-38	1.21039636873311e-33	---	---	intergenic
chr19:17107528-17108658:MYO9B	0.029	0.049	0.961140293678895	2.85525981566398	0.975135345275086	4.30662080699535e-38	1.22889424727612e-33	MYO9B	5873	distal
chr8:125385709-125386844:TRIB1	0.016	0.033	0.975179933866783	3.53660565750092	1.19962917436757	4.74292731075601e-38	1.35339430812423e-33	TRIB1	-43477	distal
chr10:132320031-132320906:STK32C	0.014	0.031	0.907221591756505	3.55124660124473	1.25478928447019	4.87076725390502e-38	1.3898734359018e-33	STK32C	10931	distal
chr13:20174626-20175599:GJA3	0.026	0.046	1.01720240045265	3.1512087914259	1.0411756491277	5.7284697424956e-38	1.63461884102112e-33	GJA3	-13578	distal
chr4:146059067-146060389:LSM6	0.023	0.006	1.41167645651223	0.513658003878935	-0.67199709305209	6.5605325357638e-38	1.8720479590802e-33	LSM6	-115296	distal
chr3:196055478-196056421:TFRC	0.044	0.066	1.27424426666681	3.31965461766434	0.925528748724892	6.89341057321106e-38	1.96703470706578e-33	TFRC	25669	distal
chr9:101569940-101570752:GRIN3A	0.034	0.012	2.30291414958058	1.05750121557621	-0.682846188117247	8.62776662490593e-38	2.46193320641691e-33	GRIN3A	0	distal
chr9:101569940-101570752:PPP3R2	0.034	0.012	2.30291414958058	1.05750121557621	-0.682846188117247	8.62776662490593e-38	2.46193320641691e-33	PPP3R2	24249	distal
chr3:183210304-183211745:B3GNT5	0.03	0.051	1.25752027932427	3.72692768780603	1.06616384711576	1.01975026411943e-37	2.90985737866478e-33	B3GNT5	-41499	distal
chr3:183210304-183211745:MCF2L2	0.03	0.051	1.25752027932427	3.72692768780603	1.06616384711576	1.01975026411943e-37	2.90985737866478e-33	MCF2L2	0	distal
chr11:8327639-8329402:LMO1	0.022	0.041	1.05443907949166	3.62125561003531	1.16954033904773	1.27345287173002e-37	3.63379776948162e-33	LMO1	-58924	distal
chr1:119987008-119989158:NOTCH2	0.025	0.046	1.22898873426618	3.87352756511508	1.12857707946554	1.63482611140643e-37	4.66497630889826e-33	NOTCH2	62556	distal
chr6:134436043-134437882:SGK1	0.036	0.058	1.2161140277032	3.42239279477247	0.9967950547363	1.69716321789642e-37	4.84285524226743e-33	SGK1	-117986	distal
chr2:43539798-43540542:THADA	0.024	0.043	1.37648187906499	4.55660690812857	1.22537678213353	1.73043386693075e-37	4.93779303928688e-33	THADA	51878	distal
chr3:45133664-45134378:CDCP1	0.018	0.036	1.11040427732564	3.88689496203461	1.21139870218171	1.83630928302195e-37	5.23990853910315e-33	CDCP1	12044	distal
chr12:52690783-52691791:KRT1	0.03	0.009	1.70779464358447	0.757928466106462	-0.623241965215462	1.93888046372145e-37	5.53259540322915e-33	KRT1	-10377	distal
chr12:52690783-52691791:KRT77	0.03	0.009	1.70779464358447	0.757928466106462	-0.623241965215462	1.93888046372145e-37	5.53259540322915e-33	KRT77	0	distal
chr18:50853795-50855188:ME2	0.022	0.041	1.220522365307	4.119760989801	1.20517735888945	2.08970868004195e-37	5.9629837184997e-33	ME2	-23546	distal
chrX:2707098-2710955:CD99	0.096	0.118	1.20945668396682	2.58391638183744	0.697845329967505	2.18938244424739e-37	6.24740280465992e-33	CD99	15738	distal
chr9:83471114-83473892:FRMD3	0.035	0.057	1.38448686829604	3.97063706937162	1.05975193124445	2.27300280404168e-37	6.48601350133293e-33	FRMD3	-3373	distal
chr19:49613301-49614945:PRR12	0.016	0.034	1.07189420440168	3.80679348218091	1.21412448359706	2.4968401586916e-37	7.12473339282647e-33	PRR12	17780	distal
chr1:161083135-161084262:NECTIN4	0.042	0.064	1.15145032341906	3.08391734328432	0.92464413787409	2.82916331264126e-37	8.07301751262183e-33	NECTIN4	5337	distal
chr11:36149498-36150379:COMMD9	0.023	0.042	1.11518627117998	3.55908845299737	1.10796068183463	2.94526045468435e-37	8.4043007074418e-33	COMMD9	139045	distal
chr11:36149498-36150379:LDLRAD3	0.023	0.042	1.11518627117998	3.55908845299737	1.10796068183463	2.94526045468435e-37	8.4043007074418e-33	LDLRAD3	0	distal
chr12:121276623-121278971:CAMKK2	0.052	0.076	1.39968359367619	3.3874660228842	0.870543758842162	3.12938590788535e-37	8.92970268815083e-33	CAMKK2	-2093	distal
chr2:174035856-174036860:SP3	0.031	0.051	1.33566771574291	3.99964105691288	1.09798947858346	3.23095632582162e-37	9.21953387573199e-33	SP3	-70155	distal
chr11:60182491-60184610:MS4A6A	0.021	0.04	1.30874760227871	4.42322841405332	1.23204147175312	3.35431772750822e-37	9.57154563544471e-33	MS4A6A	0	promoter
chr12:54382839-54383845:ZNF385A	0.052	0.075	1.41111416638799	3.52045581581996	0.906768288496828	3.35676195362371e-37	9.57852023466526e-33	ZNF385A	828	distal
chr3:122063805-122064793:CD86	0.022	0.04	1.13653540557345	3.96592767732943	1.21679002575434	3.4617612120228e-37	9.87813561850705e-33	CD86	8432	distal
chr4:49091136-49093605:CWH43	0.017	0.035	1.00050086638285	3.47278541563532	1.16081229241653	3.89706827295787e-37	1.11202843168853e-32	CWH43	104498	distal
chr19:46733180-46734445:FKRP	0.027	0.047	1.13223165847179	3.52783883029535	1.08645841626658	4.75524676882776e-37	1.356909665485e-32	FKRP	-11601	distal
chr19:46733180-46734445:STRN4	0.027	0.047	1.13223165847179	3.52783883029535	1.08645841626658	4.75524676882776e-37	1.356909665485e-32	STRN4	0	distal
chr8:102795046-102796016:AZIN1	0.028	0.048	1.16809452418859	3.58770038204872	1.0813435170968	4.80276091543011e-37	1.37046782721798e-32	AZIN1	68177	distal
chr4:26287768-26289079:RBPJ	0.038	0.06	1.42021373834375	3.83093143037265	0.997166912434806	4.84351204489067e-37	1.38209616200955e-32	RBPJ	-30631	distal
chr13:20943080-20944294:XPO4	0.035	0.056	1.17241851469323	3.48618126174594	1.04618584895466	5.43732824305695e-37	1.5515416141563e-32	XPO4	-40271	distal
chr20:31070410-31076126:DEFB115	0.031	0.052	1.28432994782773	3.56050066292341	0.997421167552315	6.0105563136708e-37	1.71511224410596e-32	DEFB115	-181538	distal
chr6:16725184-16727154:ATXN1	0.022	0.041	1.14416725487269	4.26534697810296	1.29611115871261	6.25194769516517e-37	1.78399327481538e-32	ATXN1	34302	distal
chr11:73287798-73289895:P2RY6	0.06	0.082	1.08638303511751	2.68129537248567	0.819209466644128	6.65991889078508e-37	1.90040785548552e-32	P2RY6	-2887	distal
chr6:34243407-34244994:C6orf1	0.022	0.04	0.906524044290763	3.06975022266461	1.09399552722068	7.06993036837182e-37	2.0174046306149e-32	C6orf1	3995	distal
chr6:34243407-34244994:HMGA1	0.022	0.04	0.906524044290763	3.06975022266461	1.09399552722068	7.06993036837182e-37	2.0174046306149e-32	HMGA1	0	distal
chr20:25584822-25585803:NINL	0.031	0.01	1.69178882431226	0.789153169678553	-0.589288330338187	7.38311610827503e-37	2.10677218149628e-32	NINL	0	promoter
chr8:1755114-1756331:CLN8	0.038	0.059	1.27015455104846	3.56795871591751	1.00875909318237	7.91468242198658e-37	2.25845462911387e-32	CLN8	-7373	distal
chr1:149938966-149939806:MTMR11	0.025	0.044	1.08505030764678	3.55493118775562	1.12734706598675	8.13036994567176e-37	2.32000106399744e-32	MTMR11	-2100	distal
chr1:149938966-149939806:OTUD7B	0.025	0.044	1.08505030764678	3.55493118775562	1.12734706598675	8.13036994567176e-37	2.32000106399744e-32	OTUD7B	0	distal
chr5:172881655-172882508:ERGIC1	0.035	0.056	1.20937612169383	3.43230611463423	1.00441848134447	8.68566766622753e-37	2.47845526855803e-32	ERGIC1	-22732	distal
chr9:127835422-127836500:ENG	0.027	0.046	1.04118846849385	3.34796537883874	1.0909310563047	9.37646073301078e-37	2.67557307016463e-32	ENG	10667	distal
chr9:63822625-63825282	0.013	0.03	1.07005253114947	3.84749544950163	1.2275721649675	9.49253892877025e-37	2.70869598332459e-32	---	---	intergenic
chr19:54018949-54020725:CACNG6	0.029	0.05	1.18707977289276	3.59450060301745	1.07090221391645	9.84590842290573e-37	2.80952996847615e-32	CACNG6	26072	distal
chr13:113492993-113493816:TMCO3	0.02	0.038	1.18261643433483	4.26750065278967	1.27105996959902	1.01001643228186e-36	2.88208188951628e-32	TMCO3	1898	distal
chr1:66395143-66397647:PDE4B	0.036	0.058	1.34395436391355	3.81859714635996	1.0396687099548	1.09184983505362e-36	3.11559350432551e-32	PDE4B	40762	distal
chr5:56159165-56162237:ANKRD55	0.046	0.068	1.39562998586594	3.59109740372248	0.938433944664206	1.25557101977383e-36	3.58277190492463e-32	ANKRD55	-42215	distal
chr17:26936019-26941123	0.017	0.036	1.12492720031311	3.34151081532131	1.03078376222124	1.36365983311423e-36	3.89120333379145e-32	---	---	intergenic
chr7:36283102-36285134:EEPD1	0.051	0.074	1.2398127327159	3.05318259681267	0.855677054773408	1.43081802526203e-36	4.08283923508519e-32	EEPD1	0	distal
chr7:36283102-36285134:KIAA0895	0.051	0.074	1.2398127327159	3.05318259681267	0.855677054773408	1.43081802526203e-36	4.08283923508519e-32	KIAA0895	81779	distal
chr10:124306731-124307558:OAT	0.024	0.044	1.21097575835838	3.79739976728529	1.11756945711122	1.60109562770815e-36	4.56872637366521e-32	OAT	111378	distal
chr20:28557453-28565945	0.017	0.035	1.2541125813724	3.91409607337402	1.12436649095075	1.73629751694623e-36	4.95452496460606e-32	---	---	intergenic
chr14:92846300-92847370:GOLGA5	0.021	0.039	1.11778564276142	3.82139370338111	1.18689367099121	1.78759256323651e-36	5.10089537919537e-32	GOLGA5	52070	distal
chr1:12594979-12597038:DHRS3	0.047	0.069	0.990116835984521	2.54977000612103	0.834872422549504	1.98285084209131e-36	5.65806487790756e-32	DHRS3	20693	distal
chr17:56915619-56916383:TRIM25	0.018	0.035	1.16182298436288	4.14935191799996	1.25214247412598	2.4108508593328e-36	6.87936292710615e-32	TRIM25	-1582	distal
chr16:87464220-87465694:ZCCHC14	0.019	0.037	0.989548831497769	3.47811259108144	1.17044949266883	2.67254602452935e-36	7.62611008099449e-32	ZCCHC14	26351	distal
chr10:62617489-62621449:ZNF365	0.06	0.083	1.46855506920822	3.47899747975296	0.859509024939266	3.19063581139011e-36	9.10447928780168e-32	ZNF365	-22324	distal
chr12:24902096-24904197:BCAT1	0.022	0.04	1.06788495074695	3.48373440760392	1.11654490133094	3.30177137704062e-36	9.4216046243854e-32	BCAT1	0	promoter
chr2:121610247-121612279:CLASP1	0.036	0.057	1.23908006418866	3.75109363321402	1.08535352279282	3.9576385805466e-36	1.12931216895897e-31	CLASP1	-4188	distal
chr15:58146617-58147664:ALDH1A2	0.037	0.058	1.42705689577583	3.9683952632406	1.0335720235066	4.06405736052697e-36	1.15967876782637e-31	ALDH1A2	0	distal
chr15:58146617-58147664:AQP9	0.037	0.058	1.42705689577583	3.9683952632406	1.0335720235066	4.06405736052697e-36	1.15967876782637e-31	AQP9	8237	distal
chr4:73704343-73705230:CXCL8	0.031	0.051	1.33692367732693	4.0129917842596	1.10106125245981	4.1577209703355e-36	1.18640567888523e-31	CXCL8	-35276	distal
chr8:144455977-144457435:CYHR1	0.017	0.034	0.728681062290759	2.57936229656536	1.05003085853258	5.2179779476559e-36	1.48895000736361e-31	CYHR1	5426	distal
chr21:36429629-36431476:CLDN14	0.039	0.061	1.05086423822926	2.7670897802237	0.877218424734194	6.9375106367905e-36	1.97961866020817e-31	CLDN14	34965	distal
chr2:207311151-207312095:KLF7	0.027	0.046	1.37515663370081	4.23248775691198	1.13947437330299	7.61847158773031e-36	2.17393086755884e-31	KLF7	-143906	distal
chr2:58107643-58108490:VRK2	0.029	0.049	1.43264226826257	4.34230271432652	1.13493754600966	7.96316707533788e-36	2.27228972494766e-31	VRK2	60929	distal
chr3:149507478-149508459:TM4SF4	0.019	0.037	1.03777870839388	3.53576215169969	1.15434759835298	8.26838741823787e-36	2.35938434979418e-31	TM4SF4	33505	distal
chr17:10062735-10064698:GAS7	0.062	0.085	1.40689089841648	3.3526693663415	0.854729687955411	1.02259244653356e-35	2.9179675461835e-31	GAS7	-25989	distal
chr3:12186886-12188616:SYN2	0.036	0.057	1.31471732853609	3.68797035774174	1.01812742410424	1.07000704525575e-35	3.05326510363728e-31	SYN2	0	distal
chr3:12186886-12188616:TIMP4	0.036	0.057	1.31471732853609	3.68797035774174	1.01812742410424	1.07000704525575e-35	3.05326510363728e-31	TIMP4	-27536	distal
chr1:37922703-37923323:INPP5B	0.024	0.007	1.63380793238293	0.632027625541353	-0.69048466424217	1.13618847925956e-35	3.24211382556714e-31	INPP5B	8426	distal
chr11:75771436-75774075:DGAT2	0.041	0.063	1.21498446641996	3.15184302461431	0.906455317178001	1.19220323342262e-35	3.40195192657146e-31	DGAT2	2704	distal
chr6:2795538-2797453:WRNIP1	0.021	0.039	1.21371656075552	4.15087453178953	1.21834688387961	1.55403692597562e-35	4.43444436827142e-31	WRNIP1	26766	distal
chr10:116947037-116948701:SHTN1	0.022	0.041	1.21745456944237	3.98496964674884	1.16868017282934	1.60233140970904e-35	4.57225267760476e-31	SHTN1	56664	distal
chr7:23019924-23021601:FAM126A	0.021	0.039	1.23060368576679	4.02743136772987	1.17238727076833	1.61447104448111e-35	4.60689312542686e-31	FAM126A	-5796	distal
chr15:42056895-42058061:PLA2G4E	0.026	0.046	1.00961758891945	2.91693157512003	0.962802929668064	1.67056604029475e-35	4.76696019598107e-31	PLA2G4E	-5706	distal
chr18:70421552-70423428:SOCS6	0.028	0.048	1.362232934277	4.06697347642404	1.10097304440897	1.92924144838134e-35	5.50509047295615e-31	SOCS6	107363	distal
chr5:150762128-150763884:DCTN4	0.028	0.047	1.28693815872269	3.87050850257313	1.09065504965227	1.96847183867726e-35	5.61703439166556e-31	DCTN4	-3020	distal
chr8:125512433-125513723:TRIB1	0.054	0.077	1.3264382690292	3.16733553557748	0.841002357840567	2.02381651323679e-35	5.77496042052117e-31	TRIB1	78888	distal
chr13:44258746-44260143:SMIM2	0.053	0.076	1.2107849979941	2.94288755618757	0.834693840237676	2.47051740334859e-35	7.04962141045519e-31	SMIM2	-97490	distal
chr22:50301686-50309566:DENND6B	0.109	0.131	1.1595534742162	2.28044977762605	0.603160593622566	2.48172598478641e-35	7.08160509758803e-31	DENND6B	0	distal
chr22:50301686-50309566:PLXNB2	0.109	0.131	1.1595534742162	2.28044977762605	0.603160593622566	2.48172598478641e-35	7.08160509758803e-31	PLXNB2	0	promoter
chr8:47600421-47601558:SPIDR	0.05	0.072	1.4555115638928	3.70784870457138	0.939044340724509	2.55640157802218e-35	7.29469190288629e-31	SPIDR	-58106	distal
chr17:15958499-15959763:ADORA2B	0.044	0.066	1.40992517045478	3.6998538047119	0.963627529863882	2.68517319490865e-35	7.66214171167183e-31	ADORA2B	13583	distal
chr3:172135588-172136463:FNDC3B	0.017	0.034	1.16696705152356	4.11214320776589	1.2382510338418	2.95600294894948e-35	8.43495441482735e-31	FNDC3B	88676	distal
chr1:9849849-9850972:CLSTN1	0.021	0.005	1.44054165119459	0.5014573626434	-0.700837866701391	3.06107147124112e-35	8.73476744318653e-31	CLSTN1	-25324	distal
chr1:9849849-9850972:CTNNBIP1	0.021	0.005	1.44054165119459	0.5014573626434	-0.700837866701391	3.06107147124112e-35	8.73476744318653e-31	CTNNBIP1	0	distal
chr8:12538354-12548455:FAM86B2	0.021	0.039	1.17155731153076	4.0581434853215	1.21987793402478	3.30833416195912e-35	9.44033153115036e-31	FAM86B2	-102012	distal
chr3:52060885-52063079:DUSP7	0.024	0.043	1.03720164264405	3.32015384588861	1.08449390378604	3.83925136127076e-35	1.09553037593861e-30	DUSP7	-4336	distal
chr6:106546245-106548009:AIM1	0.023	0.041	1.14272947671907	3.74020980894169	1.14550119764578	5.49911206776608e-35	1.56917162853705e-30	AIM1	34391	distal
chr17:76251677-76252809:RNF157	0.046	0.066	1.31058791001794	3.53982487998397	0.974376667620965	5.7131274784973e-35	1.6302409259892e-30	RNF157	-11305	distal
chr20:1819215-1821224:SIRPA	0.034	0.054	1.25484880557611	3.60712249639361	1.03083525786006	6.0195241433753e-35	1.71767121431214e-30	SIRPA	-72943	distal
chr1:33338647-33339506:PHC2	0.023	0.042	1.3052375571894	4.2017418084751	1.17407936245967	6.02360371792037e-35	1.71883532090858e-30	PHC2	10379	distal
chr2:241739680-241741588:D2HGDH	0.035	0.055	1.18331478361486	3.24456438070552	0.95909634904037	6.57913346600003e-35	1.87735573452311e-30	D2HGDH	5079	distal
chr6:138592731-138593824:NHSL1	0.029	0.049	1.36230882850409	4.03767831852275	1.09256141861894	6.82789301501094e-35	1.94833927183337e-30	NHSL1	-20192	distal
chr10:123997254-123998508:CHST15	0.062	0.084	1.54983700778456	3.59616366592456	0.850025142970913	7.19860916083535e-35	2.05412312404437e-30	CHST15	93906	distal
chr12:26298670-26299683:SSPN	0.027	0.045	1.09787898005424	3.5256709001178	1.109200221996	8.02376886833824e-35	2.28958244658032e-30	SSPN	102998	distal
chr7:36190683-36192593:EEPD1	0.027	0.047	1.24074409737476	3.8122750594348	1.10274120998959	8.06863180654423e-35	2.3023840859974e-30	EEPD1	37416	distal
chr10:124340126-124342394:OAT	0.053	0.073	1.25486029695835	3.35958160097672	0.951151630852371	8.5867860567504e-35	2.45023940129373e-30	OAT	76542	distal
chr10:14658156-14661330:FAM107B	0.064	0.087	1.29806386403744	3.00134731580203	0.800066968069988	9.65691374506056e-35	2.75560033715303e-30	FAM107B	-53739	distal
chr9:91207528-91209238:AUH	0.033	0.053	1.31388500173899	3.83144804633432	1.06213848247507	1.04167943377867e-34	2.97243226428743e-30	AUH	152675	distal
chr1:224497559-224498986:WDR26	0.042	0.063	1.33122712671638	3.44017815334353	0.929527992857063	1.05090900918534e-34	2.99876885771037e-30	WDR26	-63261	distal
chr10:69337114-69338591:HK1	0.025	0.043	1.2185016434013	3.96681552795862	1.16273554290066	1.06528708907221e-34	3.03979670866754e-30	HK1	18271	distal
chr1:200530448-200531380:KIF14	0.03	0.01	2.00575931963132	0.973215874722514	-0.60718069374165	1.06572930040066e-34	3.04105855869327e-30	KIF14	87343	distal
chr22:30608907-30610965:TCN2	0.041	0.062	1.32046532367659	3.45436117407939	0.940804402794548	1.09262495096059e-34	3.11780529756605e-30	TCN2	1704	distal
chr11:12159237-12160332:MICAL2	0.019	0.036	1.15454164195245	4.02829213438324	1.22268748764227	1.32541564879655e-34	3.78207355384097e-30	MICAL2	-1747	distal
chr10:32317765-32319224:EPC1	0.04	0.06	1.33922170349914	3.82913880913823	1.04573733113092	1.50608428336726e-34	4.29761150258846e-30	EPC1	27961	distal
chr17:64073928-64077908:ERN1	0.052	0.074	1.37251064309041	3.41745108359999	0.896799600066165	1.52905233310157e-34	4.36315083250534e-30	ERN1	52217	distal
chr21:10359391-10363797:TPTE	0.014	0.03	1.22158840312625	4.40188774630693	1.28187210899434	1.71605296430289e-34	4.89675713363829e-30	TPTE	-157756	distal
chr4:2803467-2804215:SH3BP2	0.016	0.032	0.984573266798322	3.43922861430119	1.16148018245894	1.71843541686396e-34	4.9035554620213e-30	SH3BP2	-8004	distal
chr14:68950042-68951643:ACTN1	0.024	0.042	1.12037523833057	3.55236727631057	1.10229735814626	1.7615606617493e-34	5.02661334830163e-30	ACTN1	25923	distal
chr3:56980478-56981382:ARHGEF3	0.018	0.034	1.06667983370526	3.85433877115683	1.23195988741003	1.83956272509578e-34	5.2491922360608e-30	ARHGEF3	-64008	distal
chr21:9732166-9741623	0.014	0.03	1.2058376024436	4.27154315117867	1.25689876603836	1.94147523453998e-34	5.53999958175984e-30	---	---	intergenic
chr19:2627197-2628283:GNG7	0.029	0.047	0.91151144871602	2.87636723260235	1.0199914117777	1.99372820255913e-34	5.68910342600248e-30	GNG7	74426	distal
chr8:133644973-133646326:ST3GAL1	0.041	0.06	1.2207212165439	3.40917553358422	0.989480621055402	2.17594721553576e-34	6.2090653795313e-30	ST3GAL1	-73034	distal
chr17:31580265-31582712:RAB11FIP4	0.043	0.065	1.28461866382613	3.14694961607324	0.860097140595695	2.37064275109637e-34	6.7646290902535e-30	RAB11FIP4	92266	distal
chr17:48915422-48916489:UBE2Z	0.029	0.048	1.09924611857067	3.26062207941196	1.02119276884253	3.30794654832785e-34	9.43922547565352e-30	UBE2Z	7054	distal
chr12:93137878-93139545	0.018	0.036	1.10226317888084	3.68946244230664	1.15747926543368	3.74970255769713e-34	1.06997762483888e-29	---	---	intergenic
chr9:41229189-41230863:CBWD6	0.02	0.039	1.02624514247876	3.10816032469545	1.01968375807025	3.77017515740397e-34	1.07581948116522e-29	CBWD6	-39754	distal
chr22:27669104-27670741:MN1	0.023	0.041	0.998389257522149	3.12420910729194	1.04527985588506	4.09799521717571e-34	1.16936293522109e-29	MN1	130757	distal
chr14:69643397-69645272:SUSD6	0.029	0.047	1.32329239431958	4.06571011968982	1.12459378890459	6.17263227974997e-34	1.76136062102665e-29	SUSD6	31802	distal
chr4:105057273-105059869:TET2	0.029	0.049	1.41439104861645	4.06784572911548	1.06971324572058	6.68802412857778e-34	1.90842768508967e-29	TET2	-86006	distal
chr7:151925413-151926629:GALNTL5	0.023	0.04	1.09727873931997	3.7407439192997	1.17659484923221	6.95357318515263e-34	1.9842021083833e-29	GALNTL5	-29750	distal
chr9:129343538-129345532:IER5L	0.036	0.056	1.2474097390427	3.39729158988135	0.968352027555233	7.19363858470795e-34	2.05270477014641e-29	IER5L	-165277	distal
chr5:80125115-80127564:SERINC5	0.061	0.082	1.49780461829474	3.70911058406677	0.914793970076706	7.71439176088461e-34	2.20130168896842e-29	SERINC5	0	distal
chr5:80125115-80127564:THBS4	0.061	0.082	1.49780461829474	3.70911058406677	0.914793970076706	7.71439176088461e-34	2.20130168896842e-29	THBS4	89093	distal
chr22:42127019-42135440:CYP2D6	0.021	0.038	1.17806588007744	4.05799549848804	1.21551816104246	8.1948215663866e-34	2.33839233396842e-29	CYP2D6	0	promoter
chr5:143604251-143606737:NR3C1	0.035	0.055	1.42919614178827	4.0801208856673	1.06438384460683	8.49751768825413e-34	2.42476667234332e-29	NR3C1	-168740	distal
chr11:2932655-2934148:PHLDA2	0.059	0.08	1.22555822056297	2.85639006819041	0.793083743272455	8.50619849618953e-34	2.42724374088768e-29	PHLDA2	-3201	distal
chr9:37994499-37995574:RP11-613M10.9	0.026	0.045	1.24247227909378	3.65689776555377	1.05427905953184	9.05440944183915e-34	2.5836757342288e-29	RP11-613M10.9	73113	distal
chr9:37994499-37995574:SHB	0.026	0.045	1.24247227909378	3.65689776555377	1.05427905953184	9.05440944183915e-34	2.5836757342288e-29	SHB	0	distal
chr10:79148279-79152337:ZMIZ1	0.054	0.075	1.14946970782034	2.83840663886419	0.836526779252408	9.16695221139147e-34	2.61578981352056e-29	ZMIZ1	-49258	distal
chr14:105576072-105578525:IGHA2	0.01	0.024	0.554086345032047	2.06801421675013	0.981238506000002	9.34124088589762e-34	2.66552308679089e-29	IGHA2	9870	distal
chr10:89122384-89124013:CH25H	0.037	0.057	1.51785216884075	4.11121375363054	1.02147234656012	9.55782828982723e-34	2.7273263025022e-29	CH25H	83301	distal
chr2:101960999-101962714:IL1R2	0.034	0.054	1.37785356263619	3.55997553275366	0.939366212297529	1.07310935657881e-33	3.06211754899763e-29	IL1R2	-29130	distal
chr10:113006984-113008153:TCF7L2	0.03	0.01	1.82514360818349	0.881663678575977	-0.586315415440568	1.11822707827059e-33	3.19086096784513e-29	TCF7L2	56228	distal
chr1:209648836-209651740:LAMB3	0.049	0.07	1.39682110372349	3.43605038853699	0.888153521261027	1.11840575461518e-33	3.19137082079442e-29	LAMB3	0	promoter
chr20:5657270-5658055:GPCPD1	0.02	0.037	1.23623450733732	4.06275175784607	1.17885025894444	1.11862864810793e-33	3.19200684737598e-29	GPCPD1	-46245	distal
chr7:106344549-106347929:NAMPT	0.112	0.133	1.65524023566304	3.31266843716457	0.699738408015315	1.2665971316357e-33	3.61423491512247e-29	NAMPT	-59358	distal
chr21:38277308-38278303:KCNJ15	0.028	0.047	1.34065744570014	4.12556681485396	1.13079774296611	1.41936003418988e-33	4.05014385756081e-29	KCNJ15	4886	distal
chr6:16704390-16705872:ATXN1	0.017	0.033	1.12471342300242	3.87119047894729	1.19700613160055	1.42796648991849e-33	4.07470237898241e-29	ATXN1	55584	distal
chr19:30877456-30878553	0.019	0.037	1.18050766095918	4.02607270802984	1.20476748247436	1.51908545347594e-33	4.33471034149361e-29	---	---	intergenic
chr7:6423165-6425302:DAGLB	0.042	0.062	1.17274911696614	3.14254700395442	0.930996468269305	1.63002192335422e-33	4.65126755829126e-29	DAGLB	22632	distal
chr16:84175201-84176894:DNAAF1	0.035	0.054	1.27426286514698	3.73159465103333	1.05692747107624	1.85674265728257e-33	5.29821517255581e-29	DNAAF1	0	distal
chr16:84175201-84176894:TAF1C	0.035	0.054	1.27426286514698	3.73159465103333	1.05692747107624	1.85674265728257e-33	5.29821517255581e-29	TAF1C	10117	distal
chr2:100247315-100248285:LONRF2	0.02	0.005	1.11428255871429	0.396552958679245	-0.598297912371882	2.42502101196921e-33	6.91979745765415e-29	LONRF2	61220	distal
chr2:217901936-217903394:TNS1	0.022	0.04	0.934901556844322	2.93701780716107	1.0248430704627	2.425029330857e-33	6.91982119560044e-29	TNS1	419	distal
chr7:151727417-151728352:PRKAG2	0.013	0.027	0.719041168306124	2.93734751652296	1.19561995717924	2.69697478497983e-33	7.69581754893995e-29	PRKAG2	7962	distal
chr1:27883602-27888496:THEMIS2	0.123	0.143	1.52702340198722	2.97396432369143	0.653139896135061	2.70702876580911e-33	7.7245065832363e-29	THEMIS2	11035	distal
chr2:102081623-102083651:IL1R1	0.05	0.071	1.38813025098475	3.48197068818351	0.908251688978733	2.99545537004011e-33	8.54753189840944e-29	IL1R1	11248	distal
chr17:27243990-27245842:WSB1	0.051	0.072	1.34005988773824	3.19753290482599	0.842996182315415	3.00005894468223e-33	8.56066819865074e-29	WSB1	-48238	distal
chr2:8597294-8599117:ID2	0.029	0.048	1.2328457906632	3.50577364521277	1.0128912230255	3.92749714306571e-33	1.1207113097738e-28	ID2	-79728	distal
chr14:23352030-23353205:SLC22A17	0.026	0.008	1.47740383232437	0.615157363938639	-0.617154323279507	4.12641853174066e-33	1.1774735280322e-28	SLC22A17	0	promoter
chr2:117979910-117981434:CCDC93	0.02	0.036	1.29655255609168	4.62088682428509	1.29132796706653	4.35183065626999e-33	1.24179487776664e-28	CCDC93	32699	distal
chr19:54952277-54953019:NLRP7	0.021	0.039	1.21838192839365	4.06301090449982	1.19048782255672	4.52918287901635e-33	1.29240233452732e-28	NLRP7	-4773	distal
chr10:78756485-78757556	0.044	0.064	1.26929119236336	3.22145330366522	0.895498010020827	4.77221337776171e-33	1.36175108734431e-28	---	---	intergenic
chr4:49631439-49635839	0.015	0.031	1.11416215718821	3.81362095665417	1.18703650651048	4.98649151941645e-33	1.42289535506548e-28	---	---	intergenic
chr17:78861943-78862817:TIMP2	0.029	0.048	1.20299320876407	3.4363502747049	1.00990823124701	6.2742706207619e-33	1.79036312163441e-28	TIMP2	11272	distal
chr16:72202055-72204087:PMFBP1	0.053	0.075	1.38763625820171	3.31059556946555	0.85230414415064	6.71001677398719e-33	1.91470328645724e-28	PMFBP1	-29801	distal
chr9:42365291-42366207:SPATA31A6	0.015	0.031	1.00399551708059	3.76608498114376	1.24992539432836	6.77140736424658e-33	1.93222109138776e-28	SPATA31A6	181633	distal
chr17:34245406-34247336:CCL2	0.028	0.047	1.31080929285695	3.80804854297659	1.05705326028602	7.51424711187158e-33	2.14419041337256e-28	CCL2	-7949	distal
chr2:26008585-26009798:RAB10	0.056	0.078	1.48064723927171	3.52135446724429	0.866038435964927	7.97631147563736e-33	2.27604047957312e-28	RAB10	-24312	distal
chr17:58277115-58280107:MPO	0.036	0.055	1.10641344140446	3.03976127637444	0.939481408975694	9.33203681597753e-33	2.66289670543919e-28	MPO	828	distal
chr16:21626457-21627320:IGSF6	0.026	0.044	1.35699542153489	4.13934827877612	1.12463646657356	1.09816467398836e-32	3.13361289722578e-28	IGSF6	25340	distal
chr16:21626457-21627320:METTL9	0.026	0.044	1.35699542153489	4.13934827877612	1.12463646657356	1.09816467398836e-32	3.13361289722578e-28	METTL9	0	distal
chr3:58525780-58527127:ACOX2	0.023	0.04	1.13621874789682	3.59439065458065	1.10481414631105	1.23323225191035e-32	3.51902823082619e-28	ACOX2	10156	distal
chr17:75313698-75314799:SLC25A19	0.028	0.046	1.23563837444018	3.65020882786307	1.05660866107428	1.2655427563059e-32	3.6112262551189e-28	SLC25A19	-24250	distal
chr2:38128436-38130552:CYP1B1	0.039	0.058	1.36368303473986	3.65401171380219	0.977438255994527	1.44942138265638e-32	4.13592391540999e-28	CYP1B1	-18535	distal
chr1:227934627-227935519:WNT9A	0.017	0.033	1.07241044809866	3.74354669604029	1.19465638720276	1.4657044490636e-32	4.18238764540299e-28	WNT9A	12379	distal
chr12:122646446-122647520:KNTC1	0.045	0.066	1.35355010538915	3.46731736149694	0.924570181100078	1.47181265450947e-32	4.19981740964278e-28	KNTC1	26405	distal
chr7:116671705-116672863:MET	0.014	0.029	0.662565004843916	2.41641583715302	1.03907283685686	1.69655723840294e-32	4.84112607978278e-28	MET	0	promoter
chr11:9001574-9002300:NRIP3	0.027	0.045	1.21691642252084	3.66459578639427	1.07319768700587	1.70757062701332e-32	4.87255278418252e-28	NRIP3	1749	distal
chr7:66848000-66848903:TMEM248	0.019	0.035	1.2898508856661	4.6173483318539	1.29463561367529	1.76430305722829e-32	5.03443877380091e-28	TMEM248	-72322	distal
chr6:41271670-41272869:TREM1	0.046	0.067	1.3816290409475	3.39699586050981	0.884569455712862	1.78255423366547e-32	5.08651850576442e-28	TREM1	13796	distal
chr12:108722960-108724966:CORO1C	0.036	0.055	1.40462434855123	3.89557920691772	1.02566802524302	1.83499793798438e-32	5.23616661603844e-28	CORO1C	5877	distal
chr17:31051378-31052931:NF1	0.027	0.045	1.21630169545469	3.56660450729332	1.04296756739485	1.84739816787346e-32	5.27155067202692e-28	NF1	-41996	distal
chr11:95715604-95716377:FAM76B	0.023	0.007	1.55730040684146	0.604605635944501	-0.672402874714779	1.96886527992237e-32	5.61815707625847e-28	FAM76B	73184	distal
chr1:201551664-201552356:CSRP1	0.021	0.038	1.19442324361807	3.7678409541235	1.1194943025152	1.98037242060591e-32	5.65099270219898e-28	CSRP1	-42209	distal
chr4:76993952-76994717:SEPT11	0.03	0.011	2.05999919233238	0.988018732584675	-0.622199921022385	2.04757666921114e-32	5.84276002559399e-28	SEPT11	44116	distal
chr13:45950288-45951500:SIAH3	0.024	0.042	1.33382633174557	3.81143022439837	1.04376859786338	2.15190962006152e-32	6.14047410084554e-28	SIAH3	-98553	distal
chr1:21022181-21023142:EIF4G3	0.028	0.047	1.38083449001289	4.01972533058655	1.07614109358025	2.44181659392778e-32	6.96772365077292e-28	EIF4G3	27852	distal
chr12:54195644-54197009:SMUG1	0.03	0.049	1.13899415515851	3.32484705315605	1.01571657288189	2.46994066405597e-32	7.04797568488372e-28	SMUG1	-6651	distal
chr20:48721738-48724366:PREX1	0.062	0.083	1.332965528158	3.07909749614484	0.80608499972247	2.48342664703926e-32	7.08645793732654e-28	PREX1	103517	distal
chr2:201151130-201152162:CFLAR	0.021	0.038	1.15748490011908	3.83529485208873	1.1642534044226	2.57093230171491e-32	7.3361553229435e-28	CFLAR	18095	distal
chr1:12142654-12144447:TNFRSF8	0.059	0.08	1.30547697781543	2.99700295780453	0.793853381098987	2.61169465506677e-32	7.45247069823302e-28	TNFRSF8	16756	distal
chr17:19386157-19387493:MFAP4	0.039	0.058	1.18471171806455	3.19966737952531	0.942832146043772	2.87604817377892e-32	8.20680346387814e-28	MFAP4	0	promoter
chr7:2757445-2758782:GNA12	0.047	0.067	1.32120493908286	3.33812240451489	0.902196856897468	3.28340447465115e-32	9.36919466841706e-28	GNA12	4358	distal
chr2:89835691-89842910:IGKV2D-40	0.025	0.043	1.12820264930785	3.33930376925347	1.02782805226678	3.54869300931294e-32	1.01261955020745e-27	IGKV2D-40	-9276	distal
chr22:11065180-11068802	0.012	0.027	0.981398231925733	3.55774932552897	1.2018027092379	3.85506562275768e-32	1.1000429754539e-27	---	---	intergenic
chr19:49340073-49340838:CD37	0.019	0.005	1.17297685151985	0.422072260956288	-0.61167803003269	4.11974883194242e-32	1.17557032919477e-27	CD37	4647	distal
chr19:49340073-49340838:TEAD2	0.019	0.005	1.17297685151985	0.422072260956288	-0.61167803003269	4.11974883194242e-32	1.17557032919477e-27	TEAD2	0	distal
chr2:47752128-47753272:MSH6	0.022	0.04	1.30053805590582	4.11920614484189	1.15394878129901	4.40352785145071e-32	1.25654667241146e-27	MSH6	-29810	distal
chr20:44586129-44586791:PKIG	0.021	0.005	1.28383111818289	0.447152547527651	-0.658238964542997	4.48924397981878e-32	1.28100576964129e-27	PKIG	3581	distal
chr21:5219920-5227037:CH507-9B2.9	0.014	0.03	1.24291662682273	4.21696548508746	1.21783489477869	4.64260558034709e-32	1.32476750235204e-27	CH507-9B2.9	-56226	distal
chr7:106717594-106718983:CCDC71L	0.032	0.051	1.39339899379769	4.03816353930149	1.07383703012062	5.05456517928286e-32	1.44232017390836e-27	CCDC71L	-56599	distal
chr6:17993053-17994023:KIF13A	0.029	0.047	1.27382799753419	3.70578829631086	1.04931329166787	5.15209948704134e-32	1.47015158862725e-27	KIF13A	-5431	distal
chr18:79791282-79793430:KCNG2	0.03	0.048	1.24883507857867	3.6073349977638	1.03475463665758	5.35146874850233e-32	1.52704160738514e-27	KCNG2	-70238	distal
chr1:203512548-203513863:OPTC	0.027	0.045	1.05201836934412	3.06997556167862	0.987976486020121	5.80745233448799e-32	1.65715652364615e-27	OPTC	18406	distal
chr2:38074255-38077498:CYP1B1	0.04	0.06	1.25235819299764	3.14616782661426	0.880342236595168	5.87341807502892e-32	1.6759798477095e-27	CYP1B1	0	promoter
chr8:11896596-11898876:CTSB	0.046	0.066	1.29651049315316	3.30164619093176	0.905445492923115	5.9178360930774e-32	1.68865452915964e-27	CTSB	-28368	distal
chr12:92172366-92173247:BTG1	0.026	0.008	1.53641684878473	0.682107987429941	-0.592521539211044	6.28688081392306e-32	1.79396144025295e-27	BTG1	-26470	distal
chr21:7257674-7261850	0.019	0.036	1.15527708848285	3.53651667213837	1.07371160263178	6.50815202971833e-32	1.85710118168013e-27	---	---	intergenic
chr2:70515831-70517161:TGFA	0.02	0.037	1.09228157337256	3.56277153576968	1.12483339937871	6.59321865322437e-32	1.88137494269757e-27	TGFA	36329	distal
chr18:10057140-10058824:VAPA	0.018	0.035	1.17435587562814	3.76333813457488	1.13138487998268	7.90061772975371e-32	2.25444126918522e-27	VAPA	143079	distal
chr9:91197033-91198222:AUH	0.029	0.047	1.41814331000873	4.04040468933165	1.0596398233038	9.00661425439588e-32	2.57003737749186e-27	AUH	163691	distal
chr10:133012401-133014154:ADGRA1	0.034	0.052	1.18173408279309	3.23189922364361	0.955830000460242	9.99123357273933e-32	2.85099849998117e-27	ADGRA1	-56775	distal
chr1:183603885-183605324:NCF2	0.043	0.062	1.36215694104406	3.48129864509139	0.923812054372703	1.03690208196983e-31	2.95880009090092e-27	NCF2	-13010	distal
chr16:1469573-1471406:CLCN7	0.041	0.06	1.24404223122256	3.22065414109018	0.911366786719942	1.07109474797381e-31	3.05636886334326e-27	CLCN7	3651	distal
chr3:46359668-46362284:CCR2	0.031	0.05	1.1530233217532	3.31146528529949	1.00181431687896	1.18270621592148e-31	3.37485218713195e-27	CCR2	2180	distal
chr3:52670537-52671397:PBRM1	0.026	0.044	1.20722485290614	3.75171870756392	1.10621582759703	1.18788032465404e-31	3.38961650640029e-27	PBRM1	8316	distal
chr7:20466349-20467117:ITGB8	0.018	0.035	1.26270783065004	4.24828441138545	1.21379559318456	1.37290961250553e-31	3.91759757928453e-27	ITGB8	135227	distal
chr9:94653899-94655162:FBP1	0.023	0.04	1.18226915018765	3.46840622090113	1.03393129913057	1.64880316462072e-31	4.70485983024523e-27	FBP1	-13651	distal
chr11:78424155-78425427:GAB2	0.04	0.06	1.4395235880446	3.65043515195565	0.930766285921537	1.66009955576999e-31	4.73709408238966e-27	GAB2	-6350	distal
chr7:130929916-130931031:MKLN1	0.03	0.049	1.16926731688687	3.24924381661251	0.969998280175877	1.66258401805952e-31	4.74418349553284e-27	MKLN1	-179065	distal
chr2:137968718-137969829:HNMT	0.019	0.036	1.32228683020784	4.22216402846978	1.16910160018897	1.78757435829369e-31	5.10084343139104e-27	HNMT	4246	distal
chr14:105579802-105583172:IGHA2	0.008	0.021	0.565838555244811	2.24751179250193	1.05239929228517	2.02248227672486e-31	5.7711531766344e-27	IGHA2	5223	distal
chr5:143117860-143119675:ARHGAP26	0.025	0.042	1.29147934315312	4.00465834386502	1.12699230265654	2.13808732678675e-31	6.10103218698598e-27	ARHGAP26	0	distal
chr6:109235592-109238079:CEP57L1	0.039	0.058	1.4110391351904	3.76018264750922	0.981361862112542	2.41998210743747e-31	6.90541894357282e-27	CEP57L1	106289	distal
chr21:34543940-34545844:RCAN1	0.025	0.042	1.20498557339909	3.81932554278619	1.12806204095948	2.51743836097351e-31	7.18351036303791e-27	RCAN1	14335	distal
chr5:140602123-140604142:CD14	0.022	0.039	1.3412324390621	4.36676155099293	1.19678361632322	2.54999338905234e-31	7.27640613566084e-27	CD14	29559	distal
chr11:10899024-10900951:ZBED5	0.045	0.065	1.318625754692	3.34029634341375	0.904523573350554	2.64141898699605e-31	7.53728907939324e-27	ZBED5	-40952	distal
chr4:40576692-40578011:RBM47	0.055	0.075	1.37157609515204	3.26870731138992	0.847953086068613	2.96721247169073e-31	8.4669407879695e-27	RBM47	51853	distal
chr4:105060465-105062071:TET2	0.037	0.056	1.39250690100592	3.72269514277499	0.981087324250955	3.14194211440346e-31	8.96553182345026e-27	TET2	-83804	distal
chr20:23115723-23117172:CD93	0.018	0.034	1.33039143746794	4.08647542389562	1.12609400877196	3.26074280932094e-31	9.3045296063973e-27	CD93	-29384	distal
chr16:10738337-10739345:NUBP1	0.027	0.044	1.19587981123617	3.65507203345177	1.08400440011214	3.2892328162068e-31	9.38582584104611e-27	NUBP1	-4500	distal
chr11:35334300-35335540:SLC1A2	0.018	0.034	1.126329414079	3.84640736546313	1.18855055720329	3.94258894339231e-31	1.125017754997e-26	SLC1A2	24510	distal
chr2:68739523-68743367:ARHGAP25	0.045	0.065	1.31175557727012	3.17161978268247	0.851618801880101	4.24233968601738e-31	1.21055162940506e-26	ARHGAP25	4642	distal
chr6:122789044-122791336:SMPDL3A	0.037	0.056	1.16177351233566	2.94642175902406	0.868329766193259	4.31948423588074e-31	1.23256482670857e-26	SMPDL3A	0	promoter
chr17:83192358-83194373:METRNL	0.039	0.058	0.939158121514007	2.36603331418663	0.795619007829181	4.71874648069315e-31	1.34649430826579e-26	METRNL	108286	distal
chr7:128236718-128237517:LEP	0.027	0.044	1.22927023461648	3.51994106056944	1.01973244791623	5.87894100794555e-31	1.67755581661726e-26	LEP	-3767	distal
chr5:122701616-122702877:SNX2	0.019	0.005	1.31855861992532	0.423225013420449	-0.704064431162627	5.8961674894029e-31	1.68247139310112e-26	SNX2	-72119	distal
chr5:83306440-83307228:VCAN	0.026	0.043	1.33763651771912	4.19295241321055	1.15150438433074	6.11753803536989e-31	1.7456394783928e-26	VCAN	-164237	distal
chr5:83306440-83307228:XRCC4	0.026	0.043	1.33763651771912	4.19295241321055	1.15150438433074	6.11753803536989e-31	1.7456394783928e-26	XRCC4	0	distal
chr14:31090404-31091366:AP4S1	0.021	0.037	1.2978494642667	4.38004889414176	1.22733499626501	6.45319123162303e-31	1.84141811794363e-26	AP4S1	63762	distal
chr17:20063637-20064673:SPECC1	0.016	0.032	1.16499667265089	3.93789221191425	1.18953053687571	7.44938951624704e-31	2.12568329846109e-26	SPECC1	-22348	distal
chr7:55533085-55535470:VOPP1	0.084	0.104	1.07223011947901	2.21356137390884	0.632988803778971	7.64750500196212e-31	2.18221555230989e-26	VOPP1	2224	distal
chr1:234840810-234843599	0.057	0.076	1.37009894109132	3.30059121999555	0.859587720197543	8.13121259389084e-31	2.32024151366675e-26	---	---	intergenic
chr6:13406857-13408408:GFOD1	0.033	0.051	1.38163214994644	3.6958751885371	0.97944346169013	8.53382346192355e-31	2.43512652485989e-26	GFOD1	0	promoter
chr4:184346559-184348059:IRF2	0.041	0.06	1.3625909154047	3.57186789184268	0.952413869126548	8.61959443054214e-31	2.4596012707552e-26	IRF2	126521	distal
chr17:1586793-1587777:SLC43A2	0.039	0.059	1.17898410368413	3.03948119211355	0.890514341749255	9.11809685605015e-31	2.60184893787391e-26	SLC43A2	17308	distal
chr9:117703399-117704908:RP11-281A20.3	0.041	0.059	1.2888589642522	3.37699627123831	0.935312585823796	1.0261454236399e-30	2.92810596635645e-26	RP11-281A20.3	0	promoter
chr9:117703399-117704908:TLR4	0.041	0.059	1.2888589642522	3.37699627123831	0.935312585823796	1.0261454236399e-30	2.92810596635645e-26	TLR4	0	promoter
chr3:15287470-15289055:SH3BP5	0.024	0.042	1.37640544299016	4.01107146262942	1.07633811406771	1.02786307054555e-30	2.93300727180172e-26	SH3BP5	43574	distal
chr6:11205935-11207826:NEDD9	0.043	0.063	1.5300521119134	3.9018084849469	0.954147018139258	1.21030837870672e-30	3.45361495863963e-26	NEDD9	24832	distal
chr2:174023791-174025585:SP3	0.039	0.057	1.33720353976407	3.66151335481463	0.99601502076617	1.22771313635854e-30	3.50327943459909e-26	SP3	-58090	distal
chr2:104572702-104573434	0.023	0.04	1.35819799336243	4.0754311788208	1.10584553889798	1.25246311572735e-30	3.57390350072799e-26	---	---	intergenic
chr4:8190953-8191870:SH3TC1	0.019	0.035	0.995822704690988	3.25129168098564	1.09091767847701	1.29011703498818e-30	3.68134895933878e-26	SH3TC1	-7494	distal
chr4:158208865-158210766:TMEM144	0.031	0.049	1.29872074560828	3.62549460913353	1.00877642834629	1.29097090058314e-30	3.68378546481398e-26	TMEM144	0	promoter
chr1:220999902-221001185:HLX	0.039	0.058	1.45015450789199	3.90596405713034	1.00166393510565	1.2960427131905e-30	3.6982578820891e-26	HLX	120503	distal
chr17:81837382-81838298:PPP1R27	0.024	0.042	1.37064441245186	4.18122580261868	1.12801417860605	1.31529034879701e-30	3.75318101029227e-26	PPP1R27	-2333	distal
chr2:142873208-142874911:KYNU	0.047	0.067	1.64486085015176	4.04248913055686	0.930944246888823	1.37095927709938e-30	3.91203229720309e-26	KYNU	-2587	distal
chr19:35710753-35714452:ZBTB32	0.061	0.082	1.17234317546038	2.62209076658112	0.737570668883966	1.47627111817866e-30	4.2125396357228e-26	ZBTB32	0	promoter
chr1:54226998-54228214:MRPL37	0.012	0.027	0.739118179378817	2.63146289520075	1.06219486693816	1.67126444606878e-30	4.76895309685728e-26	MRPL37	26803	distal
chr1:54226998-54228214:SSBP3	0.012	0.027	0.739118179378817	2.63146289520075	1.06219486693816	1.67126444606878e-30	4.76895309685728e-26	SSBP3	0	distal
chr18:50283419-50285005:CXXC1	0.02	0.036	1.02150701586021	3.13894910336184	1.03383329721445	1.77049618807374e-30	5.05211087266843e-26	CXXC1	0	distal
chr18:50283419-50285005:MBD1	0.02	0.036	1.02150701586021	3.13894910336184	1.03383329721445	1.77049618807374e-30	5.05211087266843e-26	MBD1	-1646	distal
chr12:63917730-63919141:SRGAP1	0.043	0.063	1.59484141406041	3.91294054201196	0.920940409491617	1.8575989389694e-30	5.30065857234918e-26	SRGAP1	-63384	distal
chr9:105006598-105007642:ABCA1	0.026	0.043	1.41033022721782	4.20032902585184	1.10937208935805	2.01432118802225e-30	5.74786551002148e-26	ABCA1	-78362	distal
chr19:41801487-41802374:CEACAM3	0.02	0.036	1.20136924860462	3.9922619035298	1.18129246545715	2.14249898680827e-30	6.11362085885741e-26	CEACAM3	4864	distal
chr12:108821871-108822986:SSH1	0.018	0.033	1.15353700436448	3.88272627698221	1.1809787898174	2.15083028502005e-30	6.1373942183047e-26	SSH1	4565	distal
chr9:86368888-86369675:ZCCHC6	0.022	0.039	1.36876399030336	4.35565907574017	1.17692966209822	2.33765484887546e-30	6.67049811126613e-26	ZCCHC6	-14435	distal
chr22:11053163-11058389	0.015	0.03	1.01737505475706	3.27782483146472	1.08439808459789	2.45550928553447e-30	7.00679574627261e-26	---	---	intergenic
chr7:151922921-151924093:GALNTL5	0.035	0.053	1.36666871924947	3.77307687228257	1.01206179662051	2.8286257076743e-30	8.07148345684862e-26	GALNTL5	-32286	distal
chr20:31610372-31611322:ID1	0.03	0.047	1.16046887827405	3.29285602139505	0.990593337937258	2.90713324838896e-30	8.29550472427789e-26	ID1	5090	distal
chr12:121214071-121215539:P2RX4	0.044	0.063	1.48689489524645	3.70527066649191	0.919932179508196	3.25443839266908e-30	9.28653995348123e-26	P2RX4	4007	distal
chr3:194002990-194004174:HES1	0.026	0.043	1.02783450355046	2.9331745213903	0.955754287106576	3.40840937997552e-30	9.72589616576016e-26	HES1	-131971	distal
chr20:4154769-4155480:SMOX	0.014	0.028	0.786644118997797	2.78103202085313	1.08152777420376	3.51200043905561e-30	1.00214932528452e-25	SMOX	5835	distal
chr6:13461640-13462400:GFOD1	0.016	0.031	1.0884569932168	3.707656760201	1.17257170097439	3.70421974476613e-30	1.05699910416901e-25	GFOD1	23783	distal
chr20:19757362-19760417:RIN2	0.04	0.06	1.24979181172854	2.96430350375191	0.817275912869844	3.86869607961697e-30	1.1039324263187e-25	RIN2	-126104	distal
chr1:28174417-28177005:PTAFR	0.047	0.066	1.18199031366779	2.85144333553583	0.819754502544522	4.96481625184684e-30	1.41671031746449e-25	PTAFR	183	distal
chr1:31523051-31525003:TINAGL1	0.047	0.066	1.34627889751471	3.32530688890862	0.882427984535769	5.41585779385074e-30	1.54541502147531e-25	TINAGL1	-51482	distal
chr10:49309582-49311974:C10orf71	0.038	0.056	1.21397965036043	3.19531850179369	0.922138380146915	5.45182884538376e-30	1.55567936103026e-25	C10orf71	10390	distal
chr11:59222358-59225145:MPEG1	0.059	0.079	1.44481974069964	3.34655602112431	0.830144641510351	5.53382284447198e-30	1.57907634867008e-25	MPEG1	-9408	distal
chr6:6799779-6801366	0.016	0.031	1.042778950521	3.49644296938391	1.13825107217535	6.9541013120665e-30	1.98435280939818e-25	---	---	intergenic
chr6:127420369-127421079:KIAA0408	0.028	0.046	1.18025167480073	3.30215902293771	0.980566172403779	7.09570056380486e-30	2.02475815588172e-25	KIAA0408	38312	distal
chr15:81311278-81313588:IL16	0.056	0.075	1.25350746149122	2.86518009910491	0.778363411572827	8.01202583057766e-30	2.28623157075534e-25	IL16	0	distal
chr15:81311278-81313588:STARD5	0.056	0.075	1.25350746149122	2.86518009910491	0.778363411572827	8.01202583057766e-30	2.28623157075534e-25	STARD5	10537	distal
chr5:150476825-150478766:NDST1	0.023	0.04	1.27410653937705	3.72330591794803	1.05449713416091	8.09498958458597e-30	2.30990527796161e-25	NDST1	-19012	distal
chr5:177545398-177546878:FAM193B	0.018	0.034	1.25071957776812	4.17453001444095	1.20104151395451	8.5299978665439e-30	2.4340348912183e-25	FAM193B	7629	distal
chr3:12681381-12682888:RAF1	0.039	0.057	1.4735534411367	3.94609135336054	0.999703817007055	9.18936279212288e-30	2.62218467273226e-25	RAF1	-17156	distal
chr11:65775448-65777189:AP5B1	0.044	0.063	1.46808902285461	3.55704998248759	0.884705761585461	1.02876063071375e-29	2.93556845974169e-25	AP5B1	3613	distal
chr10:14559158-14562878:FAM107B	0.074	0.093	1.38673655124881	3.10545579074025	0.782503069902574	1.1668915481526e-29	3.32972503265346e-25	FAM107B	-2979	distal
chr21:7959094-7969412:KCNE1B	0.015	0.03	1.38867235687813	4.19825053336549	1.12181718762576	1.21519137185372e-29	3.46754857958458e-25	KCNE1B	-129169	distal
chr19:50386587-50388096:POLD1	0.026	0.043	1.10369320544984	3.17143081543114	0.987617995168666	1.25583074792445e-29	3.58351303920242e-25	POLD1	2237	distal
chr17:74631719-74633097:CD300E	0.03	0.047	1.18908373109775	3.54473371817426	1.05386862976095	1.27293895668009e-29	3.63233131288664e-25	CD300E	-7982	distal
chr16:4344771-4348284:CORO7-PAM16	0.029	0.046	1.04072146477468	2.93787712426807	0.94833881036567	1.40088175427002e-29	3.99741608580952e-25	CORO7-PAM16	0	distal
chr16:4344771-4348284:PAM16	0.029	0.046	1.04072146477468	2.93787712426807	0.94833881036567	1.40088175427002e-29	3.99741608580952e-25	PAM16	0	promoter
chr8:58396461-58398257:UBXN2B	0.044	0.063	1.5444540679278	3.69356197508505	0.883327060915182	1.64050971969109e-29	4.68119448513851e-25	UBXN2B	-13007	distal
chr14:55107654-55108702:LGALS3	0.027	0.043	1.05847242892277	2.98016578658691	0.951254399462725	1.71024795673357e-29	4.88019254453925e-25	LGALS3	-20342	distal
chr4:99855377-99857712:DAPP1	0.048	0.067	1.41205118075989	3.3357135953245	0.846008939808283	1.80211561054536e-29	5.14233689469118e-25	DAPP1	0	distal
chr4:99855377-99857712:LAMTOR3	0.048	0.067	1.41205118075989	3.3357135953245	0.846008939808283	1.80211561054536e-29	5.14233689469118e-25	LAMTOR3	36664	distal
chr18:9770888-9772494:RAB31	0.029	0.047	1.20786325391461	3.34669479640908	0.977267979991867	1.86746753244575e-29	5.32881860383395e-25	RAB31	62724	distal
chr3:58334772-58335946:PXK	0.04	0.058	1.41576691735315	3.57152420039664	0.920193992614979	1.90909086809845e-29	5.44759079211892e-25	PXK	1825	distal
chr1:109615521-109617850:AMPD2	0.068	0.088	1.51229029634008	3.32232651945747	0.782804883179127	1.99669975849767e-29	5.69758276087311e-25	AMPD2	-1987	distal
chr1:109615521-109617850:GNAI3	0.068	0.088	1.51229029634008	3.32232651945747	0.782804883179127	1.99669975849767e-29	5.69758276087311e-25	GNAI3	0	distal
chr6:108622118-108623298:FOXO3	0.032	0.049	1.3140240279805	3.53033062705579	0.969212498179224	2.02080219304887e-29	5.76635905786495e-25	FOXO3	-33048	distal
chr2:152420901-152422109:FMNL2	0.03	0.047	1.46038899593055	4.06871897982474	1.04273475154589	2.02443807491424e-29	5.77673404676778e-25	FMNL2	85665	distal
chr9:36154101-36155099:CCIN	0.034	0.051	1.45320790798482	4.13733977723041	1.06635198821999	2.02852287910737e-29	5.78839003553289e-25	CCIN	-14295	distal
chr9:36154101-36155099:GLIPR2	0.034	0.051	1.45320790798482	4.13733977723041	1.06635198821999	2.02852287910737e-29	5.78839003553289e-25	GLIPR2	0	distal
chr21:33011264-33011979:OLIG2	0.018	0.034	1.20228535784998	3.66969471586302	1.08432681987201	2.23228314994246e-29	6.3698199683608e-25	OLIG2	-13866	distal
chr1:116990416-116991863:CD101	0.018	0.033	1.17034628982439	4.05365257292203	1.21940123531056	2.26268744782328e-29	6.45657863236373e-25	CD101	-9887	distal
chr19:54747526-54748259:KIR2DL3	0.021	0.037	1.29419427632818	4.04871865401538	1.13792971726288	2.34431856547327e-29	6.68951302657797e-25	KIR2DL3	9012	distal
chr3:194526969-194527770:ATP13A3	0.032	0.05	1.48947872593751	4.05518933275715	1.0219214398344	2.34841316074209e-29	6.70119695417755e-25	ATP13A3	-28606	distal
chr3:172152831-172154002:FNDC3B	0.017	0.031	1.0942443723478	3.75678843509445	1.18355806410921	2.43352041582236e-29	6.94405050654911e-25	FNDC3B	105919	distal
chr6:89034423-89036357:PNRC1	0.049	0.068	1.52477590178214	3.77973774476383	0.920776121964839	2.51680322592603e-29	7.18169800517994e-25	PNRC1	-44394	distal
chr2:227414848-227416589:RP11-563C6.1	0.02	0.035	1.30570549601204	4.2154955178429	1.17759607626448	2.70641754223413e-29	7.72276245676509e-25	RP11-563C6.1	-26900	distal
chr2:28951931-28953316:TOGARAM2	0.018	0.034	1.26726445656888	4.02294205892949	1.14757995455466	2.82059193071309e-29	8.0485590742898e-25	TOGARAM2	-27982	distal
chr11:117841343-117842651:FXYD2	0.024	0.04	1.15876104674788	3.57806656604294	1.0845348798437	2.98169090195433e-29	8.50825498872667e-25	FXYD2	-12646	distal
chr11:117841343-117842651:FXYD6	0.024	0.04	1.15876104674788	3.57806656604294	1.0845348798437	2.98169090195433e-29	8.50825498872667e-25	FXYD6	0	distal
chr11:117841343-117842651:FXYD6-FXYD2	0.024	0.04	1.15876104674788	3.57806656604294	1.0845348798437	2.98169090195433e-29	8.50825498872667e-25	FXYD6-FXYD2	0	distal
chr6:21855558-21857348	0.027	0.044	1.37338660511039	3.8694321056491	1.03680640594594	3.64822188277201e-29	1.04102011424899e-24	---	---	intergenic
chr17:4735818-4736722:CXCL16	0.025	0.042	1.32581223818586	3.86826094024797	1.06567186564486	3.74359934229987e-29	1.06823607232527e-24	CXCL16	3097	distal
chr20:56373808-56374473:AURKA	0.025	0.042	1.4281464236907	4.11637915472561	1.07526775806666	3.80112011664389e-29	1.08464962528434e-24	AURKA	0	distal
chr20:56373808-56374473:FAM210B	0.025	0.042	1.4281464236907	4.11637915472561	1.07526775806666	3.80112011664389e-29	1.08464962528434e-24	FAM210B	14894	distal
chr19:54373533-54376190:LAIR1	0.047	0.065	1.28619622383773	3.199678466621	0.877329642187876	4.46361673960816e-29	1.27369303664719e-24	LAIR1	-2976	distal
chr10:48606462-48608537:ARHGAP22	0.026	0.042	1.20566768934986	3.44640505956478	1.01142393353903	4.56150232938896e-29	1.30162468969114e-24	ARHGAP22	-1370	distal
chr2:102063383-102064769:IL1R1	0.026	0.042	1.19663171163994	3.64870214554289	1.08153498451699	4.81160616987247e-29	1.37299182057311e-24	IL1R1	-5607	distal
chr22:50277757-50283929:PLXNB2	0.025	0.043	1.0024637141024	2.63737939781477	0.861123313995273	4.94159446533054e-29	1.41008398068207e-24	PLXNB2	0	promoter
chr8:47627502-47628286:SPIDR	0.03	0.047	1.35332150897525	3.74589733383311	1.01198245768939	5.02881658393889e-29	1.43497281222696e-24	SPIDR	-31378	distal
chr3:30578387-30579151:TGFBR2	0.016	0.031	1.06390142308519	3.69068944028984	1.18442592068193	5.4388994607355e-29	1.55198996112087e-24	TGFBR2	-27351	distal
chr8:8917217-8918178:MFHAS1	0.017	0.032	1.06258512957515	3.65216731667395	1.17344931944041	5.83918533225877e-29	1.66621153456004e-24	MFHAS1	-23573	distal
chr1:161505090-161507160:FCGR2A	0.034	0.051	1.36430166104222	3.63162288783189	0.970103671593058	6.904172226751e-29	1.9701055449034e-24	FCGR2A	0	promoter
chr2:10282570-10283892:HPCAL1	0.02	0.036	1.02261047932397	3.09688524648779	1.01830897567579	8.84312737270012e-29	2.52338639579998e-24	HPCAL1	-19015	distal
chr11:65150379-65151486:SYVN1	0.023	0.04	1.06228784969984	3.18649362397511	1.02149671287435	8.96141766541353e-29	2.55714053082575e-24	SYVN1	-15847	distal
chr11:15799899-15800901	0.028	0.045	1.36029747228905	3.71815892618246	0.99925531870307	9.14148772599364e-29	2.60852352261228e-24	---	---	intergenic
chr20:5065484-5066489:TMEM230	0.035	0.053	1.21654795439542	3.18999387412835	0.918633559526615	9.46303820754727e-29	2.70027795252361e-24	TMEM230	46301	distal
chr8:66784086-66786077:SGK3	0.031	0.049	1.46427093077253	4.15970261442207	1.06612703679248	9.59105914724113e-29	2.73680872766526e-24	SGK3	-7537	distal
chr9:87792473-87793893:CTSL	0.064	0.083	1.42486274310431	3.35049809441437	0.843277499203716	1.12909648927883e-28	3.22187683215714e-24	CTSL	66334	distal
chr12:94171819-94175049:PLXNC1	0.047	0.065	1.42843765108118	3.53282410076897	0.900381731211379	1.20976890651392e-28	3.45207557473748e-24	PLXNC1	23097	distal
chr2:171956100-171957409:HAT1	0.021	0.037	1.37051610515715	4.33935611319867	1.17146457937658	1.2736764832012e-28	3.63443584481464e-24	HAT1	33636	distal
chr4:184854573-184856853:ACSL1	0.044	0.062	1.45116794771222	3.77439590619525	0.961848866329363	1.31226605276626e-28	3.74455118156852e-24	ACSL1	-27756	distal
chr18:31206117-31207414:DSC1	0.017	0.032	1.10447377782071	3.51568443656262	1.10148513822506	1.31894545788086e-28	3.76361086406304e-24	DSC1	-43262	distal
chr6:41286343-41287408:TREM1	0.042	0.061	1.45112032357975	3.58205417136329	0.902553208299946	1.34233011378153e-28	3.83033897967559e-24	TREM1	0	promoter
chr1:58883162-58884268:JUN	0.031	0.049	1.36904884451771	3.56997980138179	0.947879844756423	1.61649510150733e-28	4.61266877215116e-24	JUN	-98836	distal
chr6:13302238-13304950:TBC1D7	0.097	0.116	1.4856882941606	2.97924100454419	0.678847885691548	1.62623772846659e-28	4.64046935817941e-24	TBC1D7	23508	distal
chr4:184850389-184851706:ACSL1	0.026	0.042	1.28143539659869	3.75408003936853	1.05922439103096	1.77002948586322e-28	5.05077913791069e-24	ACSL1	-23572	distal
chr8:27389650-27391412:PTK2B	0.041	0.059	1.32837662159957	3.33171346121224	0.895613375992893	1.7809327359249e-28	5.0818915619617e-24	PTK2B	-6040	distal
chr12:110577519-110579891:PPTC7	0.061	0.079	1.36427149686736	3.16646767397115	0.817429072502241	1.97159209368252e-28	5.62593803932308e-24	PPTC7	3429	distal
chr8:124761730-124762397:MTSS1	0.016	0.031	1.13350992314209	3.74176903132146	1.15219657107947	1.99603016109038e-28	5.6956720646714e-24	MTSS1	-33302	distal
chr19:43674121-43675819:PLAUR	0.043	0.061	1.41016849071247	3.6854982746905	0.959068471726391	2.17314388023554e-28	6.20106606225211e-24	PLAUR	-3575	distal
chr15:70503066-70506168:UACA	0.038	0.055	1.13136745288969	2.92276675356419	0.880092217118913	2.21664361464468e-28	6.32519255438859e-24	UACA	196140	distal
chr10:119135060-119136254:FAM45A	0.021	0.037	1.29896664908721	4.11416744116918	1.15351385897287	2.27724054957679e-28	6.49810590821737e-24	FAM45A	0	distal
chr10:119135060-119136254:SFXN4	0.021	0.037	1.29896664908721	4.11416744116918	1.15351385897287	2.27724054957679e-28	6.49810590821737e-24	SFXN4	29413	distal
chr2:239926966-239928045:NDUFA10	0.039	0.057	1.16094246242956	3.08134982508595	0.917385714439662	2.39488755823882e-28	6.83381164743446e-24	NDUFA10	97261	distal
chr5:177507573-177511563:DOK3	0.083	0.102	1.19346600337959	2.37574384440247	0.621993088582865	2.51174007105117e-28	7.16725029274451e-24	DOK3	0	promoter
chr8:104361092-104362395:DCSTAMP	0.02	0.035	1.32698678601864	4.27686994819645	1.18121940952887	2.53645602928064e-28	7.23777727955231e-24	DCSTAMP	12552	distal
chr20:1870731-1872751:SIRPA	0.034	0.05	1.0137070235506	2.79228340706874	0.913212985242568	2.60955094483662e-28	7.4463536210913e-24	SIRPA	-21416	distal
chr7:135151070-135152050:TMEM140	0.022	0.037	1.20686793269807	3.80262068079997	1.12182157066441	2.63883832517511e-28	7.52992516088718e-24	TMEM140	2999	distal
chr20:31559834-31561311:HM13	0.045	0.063	1.22438228082509	3.14631028196188	0.898423332119082	2.76873084899397e-28	7.90057347760428e-24	HM13	0	distal
chr20:31559834-31561311:ID1	0.045	0.063	1.22438228082509	3.14631028196188	0.898423332119082	2.76873084899397e-28	7.90057347760428e-24	ID1	-43972	distal
chr2:68831622-68833057:ARHGAP25	0.049	0.067	1.40073065065163	3.39875166755158	0.873620606041362	2.89594530307457e-28	8.26357992232328e-24	ARHGAP25	14921	distal
chr12:16347449-16349528:MGST1	0.017	0.031	1.214588894216	4.12005707619592	1.2091209842923	3.07849067824065e-28	8.78447315035969e-24	MGST1	0	promoter
chr1:27862712-27864732:THEMIS2	0.071	0.09	1.42827239117574	2.99228074445605	0.717282912365297	3.09098425562341e-28	8.8201235734214e-24	THEMIS2	-7811	distal
chr6:144155611-144156848:STX11	0.022	0.038	1.40985429242462	4.11630246245456	1.08615563601834	3.14276772882116e-28	8.96788771419119e-24	STX11	5086	distal
chr16:8631742-8633668:METTL22	0.051	0.07	1.48264988392594	3.26296094339973	0.779975018035646	3.61972753634153e-28	1.03288925249505e-23	METTL22	10014	distal
chr1:228989856-228991226	0.023	0.039	1.16501873830988	3.30149825710606	0.990459741632743	3.65092951516343e-28	1.04179273715188e-23	---	---	intergenic
chr5:112963541-112964438:DCP2	0.035	0.052	1.45881410465849	3.90782200120891	0.997120259692602	3.73098281660691e-28	1.06463594671878e-23	DCP2	-12264	distal
chr2:38113087-38115663:CYP1B1	0.018	0.032	1.12868122027493	3.67270673209375	1.13429857797544	3.79374469127112e-28	1.08254504765421e-23	CYP1B1	-3186	distal
chr1:243267401-243268707:SDCCAG8	0.024	0.04	1.41760821308715	4.2281033900827	1.11270720516655	4.06487430288779e-28	1.15991188232903e-23	SDCCAG8	11346	distal
chr12:53365189-53366706:SP1	0.021	0.036	1.13615557333281	3.5038249604902	1.07613403830451	4.3929451636745e-28	1.25352690245452e-23	SP1	-13488	distal
chr9:87722188-87723168:CTSL	0.021	0.037	1.21012294010888	3.65162657220687	1.07360866030762	4.79134916212296e-28	1.36721148341179e-23	CTSL	-2351	distal
chr2:238381559-238383058:ASB1	0.019	0.035	1.25019732739756	3.80568039297182	1.09468918186053	5.00572576362285e-28	1.42838384664978e-23	ASB1	-43766	distal
chr2:238381559-238383058:TRAF3IP1	0.019	0.035	1.25019732739756	3.80568039297182	1.09468918186053	5.00572576362285e-28	1.42838384664978e-23	TRAF3IP1	0	distal
chr4:3058795-3061363:HTT	0.025	0.041	1.2212255821987	3.62765904084628	1.05892665581932	6.47955447391957e-28	1.84894086913295e-23	HTT	-13318	distal
chr1:183363519-183364537:NMNAT2	0.025	0.042	1.49364453392097	4.28261259943894	1.08299578833102	6.69933529739105e-28	1.91165532711054e-23	NMNAT2	54065	distal
chr10:97689419-97690209:AVPI1	0.019	0.034	1.14225394688068	3.65588314194242	1.11992533842805	7.0848530887337e-28	2.02166282887016e-23	AVPI1	-2097	distal
chr5:89417826-89419079	0.016	0.031	0.982269808564109	3.08797574967497	1.04423329563773	7.13131597280033e-28	2.03492101283857e-23	---	---	intergenic
chr19:54901021-54901680:NCR1	0.022	0.037	1.36381134794522	4.3030728420629	1.1657136643222	7.97789299876238e-28	2.27649176719685e-23	NCR1	-4470	distal
chr8:25234759-25235683:DOCK5	0.018	0.032	1.19431386332274	4.00936983036149	1.19085923026709	8.29500471140399e-28	2.36697959439913e-23	DOCK5	49895	distal
chr8:128167431-128168613	0.018	0.032	1.11121866884919	3.68042934209069	1.14856486310297	8.78078689360829e-28	2.50559754009113e-23	---	---	intergenic
chr10:17216022-17217522:VIM	0.069	0.087	1.52984161265005	3.48456366434661	0.82592055768058	8.99838716669051e-28	2.56768977801514e-23	VIM	-11756	distal
chr6:35047344-35049201:ANKS1A	0.021	0.036	1.00224395214754	3.25190707747711	1.08649230615739	8.99873385159188e-28	2.56778870455174e-23	ANKS1A	0	distal
chr6:35047344-35049201:TCP11	0.021	0.036	1.00224395214754	3.25190707747711	1.08649230615739	8.99873385159188e-28	2.56778870455174e-23	TCP11	91826	distal
chr11:67459663-67460581:CABP4	0.023	0.008	1.45441307554623	0.630574043940097	-0.589998118754603	9.02845017125591e-28	2.57626825636787e-23	CABP4	4317	distal
chr13:80444113-80445000:SPRY2	0.024	0.039	1.40834198454346	4.26877274287753	1.12942668419248	9.08632808509321e-28	2.59278371908135e-23	SPRY2	-103163	distal
chr17:59845609-59846700:TUBD1	0.018	0.032	1.02136158435486	3.33499157476097	1.10070177313961	1.01562779304015e-27	2.89809390744006e-23	TUBD1	44303	distal
chr12:108734120-108735490:CORO1C	0.03	0.047	1.38393469828126	3.90457428638878	1.04078319951432	1.0202868624008e-27	2.91138856186068e-23	CORO1C	-2525	distal
chr1:168503612-168504863:XCL2	0.038	0.056	1.45246242670345	3.79679778828721	0.967840589598199	1.09961495912498e-27	3.13775128586313e-23	XCL2	39134	distal
chr6:5671038-5673379:FARS2	0.035	0.053	1.35461300448538	3.42141010542838	0.909016593589934	1.33195300297706e-27	3.80072789399505e-23	FARS2	0	distal
chr19:7491001-7493170:PEX11G	0.054	0.072	1.42344877618372	3.2574015182941	0.812911569088695	1.4035243341618e-27	4.00495668753071e-23	PEX11G	-1983	distal
chr20:20259323-20260087:CFAP61	0.027	0.043	1.41235086220461	4.04184042212036	1.06351070259885	1.43537886771305e-27	4.09585359901919e-23	CFAP61	31078	distal
chr11:96155874-96157618:MAML2	0.035	0.052	1.26208551544217	3.32303430328352	0.934390814344279	1.53608380168156e-27	4.38321512809833e-23	MAML2	-62355	distal
chr13:28467032-28468815:FLT1	0.037	0.054	1.52166758405393	3.96490922635622	0.977389234564747	1.54323773846949e-27	4.40362888672268e-23	FLT1	26264	distal
chr2:43293543-43294499:THADA	0.03	0.046	1.29679931181313	3.67693664825366	1.02593908338565	1.6526777270814e-27	4.71591589422679e-23	THADA	0	distal
chr2:43293543-43294499:ZFP36L2	0.03	0.046	1.29679931181313	3.67693664825366	1.02593908338565	1.6526777270814e-27	4.71591589422679e-23	ZFP36L2	-66935	distal
chr19:18514539-18515754:ELL	0.039	0.056	1.21661435628218	3.05118808511179	0.869987272989286	1.74759109444813e-27	4.98675118800773e-23	ELL	6373	distal
chr1:183590041-183591401:NCF2	0.066	0.084	1.32162424576414	2.86411401928341	0.735003173421653	1.76604360982322e-27	5.03940544063057e-23	NCF2	0	promoter
chr2:28447961-28450281:PLB1	0.046	0.063	1.40149057980692	3.41626538040708	0.878896719152277	1.77759410796776e-27	5.072364787086e-23	PLB1	-45790	distal
chr2:65064471-65066123:CEP68	0.077	0.095	1.30817803678339	2.7715395898396	0.708399062243222	1.82754962054115e-27	5.21491284221417e-23	CEP68	8007	distal
chr14:50037967-50040941:VCPKMT	0.119	0.135	1.49659734675836	2.87406545637552	0.633885168981104	1.93429343569327e-27	5.51950631875074e-23	VCPKMT	75616	distal
chr1:155961107-155962665:ARHGEF2	0.02	0.035	1.01351762360766	3.2364448378449	1.07313598431757	1.94242855305287e-27	5.54271987613636e-23	ARHGEF2	-8387	distal
chr1:56424517-56425681:RP1-158P9.3	0.023	0.039	1.1604760132376	3.4107046597716	1.02965994754289	2.24369004939319e-27	6.40236955594346e-23	RP1-158P9.3	98814	distal
chr5:100840306-100841818:ST8SIA4	0.021	0.036	1.30363491418811	3.79072900201328	1.0563331136167	2.27003662519983e-27	6.47754951000772e-23	ST8SIA4	61396	distal
chr22:12691773-12694304	0.013	0.026	1.0452208394883	3.34334599478477	1.08655025238368	2.58272395883466e-27	7.36980281653471e-23	---	---	intergenic
chr4:40586021-40588239:RBM47	0.024	0.04	1.35875495548936	4.09848027537404	1.11204173244361	2.73904867181816e-27	7.81587538503313e-23	RBM47	41625	distal
chr2:128734435-128735470	0.014	0.028	1.03514050927429	3.3681592157843	1.1018970384096	2.98527813655376e-27	8.51849116265615e-23	---	---	intergenic
chr6:152094851-152095683:ESR1	0.016	0.03	1.08115142112074	3.56964373044326	1.13469975381959	3.84476837061225e-27	1.09710465455421e-22	ESR1	0	distal
chr6:152094851-152095683:SYNE1	0.016	0.03	1.08115142112074	3.56964373044326	1.13469975381959	3.84476837061225e-27	1.09710465455421e-22	SYNE1	72668	distal
chr6:16683667-16685566:ATXN1	0.022	0.037	1.14474694148843	3.53855138100601	1.08142445596244	4.48293921450064e-27	1.27920670485776e-22	ATXN1	75890	distal
chr10:110076413-110078332:ADD3	0.09	0.108	1.52723071891036	3.18522415695629	0.72774751583074	4.55685699011022e-27	1.30029914212795e-22	ADD3	68450	distal
chr17:79340200-79341580:RBFOX3	0.016	0.004	0.951370383131603	0.288197727926491	-0.599133584629387	4.64108703948783e-27	1.32433418671785e-22	RBFOX3	-104396	distal
chr11:44568463-44571002:CD82	0.073	0.09	1.12717037174838	2.41252174293682	0.681902650318256	4.76788308823216e-27	1.36051543922705e-22	CD82	2863	distal
chr17:78381257-78382603:PGS1	0.044	0.062	1.3601812701153	3.35634537737071	0.884220669711294	4.96337923465646e-27	1.41630026460922e-22	PGS1	2618	distal
chr21:38830740-38832337:ETS2	0.066	0.084	1.50140049050942	3.23091058770377	0.75823213650047	5.46025596911595e-27	1.55808404078724e-22	ETS2	24910	distal
chr21:10383235-10391713:TPTE	0.018	0.033	1.29339338281521	3.50902919428087	0.975333011149306	5.49955221735635e-27	1.56929722522263e-22	TPTE	-129840	distal
chr9:130033615-130035391:FNBP1	0.026	0.042	1.11949833868671	3.19008991735677	0.983258368238415	5.57102782820375e-27	1.58969279077794e-22	FNBP1	7771	distal
chr10:79292943-79294754:ZMIZ1	0.053	0.069	1.26358779500381	3.03010119916626	0.832204802756707	5.63622776892882e-27	1.60829759386384e-22	ZMIZ1	7491	distal
chr7:98131573-98132528:LMTK2	0.051	0.069	1.40648228981486	3.2617789940994	0.824529974246273	6.09461252075923e-27	1.73909768279865e-22	LMTK2	24689	distal
chr2:109212907-109215669:SH3RF3	0.11	0.125	1.26674048317413	2.51455795804132	0.63272401854633	6.13656646200232e-27	1.75106923993236e-22	SH3RF3	83560	distal
chr1:248822194-248823867:SH3BP5L	0.022	0.037	1.12025934393851	3.4805279179205	1.07942798591943	6.26872319296399e-27	1.78878016311228e-22	SH3BP5L	2766	distal
chr17:81326210-81327669:TMEM105	0.033	0.049	1.37385027239762	3.62871792736951	0.963383706236437	6.26890464805386e-27	1.78883194132217e-22	TMEM105	3005	distal
chr3:59286582-59287661	0.02	0.035	1.20617595700287	3.9112329274795	1.15453738765872	6.62580659594826e-27	1.89067391215384e-22	---	---	intergenic
chr18:9826764-9828711:RAB31	0.026	0.042	1.38040679174068	3.90629881845241	1.04342696481159	6.70904167848038e-27	1.91442504295438e-22	RAB31	0	distal
chr18:9826764-9828711:TXNDC2	0.026	0.042	1.38040679174068	3.90629881845241	1.04342696481159	6.70904167848038e-27	1.91442504295438e-22	TXNDC2	-57015	distal
chr19:35447458-35449633:FFAR2	0.048	0.066	1.44039936978757	3.43824873624202	0.862873260661733	7.5770991144809e-27	2.16212523231712e-22	FFAR2	0	promoter
chr6:146543064-146547032:RAB32	0.063	0.081	1.27501331193168	2.70660850373688	0.704224757020093	7.6916175964138e-27	2.19480308113668e-22	RAB32	0	promoter
chr5:80399342-80400740:ZFYVE16	0.037	0.053	1.39079843448575	3.70835999460174	0.977732127844942	7.75224963419046e-27	2.21210443311625e-22	ZFYVE16	-7273	distal
chr1:8870967-8872165:ENO1	0.016	0.03	1.16868573246162	3.81052722666931	1.14937401487313	7.77826164833227e-27	2.21952696135161e-22	ENO1	6521	distal
chr13:21016815-21018573:LATS2	0.028	0.044	1.29313360722939	3.7272045208726	1.04366686914016	7.89560687755615e-27	2.25301142251065e-22	LATS2	42974	distal
chr11:1770269-1773233:CTSD	0.069	0.087	1.33481253286787	2.86108597131169	0.72569996033418	8.1667806804367e-27	2.33039086716261e-22	CTSD	-6278	distal
chr11:10605938-10607854:LYVE1	0.029	0.045	1.25847521566238	3.57197977106119	1.01746993845955	8.17330979475188e-27	2.33225394993245e-22	LYVE1	-37248	distal
chr11:10605938-10607854:MRVI1	0.029	0.045	1.25847521566238	3.57197977106119	1.01746993845955	8.17330979475188e-27	2.33225394993245e-22	MRVI1	0	distal
chr7:75951358-75952115:POR	0.029	0.046	1.34817693429774	3.6873181627523	0.997221605359543	8.2405818538205e-27	2.35145003198768e-22	POR	-29796	distal
chr4:141347699-141349190:ZNF330	0.022	0.038	1.44520541461385	4.17807444871578	1.08246004110598	9.45335679733689e-27	2.69751536212008e-22	ZNF330	126813	distal
chr6:159983047-159984868:IGF2R	0.059	0.075	1.47368038431762	3.54021878371879	0.876102712948786	9.91921463025135e-27	2.83044789474222e-22	IGF2R	13949	distal
chr17:78284102-78286157:TMEM235	0.023	0.039	1.33296730724756	3.90972983682002	1.07347755044029	1.15944477312613e-26	3.30847566011542e-22	TMEM235	52079	distal
chr10:95755245-95759127:ENTPD1	0.08	0.098	1.32850230755603	2.70269705326085	0.669174204245025	1.16933352020372e-26	3.33669319990132e-22	ENTPD1	0	promoter
chr8:11862235-11864060:CTSB	0.032	0.049	1.2509703888477	3.31588382444918	0.93910895218986	1.18849731594862e-26	3.39137709105938e-22	CTSB	4019	distal
chr14:52327193-52328609:PTGER2	0.025	0.04	1.37056690109824	4.1909717104677	1.13077251666951	1.24774211771571e-26	3.56043213290178e-22	PTGER2	12799	distal
chr16:33336425-33340106:TP53TG3B	0.014	0.028	1.09617672902181	3.10566738656886	0.969856398905093	1.25891440676181e-26	3.59231225969483e-22	TP53TG3B	-20168	distal
chr13:46340876-46341885:KIAA0226L	0.036	0.053	1.41716513330187	3.7245586099388	0.966863515436197	1.30054621495132e-26	3.71110862436358e-22	KIAA0226L	45348	distal
chr9:107548035-107549281:KLF4	0.02	0.034	1.26413885809807	4.1481632984406	1.18509537581712	1.35433985328475e-26	3.86460877134803e-22	KLF4	-58270	distal
chr1:212484806-212486747:NENF	0.045	0.063	1.26913962034749	3.00326982502269	0.81903347743338	1.40125970193835e-26	3.99849455948109e-22	NENF	51920	distal
chr7:43572325-43573235:STK17A	0.028	0.044	1.35312545818789	3.71760186045536	1.00347542752211	1.47079498331618e-26	4.19691348489272e-22	STK17A	-9830	distal
chr2:68789440-68790110:ARHGAP25	0.019	0.006	1.20945724142176	0.458013962245643	-0.599687476292636	1.47397004303952e-26	4.20597351781327e-22	ARHGAP25	14501	distal
chr17:74544498-74546495:CD300C	0.034	0.05	1.18339954160568	3.0541332862153	0.892817366400316	1.52427013112975e-26	4.34950481917874e-22	CD300C	0	promoter
chr15:45583466-45584290:BLOC1S6	0.02	0.034	1.3014787095599	4.35026843671434	1.21705018045686	1.70055823641665e-26	4.85254292761492e-22	BLOC1S6	-2833	distal
chr13:109704469-109705861:IRS2	0.019	0.033	1.26296524124796	4.17309184845689	1.19281238164801	1.86400529706271e-26	5.31893911516846e-22	IRS2	80707	distal
chr4:140718208-140719772:TBC1D9	0.018	0.032	1.26316848963947	4.41274130699934	1.25801544330735	2.24341559075403e-26	6.40158638821661e-22	TBC1D9	36348	distal
chr5:49665973-49667478	0.023	0.04	1.22733667289953	3.18894658939136	0.911267844365724	2.25898111700844e-26	6.44600261738359e-22	---	---	intergenic
chr1:92095879-92097034:BTBD8	0.019	0.034	1.24614147888193	3.91718572764308	1.13038404602059	2.26422702600567e-26	6.46097181870719e-22	BTBD8	15544	distal
chr21:33434601-33435439:IFNGR2	0.02	0.035	1.23467217778611	3.77869858886092	1.09655456778042	2.32950320114033e-26	6.64723738445393e-22	IFNGR2	31136	distal
chr6:149270628-149272329:TAB2	0.04	0.057	1.34445875492389	3.25713567531535	0.860628171123932	2.90767833234233e-26	8.29706012133883e-22	TAB2	-45205	distal
chr15:63135473-63136358:LACTB	0.022	0.037	1.34199783908529	4.04299708536688	1.10654164678665	3.19497161150213e-26	9.11685149342133e-22	LACTB	13641	distal
chr4:158809444-158812341:FNIP2	0.057	0.074	1.54223421498887	3.55744633194649	0.842128715960621	3.21871827857106e-26	9.18461260790251e-22	FNIP2	40307	distal
chr16:31877181-31878146:ZNF267	0.027	0.042	1.13933496928273	3.24645219776428	0.989095617536351	3.22242374014327e-26	9.19518614249882e-22	ZNF267	3375	distal
chr4:140094385-140096835:MAML3	0.085	0.102	1.37312503276308	2.81222301944817	0.683844407280246	3.23476041160638e-26	9.2303888345188e-22	MAML3	57349	distal
chr6:87731466-87732905:AKIRIN2	0.044	0.061	1.46338914659038	3.64110921682889	0.913825096797665	3.4312371361586e-26	9.79103516802856e-22	AKIRIN2	-29258	distal
chr9:88923181-88924484:C9orf47	0.049	0.066	1.30161214617171	3.00223590208081	0.798161466241834	3.44512875435914e-26	9.83067490056381e-22	C9orf47	-66379	distal
chr5:77864826-77865789:TBCA	0.029	0.045	1.3392168227219	3.69199101165219	1.00417465789649	3.60130122994138e-26	1.02763130596377e-21	TBCA	2991	distal
chr1:151944255-151947056:THEM4	0.166	0.175	1.60994498325844	2.96048848664788	0.601658987684069	3.61353006449742e-26	1.03112080390434e-21	THEM4	-34448	distal
chr16:83952711-83954917:OSGIN1	0.045	0.063	1.30991193886682	3.06170039224652	0.814245971827703	3.8224528725465e-26	1.09073692718114e-21	OSGIN1	0	promoter
chr2:108593582-108595415:LIMS1	0.032	0.048	1.28161682629077	3.49896690273398	0.979537227163257	4.07875716154369e-26	1.16387335604649e-21	LIMS1	5117	distal
chr9:135926574-135928087:CAMSAP1	0.032	0.048	1.0609083089248	2.80738535575602	0.885520276434736	4.2007723408067e-26	1.19869038744919e-21	CAMSAP1	-19347	distal
chr4:40553927-40555587:RBM47	0.023	0.038	1.39461233202112	4.01271643609202	1.06580051030015	4.49905289063698e-26	1.28380474234326e-21	RBM47	-37955	distal
chr1:31904207-31905305:PTP4A2	0.021	0.036	1.26029637276091	3.90828787602081	1.11870791405661	5.12013930382907e-26	1.46103175034762e-21	PTP4A2	13804	distal
chr2:224925677-224928738:DOCK10	0.064	0.083	1.38005001323052	2.93719109971524	0.726174848430802	5.30667420224668e-26	1.51425948361109e-21	DOCK10	18327	distal
chr12:75944061-75945017:PHLDA1	0.023	0.039	1.29030058253693	3.48299823358544	0.968926978687766	5.43760548574456e-26	1.55162072535721e-21	PHLDA1	86587	distal
chr11:66443449-66444141:MRPL11	0.024	0.039	1.38678335269585	4.02835181930501	1.075017974959	5.47234477815619e-26	1.56153358244687e-21	MRPL11	-4602	distal
chr7:28684355-28686810:CREB5	0.046	0.063	1.42435650813593	3.47524898078532	0.884366082455948	5.73868620039e-26	1.63753410728129e-21	CREB5	0	promoter
chr10:14553378-14555179:FAM107B	0.04	0.057	1.39837127109581	3.45984567171828	0.894938780889626	6.37381846638286e-26	1.81876909938235e-21	FAM107B	0	promoter
chr19:7655284-7656161:STXBP2	0.024	0.04	1.26976947443533	3.5173273035483	0.992923668317777	7.38384816230219e-26	2.10698107311293e-21	STXBP2	9326	distal
chr12:26274303-26276069:SSPN	0.044	0.06	1.3233040226687	3.27685958109863	0.880373886541862	7.47682890015795e-26	2.13351312666007e-21	SSPN	78631	distal
chr2:223465464-223466326:SCG2	0.023	0.037	1.25579880818245	3.62710593356456	1.03647172718461	7.79202752832322e-26	2.22345505520703e-21	SCG2	136177	distal
chr16:12415853-12417071:SNX29	0.022	0.037	1.48181185031601	4.07330896556164	1.03153327671762	8.09708683143746e-26	2.31050372735068e-21	SNX29	0	distal
chr4:138241789-138242857:SLC7A11	0.04	0.056	1.38103688458952	3.43483246479648	0.897289635152142	8.1395997082274e-26	2.32263477674269e-21	SLC7A11	0	promoter
chr5:179758892-179760856:MAML1	0.022	0.036	1.28214159753016	4.00132764152092	1.13192281268879	8.60200755298675e-26	2.45458285524477e-21	MAML1	26043	distal
chr5:1563543-1564666:LPCAT1	0.027	0.041	1.07039670134146	3.0400862848927	0.964478881347308	9.28286097902082e-26	2.64886438036359e-21	LPCAT1	-39567	distal
chr7:157853837-157855125:PTPRN2	0.048	0.064	1.22045279572763	3.00500298652443	0.8509494168559	9.81527258017908e-26	2.8007880307541e-21	PTPRN2	0	distal
chr6:25006285-25007822:RIPOR2	0.055	0.072	1.43766101024102	3.38491857406154	0.84705253909631	1.04144229407012e-25	2.97175558612909e-21	RIPOR2	34196	distal
chr20:50349147-50349804:CEBPB	0.022	0.036	1.11703566744606	3.33421038325777	1.03372360795322	1.04373571566003e-25	2.97829986463589e-21	CEBPB	158414	distal
chr17:59842156-59844466:TUBD1	0.047	0.063	1.31129812858038	3.21642400599627	0.867316591061175	1.09079047199917e-25	3.11257061184962e-21	TUBD1	46537	distal
chr1:9162770-9164521:GPR157	0.025	0.041	1.29017944868713	3.54591874739758	0.989111251842539	1.24297575583558e-25	3.54683131927682e-21	GPR157	-33601	distal
chr4:190106245-190113124:DUX4	0.02	0.035	1.31799887748811	3.81414781600212	1.05440057201607	1.24550264912195e-25	3.55404180926948e-21	DUX4	-60650	distal
chr18:2856601-2858260:EMILIN2	0.027	0.042	1.41147462216026	3.86608550779741	1.01284604424819	1.30675472361301e-25	3.72882460382974e-21	EMILIN2	9572	distal
chr10:14617341-14619187:FAM107B	0.03	0.045	1.39493926871542	4.00744510491395	1.06408562798639	1.31770790127503e-25	3.76007949628829e-21	FAM107B	-12924	distal
chr20:28819203-28825625	0.014	0.028	1.3344960833532	3.92917744986272	1.0782357506778	1.63219018348037e-25	4.65745468856123e-21	---	---	intergenic
chr11:33912334-33913291:LMO2	0.021	0.035	1.21896543425469	3.71167037440669	1.08635141838056	1.68805772264274e-25	4.81687271156107e-21	LMO2	-20046	distal
chr2:88599829-88600637:EIF2AK3	0.03	0.046	1.01494643391929	2.65361376000901	0.858582642101078	1.710683858808e-25	4.88143639110862e-21	EIF2AK3	24292	distal
chr4:74098751-74100013:CXCL2	0.02	0.034	1.12329547349756	3.30531608779052	1.01981401359324	1.86663068782484e-25	5.32643066770819e-21	CXCL2	0	promoter
chr4:6885807-6886727:TBC1D14	0.03	0.046	1.25927176487621	3.37766227050245	0.954302836156496	1.96316011640335e-25	5.60187739215694e-21	TBC1D14	-22717	distal
chr10:28400042-28401337:MPP7	0.029	0.045	1.4536032469216	4.07657924245018	1.04895471055006	1.97033604492163e-25	5.62235390418388e-21	MPP7	-117905	distal
chr14:20714725-20716412:RNASE4	0.051	0.069	1.47243855360655	3.27074984308319	0.788554728569977	2.62018684021982e-25	7.47670314856727e-21	RNASE4	25944	distal
chr1:183608297-183609783:NCF2	0.021	0.035	1.29515758435013	4.04144084574144	1.13524290371141	2.85048633474943e-25	8.13386275620751e-21	NCF2	-17422	distal
chr6:6591660-6593472:LY86	0.048	0.065	1.41133844840737	3.28119423387561	0.828179133171139	2.88027786236455e-25	8.21887288025723e-21	LY86	2992	distal
chr3:15300243-15301202:SH3BP5	0.018	0.031	1.13646383513239	3.74163961876749	1.15016112101711	2.93700687502574e-25	8.38074911788596e-21	SH3BP5	31427	distal
chr8:73990921-73992497:LY96	0.03	0.045	1.20594121447088	3.11880671938689	0.900832081912843	3.04211882834492e-25	8.68068607668222e-21	LY96	0	promoter
chr9:78022737-78023643:GNAQ	0.028	0.044	1.50948003678786	3.98605153627769	0.990509325399894	3.08929245426477e-25	8.81529601824453e-21	GNAQ	7815	distal
chr3:5194534-5198283:EDEM1	0.085	0.102	1.41700936610926	2.94665081478965	0.707405816827996	3.18277164318099e-25	9.08203888381694e-21	EDEM1	6186	distal
chr12:122946408-122947955:ABCB9	0.06	0.077	1.24411221861572	2.74974542107991	0.740647830155267	3.76522830641651e-25	1.07440789723595e-20	ABCB9	18505	distal
chr1:156551788-156553449:IQGAP3	0.023	0.037	1.18456642625867	3.44901438450767	1.02613878845354	3.82938880926474e-25	1.09271609672369e-20	IQGAP3	19091	distal
chr9:86765469-86767461:GAS1	0.029	0.045	1.27676348357883	3.31288104764305	0.921667497906069	3.83764374216994e-25	1.09507164182819e-20	GAS1	179728	distal
chr16:73068380-73069426:ZFHX3	0.037	0.053	1.42655856133484	3.78194585992201	0.978686118491163	4.16361911148895e-25	1.18808871346337e-20	ZFHX3	-8683	distal
chr2:217934134-217935380:TNS1	0.026	0.041	1.05057004582315	2.94766364126313	0.944974045101377	4.20865504922468e-25	1.20093971829626e-20	TNS1	8625	distal
chr4:102390285-102391040:SLC39A8	0.029	0.044	1.42374411276879	3.93080211429259	1.02458496090098	4.29699521383275e-25	1.22614758426718e-20	SLC39A8	-44812	distal
chr5:772907-778255:ZDHHC11B	0.013	0.026	1.04927173461078	3.2570846061198	1.05475446357784	4.68590986477794e-25	1.33712437991438e-20	ZDHHC11B	-5956	distal
chr11:122856336-122857375:CRTAM	0.044	0.059	1.24883531769275	3.26591435090813	0.923676983829293	4.88169886683115e-25	1.39299277165027e-20	CRTAM	-4928	distal
chr3:57059522-57060854:ARHGEF3	0.017	0.03	1.05526584815062	3.39826352831885	1.09760902970308	5.14388656349878e-25	1.46780803089438e-20	ARHGEF3	0	distal
chr3:57059522-57060854:SPATA12	0.017	0.03	1.05526584815062	3.39826352831885	1.09760902970308	5.14388656349878e-25	1.46780803089438e-20	SPATA12	0	promoter
chr12:108690912-108692841:CORO1C	0.074	0.09	1.26792729883331	2.73790130814162	0.720854084411449	5.26959091341072e-25	1.50367776714175e-20	CORO1C	3561	distal
chr1:207204918-207206113:C4BPA	0.028	0.044	1.34650935154948	3.58980578876127	0.967916899345756	5.33769869308361e-25	1.52311232207141e-20	C4BPA	100657	distal
chr3:195707878-195718995:MUC20	0.038	0.054	0.946934659513327	2.17478964527717	0.705456538168185	5.37870737239968e-25	1.53481414871425e-20	MUC20	-1887	distal
chr2:236871224-236872407	0.044	0.061	1.54983270958258	3.87439376200856	0.934820201893278	5.57541462115206e-25	1.59094456214574e-20	---	---	intergenic
chr1:182143117-182145846:ZNF648	0.038	0.053	1.20174003035936	3.07346861065198	0.887613657834823	6.13289889932841e-25	1.75002270092336e-20	ZNF648	-81406	distal
chr4:109548324-109549203:CCDC109B	0.018	0.031	1.14566743469764	3.67422129253822	1.12329955298833	6.69329575048763e-25	1.90993194240165e-20	CCDC109B	-11002	distal
chr20:45943837-45944812:PCIF1	0.023	0.038	1.36477477854507	3.83726909947274	1.03249001014976	7.26906884892347e-25	2.07422879604031e-20	PCIF1	9210	distal
chr1:181134026-181136903:IER5	0.061	0.078	1.3180339015499	2.85245028723779	0.732874673941952	8.24227155738182e-25	2.3519321888989e-20	IER5	45315	distal
chr8:143218589-143220740:GPIHBP1	0.023	0.038	0.935213237718466	2.41094482073071	0.817678873347542	8.25798144836953e-25	2.35641500629225e-20	GPIHBP1	5397	distal
chr6:132713330-132714545:VNN1	0.028	0.044	1.41116114776497	3.81490036130274	0.997777868126204	8.32963289965461e-25	2.37686074791644e-20	VNN1	0	promoter
chr17:81735353-81736235:SLC25A10	0.021	0.035	1.02977900799128	3.01877019538459	0.985431419717065	8.66478560019998e-25	2.47249657101706e-20	SLC25A10	23013	distal
chr21:34807278-34808979:RUNX1	0.073	0.089	1.42151125387958	3.06709920284709	0.748092472970812	1.12317756978405e-24	3.2049871953788e-20	RUNX1	78204	distal
chr2:74831824-74832619:HK2	0.018	0.031	1.23196831339298	3.89348293815889	1.13254512367807	1.12803944160184e-24	3.21886054661085e-20	HK2	-1362	distal
chr9:87515983-87517193:DAPK1	0.019	0.032	1.19579666673029	3.57743803576791	1.05979589123832	1.14464575007614e-24	3.26624664784227e-20	DAPK1	16979	distal
chr19:17721095-17722368:MAP1S	0.016	0.03	0.906819520842052	2.80144552062288	0.995379815612903	1.18762252384432e-24	3.38888087178977e-20	MAP1S	940	distal
chr2:38178196-38179554:CYP1B1	0.024	0.039	1.47369558359425	4.20509752224059	1.07325722279587	1.1951698051852e-24	3.41041703909598e-20	CYP1B1	-68295	distal
chr1:206796810-206798506:IL19	0.018	0.031	1.1371160821415	3.64912212994667	1.12129305191269	1.21969844836178e-24	3.48040952240035e-20	IL19	-364	promoter
chr7:30224209-30225160:ZNRF2	0.022	0.036	1.37731361666563	3.99242377115006	1.07040816241541	1.28390421284613e-24	3.66362067135644e-20	ZNRF2	-59147	distal
chr15:67850892-67851759:SKOR1	0.017	0.031	1.1864366936426	3.68194966670332	1.09852784778736	1.32439981285478e-24	3.77917486598113e-20	SKOR1	25348	distal
chr14:61525050-61526014:PRKCH	0.019	0.031	1.07161014977083	3.66804164611299	1.17206490013675	1.344643271733e-24	3.83693957589011e-20	PRKCH	0	distal
chr14:61525050-61526014:RP11-47I22.4	0.019	0.031	1.07161014977083	3.66804164611299	1.17206490013675	1.344643271733e-24	3.83693957589011e-20	RP11-47I22.4	-3114	distal
chr1:210373763-210374919:HHAT	0.024	0.038	1.2053229007903	3.49331767973075	1.0267911557404	1.36969551499811e-24	3.90842615204712e-20	HHAT	4049	distal
chr8:129971362-129974278:FAM49B	0.076	0.092	1.34956707430683	2.80368070694973	0.695001193184513	1.46380032113878e-24	4.17695421636952e-20	FAM49B	-31491	distal
chr2:144703699-144704507:ZEB2	0.026	0.041	1.37264149122713	3.8596854194996	1.03436880315395	1.5414085105654e-24	4.39840918489836e-20	ZEB2	-183302	distal
chr19:46529310-46531128:PNMAL2	0.075	0.091	1.31201045067047	2.7082991957782	0.681609730189203	1.61031610216945e-24	4.59503699754051e-20	PNMAL2	-32813	distal
chr19:46529310-46531128:PPP5D1	0.075	0.091	1.31201045067047	2.7082991957782	0.681609730189203	1.61031610216945e-24	4.59503699754051e-20	PPP5D1	0	distal
chr6:6884251-6886622	0.03	0.045	1.23247820641488	3.30353932256576	0.946877559429958	1.65113390273825e-24	4.71151059146359e-20	---	---	intergenic
chr16:84751099-84752648:USP10	0.024	0.039	1.31787428731252	3.70922169423165	1.02268631926662	1.67886661253353e-24	4.79064587886441e-20	USP10	51096	distal
chr6:5657595-5658530:FARS2	0.018	0.032	1.33205871905659	3.86343725057137	1.06037218916096	1.73850605202282e-24	4.96082701944712e-20	FARS2	0	distal
chr1:65811888-65812566:PDE4B	0.028	0.043	1.40158047337422	3.9838860970828	1.05328694510235	1.75683474637836e-24	5.01312794879066e-20	PDE4B	19375	distal
chr2:215727888-215729242	0.029	0.044	1.50296548317466	4.05262374118294	1.01339435347036	1.79854703758245e-24	5.13215397174152e-20	---	---	intergenic
chr12:124726987-124727875:SCARB1	0.036	0.052	1.24398226006478	3.12428614158867	0.878083159195941	1.8493980882569e-24	5.27725744484107e-20	SCARB1	89832	distal
chr7:99330373-99331332:ARPC1A	0.021	0.035	1.2689112932337	3.84054188702028	1.09316835716935	1.89653583015758e-24	5.41176499135467e-20	ARPC1A	4464	distal
chr7:99330373-99331332:RP5-900K19.2	0.021	0.035	1.2689112932337	3.84054188702028	1.09316835716935	1.89653583015758e-24	5.41176499135467e-20	RP5-900K19.2	0	distal
chr4:1300696-1301811:MAEA	0.04	0.056	1.37668184147037	3.43881698776022	0.901226440235503	2.02007250621529e-24	5.76427689648532e-20	MAEA	-7632	distal
chr17:4002100-4002829:ATP2A3	0.022	0.036	1.1823081428748	3.60320682233222	1.07678443916195	2.04765316628549e-24	5.84297830999566e-20	ATP2A3	-37637	distal
chr17:74637323-74640395:CD300E	0.041	0.056	1.3115613928827	3.40192674684921	0.92926745761817	2.06086406934653e-24	5.88067562188031e-20	CD300E	-13586	distal
chr20:31522697-31524204:HM13	0.031	0.047	1.27463442295154	3.36805715087605	0.941357036956288	2.06416743958117e-24	5.89010178884486e-20	HM13	8241	distal
chr12:24900717-24901489:BCAT1	0.025	0.041	1.39840666482344	3.64662084083338	0.95410562987388	2.07941472192365e-24	5.93360990900913e-20	BCAT1	807	distal
chr11:72807070-72808732:ATG16L2	0.045	0.061	1.42085907979351	3.33505866780748	0.840532416745462	2.26125698101354e-24	6.45249679532214e-20	ATG16L2	-5576	distal
chr3:53249368-53250495:TKT	0.036	0.052	1.41510505692991	3.53094488535228	0.907725994364342	2.33355020522824e-24	6.65878551061878e-20	TKT	5505	distal
chr17:74519895-74522322:CD300LB	0.052	0.068	1.41349901430959	3.20832275219368	0.802119117038774	2.34300738512949e-24	6.68577157346699e-20	CD300LB	9144	distal
chr21:39094180-39095438:PSMG1	0.027	0.042	1.36650356016114	3.71289948950815	0.993857821323977	2.34955001638296e-24	6.70444097174879e-20	PSMG1	88050	distal
chr12:94643508-94645129:TMCC3	0.039	0.056	1.50582464840491	3.62067550162083	0.882818314374781	2.5427236990853e-24	7.2556620753399e-20	TMCC3	5433	distal
chr17:81560669-81561821:NPLOC4	0.019	0.033	1.09846284281826	3.03203221007798	0.942174246065681	2.60850206773746e-24	7.44336065028885e-20	NPLOC4	4781	distal
chr3:121997485-121999282:ILDR1	0.026	0.041	1.391544391794	3.55476381199581	0.929433673939264	2.90516529319785e-24	8.28988916414006e-20	ILDR1	22840	distal
chr18:70489740-70490739:SOCS6	0.02	0.034	1.21837878451487	3.69688201563196	1.08219762962404	2.95781448971859e-24	8.44012364641201e-20	SOCS6	175551	distal
chr5:172132982-172134225:STK10	0.061	0.077	1.40996210344656	3.23459526750861	0.813213626489548	3.04955224539883e-24	8.70189733224557e-20	STK10	54161	distal
chr1:154419028-154420673:IL6R	0.026	0.04	1.13464246149965	3.16405663677538	0.963995243166895	3.09031854276676e-24	8.81822396178496e-20	IL6R	13806	distal
chr9:93115764-93116787:NINJ1	0.032	0.047	1.10514733335087	2.9423437473484	0.905132368714981	3.75608062222376e-24	1.07179760555155e-19	NINJ1	17501	distal
chr12:11745912-11746862:ETV6	0.023	0.037	1.3379378635376	3.93318529674268	1.07728289061742	3.7570791030636e-24	1.0720825220592e-19	ETV6	96059	distal
chr1:158809037-158810685:MNDA	0.026	0.041	1.41899483551566	4.05403363114554	1.06302757525706	4.20626206170021e-24	1.20025687930616e-19	MNDA	-20632	distal
chr5:36657384-36658234:SLC1A3	0.032	0.047	1.52971482105578	4.01743071411366	0.987974032813073	4.28547104026336e-24	1.22285916133915e-19	SLC1A3	49056	distal
chr3:45064388-45065430:CLEC3B	0.018	0.031	1.20483454089337	3.86807941411429	1.14268230870088	4.50368418090513e-24	1.28512628102128e-19	CLEC3B	34259	distal
chr16:11611902-11614419:LITAF	0.073	0.088	1.39344770292658	3.00680715212578	0.743362791068688	4.52112752639843e-24	1.29010373965779e-19	LITAF	14791	distal
chr9:134122812-134123945:WDR5	0.02	0.034	1.39175870553632	4.12062197188373	1.09824720711385	5.73368887583444e-24	1.63610812071936e-19	WDR5	-12143	distal
chr20:50220633-50222838:CEBPB	0.038	0.054	1.43071565173678	3.40958923389042	0.859263135883355	6.84512474908449e-24	1.95325634715126e-19	CEBPB	29900	distal
chr17:29240781-29241724:CRYBA1	0.019	0.032	1.1590371075069	3.63992034380796	1.1037119987224	7.41585999473069e-24	2.1161156494964e-19	CRYBA1	-5139	distal
chr11:73204544-73206034:P2RY2	0.024	0.038	1.33712911883014	3.72663098028192	1.01607479377857	7.93334927929165e-24	2.26378121684587e-19	P2RY2	-12264	distal
chr12:609661-611349:NINJ2	0.057	0.073	1.32271024335477	3.02830177507015	0.794362574974382	8.00369665443927e-24	2.28385484034425e-19	NINJ2	0	promoter
chr17:44333352-44335021:SLC25A39	0.017	0.03	1.17481084712922	3.84705292948219	1.15621790783956	8.21868978221739e-24	2.34520312935573e-19	SLC25A39	-8483	distal
chr1:54965527-54966501:TMEM61	0.027	0.042	1.28303375836985	3.48751585583671	0.974964844135685	8.45290224030972e-24	2.41203565427238e-19	TMEM61	-14291	distal
chr1:161216470-161219019:FCER1G	0.074	0.089	1.43901451588734	3.11581776788792	0.754880762408756	8.49414804683789e-24	2.42380514516519e-19	FCER1G	1174	distal
chr10:73907709-73909689:PLAU	0.043	0.058	1.29890773234683	3.35772720798065	0.922627323104524	8.94740966834624e-24	2.5531433488626e-19	PLAU	-1415	distal
chr17:57903004-57903760:CUEDC1	0.025	0.04	1.22660971805453	3.44044872918878	0.995856771837421	9.04870665346257e-24	2.58204844356554e-19	CUEDC1	0	promoter
chr12:31748988-31750079:AMN1	0.037	0.052	1.30742470885232	3.45356001739361	0.948675462754664	1.06289967155613e-23	3.03298421278542e-19	AMN1	-19815	distal
chr11:31809944-31813399:PAX6	0.054	0.069	1.06331165113117	2.3884536452793	0.715665286918729	1.10534455504118e-23	3.15410068781001e-19	PAX6	0	promoter
chr10:31581724-31583276	0.019	0.032	1.18803600851271	3.49231648989403	1.03782309041406	1.27810568313324e-23	3.64707456682071e-19	---	---	intergenic
chr5:107364743-107366199:EFNA5	0.029	0.043	1.44925494454079	4.08991283789578	1.0552979983283	1.2969887222194e-23	3.70095731885305e-19	EFNA5	61315	distal
chr4:3387456-3389768:RGS12	0.041	0.057	1.24072546384178	2.89075554047157	0.796084438297503	1.30752872171098e-23	3.73103320740228e-19	RGS12	17578	distal
chr19:53823636-53824936:NLRP12	0.041	0.057	1.40350890586529	3.26701995157459	0.828086707065159	1.43876616950296e-23	4.1055192646767e-19	NLRP12	0	promoter
chr4:38160223-38161603:PTTG2	0.07	0.086	1.51090643467596	3.25915184416675	0.762357895062413	1.43908713341666e-23	4.10643513520444e-19	PTTG2	199789	distal
chr20:20254962-20255758:CFAP61	0.019	0.033	1.3084597719443	3.66093943165891	1.0136901736718	1.47531092054652e-23	4.2097997117795e-19	CFAP61	26717	distal
chr12:124773929-124775474:SCARB1	0.047	0.063	1.28654353926955	2.93062578257386	0.781590627195582	1.54610035870019e-23	4.41179737355098e-19	SCARB1	42233	distal
chr15:33154268-33155321:FMN1	0.031	0.046	1.47638319056376	3.9060584547948	0.986329851886795	1.59078767690152e-23	4.53931263603848e-19	FMN1	0	promoter
chr4:89324324-89325253:GPRIN3	0.028	0.042	1.38068368062508	3.78989363355812	1.00861767550578	1.70970531095033e-23	4.87864410479676e-19	GPRIN3	-16315	distal
chr7:27697695-27698598:HIBADH	0.026	0.04	1.32357636323442	3.62458494629688	0.992976831315699	1.74293531095026e-23	4.97346590979658e-19	HIBADH	-34701	distal
chr1:212488316-212489318:NENF	0.028	0.043	1.29660847244703	3.29872526433157	0.90440398330461	1.8242191015643e-23	5.20540920631373e-19	NENF	55430	distal
chr1:59506871-59507580:FGGY	0.018	0.031	1.27461175365473	4.13049127106401	1.1734766607222	1.9933000738857e-23	5.68788176083284e-19	FGGY	-46338	distal
chr12:25333617-25334463:KRAS	0.029	0.043	1.3934871536532	3.71958425193204	0.979545715379393	2.07317478908081e-23	5.91580426064209e-19	KRAS	-82682	distal
chr17:1575576-1578130:PITPNA	0.068	0.084	1.36978761600718	2.80756580240956	0.684111201225816	2.19800092599536e-23	6.27199564232775e-19	PITPNA	-12761	distal
chr17:1575576-1578130:SLC43A2	0.068	0.084	1.36978761600718	2.80756580240956	0.684111201225816	2.19800092599536e-23	6.27199564232775e-19	SLC43A2	0	distal
chr12:104493573-104495311:CHST11	0.021	0.036	1.16684791821759	3.1789028515307	0.947526319801758	2.38469682490753e-23	6.80473238987364e-19	CHST11	36573	distal
chr7:31811512-31812605:PDE1C	0.037	0.052	1.52240310116749	3.76145058272994	0.91660231074864	2.44222847287864e-23	6.96889894735919e-19	PDE1C	0	distal
chr7:31811512-31812605:PPP1R17	0.037	0.052	1.52240310116749	3.76145058272994	0.91660231074864	2.44222847287864e-23	6.96889894735919e-19	PPP1R17	124298	distal
chr6:14665711-14666402	0.021	0.035	1.20186112828596	3.37462162432792	0.990434758039016	2.8153049032186e-23	8.03347254133428e-19	---	---	intergenic
chr13:110520198-110522417:RAB20	0.031	0.046	1.43677078731059	3.72276034357101	0.954659776189662	2.85283137509677e-23	8.14055432883865e-19	RAB20	39316	distal
chr15:41930162-41930998:EHD4	0.022	0.037	1.36873587272051	3.59225712376108	0.955086082810679	2.86648365450508e-23	8.17951110813024e-19	EHD4	0	distal
chr15:41930162-41930998:SPTBN5	0.022	0.037	1.36873587272051	3.59225712376108	0.955086082810679	2.86648365450508e-23	8.17951110813024e-19	SPTBN5	-36086	distal
chr2:71064349-71065847:NAGK	0.04	0.056	1.41287645878788	3.45756363532987	0.885501343336922	2.92243500265437e-23	8.33916828007423e-19	NAGK	-2431	distal
chr12:27179650-27181283:STK38L	0.021	0.034	1.17873388106153	3.63746830591627	1.08984743099155	3.33326233191773e-23	9.51146406412723e-19	STK38L	-62892	distal
chr8:27408178-27409530:PTK2B	0.039	0.054	1.38909014533615	3.29987551561783	0.847833602692682	3.47367893962124e-23	9.9121428542092e-19	PTK2B	10727	distal
chr4:109990194-109991279:EGF	0.018	0.031	1.18966035894203	3.47048296455742	1.02972359119256	3.56714158268944e-23	1.01788385062043e-18	EGF	76954	distal
chr2:98748700-98749665:MGAT4A	0.026	0.041	1.14146923348624	2.97397031908013	0.891980147218619	3.6246875258894e-23	1.03430458551254e-18	MGAT4A	-17575	distal
chr6:134631915-134633537	0.022	0.035	1.35548677611027	4.23271455750656	1.15153433003549	4.01370352796681e-23	1.14531030170533e-18	---	---	intergenic
chr21:42080217-42081548:UMODL1	0.016	0.029	1.04322859035469	3.15705107061104	1.02470985446677	4.31383235795117e-23	1.23095206334137e-18	UMODL1	8901	distal
chr7:115111-116149:FAM20C	0.025	0.039	1.31779654231913	3.59655170958131	0.987798039307459	4.71300874552227e-23	1.34485704553478e-18	FAM20C	-76820	distal
chr1:36486165-36487376:CSF3R	0.033	0.049	1.45612793502804	3.46656230717106	0.862779177329761	4.95327684248649e-23	1.41341754700352e-18	CSF3R	-2888	distal
chr19:40579770-40580695:SHKBP1	0.039	0.054	1.42555240096618	3.5461497027366	0.906331844803707	4.98799124504731e-23	1.42332330177425e-18	SHKBP1	2916	distal
chr1:234848976-234850245	0.028	0.042	1.46464414516427	3.89573723497409	0.990146767720203	5.08931356991397e-23	1.45223562717495e-18	---	---	intergenic
chr15:22246410-22257955:IGHV4OR15-8	0.043	0.059	1.35614942342034	3.1275370081418	0.8088501150262	5.12869756057517e-23	1.46347384891013e-18	IGHV4OR15-8	-61009	distal
chr16:34062492-34066232	0.014	0.026	1.2045994964533	3.62191475109866	1.06797406113036	5.26959730220983e-23	1.50367959018558e-18	---	---	intergenic
chr1:182794705-182796156:NPL	0.024	0.039	1.41700236183559	3.7144044415898	0.963856647641018	5.5232704881477e-23	1.57606523379295e-18	NPL	356	distal
chr19:17089722-17091038:MYO9B	0.024	0.038	1.09464091820033	3.10849367162979	0.971906598935616	5.90585520877421e-23	1.68523578382372e-18	MYO9B	-10618	distal
chr5:95861160-95862229:GLRX	0.021	0.034	1.31310545456735	3.85807015282012	1.07055228332351	5.95906711807351e-23	1.70041980214228e-18	GLRX	-38156	distal
chr5:170307379-170308200:LCP2	0.042	0.058	1.46562462213543	3.54458744967576	0.882196160804148	6.00222587315745e-23	1.71273515290548e-18	LCP2	-9153	distal
chr1:235917239-235917917:LYST	0.024	0.037	1.24210341078037	3.592500948011	1.03442719917441	6.29658624882822e-23	1.79673088610313e-18	LYST	-50316	distal
chr9:98247999-98249481:TBC1D2	0.025	0.04	1.26414310175127	3.25982616297126	0.911829413044846	6.41392835344663e-23	1.83021445565599e-18	TBC1D2	6099	distal
chr12:10027300-10028290:CLEC9A	0.029	0.044	1.51058653150242	3.75895185222059	0.92261940765788	7.12112019991459e-23	2.03201164904563e-18	CLEC9A	-2387	distal
chr12:113415855-113416782:SDSL	0.024	0.038	1.12698349789484	3.18386337538848	0.976026900698954	7.22975694362233e-23	2.06301114386263e-18	SDSL	-5455	distal
chr10:3467442-3469614	0.022	0.035	1.29010947428756	3.72762607880408	1.0456993679959	7.30181866426968e-23	2.08357395584935e-18	---	---	intergenic
chr10:104321845-104324846:ITPRIP	0.065	0.08	1.37963202724106	3.0011805699438	0.749687237150748	7.47376918951374e-23	2.13264003822775e-18	ITPRIP	4078	distal
chr6:83867307-83868161:CYB5R4	0.023	0.037	1.27140356590153	3.44322261389962	0.968022368900378	7.83998692422235e-23	2.23714026882685e-18	CYB5R4	7652	distal
chr11:120207919-120209540:OAF	0.029	0.043	1.33296525206758	3.38886939320277	0.911684518670078	7.85562105639274e-23	2.24160146844167e-18	OAF	-1227	distal
chr14:23160846-23161718:SLC7A8	0.019	0.032	1.24053084624816	3.56151034304004	1.02567099958265	8.04180565669986e-23	2.29472924413931e-18	SLC7A8	4747	distal
chr2:73033386-73035440:SFXN5	0.031	0.045	1.46880775182239	3.90442367696452	0.990269117118124	8.08396395219718e-23	2.30675911375946e-18	SFXN5	36284	distal
chr3:138890649-138891664:FOXL2	0.022	0.036	1.31458672877793	3.51760134955011	0.964802345228439	8.1542551822033e-23	2.32681671624171e-18	FOXL2	55476	distal
chr1:101259608-101260878:S1PR1	0.021	0.035	1.37323321081394	3.80212662054147	1.01681956747432	8.87472955166624e-23	2.53240407756796e-18	S1PR1	22721	distal
chr18:12307085-12309255:TUBB6	0.041	0.056	0.9227138468761	2.163562622263	0.718406088438516	8.90888952998699e-23	2.54215162738179e-18	TUBB6	0	promoter
chr6:139839358-139840214	0.024	0.038	1.34456925493516	3.6906360102912	1.00046065850403	9.42793995130308e-23	2.69026266510433e-18	---	---	intergenic
chr1:167562655-167564235:CREG1	0.025	0.038	1.2780291603379	3.57080865691779	1.00466321148922	9.85661789939653e-23	2.8125859175928e-18	CREG1	-8889	distal
chr3:14410412-14411475:SLC6A6	0.031	0.045	1.2553961511659	3.1790180154371	0.889783118767806	1.04929363374254e-22	2.99415938388432e-18	SLC6A6	7793	distal
chr2:218377910-218378592:SLC11A1	0.023	0.036	1.33946776288481	3.69283505131204	1.00427940293864	1.06214010171182e-22	3.03081678023468e-18	SLC11A1	-3437	distal
chr16:74563396-74564311:GLG1	0.028	0.042	1.36097141150966	3.72021410151778	0.999471727067204	1.16333392772818e-22	3.31957336277235e-18	GLG1	42783	distal
chr3:98762953-98764969:ST3GAL6	0.031	0.045	1.42974760099888	3.81230203526729	0.985920737109196	1.36277742092385e-22	3.88868537060621e-18	ST3GAL6	0	promoter
chr19:51138394-51140062:SIGLEC7	0.033	0.048	1.27269803825554	3.33846918554851	0.932780068910486	1.43185466811426e-22	4.08579729546404e-18	SIGLEC7	-2239	distal
chr5:17255291-17256228:BASP1	0.031	0.046	1.43223217738895	3.52415253122959	0.89536661747751	1.56153120604969e-22	4.45582929646278e-18	BASP1	37732	distal
chr1:144101434-144104881:FAM72C	0.016	0.03	0.871284527030289	2.13379401392827	0.743881418093071	1.57758911410114e-22	4.50165053708759e-18	FAM72C	-129470	distal
chr5:61327689-61328823:ZSWIM6	0.023	0.037	1.2532822893143	3.60069023364491	1.02982225794422	1.5825508473929e-22	4.51580884303563e-18	ZSWIM6	-3450	distal
chr14:91360689-91362818:CCDC88C	0.035	0.049	1.36329323906683	3.48766158997669	0.9251652368526	1.82102735424918e-22	5.19630155535004e-18	CCDC88C	54528	distal
chr3:56753060-56756858:ARHGEF3	0.062	0.078	1.41944323024585	3.0611256831364	0.747204588020518	1.84225847700275e-22	5.25688456412733e-18	ARHGEF3	18709	distal
chr11:125069151-125071559:SLC37A2	0.042	0.057	1.32273810550198	2.96440555706828	0.771278061324256	1.93458433965859e-22	5.52033641321579e-18	SLC37A2	5816	distal
chr4:15659632-15660358:FBXL5	0.027	0.041	1.44076048050937	4.00465551008791	1.03594004029524	1.95496261864664e-22	5.57848583230818e-18	FBXL5	-4221	distal
chr12:32485379-32486567:FGD4	0.038	0.052	1.56413829687693	3.94175356125305	0.946548991301412	2.00100779845064e-22	5.70987575287891e-18	FGD4	0	promoter
chr5:54670496-54672048:SNX18	0.031	0.045	1.52378846024343	3.89374909470967	0.95534914443473	2.05956178887658e-22	5.87695956455933e-18	SNX18	152632	distal
chr6:35369980-35371598:PPARD	0.062	0.078	1.41122957756429	2.91384650481801	0.698818157636087	2.18105953847045e-22	6.22365339302542e-18	PPARD	27367	distal
chr3:11288005-11289762:ATG7	0.048	0.063	1.50645198118201	3.57927127516156	0.86947143741153	2.32386889702708e-22	6.63115989766676e-18	ATG7	15590	distal
chr22:38981703-38982784:APOBEC3A	0.041	0.056	1.36280045870377	3.27309935424421	0.854785064498393	2.35510638355549e-22	6.72029606547559e-18	APOBEC3A	0	distal
chr22:38981703-38982784:APOBEC3B	0.041	0.056	1.36280045870377	3.27309935424421	0.854785064498393	2.35510638355549e-22	6.72029606547559e-18	APOBEC3B	0	promoter
chr9:93111399-93112774:CARD19	0.024	0.038	1.1082518051198	3.02745267604333	0.933820447168487	2.50520342085799e-22	7.14859796141829e-18	CARD19	15182	distal
chr12:96120625-96121860:ELK3	0.033	0.048	1.23567851513687	3.01512347601933	0.844731608008289	2.53956505435849e-22	7.24664888261194e-18	ELK3	-72522	distal
chr2:207632660-207633624:METTL21A	0.019	0.032	1.32533210071905	3.87686277425453	1.06851660357134	2.57973021247706e-22	7.36126016130328e-18	METTL21A	-6734	distal
chr2:64852541-64855248:SLC1A4	0.049	0.065	1.42380498993653	3.19801354963462	0.792433193359167	2.75730886563498e-22	7.86798084808941e-18	SLC1A4	-133242	distal
chr10:46018625-46021437:NCOA4	0.041	0.056	1.53450096473921	3.64145364605982	0.872874997343861	2.76984158929904e-22	7.9037429750648e-18	NCOA4	0	promoter
chr9:131650095-131650869:RAPGEF1	0.019	0.032	1.31423530268761	3.64542710666146	1.00527568630513	2.81405204844762e-22	8.02989752024528e-18	RAPGEF1	58852	distal
chr1:28313912-28315641:MED18	0.017	0.03	1.10707397065818	3.28125560108865	1.02279300830918	2.8179960031202e-22	8.0411515949035e-18	MED18	-13397	distal
chr5:170363210-170364293:KCNIP1	0.023	0.036	1.34481359723135	3.78987728315374	1.03051545538864	2.93024935386199e-22	8.36146653124518e-18	KCNIP1	9724	distal
chr1:209657005-209657682:LAMB3	0.023	0.037	1.32509964800858	3.64106665475561	0.997163869687671	2.95131792279684e-22	8.42158569270078e-18	LAMB3	-4540	distal
chr1:8873428-8874378:ENO1	0.03	0.043	1.15385885302021	3.27489826842678	0.988966377892772	3.01809988556328e-22	8.61214802345481e-18	ENO1	4308	distal
chr15:63490083-63492002:USP3	0.054	0.069	1.39767685408495	3.13268800780087	0.785443220114448	3.16999622260686e-22	9.04558422120868e-18	USP3	-12509	distal
chr21:10750673-10756235:IGHV1OR21-1	0.016	0.029	1.4179311082515	3.86860374991178	1.00973494621407	3.37531335467305e-22	9.63145665755955e-18	IGHV1OR21-1	-100839	distal
chr10:79083802-79085451:ZMIZ1	0.048	0.064	1.43239740916692	3.19412451837263	0.785990735929217	3.58817540039188e-22	1.02388585050182e-17	ZMIZ1	14768	distal
chr1:235077325-235078574:TOMM20	0.016	0.028	1.08240258758085	3.46474671662893	1.10032932459092	3.88929570390085e-22	1.10981052910811e-17	TOMM20	50362	distal
chr4:138405417-138407131:SLC7A11	0.019	0.031	1.33973760030682	3.94408100545185	1.07935563923644	4.39444424662785e-22	1.25395466577526e-17	SLC7A11	-163069	distal
chr7:152402132-152407790:KMT2C	0.028	0.042	1.37127009954903	3.44153747067649	0.905399160094044	4.69907520557569e-22	1.34088110991102e-17	KMT2C	28215	distal
chr1:201882431-201884312:IPO9	0.044	0.058	1.3669204305961	3.28964342134707	0.857846520577824	5.42994423536873e-22	1.54943458756247e-17	IPO9	0	distal
chr1:201882431-201884312:SHISA4	0.044	0.058	1.3669204305961	3.28964342134707	0.857846520577824	5.42994423536873e-22	1.54943458756247e-17	SHISA4	-4396	distal
chr6:134412982-134413902:SGK1	0.024	0.037	1.3573065368528	3.8993365259486	1.055447016567	5.71138424361353e-22	1.62974349391512e-17	SGK1	-94925	distal
chr20:3420051-3420916:C20orf194	0.046	0.061	1.46000566351856	3.42195124678999	0.846021482142591	5.83364438097788e-22	1.66463042411204e-17	C20orf194	-12427	distal
chr9:131697517-131699010:RAPGEF1	0.034	0.048	1.44087031144817	3.56750276755301	0.904009959268258	6.0669193949699e-22	1.73119544935466e-17	RAPGEF1	10711	distal
chr8:27351617-27352413:PTK2B	0.02	0.033	1.09315926254549	3.30384586018739	1.03994432317086	6.09763956435962e-22	1.73996144969002e-17	PTK2B	26054	distal
chr4:73730777-73732603:CXCL8	0.027	0.041	1.51874129110564	3.89567070839373	0.958803577701096	6.12426358756868e-22	1.74755861471272e-17	CXCL8	-7903	distal
chr10:98323023-98323857:LOXL4	0.021	0.034	1.02150094714349	3.02745950697434	0.99444320424675	6.17551673495195e-22	1.76218370031854e-17	LOXL4	-54774	distal
chr11:121574970-121575977:SORL1	0.029	0.043	1.1751657214669	3.0165935415006	0.884847154331496	6.32331789091477e-22	1.80435876017253e-17	SORL1	-783	promoter
chr19:6086921-6088550:RFX2	0.037	0.051	1.20628857433841	3.01818031450041	0.864920803566613	6.39480923713275e-22	1.82475881581583e-17	RFX2	21982	distal
chr3:50253085-50255513:GNAI2	0.028	0.042	1.23399021987146	3.166256519112	0.899128799883831	6.76553355102033e-22	1.93054499878365e-17	GNAI2	6192	distal
chr8:141137654-141138655:DENND3	0.054	0.069	1.56726123626319	3.52057954609539	0.81627763309038	6.88289709434998e-22	1.96403468587277e-17	DENND3	1029	distal
chr1:229158142-229159118:TMEM78	0.023	0.036	1.28634880480491	3.66438662510013	1.02864185911993	6.97141780968811e-22	1.9892940719945e-17	TMEM78	-90518	distal
chr6:46770897-46773837:MEP1A	0.046	0.061	1.49641712279293	3.40355204945937	0.818808706264921	7.09355492534413e-22	2.02414589794695e-17	MEP1A	-19553	distal
chr4:173414544-173417459:SCRG1	0.067	0.082	1.44994147142896	3.09389966829205	0.740728461815593	7.25423232616061e-22	2.06999519426993e-17	SCRG1	-15009	distal
chr1:31931485-31933085:PTP4A2	0.023	0.036	1.30889379284365	3.54324952357778	0.976522731132393	8.39715132362708e-22	2.39612713019699e-17	PTP4A2	5294	distal
chr12:89756115-89757596:ATP2B1	0.067	0.081	1.56198441939249	3.42692740767215	0.789044014442799	8.93089736971365e-22	2.54843156444779e-17	ATP2B1	-47285	distal
chr1:84853798-84855171:LPAR3	0.037	0.052	1.46616485352131	3.54237283696537	0.881176885484929	9.57906604109209e-22	2.73338649482563e-17	LPAR3	10988	distal
chr19:54270979-54272702:LILRB2	0.033	0.047	1.39371431864349	3.32833940428768	0.8545626497232	9.67952473523102e-22	2.76205238319817e-17	LILRB2	7796	distal
chr9:124260759-124261757:NEK6	0.022	0.035	1.17722511887142	3.47295005447809	1.0387360633249	9.72845460018288e-22	2.77601452016218e-17	NEK6	2509	distal
chr2:31318375-31320295:EHD3	0.021	0.034	1.27035233518311	3.51108567319152	0.990558479322182	9.78525015524241e-22	2.79222113179842e-17	EHD3	84039	distal
chr3:52313279-52314853:DNAH1	0.028	0.042	1.19285483471803	3.03749523661729	0.8806502478507	1.01702770407317e-21	2.90208855357279e-17	DNAH1	-1466	distal
chr9:127519105-127519965:FAM129B	0.028	0.042	1.16471143495515	3.03215379455485	0.897375946698287	1.03065378068117e-21	2.94097056317371e-17	FAM129B	49123	distal
chr9:133112136-133116180:RALGDS	0.106	0.117	1.26998448246276	2.43660007327369	0.598299535701207	1.07086332292949e-21	3.05570849197931e-17	RALGDS	4996	distal
chr9:133112136-133116180:RP11-326L24.9	0.106	0.117	1.26998448246276	2.43660007327369	0.598299535701207	1.07086332292949e-21	3.05570849197931e-17	RP11-326L24.9	0	distal
chr11:72069280-72070584:LRTOMT	0.035	0.049	1.28430932956507	3.24996482820982	0.895692875504501	1.20223229378773e-21	3.43056985032329e-17	LRTOMT	-9747	distal
chr11:72069280-72070584:NUMA1	0.035	0.049	1.28430932956507	3.24996482820982	0.895692875504501	1.20223229378773e-21	3.43056985032329e-17	NUMA1	0	distal
chr22:24503072-24504958:UPB1	0.041	0.055	1.26685841643647	3.14448370338283	0.870498104060265	1.22803412626621e-21	3.50419537930063e-17	UPB1	7831	distal
chr19:46730843-46732038:PRKD2	0.026	0.04	1.12723325425305	3.03372925796675	0.923136018575641	1.32846867458471e-21	3.79078536292748e-17	PRKD2	-13717	distal
chr19:46730843-46732038:STRN4	0.026	0.04	1.12723325425305	3.03372925796675	0.923136018575641	1.32846867458471e-21	3.79078536292748e-17	STRN4	0	distal
chr11:130049204-130051587:APLP2	0.035	0.049	1.4930098868036	3.69680706735046	0.913791728348083	1.3868135418233e-21	3.9572724415928e-17	APLP2	-18307	distal
chr9:112061072-112061815:SUSD1	0.023	0.035	1.25309384126753	3.56335799991547	1.01818843605087	1.49094755859551e-21	4.25441885845229e-17	SUSD1	113452	distal
chr2:178530153-178531494:PLEKHA3	0.014	0.025	0.963426330003473	3.25029055878584	1.11418800282796	1.53560381256916e-21	4.3818454791661e-17	PLEKHA3	49686	distal
chr2:178530153-178531494:TTN	0.014	0.025	0.963426330003473	3.25029055878584	1.11418800282796	1.53560381256916e-21	4.3818454791661e-17	TTN	0	distal
chr11:117973288-117975138:IL10RA	0.02	0.033	1.13105042452616	3.30744239055978	1.01526677109327	1.57416184477491e-21	4.49187082406522e-17	IL10RA	-11210	distal
chr5:126811024-126812434:LMNB1	0.053	0.068	1.53590492086831	3.46586832254759	0.816440058225204	1.77297081399037e-21	5.05917221772153e-17	LMNB1	33836	distal
chr2:145750777-145752864	0.026	0.039	1.27964108829716	3.2771353714442	0.907838168080765	1.79232620747758e-21	5.11440283303727e-17	---	---	intergenic
chr9:120734978-120735966:MEGF9	0.024	0.038	1.38717283364093	3.93700759863092	1.04833384282791	2.01699553430758e-21	5.75549675714668e-17	MEGF9	-20509	distal
chr17:59372104-59374363:YPEL2	0.03	0.044	1.35524014690785	3.4086712032649	0.904469716831038	2.10469394760721e-21	6.00574417949717e-17	YPEL2	26949	distal
chr22:43146265-43149035:TSPO	0.053	0.068	1.44367768865599	3.21176794858751	0.785371939899422	2.18380489090754e-21	6.23148725620467e-17	TSPO	-2479	distal
chr8:1831059-1834043:ARHGEF10	0.01	0.021	0.645904335091139	2.18930482610549	0.954361509089066	2.2849538228134e-21	6.52011573339803e-17	ARHGEF10	4949	distal
chr8:1831059-1834043:RP11-439C15.6	0.01	0.021	0.645904335091139	2.18930482610549	0.954361509089066	2.2849538228134e-21	6.52011573339803e-17	RP11-439C15.6	0	distal
chr22:46853948-46854852:TBC1D22A	0.021	0.034	1.48345024440011	3.84837075104257	0.965154181908978	2.31191262064035e-21	6.59704266299723e-17	TBC1D22A	80022	distal
chr1:64933100-64934757:JAK1	0.037	0.051	1.38886789398056	3.27277622037094	0.838846686233878	2.3544783367463e-21	6.71850393390558e-17	JAK1	31747	distal
chr5:123429204-123430483:CEP120	0.019	0.031	1.31034526123216	3.79312622347058	1.05285846665457	2.38930527245163e-21	6.81788259494072e-17	CEP120	-5613	distal
chr7:4715064-4715979:FOXK1	0.021	0.034	1.31501626346104	3.48045687442175	0.952623523368904	2.5950199419769e-21	7.40488940443109e-17	FOXK1	32756	distal
chr21:44877985-44879144:PTTG1IP	0.025	0.039	1.47237955226228	3.86367375659615	0.976146221111482	2.71384240687623e-21	7.74394930802132e-17	PTTG1IP	-4083	distal
chr15:79977273-79979512:BCL2A1	0.05	0.064	1.28086570454662	2.91573899953351	0.779703101975865	2.86141240644513e-21	8.16504030179118e-17	BCL2A1	-5828	distal
chr22:17243333-17244235:CECR1	0.025	0.037	1.22024777431432	3.31024922158084	0.957050602489571	3.11509770692983e-21	8.88893130672427e-17	CECR1	-21345	distal
chr14:90629946-90631651:TTC7B	0.027	0.04	1.24597308233446	3.54680448799473	1.0175123323671	3.16915388352732e-21	9.04318060664519e-17	TTC7B	184766	distal
chr12:64699437-64700247:GNS	0.025	0.039	1.38470100599772	3.74188982056255	0.991653749344655	3.19293050538649e-21	9.11102719712035e-17	GNS	52624	distal
chr9:133844477-133846102:SARDH	0.029	0.043	1.18891555775627	3.05486341516864	0.889437018781996	3.22287032784898e-21	9.19646048051706e-17	SARDH	-104523	distal
chr9:133844477-133846102:VAV2	0.029	0.043	1.18891555775627	3.05486341516864	0.889437018781996	3.22287032784898e-21	9.19646048051706e-17	VAV2	0	distal
chr22:35356012-35356872:HMOX1	0.021	0.034	1.17897105924432	3.34135672326002	0.994498936782426	3.40028406423637e-21	9.70271057729847e-17	HMOX1	-23963	distal
chr1:37850507-37852367:MTF1	0.021	0.033	1.4534384480917	4.23892797123063	1.094466549373	3.40246458775514e-21	9.7089327011593e-17	MTF1	7253	distal
chr16:17258777-17259843:XYLT1	0.021	0.034	1.15617987641876	3.25643465689644	0.981167944905804	3.41976642334922e-21	9.75830348902699e-17	XYLT1	0	distal
chr21:34967372-34969446:RUNX1	0.023	0.036	1.21915001051585	3.24673304056425	0.936346225997856	3.72688015553609e-21	1.06346525238222e-16	RUNX1	-78683	distal
chr7:74610143-74610859:GTF2I	0.015	0.027	1.1176378604419	3.4726363680225	1.07866957628898	3.86012187599105e-21	1.10148577731405e-16	GTF2I	-46826	distal
chr9:124285829-124287035:NEK6	0.015	0.026	0.868536705251122	2.68499231304104	0.979752705756996	3.99334953295476e-21	1.13950228922864e-16	NEK6	-4936	distal
chr21:35508292-35509443	0.025	0.038	1.29049287483856	3.38588224951581	0.937209004615865	4.5001369934393e-21	1.28411409107791e-16	---	---	intergenic
chr2:39491898-39493178:MAP4K3	0.045	0.06	1.43469011654238	3.25148094895803	0.804227313066461	5.20864511973862e-21	1.48628688491742e-16	MAP4K3	-54587	distal
chr9:114957725-114959195:TNFSF8	0.031	0.045	1.41257590897614	3.42148317466189	0.873956063118226	5.21546910001115e-21	1.48823410768818e-16	TNFSF8	-27131	distal
chr21:8419825-8420856	0.017	0.029	1.42610652859446	3.95211533001208	1.02940201437408	5.74014055676484e-21	1.63794910787285e-16	---	---	intergenic
chr3:57981443-57984616:FLNB	0.068	0.081	1.46457527036174	3.1287818729586	0.744377158831441	6.21430141863616e-21	1.77325090980783e-16	FLNB	-23784	distal
chr17:80856362-80857194:CHMP6	0.026	0.039	1.30556563548492	3.52427524428925	0.972565964161916	6.35834811265724e-21	1.81435463394674e-16	CHMP6	-134647	distal
chr17:80856362-80857194:RPTOR	0.026	0.039	1.30556563548492	3.52427524428925	0.972565964161916	6.35834811265724e-21	1.81435463394674e-16	RPTOR	0	distal
chr3:143998126-143998807:C3orf58	0.023	0.036	1.4880714502879	4.06707102993515	1.02612413649132	6.36074416131605e-21	1.81503834643153e-16	C3orf58	24519	distal
chr1:36373346-36375328:STK40	0.11	0.121	1.3443390719839	2.55934314706001	0.602429777920252	6.43650415749023e-21	1.83665646133984e-16	STK40	10556	distal
chr9:105051901-105053731:ABCA1	0.025	0.039	1.36904843533194	3.4130099960249	0.897455320341027	6.59377676280554e-21	1.88153419926656e-16	ABCA1	-123665	distal
chr3:129525230-129526760:RHO	0.038	0.051	1.16554958029928	2.79673829918144	0.810027357274291	6.61403448874077e-21	1.88731474136218e-16	RHO	-1880	distal
chr6:137773677-137774420:TNFAIP3	0.027	0.04	1.35651013497603	3.73535122929452	1.00681955071136	6.69106330616183e-21	1.90929491441328e-16	TNFAIP3	-92768	distal
chr1:16172998-16173863:EPHA2	0.017	0.028	1.08618335741605	3.31060072846785	1.04702297455385	6.6919789363882e-21	1.90955618949837e-16	EPHA2	-16912	distal
chr5:14586884-14588650:FAM105A	0.03	0.043	1.29357085478001	3.50030416958142	0.972427037610403	6.91345425532843e-21	1.97275417175797e-16	FAM105A	5110	distal
chr5:135139756-135141460:PITX1	0.022	0.035	1.24587071295459	3.37529371324295	0.962104989098088	6.9852734617039e-21	1.99324778229721e-16	PITX1	-105123	distal
chr8:28371256-28371965:ZNF395	0.018	0.03	1.1131609833031	3.49425978307151	1.08868084165977	7.10935083141276e-21	2.02865325974363e-16	ZNF395	13432	distal
chr19:10780176-10781114:DNM2	0.023	0.035	1.21008346779216	3.51794242043428	1.0315650275857	7.25884657206511e-21	2.07131186933878e-16	DNM2	0	distal
chr19:10780176-10781114:TMED1	0.023	0.035	1.21008346779216	3.51794242043428	1.0315650275857	7.25884657206511e-21	2.07131186933878e-16	TMED1	54518	distal
chr10:47254749-47255635:GDF10	0.018	0.029	1.11970468255508	3.31621956200979	1.02590497283864	7.94965728626057e-21	2.26843470663445e-16	GDF10	-44751	distal
chr10:49177185-49178128:C10orf128	0.029	0.042	1.25796757536868	3.23114743034742	0.906024186899817	8.42015780653451e-21	2.40269203009462e-16	C10orf128	10231	distal
chr1:181014461-181015703:STX6	0.027	0.04	1.44865805806788	3.76021446891414	0.95903525148836	9.1092417888398e-21	2.59932214444544e-16	STX6	7208	distal
chr11:6200790-6201995:OR52W1	0.05	0.064	1.51811930356496	3.33635480378121	0.78413616716041	9.26122011861835e-21	2.64268916084775e-16	OR52W1	1645	distal
chr9:70563071-70564600:KLF9	0.071	0.086	1.62564577708417	3.34744477769639	0.727495405189407	9.77806484722593e-21	2.79017080415592e-16	KLF9	-148448	distal
chr9:70563071-70564600:TRPM3	0.071	0.086	1.62564577708417	3.34744477769639	0.727495405189407	9.77806484722593e-21	2.79017080415592e-16	TRPM3	0	distal
chr2:112699908-112701829:NT5DC4	0.03	0.043	1.47712410194165	3.72821817546066	0.93263045945642	1.1745545512414e-20	3.35159141196732e-16	NT5DC4	-19657	distal
chr6:149259394-149260295:TAB2	0.029	0.043	1.47690055565474	3.64680573855392	0.907703386293321	1.27106088309735e-20	3.62697222991829e-16	TAB2	-57239	distal
chr11:65491692-65493369:SCYL1	0.03	0.043	1.24147267388552	3.16290836044724	0.893144888884992	1.39647556140695e-20	3.98484301447472e-16	SCYL1	-31708	distal
chr14:95313656-95315091:CLMN	0.029	0.042	1.30616257767756	3.29133019679234	0.895930691327284	1.40572969537517e-20	4.01124968575305e-16	CLMN	4815	distal
chr3:142275628-142277305:GK5	0.027	0.04	1.40548039588675	3.82284327969892	1.00355888805075	1.48533040152862e-20	4.23839030076191e-16	GK5	-50022	distal
chr19:56837652-56840067:PEG3	0.027	0.041	1.1143896982086	2.52264895904005	0.736419412784469	1.50859611752453e-20	4.30477902135624e-16	PEG3	629	distal
chr19:56837652-56840067:ZIM2	0.027	0.041	1.1143896982086	2.52264895904005	0.736419412784469	1.50859611752453e-20	4.30477902135624e-16	ZIM2	0	distal
chr11:61417469-61418538:CPSF7	0.025	0.037	1.39577325161444	3.96440495743624	1.0511294336183	1.5861497556317e-20	4.52607832769506e-16	CPSF7	10697	distal
chr5:107387954-107390259:EFNA5	0.046	0.06	1.6198292802229	3.69670410936423	0.84217590482708	1.92274762763247e-20	5.48656035544927e-16	EFNA5	37255	distal
chr10:75399788-75403698:ZNF503	0.066	0.079	1.16443243144291	2.38753878071239	0.646248698943201	1.97946649386993e-20	5.64840764025783e-16	ZNF503	0	promoter
chr10:31706783-31708155	0.031	0.044	1.37333837110019	3.3678479262474	0.88000482453976	2.00676197420581e-20	5.72629529339627e-16	---	---	intergenic
chr1:121511278-121512333	0.027	0.041	1.38307466248944	3.56059305067344	0.936397289521333	2.37654001278108e-20	6.7814569264708e-16	---	---	intergenic
chr6:113630289-113632868	0.07	0.085	1.37500537337244	2.71907784065192	0.647014166512034	2.39284827639833e-20	6.82799255670263e-16	---	---	intergenic
chr15:55250242-55251410:RAB27A	0.032	0.046	1.54945171085168	3.98275412994911	0.966756374987275	2.66481216589096e-20	7.60404151536985e-16	RAB27A	18876	distal
chr12:64625105-64626121:RASSF3	0.039	0.053	1.42373378985197	3.43581731203078	0.871968700216279	2.72547016229724e-20	7.77712910811517e-16	RASSF3	14593	distal
chr20:50497937-50499831:PTPN1	0.035	0.048	1.21305769198856	2.93109719611837	0.828890973634829	2.77816964531614e-20	7.92750708290961e-16	PTPN1	-10490	distal
chr19:51750560-51752477:FPR1	0.036	0.049	1.42060433424274	3.52079068709521	0.901207842940323	2.78745213420253e-20	7.95399466494692e-16	FPR1	0	promoter
chr5:170266559-170271133:LCP2	0.108	0.119	1.37886243655504	2.5760924563174	0.588112189587628	2.8596619694737e-20	8.1600454298932e-16	LCP2	0	promoter
chr17:5232331-5233626:SCIMP	0.043	0.057	1.43712241566597	3.17474911700017	0.776510782066182	2.87925154196573e-20	8.2159442749992e-16	SCIMP	1197	distal
chr5:78540092-78541638:LHFPL2	0.016	0.027	1.10072721999862	3.31220063946488	1.03753546600436	3.02871102037817e-20	8.64242689664911e-16	LHFPL2	7513	distal
chr1:89719336-89720323:LRRC8C	0.022	0.035	1.34718588703655	3.72014589854118	1.00789935198921	3.1296019825356e-20	8.93031925716533e-16	LRRC8C	0	distal
chr1:89719336-89720323:RP11-302M6.4	0.022	0.035	1.34718588703655	3.72014589854118	1.00789935198921	3.1296019825356e-20	8.93031925716533e-16	RP11-302M6.4	86197	distal
chr20:23048275-23051498:THBD	0.049	0.063	1.29320302174095	2.84179699639249	0.744417202682877	3.21555655409581e-20	9.1755906271124e-16	THBD	0	promoter
chr6:43626780-43627711:GTPBP2	0.019	0.031	1.19396008826626	3.5739525326884	1.05990411291654	3.45936217659086e-20	9.87128997090201e-16	GTPBP2	0	promoter
chr2:42752013-42755812:MTA3	0.065	0.078	1.32906194134191	2.73146318473249	0.679992443816394	3.62969293353915e-20	1.0357328785854e-15	MTA3	0	distal
chr2:42752013-42755812:OXER1	0.065	0.078	1.32906194134191	2.73146318473249	0.679992443816394	3.62969293353915e-20	1.0357328785854e-15	OXER1	8449	distal
chr17:74623475-74624368:CD300E	0.022	0.034	1.45921929288538	3.79791510502249	0.964207242300189	3.69344770528519e-20	1.05392530270313e-15	CD300E	0	promoter
chr14:105069710-105071259:GPR132	0.034	0.047	1.14938188660818	2.88643715826729	0.854526355628353	3.70437097026549e-20	1.05704225636526e-15	GPR132	-4266	distal
chr3:172129458-172130956:FNDC3B	0.074	0.088	1.50121925937043	3.02211116377003	0.685321424491211	3.73375654951378e-20	1.06542743140376e-15	FNDC3B	82546	distal
chr6:36290507-36291684:C6orf222	0.035	0.048	1.36750722790981	3.30898194190234	0.863978222215538	3.75876530782391e-20	1.07256368058755e-15	C6orf222	45201	distal
chr6:36290507-36291684:PNPLA1	0.035	0.048	1.36750722790981	3.30898194190234	0.863978222215538	3.75876530782391e-20	1.07256368058755e-15	PNPLA1	0	distal
chr15:89825046-89825927:ANPEP	0.03	0.043	1.38164904804745	3.59983028839198	0.949619795566825	3.78619497631054e-20	1.08039073649021e-15	ANPEP	-10185	distal
chr20:46544874-46545695:OCSTAMP	0.023	0.035	1.24758659389084	3.43896576613689	0.981846882217415	4.09918231077359e-20	1.16970167237924e-15	OCSTAMP	4879	distal
chr9:136557755-136559020:NOTCH1	0.023	0.035	1.31885695152449	3.58930185526277	0.984860877232304	4.66879775421008e-20	1.33224143916385e-15	NOTCH1	-11970	distal
chr12:10068465-10069520:CLEC1A	0.021	0.033	1.41879727634208	3.98851340893528	1.04432009284521	4.78624614651985e-20	1.36575533790944e-15	CLEC1A	29430	distal
chr17:45307223-45308185:MAP3K14	0.037	0.05	1.24833107954477	2.92299010050318	0.803099198584555	5.06842241499147e-20	1.44627433611782e-15	MAP3K14	8832	distal
chr2:217222451-217223927	0.033	0.047	1.40428479067844	3.38528242546876	0.867061964306192	5.26741834040316e-20	1.50305782343404e-15	---	---	intergenic
chr10:22369027-22370009:SPAG6	0.021	0.033	1.46039171667958	4.36627386556045	1.12503265983209	5.38572680364058e-20	1.53681714341884e-15	SPAG6	8206	distal
chr1:247409738-247410508:NLRP3	0.018	0.029	1.15010079541374	3.43696773284406	1.04516976735802	5.4245803580758e-20	1.54790400517693e-15	NLRP3	-5648	distal
chr8:58594530-58596613:NSMAF	0.078	0.091	1.58120519546567	3.21476529042574	0.707407458918477	5.74621611046753e-20	1.63968276712191e-15	NSMAF	0	distal
chr8:58594530-58596613:SDCBP	0.078	0.091	1.58120519546567	3.21476529042574	0.707407458918477	5.74621611046753e-20	1.63968276712191e-15	SDCBP	29515	distal
chr10:60031541-60033212:ANK3	0.033	0.046	1.50590109009026	3.75117647620491	0.922955323292418	5.77697454316486e-20	1.64845968589209e-15	ANK3	107303	distal
chr19:14784625-14785686:ADGRE2	0.041	0.054	1.31429758219569	3.07220885759154	0.815237172795422	5.79406093831517e-20	1.65333528874823e-15	ADGRE2	-6089	distal
chr2:46966756-46968362:MCFD2	0.036	0.049	1.43158016802267	3.47903376757556	0.881293385438813	5.88484476286115e-20	1.67924045308243e-15	MCFD2	-24902	distal
chr2:46966756-46968362:TTC7A	0.036	0.049	1.43158016802267	3.47903376757556	0.881293385438813	5.88484476286115e-20	1.67924045308243e-15	TTC7A	0	distal
chr3:59425890-59427881	0.024	0.036	1.26683421481675	3.43678581298988	0.968836025086363	5.91634359732683e-20	1.68822864549721e-15	---	---	intergenic
chr1:151277080-151277855:ZNF687	0.026	0.038	1.40861478648107	3.96639779059584	1.04399614126786	5.91748566793637e-20	1.68855453534564e-15	ZNF687	-4457	distal
chr10:79265793-79268799:ZMIZ1	0.055	0.068	1.23863188413024	2.62948375150422	0.697147043570138	5.97369800310961e-20	1.70459472518733e-15	ZMIZ1	-16654	distal
chr15:69609115-69610839:RPLP1	0.022	0.035	1.33806885936352	3.5643190525876	0.965082221787294	6.33158734048143e-20	1.80671844760637e-15	RPLP1	156232	distal
chr2:152611600-152612942:FMNL2	0.051	0.065	1.53418373474671	3.33381372773899	0.774116018765011	6.69404299183123e-20	1.91014516771904e-15	FMNL2	-6636	distal
chr18:35809606-35810943:GALNT1	0.017	0.029	1.15593643886058	3.54971820159005	1.07746254577691	6.81088144799095e-20	1.94348502118422e-15	GALNT1	155035	distal
chr6:37239830-37240687:TMEM217	0.022	0.034	1.21269977477937	3.23334280956702	0.935989605037299	7.09822609996742e-20	2.0254788176257e-15	TMEM217	16909	distal
chr16:66205590-66208271:CDH5	0.022	0.035	1.4193099352017	3.85159332055042	1.00386301993659	7.12294417553713e-20	2.03253212048952e-15	CDH5	-158351	distal
chr11:86161913-86163598:EED	0.018	0.029	1.18563645996776	3.67145444018904	1.09581834223961	7.15661426301852e-20	2.04213987995234e-15	EED	-80946	distal
chr18:9116643-9118945:NDUFV2	0.072	0.086	1.45642067238868	2.91682466583791	0.673126898939431	7.88147975648856e-20	2.24898024851401e-15	NDUFV2	12562	distal
chr16:3258255-3260175:MEFV	0.033	0.046	1.43237903882609	3.43057911013475	0.865127220057352	8.0131535804049e-20	2.28655337416854e-15	MEFV	-1629	distal
chr6:87756704-87757558:AKIRIN2	0.041	0.054	1.25442108556388	2.97767161596113	0.81916716640314	8.65913309120734e-20	2.47088362757602e-15	AKIRIN2	-54496	distal
chr10:97353863-97354709:FRAT2	0.025	0.037	1.36378914764548	3.71882787550268	0.997327197112462	9.21523331375211e-20	2.62956682607917e-15	FRAT2	-19155	distal
chr17:82267327-82268385:CSNK1D	0.028	0.04	1.16446214548983	3.09192228086983	0.918770174472846	9.46608326643155e-20	2.70114686007624e-15	CSNK1D	5043	distal
chr21:15682084-15683464:USP25	0.025	0.038	1.47218203129278	3.85158410083257	0.972670906150283	9.50942997228796e-20	2.71351584259237e-15	USP25	-46561	distal
chr1:37999168-38001720:FHL3	0.023	0.035	1.33613398158191	3.53239452593937	0.95615042937294	1.01701512417101e-19	2.90205265682199e-15	FHL3	3785	distal
chr20:50165664-50166700:TMEM189	0.046	0.059	1.23660840558027	2.8221220722907	0.773061170716339	1.06749446300927e-19	3.04609545019695e-15	TMEM189	-11931	distal
chr15:58520565-58522221:LIPC	0.024	0.037	1.32003683115767	3.53714076552937	0.967635711556319	1.07690028930105e-19	3.07293497552055e-15	LIPC	88575	distal
chr10:20003458-20004716:PLXDC2	0.055	0.068	1.56227803023367	3.293681222101	0.744788054877489	1.09507448730407e-19	3.12479504952216e-15	PLXDC2	187220	distal
chr7:28154864-28156219:JAZF1	0.032	0.045	1.3049744384822	3.22257122588853	0.873371006799173	1.10287387432145e-19	3.14705060037625e-15	JAZF1	24524	distal
chr22:30649171-30649994:SLC35E4	0.019	0.03	0.951957466986886	2.82821072519725	0.971748628640523	1.11809702361633e-19	3.1904898568892e-15	SLC35E4	12849	distal
chr6:11323198-11324947:NEDD9	0.051	0.066	1.44738810791296	3.0610371012006	0.730605304838513	1.13186383183778e-19	3.22977344414911e-15	NEDD9	57401	distal
chr22:17241715-17242812:CECR1	0.029	0.042	1.4020564500462	3.51538904951401	0.910580241006145	1.19461179932381e-19	3.40882476937048e-15	CECR1	-19727	distal
chr7:75842679-75843448:CCL24	0.024	0.037	1.39419592092295	3.87026563540861	1.02445924715566	1.21520226840967e-19	3.46757967290699e-15	CCL24	-19324	distal
chr7:130915223-130916951:KLF14	0.027	0.04	1.25363485349441	3.21048152324248	0.901731452703515	1.22436129189462e-19	3.4937149464213e-15	KLF14	-181163	distal
chr12:104602996-104605059:CHST11	0.045	0.059	1.34190815121467	2.99529471179514	0.770617432099744	1.23971539776309e-19	3.53752788751696e-15	CHST11	145996	distal
chr1:157106148-157107002:ETV3L	0.026	0.038	1.13691288428956	2.9801216421786	0.897284428980786	1.25062539036848e-19	3.56865955141645e-15	ETV3L	-6341	distal
chr18:21163588-21164646:ROCK1	0.031	0.044	1.52529677117812	3.80796596723702	0.928973741717166	1.25566076076047e-19	3.58302798083e-15	ROCK1	-51738	distal
chr22:29820919-29821979:ASCC2	0.036	0.049	1.53453324929017	3.67054517941843	0.881870871386409	1.26314575924216e-19	3.60438642399751e-15	ASCC2	16295	distal
chr15:101207715-101208435:CHSY1	0.021	0.034	1.37710132031302	3.68428070727812	0.978624135207539	1.28937740145031e-19	3.67923841503847e-15	CHSY1	43497	distal
chr12:80936474-80938154:LIN7A	0.015	0.026	1.15030768367225	3.34830227557483	1.01590912667319	1.30548681804806e-19	3.72520663530013e-15	LIN7A	0	promoter
chr10:30491108-30492356:MAP3K8	0.02	0.032	1.3067602246464	3.79833082820578	1.05666457845883	1.34147352709402e-19	3.8278947095628e-15	MAP3K8	52287	distal
chr15:70265618-70268434:TLE3	0.066	0.08	1.35963719698783	2.7067388551745	0.651585421997615	1.42621085845862e-19	4.06969268461168e-15	TLE3	-167443	distal
chr16:73063278-73065276:ZFHX3	0.023	0.034	1.12640395219092	3.1583068388343	0.967580526519076	1.44105764997325e-19	4.11205800419867e-15	ZFHX3	-3581	distal
chr7:98801745-98802879:TMEM130	0.026	0.038	1.11383111817704	3.0212456295775	0.92778234385338	1.44232746122271e-19	4.11568141059901e-15	TMEM130	64067	distal
chr1:21261521-21262607:ECE1	0.021	0.033	1.22615386082469	3.29436126199442	0.947890254513407	1.44877998592221e-19	4.13409368982903e-15	ECE1	16942	distal
chr19:17138359-17139031:MYO9B	0.023	0.035	1.26667578586229	3.42675634865115	0.96567191896861	1.44890213481996e-19	4.13444224170876e-15	MYO9B	36704	distal
chr9:134922317-134923285:FCN1	0.025	0.037	1.25230799978929	3.55288615819354	1.01537725888197	1.52530443440975e-19	4.35245620358822e-15	FCN1	-4355	distal
chr2:65017285-65018855:SLC1A4	0.027	0.04	1.3177334826861	3.25045609223118	0.874902977274337	1.55371334536397e-19	4.43352103099609e-15	SLC1A4	27885	distal
chr22:24510843-24512438:UPB1	0.021	0.033	1.31379821280494	3.70657189368758	1.02441358055169	1.57786444021452e-19	4.50243618015213e-15	UPB1	15602	distal
chr7:77410015-77410719:GSAP	0.03	0.043	1.64308015161549	4.15180307200681	0.962857271914206	1.59933380419884e-19	4.5636990102814e-15	GSAP	5148	distal
chr2:10285153-10286118:HPCAL1	0.017	0.029	1.06716882643382	2.87117393173725	0.905114910328085	1.61001286511722e-19	4.594171710612e-15	HPCAL1	-16789	distal
chr5:140251358-140252113:PFDN1	0.031	0.043	1.29617814007113	3.38791024732606	0.934299444131194	1.7182220794075e-19	4.90294670358931e-15	PFDN1	50970	distal
chr1:28112580-28113431:EYA3	0.022	0.035	1.38924193177913	3.83198701998424	1.01606363243705	1.7215751723438e-19	4.91251475428304e-15	EYA3	-23885	distal
chr13:28573909-28575186:FLT1	0.035	0.049	1.48683793810421	3.45370445943233	0.84069333313492	1.74102757917135e-19	4.96802219716546e-15	FLT1	-78765	distal
chr3:126472128-126473991:ZXDC	0.045	0.059	1.43893148636523	3.28673640336243	0.813630475804416	1.78631637836918e-19	5.09725378567644e-15	ZXDC	1874	distal
chr18:2646260-2647106:SMCHD1	0.029	0.041	1.32646053863641	3.40428389705093	0.92077075066341	1.8856132629393e-19	5.38059744579731e-15	SMCHD1	-8632	distal
chr19:44741483-44742834:BCL3	0.036	0.048	1.19886112205803	2.89195618735083	0.823738981612655	1.90061850559686e-19	5.42341490572065e-15	BCL3	-5713	distal
chr11:61163860-61165366:VPS37C	0.04	0.054	1.46058595797451	3.46562570998045	0.859860419201933	2.01049443157547e-19	5.73694586050061e-15	VPS37C	-2244	distal
chr13:98509127-98510329:STK24	0.047	0.06	1.37993450063809	3.10380419853403	0.786040029502722	2.09284629628854e-19	5.97193690645936e-15	STK24	11669	distal
chr3:183380151-183382813:MCF2L2	0.048	0.062	1.40640755011865	3.09220222185898	0.765996441024958	2.40380517215447e-19	6.85925805874278e-15	MCF2L2	45164	distal
chr8:23538482-23539514:SLC25A37	0.02	0.031	1.31768597627892	3.75836726212448	1.03778151814628	2.42651856145784e-19	6.92407071511995e-15	SLC25A37	9678	distal
chr2:45935951-45936784:PRKCE	0.018	0.029	0.994724207701792	3.07624740922929	1.03105232706104	2.47156019368487e-19	7.05259701267977e-15	PRKCE	-64118	distal
chr9:131707626-131708987:RAPGEF1	0.023	0.035	1.21614510976921	3.20592393290085	0.924370408219168	2.55005866404223e-19	7.2765923978445e-15	RAPGEF1	734	distal
chr7:129072023-129073165:TNPO3	0.022	0.034	1.37501443044959	3.86607518633112	1.03482233250713	2.59832918719491e-19	7.41433233566069e-15	TNPO3	-16851	distal
chr1:246961617-246962803:AHCTF1	0.04	0.053	1.40051186509304	3.34030405303177	0.85445404502184	2.63848190098217e-19	7.52890810445262e-15	AHCTF1	-30194	distal
chr1:246961617-246962803:ZNF695	0.04	0.053	1.40051186509304	3.34030405303177	0.85445404502184	2.63848190098217e-19	7.52890810445262e-15	ZNF695	0	distal
chr20:47391882-47392612:ZMYND8	0.018	0.029	1.20336136042464	3.60032155336927	1.0620285837927	2.87561519123973e-19	8.20556794820256e-15	ZMYND8	-34994	distal
chr16:88025007-88025689:BANP	0.02	0.031	1.3548502588966	3.91597173725678	1.06184129731933	2.95356577563245e-19	8.4279999407672e-15	BANP	54990	distal
chr1:119646927-119648722:PHGDH	0.036	0.049	1.17234085473243	2.79148756173248	0.803513500699003	3.02434191083397e-19	8.62995964256473e-15	PHGDH	0	promoter
chr1:119646927-119648722:ZNF697	0.036	0.049	1.17234085473243	2.79148756173248	0.803513500699003	3.02434191083397e-19	8.62995964256473e-15	ZNF697	0	promoter
chr6:159959056-159960343:IGF2R	0.03	0.043	1.42686209516632	3.6511027524021	0.938480681681361	3.09790467105816e-19	8.83987097886447e-15	IGF2R	-8756	distal
chr8:102567783-102568504:ODF1	0.025	0.037	1.27633063321105	3.39912538980813	0.950506601572852	3.2733799849975e-19	9.34058978719037e-15	ODF1	7322	distal
chr17:2070243-2071857:HIC1	0.024	0.036	1.13963174537346	2.83175728511601	0.840643665389891	3.35290940404153e-19	9.56752698443252e-15	HIC1	13934	distal
chr17:2070243-2071857:SMG6	0.024	0.036	1.13963174537346	2.83175728511601	0.840643665389891	3.35290940404153e-19	9.56752698443252e-15	SMG6	0	distal
chr11:32829178-32830755:PRRG4	0.022	0.035	1.19456541492062	2.95143910755299	0.8484429018862	3.57061033909716e-19	1.01887366026137e-14	PRRG4	0	promoter
chr11:65940997-65942026:TSGA10IP	0.025	0.037	1.19657392263031	3.15237681970631	0.918682319125609	3.57191838434648e-19	1.01924691097327e-14	TSGA10IP	-3419	distal
chr12:93772005-93773808:CRADD	0.039	0.053	1.55120163797762	3.63610142606322	0.861735200200572	3.58478343414071e-19	1.02291795293205e-14	CRADD	94289	distal
chr10:87656464-87658157:PAPSS2	0.023	0.034	1.39359233304891	3.90725948161169	1.03574009971396	3.62057645546741e-19	1.03313149156762e-14	PAPSS2	-1456	distal
chr1:247434014-247435808:NLRP3	0.022	0.033	1.26993849950603	3.65411239687705	1.03585284182716	3.83047855750763e-19	1.0930270563848e-14	NLRP3	15220	distal
chr4:15781518-15782321:CD38	0.022	0.034	1.35997688143992	3.79124694536167	1.02162844636501	3.93772281662912e-19	1.12362920572512e-14	CD38	3241	distal
chr10:61397071-61398149:TMEM26	0.024	0.037	1.43243958637588	3.83363288596468	0.990703930934773	4.0465797547701e-19	1.15469153302365e-14	TMEM26	55301	distal
chr12:89162491-89163326:DUSP6	0.043	0.057	1.53113393936586	3.35156473324639	0.781750405546821	4.2075726873358e-19	1.20063086633127e-14	DUSP6	187845	distal
chr18:32084632-32087549:RNF138	0.075	0.088	1.59683870485872	3.29842417651511	0.727051449667777	4.27892578382026e-19	1.22099147241311e-14	RNF138	-4306	distal
chr17:1095001-1097152:ABR	0.038	0.052	1.3518659918192	3.1146646314123	0.806968989127047	4.49351356006435e-19	1.28222409436436e-14	ABR	11948	distal
chr2:32264330-32266065:NLRC4	0.031	0.044	1.4266599184015	3.56410871939526	0.911361220029266	4.99339580737064e-19	1.42486549363321e-14	NLRC4	0	promoter
chr15:50107495-50108629:ATP8B4	0.026	0.039	1.40531957798761	3.60974756001136	0.938459160112441	5.15754567582584e-19	1.4717056585969e-14	ATP8B4	5875	distal
chr12:111393432-111394481:SH2B3	0.037	0.05	1.24651114737648	2.96507544513605	0.819662096294947	5.23415480081841e-19	1.49356607241353e-14	SH2B3	-11467	distal
chr2:239910844-239912437:NDUFA10	0.041	0.054	1.34540536483487	3.05292685764751	0.789126849136132	5.44916167275632e-19	1.55491828332102e-14	NDUFA10	112869	distal
chr19:43780591-43781724:KCNN4	0.026	0.038	0.904812549983507	2.25853515161641	0.774574527141673	5.54485323142801e-19	1.58222386958798e-14	KCNN4	0	promoter
chr1:185373752-185374583:IVNS1ABP	0.02	0.031	1.31647759807519	3.86710129719187	1.07113007062137	5.67848090382294e-19	1.62035452590587e-14	IVNS1ABP	-56424	distal
chr16:31253510-31254258:ITGAM	0.027	0.039	1.32559672893848	3.57332884133545	0.975643711269545	5.74107218358107e-19	1.63821494758486e-14	ITGAM	-5732	distal
chr20:38152229-38153332:TGM2	0.03	0.042	1.25042100802368	3.12743157426066	0.875049372319824	6.05005627205944e-19	1.72638355723216e-14	TGM2	12040	distal
chr11:130123895-130124866:APLP2	0.038	0.051	1.50125956505305	3.37327518724917	0.806059353356849	6.83801165750228e-19	1.95122662646828e-14	APLP2	0	distal
chr11:130123895-130124866:ST14	0.038	0.051	1.50125956505305	3.37327518724917	0.806059353356849	6.83801165750228e-19	1.95122662646828e-14	ST14	-34696	distal
chr1:28110723-28111732:EYA3	0.031	0.044	1.52928888536894	3.65893710813921	0.881269030037059	7.28928984922794e-19	2.07999885847719e-14	EYA3	-22028	distal
chr13:30712731-30713767:ALOX5AP	0.044	0.057	1.44985320418586	3.29862989291845	0.811181596115764	7.41713604364594e-19	2.11647977005437e-14	ALOX5AP	0	promoter
chrX:47578682-47580036:SYN1	0.021	0.033	1.21791726246677	3.40529300776231	0.990032431842349	7.86494490321626e-19	2.24426202813276e-14	SYN1	0	distal
chrX:47578682-47580036:TIMP1	0.021	0.033	1.21791726246677	3.40529300776231	0.990032431842349	7.86494490321626e-19	2.24426202813276e-14	TIMP1	-2277	distal
chr14:92658635-92660565:LGMN	0.034	0.047	1.33457798409545	3.1774580582899	0.8394635626112	8.74028413336155e-19	2.49404007745472e-14	LGMN	88047	distal
chr14:92658635-92660565:RIN3	0.034	0.047	1.33457798409545	3.1774580582899	0.8394635626112	8.74028413336155e-19	2.49404007745472e-14	RIN3	0	distal
chr9:125631292-125633522:MAPKAP1	0.035	0.048	1.22389406494929	2.9649455746205	0.834212995697373	8.98350144652836e-19	2.56344213776687e-14	MAPKAP1	39121	distal
chr3:45972344-45973163:FYCO1	0.024	0.036	1.45993599773819	3.72803312198478	0.942619362054041	9.09124653895202e-19	2.59418719988996e-14	FYCO1	-13684	distal
chr19:14509619-14511550:DNAJB1	0.038	0.051	1.34503863390523	3.21965833283518	0.847514497191001	9.24514335457287e-19	2.63810165622737e-14	DNAJB1	6870	distal
chr7:130925221-130927397:MKLN1	0.048	0.061	1.37550454947615	2.97226220649594	0.741726887643249	9.44030942635562e-19	2.69379229481058e-14	MKLN1	-182699	distal
chr9:129776809-129778090:PTGES	0.072	0.085	1.43114921548647	2.87441352012784	0.672339498790127	1.01373065804083e-18	2.89268043271952e-14	PTGES	-23763	distal
chr17:56918831-56919604:TRIM25	0.024	0.036	1.49265176479732	4.01995843060511	1.00999407191262	1.03372568215872e-18	2.94973623403991e-14	TRIM25	-4794	distal
chr7:47474996-47475813:TNS3	0.022	0.034	1.07274611606203	2.83525625625084	0.887779559733418	1.0590920594106e-18	3.02211919152814e-14	TNS3	63788	distal
chr17:1588847-1590924:SLC43A2	0.027	0.039	1.1761175321737	3.08101345976827	0.907170990123889	1.1027341319882e-18	3.14665184562832e-14	SLC43A2	14161	distal
chr5:173781674-173782642:CPEB4	0.032	0.045	1.23135727530116	2.88394624252364	0.79960170245268	1.15309724639846e-18	3.29036299259801e-14	CPEB4	-105638	distal
chr1:160574516-160580861:CD84	0.094	0.104	1.47680744827509	2.86416646599015	0.641675530870123	1.19655693407725e-18	3.41437521138944e-14	CD84	0	promoter
chr17:78415972-78417639:PGS1	0.024	0.036	1.40405260417194	3.63237482766743	0.946283528763211	1.25959711798969e-18	3.59426037618359e-14	PGS1	37333	distal
chr22:35602034-35602817:MB	0.024	0.036	1.26907277591444	3.41440570223493	0.960116344107984	1.26751536181652e-18	3.61685508494344e-14	MB	12896	distal
chr1:25329682-25331214:RHD	0.05	0.063	1.65066001482002	3.74663660821856	0.840553968788067	1.34081863321049e-18	3.82602596986614e-14	RHD	0	distal
chr1:25329682-25331214:TMEM50A	0.05	0.063	1.65066001482002	3.74663660821856	0.840553968788067	1.34081863321049e-18	3.82602596986614e-14	TMEM50A	-6703	distal
chr3:56758323-56759647:ARHGEF3	0.032	0.044	1.26041369549618	2.92121592306583	0.794714251133215	1.42179683993903e-18	4.05709728276602e-14	ARHGEF3	15920	distal
chr8:96861161-96861827:CPQ	0.024	0.036	1.42338122130759	3.70651129974577	0.957636686143617	1.43137357837883e-18	4.08442450590399e-14	CPQ	0	distal
chr22:42439627-42440507:NFAM1	0.024	0.036	1.13777909732085	2.9476958638249	0.884898063715674	1.553082459664e-18	4.43172079865122e-14	NFAM1	-7233	distal
chr6:163354032-163356839:PACRG	0.046	0.058	1.37503673701657	3.0899434138926	0.784131053813672	1.59111318229125e-18	4.54024146566807e-14	PACRG	41255	distal
chr11:71996733-71997561:IL18BP	0.03	0.043	1.35660163490424	3.33302175525159	0.878665577243897	1.611567549154e-18	4.59860800151094e-14	IL18BP	-980	promoter
chr11:71996733-71997561:RNF121	0.03	0.043	1.35660163490424	3.33302175525159	0.878665577243897	1.611567549154e-18	4.59860800151094e-14	RNF121	0	distal
chr20:40339671-40340591	0.035	0.047	1.42336475318841	3.60543039908599	0.926324420599376	1.66273684885147e-18	4.74461959819766e-14	---	---	intergenic
chr12:54363115-54365036:GPR84	0.027	0.039	1.31925870635603	3.41275418588645	0.928015626421233	1.72824581949401e-18	4.93154944592616e-14	GPR84	0	promoter
chr5:86979621-86980557	0.02	0.03	1.30793686890556	3.96481577792552	1.10513642562146	1.73309551065332e-18	4.94538803964926e-14	---	---	intergenic
chr20:20780050-20781243:RALGAPA2	0.033	0.046	1.42986538709862	3.32547700819727	0.831982848414284	1.81167129443995e-18	5.16960403868438e-14	RALGAPA2	-67563	distal
chr2:20438258-20440136:RHOB	0.047	0.06	1.53722379769462	3.34675112770167	0.776686717793579	1.86417772323489e-18	5.31943113325075e-14	RHOB	-6938	distal
chr4:81421195-81422128:RASGEF1B	0.031	0.044	1.34018533205417	3.16739172218886	0.832521926143985	1.90734746383157e-18	5.44261598804338e-14	RASGEF1B	49108	distal
chr3:25603673-25604616:TOP2B	0.019	0.03	1.36726502894602	3.77208609383391	1.01139883799058	2.02663665532259e-18	5.78300769596302e-14	TOP2B	59756	distal
chr12:49824679-49826296:NCKAP5L	0.039	0.052	1.34547296258038	2.99936835650559	0.769893294501511	2.03574671880208e-18	5.80900326210174e-14	NCKAP5L	2129	distal
chr3:46221704-46223430:CCR1	0.029	0.041	1.45546440887326	3.60172780793744	0.906179739409326	2.07700818156913e-18	5.92674284610752e-14	CCR1	-13309	distal
chr3:46221704-46223430:CCR3	0.029	0.041	1.45546440887326	3.60172780793744	0.906179739409326	2.07700818156913e-18	5.92674284610752e-14	CCR3	0	distal
chr3:187773195-187774699:BCL6	0.036	0.048	1.42161700472483	3.32235244608352	0.835846003840641	2.1259674359992e-18	6.06644807862371e-14	BCL6	-27469	distal
chr14:73463217-73463978:NUMB	0.035	0.048	1.44264092399504	3.42583569516274	0.857508095065133	2.17673948956173e-18	6.21132613346439e-14	NUMB	-4601	distal
chr1:33433524-33434280:ZSCAN20	0.024	0.036	1.33941628278507	3.50883956712548	0.946607575085417	2.20564333107924e-18	6.29380324523461e-14	ZSCAN20	-38365	distal
chr19:47315058-47315910:C5AR1	0.034	0.046	1.37261227094087	3.26039196564429	0.844509811207019	2.30881918811304e-18	6.58821555328057e-14	C5AR1	5185	distal
chr12:29164341-29165426:FAR2	0.032	0.044	1.4721674745367	3.53694693877893	0.875945306452243	2.61732054847442e-18	7.46852418507175e-14	FAR2	15142	distal
chr2:111698708-111699959:ANAPC1	0.045	0.057	1.37070140996863	3.22160357116493	0.832477142350956	2.74896097837109e-18	7.8441601517819e-14	ANAPC1	180866	distal
chr19:40585437-40586377:LTBP4	0.021	0.033	1.31426241925053	3.55121415766137	0.975699009956605	2.80436185020919e-18	8.00224653957192e-14	LTBP4	-6789	distal
chr19:40585437-40586377:SHKBP1	0.021	0.033	1.31426241925053	3.55121415766137	0.975699009956605	2.80436185020919e-18	8.00224653957192e-14	SHKBP1	0	distal
chr14:94390223-94393048:SERPINA1	0.042	0.054	1.39981825873133	3.24729097896258	0.823617797256407	2.86046820683164e-18	8.16234602819409e-14	SERPINA1	0	promoter
chr2:60515548-60516782:BCL11A	0.033	0.045	1.22501468473826	2.88679871229233	0.804767538332753	3.07374496017029e-18	8.77093124384591e-14	BCL11A	34143	distal
chr2:8090702-8091579	0.039	0.05	1.39045269468137	3.34983685351067	0.863677435672138	3.1798741175217e-18	9.07377079434817e-14	---	---	intergenic
chr8:144003135-144004150:SPATC1	0.025	0.037	1.44607365659289	3.68118677491067	0.936406481159584	3.24864618174207e-18	9.27001187960099e-14	SPATC1	-8264	distal
chr10:17205911-17206935:TRDMT1	0.047	0.059	1.2313308773802	2.82032057144406	0.775789240655953	3.43975525470044e-18	9.81534161928771e-14	TRDMT1	-4230	distal
chr7:75876190-75877147:RHBDD2	0.029	0.041	1.45021330892376	3.61907213956263	0.914695726216823	3.50201087401487e-18	9.99298802900143e-14	RHBDD2	-1801	distal
chr20:2210711-2211655:TGM3	0.029	0.042	1.52135856469714	3.78548243323813	0.924463073007406	3.51502433571359e-18	1.00301219419587e-13	TGM3	-84346	distal
chr6:2793320-2794770:WRNIP1	0.04	0.052	1.50970353393099	3.52329916014276	0.849858463839281	3.54407975190212e-18	1.01130315720527e-13	WRNIP1	24548	distal
chr3:15805615-15806309:ANKRD28	0.02	0.031	1.43533541011672	4.1321626030489	1.07544639699926	3.65687666936815e-18	1.0434897576042e-13	ANKRD28	-7432	distal
chr2:98505026-98506613:INPP4A	0.043	0.056	1.50986022657035	3.44077810504714	0.82320546199958	3.7984954846782e-18	1.08390068655292e-13	INPP4A	-13436	distal
chr4:163590494-163592740:MARCH1	0.029	0.041	1.40440615698609	3.54326060230447	0.918047441533901	3.81715879048647e-18	1.08922626086531e-13	MARCH1	20794	distal
chr13:48160907-48162608:MED4	0.034	0.046	1.44526374899692	3.46048140026087	0.867209337979902	3.83631804277651e-18	1.09469335350628e-13	MED4	-65777	distal
chr12:122399222-122401162:CLIP1	0.052	0.065	1.35609344424395	2.87777916125772	0.718833886037515	3.87177649902563e-18	1.10481142399696e-13	CLIP1	-18663	distal
chr13:41007309-41008822:ELF1	0.025	0.037	1.36442384923434	3.63932928975257	0.972427571448805	3.89471772020104e-18	1.11135770145937e-13	ELF1	10492	distal
chr19:51784734-51785563:FPR3	0.039	0.051	1.41357388674513	3.30982425098538	0.83645804660436	3.90696832443782e-18	1.11485341137833e-13	FPR3	-9600	distal
chr12:113214742-113215486:IQCD	0.028	0.04	1.40166067077965	3.56931680797981	0.927946145595963	3.95011942507724e-18	1.12716657794579e-13	IQCD	5541	distal
chr1:153790532-153792199:SLC27A3	0.063	0.074	1.37747141943725	2.8823368984842	0.70749731861989	3.99818965111883e-18	1.14088341694676e-13	SLC27A3	15241	distal
chr5:140273176-140274030:PFDN1	0.024	0.035	1.5497529546536	4.36599447247911	1.07348809722041	4.26202877920428e-18	1.21616991214594e-13	PFDN1	29053	distal
chr2:96245552-96246312:TMEM127	0.022	0.034	1.22281146890556	3.26758938542742	0.941035781870276	4.57289596766534e-18	1.30487586437331e-13	TMEM127	14283	distal
chr1:116508234-116509619:CD58	0.027	0.039	1.35032070851532	3.50332913294058	0.938134292770632	4.74426258942215e-18	1.35377532989161e-13	CD58	61407	distal
chr2:112793317-112794624:IL1A	0.042	0.054	1.56526446215985	3.64869517104513	0.857718261076892	4.88786765566533e-18	1.3947530355441e-13	IL1A	-8728	distal
chr4:38075166-38076401:PTTG2	0.031	0.043	1.47712266344785	3.59662438767523	0.891909470932375	4.89944992549574e-18	1.39805803624021e-13	PTTG2	114732	distal
chr4:38075166-38076401:TBC1D1	0.031	0.043	1.47712266344785	3.59662438767523	0.891909470932375	4.89944992549574e-18	1.39805803624021e-13	TBC1D1	0	distal
chr5:172361345-172362181:SH3PXD2B	0.026	0.038	1.52890521142694	3.86559447935122	0.944103121722769	4.96810284947968e-18	1.41764814809903e-13	SH3PXD2B	0	distal
chr5:172361345-172362181:UBTD2	0.026	0.038	1.52890521142694	3.86559447935122	0.944103121722769	4.96810284947968e-18	1.41764814809903e-13	UBTD2	-77275	distal
chr2:42117857-42118804:EML4	0.044	0.056	1.37121456190561	3.15886051250628	0.810562085500299	5.22345764303136e-18	1.490513638439e-13	EML4	-50546	distal
chr16:21649862-21651512:IGSF6	0.02	0.031	1.32521779643354	3.51141288102931	0.956213470811107	5.2987020722848e-18	1.51198463632647e-13	IGSF6	1148	distal
chr16:21649862-21651512:METTL9	0.02	0.031	1.32521779643354	3.51141288102931	0.956213470811107	5.2987020722848e-18	1.51198463632647e-13	METTL9	0	distal
chrX:2320440-2321533:DHRSX	0.018	0.029	1.22457987269505	3.49686568283052	1.01538689383887	5.50219994672788e-18	1.5700527547988e-13	DHRSX	0	distal
chrX:2320440-2321533:ZBED1	0.018	0.029	1.22457987269505	3.49686568283052	1.01538689383887	5.50219994672788e-18	1.5700527547988e-13	ZBED1	179022	distal
chr6:42027744-42029011:CCND3	0.031	0.042	1.31245500191022	3.33959787389067	0.908136069952321	5.55349581099177e-18	1.5846900296665e-13	CCND3	19697	distal
chr1:219088752-219089427:LYPLAL1	0.025	0.036	1.25661226020505	3.36683800021509	0.952430460982159	5.58639956502893e-18	1.59407911588101e-13	LYPLAL1	-84417	distal
chr20:13009416-13010412:SPTLC3	0.018	0.029	1.26197739230367	3.51264131096315	0.996387599782758	5.75237921081682e-18	1.64144140780658e-13	SPTLC3	423	distal
chr17:74528261-74529104:CD300LB	0.034	0.046	1.42160294431288	3.46460595852463	0.882570515818348	5.97645938483261e-18	1.70538268546198e-13	CD300LB	2362	distal
chr7:139731085-139732807:HIPK2	0.032	0.044	1.1952336229685	2.89196652388055	0.826124817448664	5.98069881131932e-18	1.70659240580997e-13	HIPK2	-14073	distal
chr21:39370005-39370937:WRB	0.021	0.032	1.39078075689111	3.83356358707326	1.01560538504986	6.07066821974301e-18	1.73226517650367e-13	WRB	-9307	distal
chr1:115828010-115829705:NHLH2	0.018	0.029	1.23606348489418	3.34413146999008	0.958106616414624	6.1563642364023e-18	1.7567185348574e-13	NHLH2	11421	distal
chr10:104246652-104247939:GSTO1	0.04	0.053	1.48326312345627	3.39095078545616	0.822296228799783	6.5697024919193e-18	1.87466460606917e-13	GSTO1	-6255	distal
chr2:203656503-203657325:CD28	0.023	0.034	1.2802603544913	3.44730841455137	0.963733899871708	6.58230520915186e-18	1.87826079143148e-13	CD28	-49150	distal
chr3:122245695-122248225:CASR	0.026	0.038	1.27509523405623	3.2636544961052	0.906163597614133	7.03964097418082e-18	2.0087615519825e-13	CASR	-5723	distal
chr13:30736996-30738832:ALOX5AP	0.04	0.052	1.41285729581831	3.32387265311358	0.84158144095328	7.31964482600245e-18	2.0886606510998e-13	ALOX5AP	1489	distal
chr17:58534591-58535666:SEPT4	0.023	0.034	1.30376507614846	3.50051650597923	0.966096976110331	7.90783325862342e-18	2.25650022034819e-13	SEPT4	-2538	distal
chr3:53251979-53253179:TKT	0.026	0.037	1.42023776292381	3.76948228230301	0.978683889000896	8.07041030768768e-18	2.30289158129868e-13	TKT	2821	distal
chr1:31482870-31484051:SERINC2	0.035	0.048	1.43718573022222	3.47402990365739	0.876358700677957	8.17798904490644e-18	2.33358917396405e-13	SERINC2	69058	distal
chr15:40388738-40389465:KNSTRN	0.023	0.034	1.51925911227221	4.33995810861169	1.08382890957704	8.77886115993184e-18	2.50504803198655e-13	KNSTRN	5798	distal
chr5:150485550-150490495:NDST1	0.093	0.102	1.25207922657773	2.46464928007349	0.621451737132722	9.13260773386859e-18	2.6059896168594e-13	NDST1	-7283	distal
chr2:43212351-43214782:ZFP36L2	0.042	0.054	1.23604944304613	2.73961098377069	0.741936111236069	9.17800364083051e-18	2.61894333891099e-13	ZFP36L2	11827	distal
chr12:96047316-96048448:LTA4H	0.032	0.044	1.45146330721193	3.45942413294743	0.86321425202396	9.22708774271635e-18	2.63294948738411e-13	LTA4H	-3797	distal
chr20:29873896-29882451	0.029	0.041	1.23274862478583	2.8914041640744	0.801469993751629	1.01382099224395e-17	2.8929382013681e-13	---	---	intergenic
chr2:47299492-47301309:EPCAM	0.028	0.04	1.30466586686085	3.39642031700389	0.931771718624583	1.03549727339122e-17	2.95479146962185e-13	EPCAM	-43849	distal
chr13:30107056-30108007:KATNAL1	0.022	0.033	1.30499529934073	3.63719542228581	1.00848871802655	1.03981565797462e-17	2.96711398003057e-13	KATNAL1	199019	distal
chr13:26982924-26983552:USP12	0.018	0.028	1.27848905731696	3.71592776583035	1.04946417875064	1.06061340878636e-17	3.02646036197187e-13	USP12	188149	distal
chr1:23532784-23534040:E2F2	0.035	0.047	1.44972974060839	3.54252315565865	0.890871271839248	1.13108954133555e-17	3.22756400620098e-13	E2F2	-1565	distal
chr10:23432150-23433154:OTUD1	0.028	0.04	1.67638524843554	4.03212464948907	0.91088186169921	1.1659155693557e-17	3.3269400771565e-13	OTUD1	-6304	distal
chr12:124681188-124682946:SCARB1	0.028	0.041	1.29227014817417	3.15106464115454	0.856704319704448	1.18673156775475e-17	3.38633852858817e-13	SCARB1	134761	distal
chr1:198918879-198920501	0.027	0.038	1.4504971553555	3.67712630635938	0.932547917431305	1.19682752968869e-17	3.41514735596667e-13	---	---	intergenic
chr14:50927972-50928793:PYGL	0.019	0.03	1.38744869854361	3.61565734639961	0.951066393404647	1.20634881980511e-17	3.44231635731389e-13	PYGL	15663	distal
chr9:114995631-114996359:TNFSF8	0.025	0.037	1.511414350728	3.8667145950392	0.954448097110171	1.21047227136685e-17	3.45408262634532e-13	TNFSF8	-65037	distal
chr10:124680232-124681457:FAM53B	0.025	0.037	1.31256412671114	3.12474942161148	0.834813106659997	1.28529485790837e-17	3.66758887704153e-13	FAM53B	61513	distal
chr10:124680232-124681457:RP11-12J10.3	0.025	0.037	1.31256412671114	3.12474942161148	0.834813106659997	1.28529485790837e-17	3.66758887704153e-13	RP11-12J10.3	0	distal
chr5:177415903-177416863:F12	0.033	0.045	1.37294376126536	3.22889367242026	0.833602377884326	1.33055045704147e-17	3.79672572916783e-13	F12	-6328	distal
chr21:44967758-44968874:FAM207A	0.04	0.053	1.25983435169348	2.80880792023251	0.753122508618373	1.35654810837117e-17	3.87091002723714e-13	FAM207A	27747	distal
chr5:17118456-17119283:BASP1	0.046	0.058	1.48661481919262	3.29785275087228	0.78943300632602	1.41824116642958e-17	4.0469511684068e-13	BASP1	-97540	distal
chr2:112003861-112004870:MERTK	0.024	0.035	1.28187168873416	3.48421987373023	0.974639349074075	1.43374174692414e-17	4.09118207484804e-13	MERTK	0	distal
chr2:112003861-112004870:TMEM87B	0.024	0.035	1.28187168873416	3.48421987373023	0.974639349074075	1.43374174692414e-17	4.09118207484804e-13	TMEM87B	-50353	distal
chr1:228087757-228090835:ARF1	0.055	0.067	1.34260687989283	2.8624218600084	0.721390875002139	1.45091396816086e-17	4.140183008147e-13	ARF1	4608	distal
chr6:11525635-11526358:TMEM170B	0.029	0.04	1.54837086573331	4.08721639882719	0.997301215501226	1.5898029378795e-17	4.53650268323914e-13	TMEM170B	-11920	distal
chr12:54296542-54298412:NFE2	0.026	0.038	1.33463625961301	3.30642257737967	0.883292101091564	1.60672718477294e-17	4.58479602174958e-13	NFE2	-783	promoter
chr16:30713540-30714214:RP11-2C24.9	0.022	0.033	1.26327767715784	3.35698398809801	0.944916214437201	1.7155359947466e-17	4.89528196100941e-13	RP11-2C24.9	0	distal
chr16:30713540-30714214:SRCAP	0.022	0.033	1.26327767715784	3.35698398809801	0.944916214437201	1.7155359947466e-17	4.89528196100941e-13	SRCAP	6283	distal
chr17:2087352-2088369:HIC1	0.039	0.051	1.35305133172661	3.09558951570388	0.799538333877747	1.72897095911497e-17	4.93361863183457e-13	HIC1	31043	distal
chr17:2087352-2088369:SMG6	0.039	0.051	1.35305133172661	3.09558951570388	0.799538333877747	1.72897095911497e-17	4.93361863183457e-13	SMG6	0	distal
chr10:28402383-28403265:MPP7	0.024	0.035	1.44970177225914	3.99804411437494	1.02875750957301	1.78634418524367e-17	5.0973331325928e-13	MPP7	-120246	distal
chr19:15210069-15210944:NOTCH3	0.035	0.047	1.34225764705071	3.1562237213171	0.827373533530315	1.85992869014935e-17	5.30730651734116e-13	NOTCH3	-9089	distal
chr16:29156559-29158079:LAT	0.039	0.052	1.53358641900701	3.47092328588051	0.819391752578494	1.8600982170524e-17	5.30779026235903e-13	LAT	171142	distal
chr1:183583205-183583995:NCF2	0.028	0.039	1.49981280937739	3.84640177136667	0.955093943303303	1.91922772298591e-17	5.4765163075403e-13	NCF2	6586	distal
chr7:20199226-20199867:MACC1	0.019	0.029	1.17803828762587	3.41571441868154	1.01961755512721	1.9829391422684e-17	5.65831684246289e-13	MACC1	-14149	distal
chr12:49230575-49231490:TUBA1C	0.029	0.04	1.56143808421832	3.77743843647072	0.899283263319069	2.13757040702667e-17	6.09955715645059e-13	TUBA1C	2650	distal
chr9:90795222-90796513:SYK	0.021	0.032	1.36405247554779	3.72901564664748	1.00027785538885	2.14395543130594e-17	6.11777682323149e-13	SYK	-5274	distal
chr2:229282835-229283687:PID1	0.021	0.032	1.48098849794125	4.085253958032	1.03540477740208	2.16606427166501e-17	6.18086439919609e-13	PID1	-11551	distal
chr16:81480660-81483805:CMIP	0.056	0.067	1.25176467371958	2.70106819057395	0.716885654058117	2.19785627399393e-17	6.27158287784168e-13	CMIP	-11544	distal
chr11:35029866-35031279:CD44	0.033	0.044	1.24686835420564	3.13858280240099	0.881221223969223	2.23363424168627e-17	6.37367530865176e-13	CD44	-107591	distal
chr19:4539687-4540711:CTB-50L17.14	0.026	0.038	1.43292906353779	3.77505993550769	0.972824585157182	2.35505369963136e-17	6.72014573189808e-13	CTB-50L17.14	0	promoter
chr19:4539687-4540711:LRG1	0.026	0.038	1.43292906353779	3.77505993550769	0.972824585157182	2.35505369963136e-17	6.72014573189808e-13	LRG1	0	promoter
chr20:38167910-38169325:TGM2	0.031	0.043	1.32806357566856	3.27600070583939	0.877131634740799	2.37676092091526e-17	6.7820872878317e-13	TGM2	-2539	distal
chr10:131916686-131920408:PPP2R2D	0.014	0.024	1.0025362125552	2.90537622779935	0.963633206714301	2.50687940387602e-17	7.15338037896023e-13	PPP2R2D	16043	distal
chr6:137223434-137225372:IFNGR1	0.06	0.071	1.41394355991375	2.95801810371094	0.713386266160836	2.52689645590375e-17	7.21049903692134e-13	IFNGR1	-3986	distal
chr6:16727816-16728584:ATXN1	0.021	0.032	1.33013846597818	3.5834137960724	0.976006851791934	2.59142332697176e-17	7.39462646351391e-13	ATXN1	32872	distal
chr16:85025173-85026599:KIAA0513	0.018	0.029	1.25516959199999	3.43316147392008	0.975099982025389	2.85170608927027e-17	8.13734332573271e-13	KIAA0513	-1152	distal
chr15:91861016-91861882:SLCO3A1	0.027	0.038	1.49980491605561	3.87647415355442	0.964022898311878	2.94419807244221e-17	8.40126919971384e-13	SLCO3A1	7161	distal
chr19:11323665-11324914:RAB3D	0.056	0.068	1.49560116411745	3.08400581611695	0.710597533273989	2.96132895207803e-17	8.45015216475466e-13	RAB3D	14754	distal
chr19:11323665-11324914:TSPAN16	0.056	0.068	1.49560116411745	3.08400581611695	0.710597533273989	2.96132895207803e-17	8.45015216475466e-13	TSPAN16	0	distal
chr8:119601054-119602125:ENPP2	0.025	0.036	1.29154300969536	3.21866729070183	0.880467948760217	3.11886665627327e-17	8.89968600367578e-13	ENPP2	-8047	distal
chr20:37269626-37271431:GHRH	0.058	0.069	1.32427738180361	2.82601427135344	0.719060003247091	3.12065853850493e-17	8.90479913962382e-13	GHRH	-7792	distal
chr6:154354709-154355729:IPCEF1	0.024	0.035	1.399260420009	3.67978558656965	0.963852672632953	3.15775198270717e-17	9.01064528265492e-13	IPCEF1	1006	distal
chr19:54364378-54366186:LAIR1	0.044	0.055	1.35977988180235	3.04862450891904	0.778779553432927	3.38881456061212e-17	9.66998234870669e-13	LAIR1	0	promoter
chr6:16698989-16701554:ATXN1	0.055	0.068	1.54554588907618	3.23036751336745	0.732807929391508	3.44522035468319e-17	9.83093628208847e-13	ATXN1	59902	distal
chr6:14876879-14877737	0.031	0.042	1.54554873757824	3.76260974460806	0.903775648957724	3.45511959982014e-17	9.85918377808677e-13	---	---	intergenic
chr17:83103074-83106348:METRNL	0.043	0.054	1.01581368241242	2.32461301210943	0.721824119799049	3.67159784700749e-17	1.04769044564359e-12	METRNL	19002	distal
chr13:31950294-31951800:FRY	0.046	0.058	1.4485943132449	3.1946799396863	0.776606969252256	3.70338107199456e-17	1.05675978889365e-12	FRY	4469	distal
chr5:172411730-172413346:SH3PXD2B	0.02	0.03	1.43377517986895	3.78675702006248	0.975852670300862	3.90955106206588e-17	1.1155903955605e-12	SH3PXD2B	41012	distal
chr20:30811871-30816968	0.026	0.038	1.23687425797627	2.845351874394	0.781631460023934	4.00853694397814e-17	1.14383601696416e-12	---	---	intergenic
chr22:44171545-44173319:PARVB	0.038	0.05	1.35770880417449	3.03093874616339	0.773730315285949	4.08842042940117e-17	1.16663076952962e-12	PARVB	0	distal
chr22:44171545-44173319:PARVG	0.038	0.05	1.35770880417449	3.03093874616339	0.773730315285949	4.08842042940117e-17	1.16663076952962e-12	PARVG	0	promoter
chr6:109771181-109772695:FIG4	0.028	0.039	1.51388081954435	3.76878101708776	0.92370428082998	4.31909869368951e-17	1.2324548122443e-12	FIG4	54676	distal
chr13:113186098-113187796:PCID2	0.028	0.04	1.27357762245392	3.08889433716386	0.846746521930239	4.45785421520347e-17	1.27204870030831e-12	PCID2	20310	distal
chr5:170287309-170288233:LCP2	0.02	0.031	1.26849809057509	3.44626238461681	0.970855642421066	4.51228908105852e-17	1.28758168928005e-12	LCP2	9585	distal
chr6:137240017-137240727:IFNGR1	0.03	0.041	1.44237166028859	3.64362857103423	0.926969825617905	4.55706941126634e-17	1.30035975650485e-12	IFNGR1	-20569	distal
chr6:149210368-149211621:TAB2	0.017	0.027	1.18291163580171	3.19488321713089	0.942376916257581	4.73777453261269e-17	1.35192396288103e-12	TAB2	-105913	distal
chr1:182147053-182147848:ZNF648	0.026	0.038	1.46786875728188	3.82355498994254	0.966831140507595	5.21470179521599e-17	1.48801515726488e-12	ZNF648	-85342	distal
chr16:57628215-57630888:ADGRG1	0.022	0.033	1.06729370677397	2.76890409089325	0.866401711072204	5.2266344092042e-17	1.49142012866642e-12	ADGRG1	0	promoter
chr16:82192482-82193374:MPHOSPH6	0.036	0.048	1.52745244581804	3.60263739883959	0.864776841852253	5.36830918098522e-17	1.53184702479413e-12	MPHOSPH6	-22257	distal
chr18:13566644-13569438:LDLRAD4	0.064	0.076	1.32971245002435	2.60157694015537	0.628476826777464	5.52823732167631e-17	1.57748251974034e-12	LDLRAD4	-42026	distal
chr9:136075626-136077736:NACC2	0.04	0.052	1.30137325782076	2.99936667495434	0.797276566137149	5.84217329692329e-17	1.66706415027706e-12	NACC2	17549	distal
chr1:206467049-206468698:IKBKE	0.048	0.06	1.33892038300755	2.89025740745556	0.734022864367836	5.94143568071811e-17	1.69538867149291e-12	IKBKE	-1797	distal
chr1:111732914-111734440:FAM212B	0.043	0.055	1.43053436191018	3.21215075554526	0.793283541748875	5.99817975668141e-17	1.71158059356904e-12	FAM212B	4923	distal
chr1:111732914-111734440:RP4-773A18.10	0.043	0.055	1.43053436191018	3.21215075554526	0.793283541748875	5.99817975668141e-17	1.71158059356904e-12	RP4-773A18.10	0	distal
chr1:27624661-27627520:FGR	0.103	0.11	1.48245268013618	2.85939898511119	0.636609979828255	6.08146368393626e-17	1.73534566221121e-12	FGR	0	promoter
chr5:150081665-150083363:CSF1R	0.02	0.03	1.08208277969992	2.88941416135606	0.901525438631494	6.1167870750967e-17	1.74542519187884e-12	CSF1R	3064	distal
chr10:96655838-96657354:PIK3AP1	0.02	0.03	1.30184137163926	3.75776427521504	1.04749537932665	6.16415611017961e-17	1.75894194603975e-12	PIK3AP1	12257	distal
chr12:54306973-54308118:NFE2	0.024	0.035	1.39140809671844	3.55523444164866	0.929664957566296	6.44200219940113e-17	1.83822532759911e-12	NFE2	-5853	distal
chr13:48660206-48661150:CYSLTR2	0.025	0.036	1.40148213409492	3.62239123857672	0.944714298850778	6.46948401790348e-17	1.84606726450876e-12	CYSLTR2	6496	distal
chr16:50337268-50339609:BRD7	0.073	0.086	1.89592034709742	3.72105888753768	0.705088556996193	6.67948210746119e-17	1.90599021936405e-12	BRD7	29170	distal
chr2:66433313-66435459:MEIS1	0.026	0.038	1.15947998261783	2.81583709375507	0.821315637431785	6.8794152949525e-17	1.9630411544147e-12	MEIS1	0	promoter
chr15:70462557-70463915	0.044	0.056	1.36368622785471	2.94932346694076	0.740567000844445	8.02024444995867e-17	2.28857675379571e-12	---	---	intergenic
chr7:467413-469230:PDGFA	0.026	0.037	1.38156132347691	3.406756705042	0.88780955077041	8.07266429006702e-17	2.30353475517062e-12	PDGFA	50164	distal
chr1:44671979-44672850:TMEM53	0.027	0.039	1.39380712598948	3.28667938158609	0.840553600054317	8.62616422544801e-17	2.46147596173159e-12	TMEM53	1593	distal
chr8:47368854-47370431:SPIDR	0.038	0.05	1.52480844128693	3.5415235645346	0.847002431967771	8.66454090117228e-17	2.47242674614951e-12	SPIDR	107924	distal
chr2:85587471-85588530:VAMP5	0.02	0.03	1.27560001279405	3.39513951850962	0.949661968488055	9.68635996259199e-17	2.76400281532562e-12	VAMP5	3064	distal
chr11:86047083-86048034:PICALM	0.02	0.03	1.32533834449959	3.63812417753189	0.996100797653338	1.10103629163634e-16	3.14180705818429e-12	PICALM	20746	distal
chr7:76507669-76508520:UPK3B	0.037	0.049	1.60781973292131	3.57833041355798	0.811977438649584	1.17488284195829e-16	3.35252818952798e-12	UPK3B	-1908	distal
chr12:9117926-9118774:A2M	0.037	0.049	1.38666457561542	3.23944487853996	0.828879544991309	1.19269152572606e-16	3.40334526865932e-12	A2M	-1770	distal
chr1:243286439-243288362:SDCCAG8	0.032	0.044	1.48286820736581	3.52121831455669	0.864703898133594	1.27911668308352e-16	3.64995945517882e-12	SDCCAG8	30384	distal
chr1:16715708-16729077:NBPF1	0.054	0.065	1.28802193128375	2.84532318954271	0.749003977308797	1.28490376235722e-16	3.66647288588633e-12	NBPF1	-102222	distal
chr11:116986312-116987280:SIK3	0.029	0.041	1.48639969891643	3.66018099903435	0.90632775534231	1.38798698085317e-16	3.96062084986451e-12	SIK3	111141	distal
chr19:3141762-3142967:GNA15	0.041	0.053	1.35090974425472	2.97661320233181	0.758321088400715	1.42053720420581e-16	4.05350291220128e-12	GNA15	5570	distal
chr7:5670116-5671174:FSCN1	0.026	0.037	1.41131414027809	3.6010910310429	0.932156385893854	1.42469974856189e-16	4.06538073252136e-12	FSCN1	77294	distal
chr7:5670116-5671174:RNF216	0.026	0.037	1.41131414027809	3.6010910310429	0.932156385893854	1.42469974856189e-16	4.06538073252136e-12	RNF216	0	distal
chr19:55397943-55399129:RPL28	0.021	0.032	1.25413597476681	3.27526712332474	0.923440019082581	1.46148358008007e-16	4.17034339575849e-12	RPL28	0	distal
chr19:55397943-55399129:UBE2S	0.021	0.032	1.25413597476681	3.27526712332474	0.923440019082581	1.46148358008007e-16	4.17034339575849e-12	UBE2S	8642	distal
chr3:4473977-4476190:SUMF1	0.038	0.049	1.32069833239988	3.10064609105404	0.821292237370707	1.56435805874943e-16	4.46389572064151e-12	SUMF1	-6697	distal
chrX:46628535-46629428:CHST7	0.023	0.033	1.3124432163015	3.27059839706046	0.885020295059141	1.64434889083333e-16	4.69214955999291e-12	CHST7	54752	distal
chrX:46628535-46629428:SLC9A7	0.023	0.033	1.3124432163015	3.27059839706046	0.885020295059141	1.64434889083333e-16	4.69214955999291e-12	SLC9A7	0	distal
chr22:44603567-44606373:PRR5	0.025	0.035	1.32427684496215	3.30412059512702	0.888936582054471	1.674997152765e-16	4.77960437541493e-12	PRR5	-62174	distal
chr10:101070910-101072398:KAZALD1	0.043	0.054	1.35314631896499	3.01460718575518	0.770667802024086	1.68515002093593e-16	4.80857558474069e-12	KAZALD1	9070	distal
chr6:14727092-14729954	0.041	0.053	1.43536400459486	3.08210551320423	0.745176050694997	1.75406208521911e-16	5.00521616017273e-12	---	---	intergenic
chr18:54260608-54262477:POLI	0.028	0.039	1.34548517966511	3.30069523661127	0.874683515169008	1.76338447059452e-16	5.03181758684147e-12	POLI	-6927	distal
chr16:72787261-72788859:ZFHX3	0.041	0.053	1.13638581320459	2.49717804924626	0.711019039700472	1.83453608834072e-16	5.23484872808024e-12	ZFHX3	0	distal
chr13:24279637-24281226:RP11-307N16.6	0.022	0.033	1.1997666467788	2.9995478545326	0.862486424295223	1.8351967992466e-16	5.23673406665017e-12	RP11-307N16.6	0	distal
chr13:24279637-24281226:SPATA13	0.022	0.033	1.1997666467788	2.9995478545326	0.862486424295223	1.8351967992466e-16	5.23673406665017e-12	SPATA13	8919	distal
chr5:140321487-140322404:PFDN1	0.038	0.05	1.45704921024318	3.18081512839776	0.766857497656067	1.96034734420619e-16	5.59385114669235e-12	PFDN1	-18367	distal
chr5:39271997-39275418:FYB1	0.076	0.086	1.58671703694181	3.19784848221457	0.698527849631786	2.06710859583992e-16	5.89849437822922e-12	FYB1	-1341	distal
chr15:67023946-67024920:SMAD3	0.02	0.031	1.30498405763829	3.57094209197093	0.987734769617698	2.16038656919124e-16	6.16466307518719e-12	SMAD3	-40925	distal
chr17:73142730-73143580:SSTR2	0.021	0.031	1.31728083782472	3.5950681078329	0.987653346120321	2.16178066645964e-16	6.16864113174257e-12	SSTR2	-21432	distal
chr10:71868067-71868759:PSAP	0.025	0.036	1.28944164996779	3.20443431938293	0.876915911727034	2.17358789897663e-16	6.20233306972981e-12	PSAP	-16693	distal
chr10:69054030-69058102:SRGN	0.071	0.081	1.42314845067758	2.90687448060651	0.689132113489912	2.19919470543169e-16	6.27540209194932e-12	SRGN	-30016	distal
chr8:102978213-102980255:ATP6V1C1	0.058	0.071	1.62536765566086	3.28745113308083	0.707600756542277	2.29498351324646e-16	6.54873545504877e-12	ATP6V1C1	-40808	distal
chr4:56958053-56958727:POLR2B	0.02	0.031	1.3524008409894	3.51569429879123	0.940813911191263	2.31933676714633e-16	6.61822746505206e-12	POLR2B	-19015	distal
chr4:56958053-56958727:REST	0.02	0.031	1.3524008409894	3.51569429879123	0.940813911191263	2.31933676714633e-16	6.61822746505206e-12	REST	0	distal
chr11:122748849-122749626:CRTAM	0.031	0.043	1.35338049929176	3.12073906938799	0.808168515908581	2.37062993560339e-16	6.76459252124428e-12	CRTAM	-88874	distal
chr11:122748849-122749626:UBASH3B	0.031	0.043	1.35338049929176	3.12073906938799	0.808168515908581	2.37062993560339e-16	6.76459252124428e-12	UBASH3B	0	distal
chr8:12757055-12758303:LONRF1	0.046	0.058	1.53136301073732	3.42382738369491	0.805380680856809	2.49685265569047e-16	7.12476905301275e-12	LONRF1	-1566	distal
chr21:43345701-43346805:SIK1	0.021	0.032	1.12523935903136	2.81139664370968	0.842694417468711	2.53319442661532e-16	7.22847029634681e-12	SIK1	80384	distal
chr8:124629531-124630555:MTSS1	0.029	0.039	1.30471014308342	3.3017944982448	0.900353288814059	2.57397662270255e-16	7.34484229288174e-12	MTSS1	-60691	distal
chr11:67283100-67284527:ADRBK1	0.033	0.044	1.3299905136092	3.11744085558724	0.82142384564484	2.69365824667967e-16	7.68635380690042e-12	ADRBK1	0	distal
chr11:67283100-67284527:ANKRD13D	0.033	0.044	1.3299905136092	3.11744085558724	0.82142384564484	2.69365824667967e-16	7.68635380690042e-12	ANKRD13D	-4020	distal
chr7:134173995-134175240:LRGUK	0.024	0.035	1.48793423371003	3.82375939916576	0.955209600246921	2.80840236124776e-16	8.01377613782049e-12	LRGUK	46697	distal
chr13:50222406-50223204	0.024	0.035	1.32440606746993	3.22726172063127	0.862861310397643	2.85877929881283e-16	8.15752672916241e-12	---	---	intergenic
chr21:34865372-34866378:RUNX1	0.027	0.038	1.22520010974754	2.98064970769579	0.839068839758017	2.94926651671957e-16	8.41573200545930e-12	RUNX1	20805	distal
chr5:120463063-120465591:PRR16	0.026	0.037	1.00797369081836	2.38824006887613	0.754795731661706	3.04335314788738e-16	8.68420820749664e-12	PRR16	0	promoter
chr15:89781022-89782817:MESP2	0.028	0.04	1.36500832216337	3.11115204421894	0.797697468365698	3.06436502343581e-16	8.7441655943741e-12	MESP2	4665	distal
chr20:1618562-1620610:RP4-576H24.4	0.033	0.044	1.5075047377722	3.5527317403516	0.860480027525616	3.06783566083497e-16	8.7540690581926e-12	RP4-576H24.4	0	promoter
chr20:1618562-1620610:SIRPB1	0.033	0.044	1.5075047377722	3.5527317403516	0.860480027525616	3.06783566083497e-16	8.7540690581926e-12	SIRPB1	0	promoter
[truncated: 1,535 more rows]
