# Supplementary material for: Epigenetic Landscapes of Single-Cell Chromatin Accessibility and Transcriptomic Immune Profiles of T Cells in COVID-19 Patients
Source: Front Immunol. 2021 Feb 24;12:625881. doi: 10.3389/fimmu.2021.625881 (PMC7943924; doi:10.3389/fimmu.2021.625881)
Supplement: Supplementary file 10 [file Table_10.XLS]

Feature	pct.1	pct.2	HCs_Mean_Counts	MPs_Mean_Counts	log2FC(MPs_Mean_Counts/HCs_Mean_Counts)	Pvalue	AdjustPvalue	gene	distance	peak_type
chr4:184963655-184969133:HELT	0.06	0.181	0.697032058916025	2.40970927028321	1.00663491340772	1.06914232767173e-47	3.05079763201129e-43	HELT	-49708	distal
chr4:186201548-186205074:CYP4V2	0.213	0.079	2.18145311887428	0.737552969069331	-0.872628903668701	3.07100732841427e-42	8.76311941163013e-38	CYP4V2	10029	distal
chr1:167617057-167618174:RCSD1	0.136	0.038	4.5799247865809	1.28331524742821	-1.28911561572375	1.79566024398359e-35	5.12391650620718e-31	RCSD1	-11919	distal
chr3:190616622-190617754:IL1RAP	0.1	0.021	3.63037973429561	0.835527571883102	-1.33493572712194	2.59101849787458e-32	7.39347128368511e-28	IL1RAP	52440	distal
chr17:16997386-16998030:TNFRSF13B	0.063	0.008	3.66900282325656	0.377469713056393	-1.76109386288263	7.28680856203267e-30	2.07929082317602e-25	TNFRSF13B	-25269	distal
chr2:157468543-157470434:CYTIP	0.174	0.069	3.38293448931018	1.43641800120716	-0.847135446632965	3.85424968644425e-29	1.09981014802687e-24	CYTIP	-24402	distal
chr6:24948313-24952618:RIPOR2	0.204	0.093	2.2618548481193	0.97043314189325	-0.727179785136655	1.52087470659922e-28	4.33981597528087e-24	RIPOR2	-12262	distal
chr20:64285535-64287101:PCMTD2	0.061	0.147	1.15862845045902	3.12902075486483	0.935684726585484	7.91027586429743e-28	2.25719721787727e-23	PCMTD2	29768	distal
chr7:102671218-102672106:POLR2J2	0.021	0.085	0.553649594904153	2.49946104969498	1.17147159073189	9.03733331251348e-28	2.57880306072572e-23	POLR2J2	0	promoter
chr7:102671218-102672106:RP11-577H5.5	0.021	0.085	0.553649594904153	2.49946104969498	1.17147159073189	9.03733331251348e-28	2.57880306072572e-23	RP11-577H5.5	0	promoter
chr17:36103096-36108845:CCL4	0.149	0.053	1.46694792210004	0.543177744131378	-0.676823018346165	9.16801248261435e-28	2.61609236191401e-23	CCL4	0	promoter
chr12:12379511-12380717:BORCS5	0.102	0.027	1.31593872125606	0.357670696665278	-0.770463484736531	2.03648565167858e-27	5.81111180706482e-23	BORCS5	22094	distal
chr11:73994866-73996658:UCP2	0.15	0.056	2.17491399741125	0.870879650566792	-0.763000756182762	1.21703713152432e-26	3.47281545480465e-22	UCP2	-11560	distal
chr15:65818397-65820103:DENND4A	0.175	0.072	1.99726131990328	0.878123585225401	-0.674352873416919	1.64856226545229e-26	4.70417242446812e-22	DENND4A	-26274	distal
chr7:150667854-150669169:GIMAP2	0.096	0.024	1.28482816563038	0.366675348971748	-0.741415094753924	4.26285083824194e-26	1.21640448669234e-21	GIMAP2	-16531	distal
chr8:29490008-29491680:DUSP4	0.108	0.032	1.80047770971053	0.542666378712445	-0.860246850827225	4.83518470440089e-26	1.37971995540079e-21	DUSP4	-139341	distal
chr6:137715256-137716494:TNFAIP3	0.115	0.033	1.27728974591031	0.450768176132188	-0.650500857265399	1.17307498851999e-25	3.3473694797418e-21	TNFAIP3	-150694	distal
chr9:137150556-137151921:GRIN1	0.037	0.106	1.50341439710921	4.70807042226844	1.18910600981353	8.71065059462021e-25	2.48558414717488e-20	GRIN1	11076	distal
chr11:14577543-14579268:PSMA1	0.153	0.061	1.65789426891503	0.670687723493087	-0.669841617988127	1.66454290632831e-24	4.74977318320784e-20	PSMA1	-56848	distal
chr4:81490617-81492644:RASGEF1B	0.135	0.049	1.86247193536354	0.747103498676158	-0.712296472352859	9.64079559361997e-24	2.75100102263946e-19	RASGEF1B	-18703	distal
chr6:108564220-108566426:FOXO3	0.185	0.085	3.09421370499108	1.53716538507496	-0.690368843925071	1.28721250022398e-23	3.67306086938911e-19	FOXO3	3355	distal
chr5:88826753-88829565:MEF2C	0.174	0.082	4.05667770227087	1.76285669370941	-0.872029095156034	2.54550852884576e-23	7.26360858706138e-19	MEF2C	-890	promoter
chr19:246731-247568:PLPP2	0.018	0.069	0.698773308476507	3.72290174460617	1.4751801759143	4.11841461307564e-23	1.17518960984113e-18	PLPP2	43617	distal
chr6:150622749-150623722:PLEKHG1	0.177	0.084	8.34338443305362	3.71016393822558	-0.988167954763465	7.27841733721088e-23	2.07689638717312e-18	PLEKHG1	-59890	distal
chr1:109687319-109688565:GSTM1	0.024	0.081	0.686679913427804	2.51478625604281	1.05925074284732	1.29106716020633e-22	3.68406014164876e-18	GSTM1	0	promoter
chr1:109687319-109688565:GSTM2	0.024	0.081	0.686679913427804	2.51478625604281	1.05925074284732	1.29106716020633e-22	3.68406014164876e-18	GSTM2	0	distal
chr12:68358596-68360164:MDM1	0.118	0.043	2.84242588807141	1.05729872803503	-0.901266139590557	1.80827538109476e-22	5.15991379995389e-18	MDM1	-26216	distal
chr11:118226196-118230531:AMICA1	0.125	0.046	1.78442617007867	0.66705563814426	-0.740077784421393	1.92523544376946e-22	5.49365933879616e-18	AMICA1	-1103	distal
chr11:118226196-118230531:MPZL3	0.125	0.046	1.78442617007867	0.66705563814426	-0.740077784421393	1.92523544376946e-22	5.49365933879616e-18	MPZL3	0	distal
chr12:94674797-94678174:TMCC3	0.156	0.065	1.7691764118947	0.811853149175661	-0.611990934718831	3.50268951735944e-22	9.99492453778518e-18	TMCC3	-24236	distal
chr1:207335519-207337642:CD55	0.196	0.095	2.43881673058268	1.22753169389866	-0.626466271522277	3.92163916664672e-22	1.11903973620264e-17	CD55	13772	distal
chr2:42117857-42118804:EML4	0.097	0.03	2.8449990858381	0.94082219900892	-0.986315298055845	6.54695236219508e-22	1.86817285655237e-17	EML4	-50546	distal
chr12:47990023-47990935:COL2A1	0.072	0.018	4.21099806290354	0.857514878503251	-1.48818595182403	9.62387444467305e-22	2.74617257278745e-17	COL2A1	13551	distal
chr9:73151482-73156622:ANXA1	0.098	0.03	1.01321448169569	0.341440782511738	-0.585717512073696	1.3527327357369e-21	3.86002286142523e-17	ANXA1	0	promoter
chr12:52645000-52646411:KRT2	0.087	0.024	1.0667061690163	0.328111075120563	-0.637957480289561	2.7791142665206e-21	7.93020255951653e-17	KRT2	5753	distal
chr5:54609980-54611384:SNX18	0.122	0.046	3.33300386993804	1.26387927752153	-0.936570497328637	2.85292485641892e-21	8.14082107779138e-17	SNX18	92116	distal
chr17:36066180-36067356:CCL18	0.083	0.021	1.49388512190908	0.569146364752802	-0.66841508215228	2.93170631875152e-21	8.36562398055747e-17	CCL18	1901	distal
chr2:241035096-241037534:SNED1	0.155	0.252	2.40703551809901	4.39161893993784	0.662201548168266	7.16664167306806e-21	2.04500120140997e-16	SNED1	-25844	distal
chr2:7743629-7745476	0.07	0.015	1.34996343774646	0.405881643770577	-0.741163166478019	8.44767415255895e-21	2.4105438194327e-16	---	---	intergenic
chr2:207142325-207144769:KLF7	0.14	0.06	2.20533153986566	0.991232751694506	-0.686811723101161	1.06405349682592e-20	3.03627665319276e-16	KLF7	-8189	distal
chr2:218228764-218231495:ARPC2	0.089	0.026	1.35918578975591	0.429648397925291	-0.722628657742994	1.0911852907087e-20	3.11369722703727e-16	ARPC2	11555	distal
chr16:50337268-50339609:BRD7	0.056	0.01	1.02952102181392	0.202415134550599	-0.755204210187961	2.00783534837259e-20	5.72935816658118e-16	BRD7	29170	distal
chr12:124437389-124440088:NCOR2	0.041	0.104	0.75885166382498	1.91663137749828	0.729669245295114	3.23827037983792e-20	9.24040452886751e-16	NCOR2	-14836	distal
chr10:130300435-130302225:GLRX3	0.116	0.044	1.78389383407995	0.721315461015761	-0.693592673373528	4.60823564854785e-20	1.31496004231313e-15	GLRX3	164037	distal
chr3:105752420-105754579:CBLB	0.104	0.035	1.4285272662086	0.548798310910782	-0.648932399911912	4.70216162505197e-20	1.34176181970858e-15	CBLB	113802	distal
chr9:72304540-72307260:ZFAND5	0.105	0.036	1.63092415266919	0.661908611730187	-0.66272860685582	5.94652469742152e-20	1.69684082240923e-15	ZFAND5	57332	distal
chr14:24631503-24634923:GZMB	0.108	0.037	1.37058219711345	0.544463842716277	-0.618135321087256	6.00517388875007e-20	1.71357636915483e-15	GZMB	0	promoter
chr1:111470228-111471768:C1orf162	0.142	0.061	2.13253762341392	0.993805779476361	-0.651806956339844	7.75241464873669e-20	2.21215152001701e-15	C1orf162	-2024	distal
chr6:33027680-33030256:HLA-DOA	0.225	0.131	4.42901130775592	2.28536240146443	-0.724636968769555	8.34780159884963e-20	2.38204518623174e-15	HLA-DOA	-18069	distal
chr14:71398605-71399708:SIPA1L1	0.156	0.07	3.67256569521862	1.85530158433414	-0.710571813263904	8.69820776851636e-20	2.48203358674614e-15	SIPA1L1	-129617	distal
chr7:36784574-36785624:AOAH	0.096	0.031	1.44542923419113	0.554496643539967	-0.653640214960148	1.14719641527093e-19	3.2735249709756e-15	AOAH	-60026	distal
chrX:138356439-138357086	0.117	0.047	20.2304454510656	7.48631385128498	-1.32292470152249	2.39895206531252e-19	6.84540971836926e-15	---	---	intergenic
chr2:195648660-195651445:SLC39A10	0.159	0.072	2.67379236384802	1.42353775080911	-0.600155535058571	3.02061746274087e-19	8.61933192993107e-15	SLC39A10	-5302	distal
chr22:50010522-50012095:IL17REL	0.038	0.097	1.4040897115368	3.62754193336402	0.944755330437659	3.43582715577066e-19	9.80413278899158e-15	IL17REL	564	distal
chr19:39941096-39942527:PSMC4	0.104	0.038	2.25158890747641	0.855130031179353	-0.809624558745105	3.43875495525429e-19	9.81248726481812e-15	PSMC4	-28478	distal
chr7:106864553-106866009:PIK3CG	0.12	0.048	2.40846407939979	1.05168769693932	-0.732310635047649	3.92376705396254e-19	1.11964692884821e-14	PIK3CG	0	promoter
chr1:185566721-185569100:HMCN1	0.102	0.034	1.31648108214788	0.520486071034679	-0.60740230036064	5.72479658809645e-19	1.63357070641332e-14	HMCN1	-165451	distal
chr12:89162491-89163326:DUSP6	0.057	0.011	1.55431847528361	0.369000352078019	-0.899815595459438	5.86356550892685e-19	1.67316841797228e-14	DUSP6	187845	distal
chr12:10394388-10396216:KLRC4-KLRK1	0.109	0.039	1.43386436493834	0.592249254562581	-0.612182574842982	6.44280272234932e-19	1.83845375682238e-14	KLRC4-KLRK1	0	distal
chr12:10394388-10396216:KLRK1	0.109	0.039	1.43386436493834	0.592249254562581	-0.612182574842982	6.44280272234932e-19	1.83845375682238e-14	KLRK1	-4371	distal
chr5:56860772-56861433:MAP3K1	0.159	0.073	20.2756087923116	9.75458282833096	-0.984248851076579	6.54719416717373e-19	1.86824185560302e-14	MAP3K1	45199	distal
chr18:44507488-44508619:SETBP1	0.065	0.016	2.56250253125027	0.647755912095851	-1.11238849240169	6.8434676821542e-19	1.9527835031027e-14	SETBP1	-171554	distal
chr6:25055946-25057479:RIPOR2	0.107	0.041	2.65581066079412	0.977108688999797	-0.886799169725513	8.60171553629885e-19	2.45449952828288e-14	RIPOR2	-13929	distal
chr6:14094016-14095934:CD83	0.178	0.096	6.15659165364893	2.94184559817188	-0.860401396371719	9.2181929236816e-19	2.63041135077254e-14	CD83	-21322	distal
chr6:148198-149068:DUSP22	0.029	0.08	1.32123335344259	4.43822350584842	1.22824388196991	1.07464275923678e-18	3.06649311348216e-14	DUSP22	-143029	distal
chr11:47863068-47863788:NUP160	0.073	0.02	4.29457231174054	1.37705170817625	-1.15534086333546	1.09904576446889e-18	3.13612708891198e-14	NUP160	-14514	distal
chr6:32437043-32437948:HLA-DRA	0.106	0.041	3.15297569167866	1.19353309232968	-0.920888955889563	1.18780414519045e-18	3.38939912830095e-14	HLA-DRA	-1894	distal
chr18:22391421-22392227:CTAGE1	0.043	0.006	1.75980482885896	0.240243362133507	-1.1539430085475	2.4396049409343e-18	6.96141269895602e-14	CTAGE1	22640	distal
chr1:114340842-114343038:TRIM33	0.11	0.042	1.31705288421108	0.514351668313127	-0.613590700345156	2.9768057061011e-18	8.49431508235949e-14	TRIM33	168122	distal
chr13:18211476-18213779	0.212	0.122	3.29912063644259	1.56122787971315	-0.747205974640102	3.82584842427335e-18	1.0917058478664e-13	---	---	intergenic
chr16:9081167-9083047:C16orf72	0.055	0.011	1.56060347232986	0.424961166107769	-0.845561256011315	3.97970817005791e-18	1.13560972632602e-13	C16orf72	-8601	distal
chr12:44847544-44848940:NELL2	0.081	0.025	1.69081457536246	0.591634413914919	-0.757533979896697	6.56804839715679e-18	1.87419261012869e-13	NELL2	26714	distal
chr3:149145198-149146784:HPS3	0.126	0.055	2.96079788018274	1.2766663163969	-0.798868226450532	6.59721133247965e-18	1.88251425372307e-13	HPS3	15561	distal
chr9:7976049-7977851:TMEM261	0.145	0.066	1.77461842855405	0.827796655420465	-0.602183804841585	7.20883487271447e-18	2.05704103092907e-13	TMEM261	-175983	distal
chr13:22114380-22115558	0.128	0.054	1.96569281519181	0.927415502703134	-0.621701557758974	7.8514457554917e-18	2.24041004632956e-13	---	---	intergenic
chr1:169604497-169605511:F5	0.083	0.025	1.4702081675683	0.515323867901764	-0.705006452964524	8.30059094075484e-18	2.36857362494439e-13	F5	-17910	distal
chr1:169604497-169605511:SELP	0.083	0.025	1.4702081675683	0.515323867901764	-0.705006452964524	8.30059094075484e-18	2.36857362494439e-13	SELP	0	distal
chr12:89166364-89167067:DUSP6	0.067	0.019	3.43631046121494	0.931345496527633	-1.19975406180538	8.6653530546943e-18	2.47265849415702e-13	DUSP6	184104	distal
chrX:15749672-15752022:CA5B	0.103	0.038	1.65304144391112	0.665916964977063	-0.671330718870225	1.16422075212558e-17	3.32210391619036e-13	CA5B	0	promoter
chr2:28620003-28622420:PLB1	0.104	0.04	1.30268703161179	0.501490018787499	-0.616923456828842	1.30104346783481e-17	3.71252753546662e-13	PLB1	123933	distal
chr4:80058259-80059785:ANTXR2	0.149	0.073	2.65559835341256	1.22707989150876	-0.714954255321632	2.41680114871955e-17	6.89634207787124e-13	ANTXR2	12778	distal
chr3:28326250-28327116:AZI2	0.064	0.016	1.63655248367577	0.489027062648917	-0.824282740808172	2.49795587541852e-17	7.12791709050675e-13	AZI2	21513	distal
chr1:1098747-1100091:C1orf159	0.036	0.004	1.14743772878916	0.151593599193119	-0.898984621601617	2.52688946796287e-17	7.21047909683204e-13	C1orf159	6036	distal
chr17:74852106-74853074:GRIN2C	0.016	0.057	0.443329059528011	1.95276794707128	1.03266772970816	2.71690989701036e-17	7.75270239111906e-13	GRIN2C	6801	distal
chr11:59273110-59273986:MPEG1	0.074	0.024	4.1521315568787	1.28339283683214	-1.17399034896767	2.72310751007151e-17	7.77038727998904e-13	MPEG1	-60160	distal
chr2:41896214-41897176:C2orf91	0.043	0.007	1.73896483100645	0.288209317671806	-1.08826370945531	2.88542466780474e-17	8.23355928958082e-13	C2orf91	56119	distal
chr8:124261325-124263550:TMEM65	0.154	0.078	2.14976408106489	1.00650772826886	-0.650557061249783	3.2979585257026e-17	9.41072465309236e-13	TMEM65	109142	distal
chr6:32685391-32686198:HLA-DQB1	0.129	0.055	2.36087591225725	1.2146279639654	-0.601772917173492	4.40114774612847e-17	1.25586750935776e-12	HLA-DQB1	-17009	distal
chr5:118061962-118062604	0.122	0.052	20.622923185819	9.08213907585076	-1.10075981251769	4.81965725489978e-17	1.37528919768565e-12	---	---	intergenic
chr5:138565053-138566343:HSPA9	0.078	0.024	1.2418305711096	0.494203006442842	-0.58530107907233	5.2308345482805e-17	1.49261863835184e-12	HSPA9	9101	distal
chr5:115209082-115209833:PGGT1B	0.123	0.054	3.13257081464236	1.41221446080091	-0.776681363908968	5.95337304180354e-17	1.69879499747864e-12	PGGT1B	0	distal
chr5:115209082-115209833:TRIM36	0.123	0.054	3.13257081464236	1.41221446080091	-0.776681363908968	5.95337304180354e-17	1.69879499747864e-12	TRIM36	-28537	distal
chr14:65846411-65847973	0.068	0.019	1.21260883938499	0.385877622131951	-0.674948555810509	8.37455214650899e-17	2.38967845500634e-12	---	---	intergenic
chr11:130388543-130390321:ADAMTS8	0.062	0.015	1.29168318744556	0.42227999614826	-0.688202105192585	8.70528805556761e-17	2.48405394665622e-12	ADAMTS8	38672	distal
chr11:83061898-83063906:RAB30	0.166	0.087	5.57434028940877	2.82940743954566	-0.77972496502412	9.42187183689845e-17	2.68853112865897e-12	RAB30	7556	distal
chr11:60389098-60390025:MS4A14	0.085	0.029	4.14066480901023	1.63762840691999	-0.962713616079901	9.84134705894194e-17	2.80822838326908e-12	MS4A14	-5989	distal
chr11:60389098-60390025:MS4A7	0.085	0.029	4.14066480901023	1.63762840691999	-0.962713616079901	9.84134705894194e-17	2.80822838326908e-12	MS4A7	0	distal
chr4:26074504-26076779:SMIM20	0.117	0.049	2.1105910970664	0.970851031750546	-0.658370024457303	1.048912519331e-16	2.99307187391102e-12	SMIM20	160196	distal
chr16:23182261-23183195:SCNN1G	0.057	0.119	1.97269288059211	4.36218645394848	0.85105096456406	1.21159313992266e-16	3.45728102476932e-12	SCNN1G	0	promoter
chr5:142794591-142795733:ARHGAP26	0.049	0.009	2.65103413567	0.668773023747858	-1.12951741591219	1.48100893268168e-16	4.22605898940718e-12	ARHGAP26	23473	distal
chr1:231612205-231614110:DISC1	0.082	0.029	2.46210760517102	0.814045510894696	-0.932439914808015	1.65189794417376e-16	4.71369078369982e-12	DISC1	-12705	distal
chr1:231612205-231614110:TSNAX-DISC1	0.082	0.029	2.46210760517102	0.814045510894696	-0.932439914808015	1.65189794417376e-16	4.71369078369982e-12	TSNAX-DISC1	0	distal
chr3:31226246-31227806	0.147	0.073	2.60462771752351	1.26449489417403	-0.670660980503514	1.67988103539096e-16	4.7935405344881e-12	---	---	intergenic
chr7:75727593-75728689:HIP1	0.072	0.023	1.65010403180725	0.509448175000469	-0.812027770268656	1.7326684368088e-16	4.94416938443392e-12	HIP1	10252	distal
chr11:35077503-35079051:CD44	0.123	0.054	1.89474484962487	0.9183030293763	-0.593605553739035	1.74288388222114e-16	4.97331915791802e-12	CD44	-59819	distal
chr4:158809444-158812341:FNIP2	0.066	0.019	1.51851631224035	0.489157130253555	-0.758078085552768	2.51050909808436e-16	7.16373771138371e-12	FNIP2	40307	distal
chr4:98446328-98448097:RAP1GDS1	0.116	0.051	2.52144735780764	1.06132304081135	-0.77259790106117	2.57641062387305e-16	7.35178771522175e-12	RAP1GDS1	184811	distal
chr5:163914823-163917300	0.251	0.157	5.13074557096777	3.04005160277648	-0.601688812965544	2.60349562438427e-16	7.42907476418052e-12	---	---	intergenic
chr4:88613134-88614058:HERC3	0.06	0.015	1.43536872519806	0.450991772635117	-0.74710087991222	2.64031988309452e-16	7.53415278641021e-12	HERC3	7341	distal
chr4:88613134-88614058:RP11-2I7.1	0.06	0.015	1.43536872519806	0.450991772635117	-0.74710087991222	2.64031988309452e-16	7.53415278641021e-12	RP11-2I7.1	0	distal
chr19:38864206-38866177:RINL	0.169	0.09	2.37713274934245	1.2489578228906	-0.586542285379826	2.7800072319632e-16	7.932750636407e-12	RINL	10604	distal
chr9:121353274-121354405:STOM	0.091	0.033	1.55133973315446	0.623018838536844	-0.652575273684829	3.07811399387279e-16	8.78339828151599e-12	STOM	15800	distal
chr22:19191335-19191993:CLTCL1	0.156	0.078	20.9612604157014	9.55166496135243	-1.0574901951832	3.08536213466411e-16	8.80408085126403e-12	CLTCL1	0	distal
chr22:19191335-19191993:SLC25A1	0.156	0.078	20.9612604157014	9.55166496135243	-1.0574901951832	3.08536213466411e-16	8.80408085126403e-12	SLC25A1	-12506	distal
chr11:128304276-128306084	0.063	0.017	1.57447319683262	0.523341729532851	-0.757037633848854	4.07040853788242e-16	1.16149107628475e-11	---	---	intergenic
chr6:135879800-135881196:PDE7B	0.092	0.034	2.37512708178508	0.95840830999104	-0.785260239327601	4.08552551052526e-16	1.16580470442838e-11	PDE7B	28105	distal
chr8:143553065-143554227:GSDMD	0.025	0.071	0.803224691615623	2.29034640086639	0.867660300278108	5.25717254696771e-16	1.50013418627724e-11	GSDMD	0	promoter
chr7:36776723-36778259:AOAH	0.058	0.016	1.52262085356207	0.404746079746368	-0.844614013381927	5.32520498440776e-16	1.51954724230075e-11	AOAH	-52175	distal
chr1:192575206-192576189:RGS1	0.125	0.055	2.08471756134022	1.04144774577694	-0.595545761489853	5.4011031795312e-16	1.54120479227923e-11	RGS1	0	promoter
chr8:90553830-90554484:TMEM64	0.127	0.057	21.5371675266478	8.86160331392438	-1.19241208259376	5.62079287534008e-16	1.60389324697829e-11	TMEM64	91421	distal
chr1:23727259-23728955:ELOA	0.092	0.037	5.746329296127	2.09519611028945	-1.12407191881593	5.65415986685113e-16	1.61341451800597e-11	ELOA	-14200	distal
chr11:35046624-35048689:CD44	0.094	0.036	1.57893517935629	0.633472501713776	-0.65883334365214	6.42207893154022e-16	1.832540223115e-11	CD44	-90181	distal
chr10:62528330-62529050:ZNF365	0.064	0.02	3.63507426731762	1.04390786990052	-1.18126228760005	7.12733508549788e-16	2.03378506664682e-11	ZNF365	7883	distal
chr2:98026873-98028022:TMEM131	0.123	0.057	4.82179719271339	2.32275354452659	-0.809085293483943	8.16474012917684e-16	2.32980859586061e-11	TMEM131	-30983	distal
chr17:68312201-68313971:ARSG	0.142	0.068	8.24426622101179	3.26176956497187	-1.11710621953859	8.42849549732224e-16	2.4050711901609e-11	ARSG	20684	distal
chr9:277198-279163:DOCK8	0.086	0.031	1.6023791709208	0.601645609186663	-0.700276217698702	8.43751272497378e-16	2.40764425607127e-11	DOCK8	4129	distal
chr8:19474842-19476145:CSGALNACT1	0.081	0.027	1.44041436894085	0.592205395389014	-0.616099673916081	9.39051566023632e-16	2.67958364364843e-11	CSGALNACT1	125720	distal
chr2:39491898-39493178:MAP4K3	0.118	0.052	3.56915881473901	1.78944810208485	-0.711948878412028	1.19118040817043e-15	3.39903329471433e-11	MAP4K3	-54587	distal
chr9:7935402-7936506:TMEM261	0.074	0.024	1.79227360367825	0.710284292299165	-0.707204155093023	1.22725898616083e-15	3.50198351700993e-11	TMEM261	-135336	distal
chr15:94272137-94273277:MCTP2	0.062	0.017	1.77981262536616	0.624457086009685	-0.775030008791441	1.30282326775529e-15	3.71760619453972e-11	MCTP2	-24989	distal
chr3:57463655-57464302:DNAH12	0.122	0.055	19.7828248038376	8.37220313525023	-1.14893162988752	1.48977852822003e-15	4.25108303027586e-11	DNAH12	80042	distal
chr19:50657812-50659440:C19orf81	0.066	0.124	0.910970858446197	1.97279250528616	0.637512991704783	1.88788372398278e-15	5.38707620638486e-11	C19orf81	8368	distal
chr6:168877645-168878487	0.04	0.007	1.48841245698358	0.26987813307449	-0.970535581587405	1.88817906396257e-15	5.3879189590172e-11	---	---	intergenic
chr6:163667331-163668548	0.131	0.062	3.43234530342438	1.74940497633469	-0.688950853730722	2.00971637693696e-15	5.73472568158961e-11	---	---	intergenic
chr11:10502412-10504457:AMPD3	0.061	0.017	2.09359018285504	0.657747142027084	-0.900058123545035	2.1005836390611e-15	5.99401541406085e-11	AMPD3	0	distal
chr11:10502412-10504457:MTRNR2L8	0.061	0.017	2.09359018285504	0.657747142027084	-0.900058123545035	2.1005836390611e-15	5.99401541406085e-11	MTRNR2L8	4732	distal
chr14:104875496-104877682:CEP170B	0.036	0.086	1.0860888723999	2.80677971456743	0.867770467002769	2.25669966034091e-15	6.43949248078277e-11	CEP170B	10184	distal
chr19:14459520-14460256:PKN1	0.054	0.013	1.48705627341339	0.419896956250781	-0.80865291579029	3.50190061393759e-15	9.99267340187092e-11	PKN1	0	distal
chr19:14459520-14460256:PTGER1	0.054	0.013	1.48705627341339	0.419896956250781	-0.80865291579029	3.50190061393759e-15	9.99267340187092e-11	PTGER1	15106	distal
chr1:100712497-100714012:VCAM1	0.08	0.028	1.66240793241628	0.64811173444573	-0.691917583015122	4.39483060163017e-15	1.25406491217517e-10	VCAM1	-5730	distal
chr17:5241848-5243386:SCIMP	0.13	0.066	5.02009655181462	2.09733170076823	-0.958760732475421	4.42299814568092e-15	1.26210252087005e-10	SCIMP	-6989	distal
chr7:121530128-121531330:FAM3C	0.073	0.023	1.39644056914895	0.541726693103209	-0.636346125405361	4.47261024886574e-15	1.27625933451384e-10	FAM3C	-133795	distal
chr1:192936312-192937827:UCHL5	0.033	0.004	1.133528144484	0.192784055524012	-0.838908264292896	4.63301735526851e-15	1.32203150232587e-10	UCHL5	121522	distal
chr8:81106121-81109692:PAG1	0.113	0.049	2.25971629894317	1.11948219572654	-0.621034561271733	5.18893239375475e-15	1.48066185855792e-10	PAG1	2376	distal
chr14:52175484-52176940:PTGDR	0.07	0.021	1.86120795106274	0.721620577401347	-0.732857129077571	5.22906072392228e-15	1.49211247757122e-10	PTGDR	-90773	distal
chr8:55883387-55886509:LYN	0.205	0.122	3.17541378179412	1.76307496549448	-0.595644470452872	5.7782350235856e-15	1.64881936398015e-10	LYN	3553	distal
chr13:42377459-42378802:AKAP11	0.163	0.09	5.50083154668516	2.82187248140364	-0.766344627776072	6.14619020972441e-15	1.75381537634486e-10	AKAP11	105307	distal
chr3:42066383-42068339:TRAK1	0.13	0.064	5.68270407080184	2.9335785878997	-0.764589581845127	6.56331502374238e-15	1.87284194202489e-10	TRAK1	-18861	distal
chr3:183349257-183350757:MCF2L2	0.04	0.008	1.62450107597017	0.292429193832808	-1.02195794483926	7.22619627410513e-15	2.0619951068159e-10	MCF2L2	77220	distal
chr6:106257446-106258088:ATG5	0.115	0.052	20.4504261737897	8.52588154874669	-1.17108179677389	7.39834617658369e-15	2.11111808148816e-10	ATG5	58120	distal
chr22:21816375-21817698:MAPK1	0.116	0.054	1.97041310652107	0.921017869463055	-0.628792646872522	8.9785359564867e-15	2.56202523518348e-10	MAPK1	49742	distal
chr17:61139036-61139737:BCAS3	0.065	0.02	2.22986853387595	0.710481411848074	-0.917073017618895	9.07568851717198e-15	2.58974771837502e-10	BCAS3	0	distal
chr8:53979686-53980345:TCEA1	0.181	0.098	19.4354541736406	9.98869931426997	-0.895053676606735	9.36373015925311e-15	2.67194040094287e-10	TCEA1	41780	distal
chr3:125632647-125633765:OSBPL11	0.076	0.027	2.31724529510241	0.912489201830453	-0.794534094584328	1.03873283423086e-14	2.96402414247776e-10	OSBPL11	-37558	distal
chr3:109806782-109807606	0.032	0.004	1.03981367672571	0.117545954781595	-0.868103219799923	1.0927060548881e-14	3.11803672762319e-10	---	---	intergenic
chr1:111475610-111477596:C1orf162	0.088	0.035	2.16576655007569	0.918794348842847	-0.722354776504688	1.20166513004279e-14	3.4289514485771e-10	C1orf162	1742	distal
chr18:45938221-45939269:EPG5	0.043	0.009	1.4032274639889	0.289261662262312	-0.898428109351829	1.31713057422429e-14	3.75843209354901e-10	EPG5	28005	distal
chr1:193478994-193479802	0.075	0.027	1.85199914526837	0.69649034232662	-0.749420332223697	1.32017468830719e-14	3.76711847308456e-10	---	---	intergenic
chr3:112813511-112814714:CD200R1L	0.098	0.041	3.86610214888129	1.85716876580683	-0.768180350373382	1.53884531932777e-14	4.39109511870179e-10	CD200R1L	14653	distal
chr22:49944024-49946110:PIM3	0.075	0.133	1.02693499821732	2.16853741722173	0.644517228645048	1.57107313731538e-14	4.48305719732943e-10	PIM3	-14403	distal
chr11:65791536-65792257:OVOL1	0.061	0.019	3.45148333048538	1.06190235167973	-1.11031014272287	1.60105899750288e-14	4.56862184937445e-10	OVOL1	-1452	distal
chr3:46095125-46095876:XCR1	0.098	0.043	5.27857611661682	2.16680167838987	-0.987410894301055	1.71046050260645e-14	4.88079904418749e-10	XCR1	-67384	distal
chr17:74462399-74465039:CD300A	0.118	0.056	1.70221174370683	0.742900849026384	-0.632650228743947	1.75530037132791e-14	5.00874960958419e-10	CD300A	-1377	distal
chr2:177239615-177240555:NFE2L2	0.089	0.036	1.81406072853409	0.745091353153223	-0.689350901304842	1.76532549149637e-14	5.03735628998489e-10	NFE2L2	22899	distal
chr1:172670284-172671318:FASLG	0.053	0.014	1.36792604922947	0.417807578179599	-0.739962279666967	2.05114716632622e-14	5.85294843911186e-10	FASLG	11141	distal
chr1:221776672-221779147:DUSP10	0.139	0.072	3.04714464147797	1.58202871454345	-0.648399365776692	2.1845569837521e-14	6.23363335313661e-10	DUSP10	-34497	distal
chr6:32529596-32530881:HLA-DRB5	0.1	0.045	2.96232535909754	1.24523065289155	-0.819483688491263	2.34967507619754e-14	6.70479782992969e-10	HLA-DRB5	0	promoter
chrX:2696489-2698432:CD99	0.099	0.041	1.63226844823915	0.754204100712529	-0.585490013476914	3.27923097765878e-14	9.35728559474934e-10	CD99	5129	distal
chr11:65060830-65061962:NAALADL1	0.119	0.057	15.9006409680669	6.18642230774846	-1.23373234027106	3.93702955195582e-14	1.12343138265059e-09	NAALADL1	-2282	distal
chr9:23932313-23932969:ELAVL2	0.156	0.083	21.1596677489154	10.4055974905846	-0.958194225227386	5.07068352606196e-14	1.44691954416178e-09	ELAVL2	-105977	distal
chr19:13043956-13045043:NFIX	0.071	0.024	1.40118370964522	0.50420447591411	-0.674745090533663	5.5471205597392e-14	1.58287085172158e-09	NFIX	19018	distal
chr13:80454111-80454885:SPRY2	0.051	0.014	3.400784340651	0.843939563629352	-1.25496930331772	5.84277899421628e-14	1.66723698599961e-09	SPRY2	-113161	distal
chr3:194323822-194328642:CPN2	0.095	0.157	1.21224122053129	2.32180279915759	0.586457725225607	5.91216208399649e-14	1.6870354506684e-09	CPN2	22676	distal
chr3:9779177-9780731:CAMK1	0.067	0.023	2.33007135411429	0.811173362636977	-0.878628445172075	5.97340666386863e-14	1.70451159153491e-09	CAMK1	-9201	distal
chr3:9779177-9780731:TADA3	0.067	0.023	2.33007135411429	0.811173362636977	-0.878628445172075	5.97340666386863e-14	1.70451159153491e-09	TADA3	0	distal
chr17:37089618-37090792:AATF	0.077	0.028	1.19903570219836	0.4642071233551	-0.586751378733787	6.2400078337624e-14	1.7805862353641e-09	AATF	140744	distal
chr17:37089618-37090792:ACACA	0.077	0.028	1.19903570219836	0.4642071233551	-0.586751378733787	6.2400078337624e-14	1.7805862353641e-09	ACACA	0	distal
chr10:60236718-60238884:ANK3	0.149	0.08	3.37620136810599	1.76568468726584	-0.66204243859196	6.4158413342348e-14	1.8307603247239e-09	ANK3	-69844	distal
chr12:14613615-14615280:GUCY2C	0.131	0.07	5.138198458974	2.40934212710868	-0.848321910447151	6.52040256893955e-14	1.8605968730469e-09	GUCY2C	0	distal
chr12:14613615-14615280:PLBD1	0.131	0.07	5.138198458974	2.40934212710868	-0.848321910447151	6.52040256893955e-14	1.8605968730469e-09	PLBD1	-45267	distal
chr8:66467442-66468504:ADHFE1	0.05	0.013	1.1639693059377	0.335011660288899	-0.696827693121578	7.33972493247196e-14	2.09439050948087e-09	ADHFE1	0	distal
chr8:66467442-66468504:C8orf46	0.05	0.013	1.1639693059377	0.335011660288899	-0.696827693121578	7.33972493247196e-14	2.09439050948087e-09	C8orf46	-24704	distal
chr1:185420438-185421376:IVNS1ABP	0.05	0.012	1.56990231968642	0.487656759733218	-0.788671826176093	7.66956041066923e-14	2.18850906318446e-09	IVNS1ABP	-103110	distal
chr6:116465101-116465794:FAM26F	0.063	0.02	2.8504038617365	1.00034365127449	-0.944761904657289	7.7432743435645e-14	2.20954333393613e-09	FAM26F	3709	distal
chr1:52842395-52843806:ZYG11A	0.101	0.163	1.6665952050092	3.1623703575876	0.642406501035502	8.01082467555701e-14	2.28588882117019e-09	ZYG11A	0	promoter
chr11:96214943-96216444:MAML2	0.097	0.043	2.83492483319414	1.28628183506363	-0.746195041573155	8.01272160695879e-14	2.28643011054569e-09	MAML2	-121424	distal
chr6:106546245-106548009:AIM1	0.063	0.02	3.03740808322728	1.10606595221275	-0.938878799792558	8.27885268815876e-14	2.3623706145661e-09	AIM1	34391	distal
chr1:39102403-39103541:MACF1	0.104	0.047	2.80350721576	1.39103472728796	-0.669695258192656	8.62161846541978e-14	2.46017882910753e-09	MACF1	18237	distal
chr16:50335039-50336015:BRD7	0.054	0.013	1.24165171034042	0.445519935349675	-0.632973635958793	8.62782259672677e-14	2.46194917797598e-09	BRD7	32764	distal
chr5:96714584-96716508:CAST	0.051	0.013	1.32125691115531	0.435979804494404	-0.692870746195467	9.767885428146e-14	2.78726610692146e-09	CAST	11779	distal
chr1:225460246-225461377:LBR	0.047	0.011	1.17568576917659	0.313423943128006	-0.728137545217101	1.07271456358532e-13	3.06099100719071e-09	LBR	-31392	distal
chr10:23643158-23644162:KIAA1217	0.03	0.004	1.42909114885013	0.176940126212434	-1.04537569759971	1.10918490763159e-13	3.16505913392675e-09	KIAA1217	-50584	distal
chr8:30056538-30062291:SARAF	0.092	0.038	2.00302083894906	0.85003656248312	-0.698860703095469	1.15280980541638e-13	3.28954277975564e-09	SARAF	20916	distal
chr19:991234-992280:WDR18	0.057	0.107	0.954318368483343	2.21441191167291	0.717889306529347	1.18646712780346e-13	3.38558394918718e-09	WDR18	6903	distal
chr2:144323973-144325752:GTDC1	0.067	0.022	1.64992839997588	0.666973569713393	-0.668722148937604	1.21845972774185e-13	3.47687483311136e-09	GTDC1	6764	distal
chr20:24027121-24027980:GGTLC1	0.063	0.02	1.18260721126558	0.440592672808678	-0.599390050296526	1.2708785299285e-13	3.62645188515098e-09	GGTLC1	-38343	distal
chr2:64852541-64855248:SLC1A4	0.075	0.029	1.822911691146	0.701026682290785	-0.730778226532472	1.34054071693395e-13	3.82523293577102e-09	SLC1A4	-133242	distal
chr6:157054297-157055135:ARID1B	0.063	0.021	2.05252890544156	0.673015661996318	-0.867554005369742	1.34264642109576e-13	3.83124156259674e-09	ARID1B	17983	distal
chr3:39255019-39257145:CX3CR1	0.135	0.071	3.54296356092833	1.78680351801534	-0.705022443956175	1.34456193972749e-13	3.8367074950124e-09	CX3CR1	22889	distal
chr17:78337220-78338161:SOCS3	0.091	0.039	3.05242492632178	1.29387796010775	-0.820996820665609	1.37175537591033e-13	3.91430396516012e-09	SOCS3	21916	distal
chr13:74290133-74290915	0.124	0.062	3.82233632693927	2.00029063211162	-0.684630014694728	1.39443792165682e-13	3.97902860944772e-09	---	---	intergenic
chr6:139159916-139162545:HECA	0.094	0.041	1.69772582476267	0.766644998285167	-0.610731567756091	1.45531768665625e-13	4.1527490188736e-09	HECA	24805	distal
chr5:67514857-67516254	0.056	0.016	1.89156950864994	0.607818808457177	-0.846747949998206	1.48622374263432e-13	4.24093944960704e-09	---	---	intergenic
chr14:51884058-51885071:GNG2	0.047	0.012	1.44129460363188	0.45751129245899	-0.744139341953086	1.7344835754281e-13	4.94934888248408e-09	GNG2	6467	distal
chr6:167090106-167092029:CCR6	0.1	0.045	3.11436277691261	1.50587480981371	-0.715354665316342	1.78295198974354e-13	5.08765350273319e-09	CCR6	-19778	distal
chr7:132450172-132451828:PLXNA4	0.053	0.015	1.742454382742	0.5433229861999	-0.829427603103338	1.82274252139006e-13	5.20119578478653e-09	PLXNA4	124642	distal
chr5:98933104-98934153:CHD1	0.101	0.045	2.10032563857453	1.01177671169427	-0.623949566570548	2.49344882033741e-13	7.11505620883281e-09	CHD1	-4148	distal
chr5:149680168-149681407:PPARGC1B	0.105	0.05	2.83408198737984	1.22864299883764	-0.782715654562876	2.53569877924467e-13	7.23561646657468e-09	PPARGC1B	-48891	distal
chr2:160394042-160394619:RBMS1	0.044	0.011	2.75878368506977	0.621033282269584	-1.21335217997413	2.53679957863258e-13	7.23875759762807e-09	RBMS1	13270	distal
chr3:151871404-151872188:SUCNR1	0.043	0.01	1.63139824585048	0.42143879979627	-0.888477623040842	2.59851127473513e-13	7.4148519224567e-09	SUCNR1	-1455	distal
chr4:40720587-40723220:NSUN7	0.085	0.034	2.11637869906503	0.955444983283425	-0.672373612621737	2.69135319376113e-13	7.67977633839738e-09	NSUN7	-26677	distal
chr15:80183079-80183718:FAH	0.114	0.055	22.7935387477625	10.5590264590544	-1.04154996157817	2.76863778272808e-13	7.90030791301456e-09	FAH	30183	distal
chr13:29495127-29496896:MTUS2	0.095	0.041	3.51049877567431	1.68844558002519	-0.74651470839988	3.19030776212032e-13	9.10354319921032e-09	MTUS2	66419	distal
chr9:21444007-21444874:IFNA1	0.074	0.029	3.11841984872374	1.21472590054864	-0.894962753106489	3.70052481406148e-13	1.05594475569244e-08	IFNA1	3554	distal
chr6:11374050-11375027:NEDD9	0.086	0.037	3.50759657573462	1.54589252292103	-0.824186885990807	3.78196923094472e-13	1.07918492005008e-08	NEDD9	7321	distal
chr1:168535296-168536083:XCL2	0.04	0.008	1.99141988790685	0.446359098330567	-1.04840464184661	3.80580007361711e-13	1.08598505100664e-08	XCL2	7914	distal
chr3:101643788-101644637:ZBTB11	0.039	0.008	1.57520590554998	0.408906776243539	-0.870111635003394	3.97086997586053e-13	1.1330877476118e-08	ZBTB11	32481	distal
chr11:47920122-47921030:PTPRJ	0.09	0.04	5.1223630087091	2.2786376752628	-0.900992110827052	4.05454058573756e-13	1.15696315614021e-08	PTPRJ	-59528	distal
chr5:131280934-131282026:CDC42SE2	0.059	0.018	1.18614752058118	0.409199944750969	-0.633514433541441	4.12939226541187e-13	1.17832208293528e-08	CDC42SE2	16835	distal
chr2:191126270-191128971:STAT4	0.069	0.023	1.38769567167821	0.578441385307121	-0.597118279031899	4.36622537011189e-13	1.24590240936143e-08	STAT4	22000	distal
chr6:11519191-11520074:TMEM170B	0.046	0.012	2.3149644477006	0.819846849486086	-0.865176353319851	4.60174118690321e-13	1.31310684768283e-08	TMEM170B	-18204	distal
chr1:40795202-40795943:KCNQ4	0.076	0.032	12.2554137139791	3.94401170563911	-1.4228276346412	4.82743493226664e-13	1.37750855792229e-08	KCNQ4	11109	distal
chr1:58754739-58755981:JUN	0.053	0.015	1.6442191919986	0.575699927227274	-0.74684895637493	5.2528535315493e-13	1.49890175522759e-08	JUN	28346	distal
chr20:36564011-36565365:TGIF2	0.068	0.024	1.20053552445393	0.449871237141088	-0.60192988175177	5.30559776951302e-13	1.51395232353054e-08	TGIF2	-8123	distal
chr14:31127575-31129218:HECTD1	0.071	0.025	1.56436743277329	0.631117197348622	-0.652742547047318	6.03475055148427e-13	1.72201606986604e-08	HECTD1	78099	distal
chr14:52324838-52325695:PTGER2	0.072	0.026	1.93092538220608	0.81199369224028	-0.693778306030192	6.04962768728852e-13	1.72626126056778e-08	PTGER2	10444	distal
chr11:122842994-122844308:CRTAM	0.071	0.026	2.15263706946221	0.872898786781066	-0.751286159918528	6.56748338760252e-13	1.87403138465238e-08	CRTAM	4495	distal
chr5:140611253-140612609:CD14	0.043	0.009	1.37508438575763	0.509796316088482	-0.653624841428329	6.68916005614281e-13	1.90875182202035e-08	CD14	21092	distal
chr12:89160440-89161902:DUSP6	0.035	0.007	1.34808191383336	0.32463457190654	-0.825888321328388	6.74338269583159e-13	1.92422425225554e-08	DUSP6	189269	distal
chr19:6065608-6067814:RFX2	0.068	0.024	1.24439932275639	0.474963512548265	-0.605650116872623	6.88937257383769e-13	1.96588246394458e-08	RFX2	-16377	distal
chr1:67194161-67195262:C1orf141	0.051	0.013	1.18917041551899	0.434044600151586	-0.610294371261799	7.15918450275648e-13	2.04287329786156e-08	C1orf141	0	distal
chr1:67194161-67195262:IL23R	0.051	0.013	1.18917041551899	0.434044600151586	-0.610294371261799	7.15918450275648e-13	2.04287329786156e-08	IL23R	-12354	distal
chr1:100028428-100029405:MFSD14A	0.044	0.011	1.73246381273209	0.508875605123138	-0.856728517798394	7.25201112279283e-13	2.06936137388893e-08	MFSD14A	-8692	distal
chr1:100028428-100029405:RP4-714D9.5	0.044	0.011	1.73246381273209	0.508875605123138	-0.856728517798394	7.25201112279283e-13	2.06936137388893e-08	RP4-714D9.5	0	distal
chr1:100028428-100029405:SLC35A3	0.044	0.011	1.73246381273209	0.508875605123138	-0.856728517798394	7.25201112279283e-13	2.06936137388893e-08	SLC35A3	0	distal
chr6:160461807-160463162:SLC22A3	0.058	0.019	1.35500916016655	0.431165777483524	-0.718541876724078	7.26009612553368e-13	2.07166842942103e-08	SLC22A3	113540	distal
chr1:185338616-185339695:IVNS1ABP	0.06	0.02	2.19670146991916	0.815297938184314	-0.816377669679779	7.85363883227685e-13	2.2410358407902e-08	IVNS1ABP	-21288	distal
chr8:141164368-141165442:DENND3	0.047	0.012	1.70360831322188	0.465382930402996	-0.883608439929758	7.99851679930699e-13	2.28237676868225e-08	DENND3	-22907	distal
chr7:158823416-158824549:ESYT2	0.069	0.024	1.39927517476681	0.570745069613827	-0.611149579316479	8.43117491475562e-13	2.40583576192552e-08	ESYT2	5079	distal
chr3:196688013-196688913:CEP19	0.028	0.004	1.11787012594962	0.179062502868894	-0.844973923176705	8.67584531683469e-13	2.47565246115878e-08	CEP19	23335	distal
chr6:46174755-46176287:ENPP5	0.049	0.013	1.28252210155905	0.406968176219556	-0.698039132760375	9.19936337059724e-13	2.62503833779992e-08	ENPP5	-3785	distal
chr4:139559627-139561361:SETD7	0.097	0.044	2.31467095187929	1.06352536718514	-0.683754487097891	9.58817141116789e-13	2.73598471217676e-08	SETD7	-2854	distal
chr1:159067649-159069294:AIM2	0.14	0.075	3.69162774673593	2.03809759383975	-0.626920333714169	9.93685327627174e-13	2.83548108238414e-08	AIM2	7607	distal
chr5:157025043-157025858:HAVCR1	0.048	0.013	1.54537983379563	0.512200313384875	-0.751231699646892	1.02410829877667e-12	2.92229303055924e-08	HAVCR1	32618	distal
chrX:136586180-136586941:VGLL1	0.04	0.009	1.36157850128361	0.314553455867331	-0.845178683093636	1.15683398340408e-12	3.30102577164354e-08	VGLL1	54029	distal
chr1:184840356-184841179:EDEM3	0.045	0.011	1.19668997253062	0.356974825376851	-0.694937314821261	1.16147238281296e-12	3.31426144435677e-08	EDEM3	-85444	distal
chr1:184840356-184841179:FAM129A	0.045	0.011	1.19668997253062	0.356974825376851	-0.694937314821261	1.16147238281296e-12	3.31426144435677e-08	FAM129A	0	distal
chr2:224025566-224026500:SERPINE2	0.102	0.049	2.43948528772054	1.18019588367881	-0.657734922179901	1.18283846681345e-12	3.37522956505218e-08	SERPINE2	4978	distal
chr2:172507984-172508639:PDK1	0.142	0.074	18.2623157681892	10.1788510271827	-0.785009244096357	1.18860947828442e-12	3.39169714628461e-08	PDK1	-47330	distal
chr1:28255970-28256966:SESN2	0.037	0.008	1.23190090212935	0.277861201195711	-0.804541829920206	1.22296845384989e-12	3.48974048306067e-08	SESN2	-2561	distal
chr2:159515413-159516949:BAZ2B	0.084	0.034	1.99421877416095	0.933019097704087	-0.631323745460258	1.28778167517877e-12	3.67468501012263e-08	BAZ2B	-61753	distal
chr11:114065140-114067038:ZBTB16	0.055	0.018	1.59483923581516	0.549282014755705	-0.744045377836103	1.29650755310387e-12	3.6995843027819e-08	ZBTB16	4634	distal
chr12:42469052-42469923:PRICKLE1	0.122	0.064	5.90338088245731	3.05769403951014	-0.766642998450995	1.33049713086002e-12	3.79657356290907e-08	PRICKLE1	13749	distal
chr19:2034645-2035794:MKNK2	0.062	0.112	1.06465026884051	2.11341371150329	0.592599871175223	1.35882616179123e-12	3.87741045267128e-08	MKNK2	6288	distal
chr2:159144752-159145864:TANC1	0.05	0.014	1.83778172829028	0.621869254952095	-0.807106103771954	1.40680557712587e-12	4.01431971432866e-08	TANC1	0	distal
chr2:159144752-159145864:WDSUB1	0.05	0.014	1.83778172829028	0.621869254952095	-0.807106103771954	1.40680557712587e-12	4.01431971432866e-08	WDSUB1	140688	distal
chr1:212794355-212795106:TATDN3	0.106	0.053	4.59191702844607	2.16678580543969	-0.820323664615632	1.42814287819967e-12	4.07520570294276e-08	TATDN3	2450	distal
chr2:226423280-226424029	0.064	0.023	2.5216124905748	0.935867199506235	-0.863256180226669	1.44140102826534e-12	4.11303783415516e-08	---	---	intergenic
chr8:33524530-33525247:C8orf41	0.04	0.008	1.346805147833	0.381336983708944	-0.76463274691703	1.4485962404068e-12	4.13356937200081e-08	C8orf41	-10930	distal
chr2:118055431-118056640:INSIG2	0.105	0.052	5.34335403750018	2.45651849720674	-0.875926218518115	1.48560323819529e-12	4.23916884019026e-08	INSIG2	-31834	distal
chr10:70616647-70617512:PRF1	0.034	0.006	1.24964483859628	0.264009061984399	-0.831690448178547	1.5800437627913e-12	4.50865487712497e-08	PRF1	-13873	distal
chr17:57551245-57552652:CCDC182	0.11	0.057	6.46995076894466	3.06769345111488	-0.876887775766224	1.62303258307565e-12	4.63132347580638e-08	CCDC182	192660	distal
chr17:57551245-57552652:MSI2	0.11	0.057	6.46995076894466	3.06769345111488	-0.876887775766224	1.62303258307565e-12	4.63132347580638e-08	MSI2	0	distal
chr20:56460303-56460993:CASS4	0.038	0.009	1.26837052158231	0.243019681243262	-0.86780717375824	1.66394320564522e-12	4.74806193730864e-08	CASS4	0	distal
chr20:56460303-56460993:RTFDC1	0.038	0.009	1.26837052158231	0.243019681243262	-0.86780717375824	1.66394320564522e-12	4.74806193730864e-08	RTFDC1	-7592	distal
chr3:69091437-69092824:ARL6IP5	0.082	0.034	2.17975624677117	0.950671289150627	-0.70494548837274	1.66754356632329e-12	4.75833556650351e-08	ARL6IP5	6417	distal
chr5:100779798-100780931:ST8SIA4	0.057	0.017	2.07803904421052	0.835751949278731	-0.745640400145826	1.72344605730704e-12	4.91785332452564e-08	ST8SIA4	122283	distal
chr1:198166952-198168571:NEK7	0.06	0.02	2.09238158957031	0.80480645501145	-0.776874221247637	1.94355258821961e-12	5.54592731048466e-08	NEK7	9832	distal
chr17:74282484-74283618:DNAI2	0.036	0.007	0.982956169413429	0.232944273284159	-0.68554519491408	1.97165549982026e-12	5.62611896873712e-08	DNAI2	973	distal
chr6:166257792-166260110:PRR18	0.092	0.043	1.67831898775528	0.662405941725602	-0.688055080050182	2.07430318342358e-12	5.91902413389919e-08	PRR18	48273	distal
chr18:21163588-21164646:ROCK1	0.033	0.005	1.25425757788134	0.333556866861481	-0.757373024325864	2.17613853351722e-12	6.20961130539138e-08	ROCK1	-51738	distal
chr16:72172036-72172942:PMFBP1	0.118	0.06	3.26072270012447	1.71530737794873	-0.649982636809698	2.22927804502002e-12	6.36124490146463e-08	PMFBP1	0	promoter
chr15:73911043-73911697:LOXL1	0.1	0.047	19.8631726053422	8.11198604774986	-1.19512111810226	2.24521041310174e-12	6.40670791378582e-08	LOXL1	-14761	distal
chr5:56412852-56413456:C5orf67	0.082	0.036	4.24134168900206	1.88070046842706	-0.863516504265939	2.26641612286502e-12	6.46721840659532e-08	C5orf67	121774	distal
chr2:157453019-157454242:CYTIP	0.083	0.033	1.56939892088072	0.699975371849918	-0.595917052540927	2.30557355380176e-12	6.57895413577331e-08	CYTIP	-8878	distal
chr6:13261034-13262142:PHACTR1	0.117	0.06	4.66768615951332	2.35980573918538	-0.754382053030942	2.32662887417377e-12	6.63903549245484e-08	PHACTR1	-10530	distal
chr20:28819203-28825625	0.068	0.025	4.69487038375502	2.12746307624107	-0.8646701547108	2.43035391276837e-12	6.93501489008453e-08	---	---	intergenic
chrX:10198303-10199747:CLCN4	0.103	0.049	3.50705904298405	1.78911789625431	-0.69237743114645	2.43180194899266e-12	6.93914686145056e-08	CLCN4	39856	distal
chr10:62183228-62184612:RTKN2	0.053	0.016	1.23288339012477	0.433908487951415	-0.638954955797195	2.57668532171819e-12	7.35257156552284e-08	RTKN2	51651	distal
chr12:89789770-89790383:ATP2B1	0.057	0.019	3.02083132601594	1.06881478671436	-0.958689324447955	2.62538870120409e-12	7.49154665888588e-08	ATP2B1	-80940	distal
chr2:7725078-7726296	0.057	0.018	1.11517687192171	0.379143455993061	-0.617005775945465	2.69216870113601e-12	7.68210338869159e-08	---	---	intergenic
chr7:76259745-76260889:HSPB1	0.047	0.094	0.855524598836015	1.84442225494009	0.616308522081631	2.75029224093288e-12	7.84795890950198e-08	HSPB1	-41655	distal
chr7:76259745-76260889:SRRM3	0.047	0.094	0.855524598836015	1.84442225494009	0.616308522081631	2.75029224093288e-12	7.84795890950198e-08	SRRM3	0	distal
chr2:227385285-227386252:RP11-563C6.1	0.066	0.024	2.83153637706655	1.22203849158383	-0.786039194649742	2.76682169749902e-12	7.89512571381347e-08	RP11-563C6.1	1697	distal
chr10:3892199-3893251:KLF6	0.054	0.016	1.4873866228296	0.533507118201545	-0.697795904611431	2.80717529366631e-12	8.01027470047682e-08	KLF6	-106919	distal
chr20:35144561-35145560:EDEM2	0.094	0.043	3.64264016763003	1.67769685320065	-0.793952827898175	2.81090064480126e-12	8.02090498994038e-08	EDEM2	1759	distal
chr1:173122760-173123667:TNFSF18	0.045	0.011	2.08594577696715	0.609839554735903	-0.938795803831702	2.81334067779861e-12	8.02786762409834e-08	TNFSF18	-71798	distal
chr2:241540850-241541712:BOK	0.03	0.069	0.892402125666661	2.32408273170367	0.812737602697935	2.83413410418419e-12	8.08720166628957e-08	BOK	-17009	distal
chr18:35158805-35159608:ZNF397	0.065	0.024	2.92133106942402	1.07792033313135	-0.916203107801264	2.96888538529477e-12	8.47171444693863e-08	ZNF397	-81429	distal
chr8:131022428-131023078:ADCY8	0.13	0.069	20.0120162348404	9.00224430262767	-1.07089085619852	3.04419480948419e-12	8.68660988886314e-08	ADCY8	17255	distal
chr4:81561984-81562686:RASGEF1B	0.092	0.042	4.59603820957835	2.22824198546747	-0.793657087712051	3.05479661515282e-12	8.71686214133857e-08	RASGEF1B	-90070	distal
chr1:86773288-86775100:SH3GLB1	0.054	0.017	1.48599066100771	0.480784517213198	-0.74745916083375	3.09952212827336e-12	8.84448639302802e-08	SH3GLB1	68394	distal
chr5:68239343-68240636:PIK3R1	0.087	0.037	1.53863239417255	0.681986263559081	-0.593885577686212	3.10826700600577e-12	8.86943990163747e-08	PIK3R1	23568	distal
chr6:167047099-167048045:FGFR1OP	0.063	0.024	2.96227460811165	1.06353065373726	-0.941214000912789	3.12247831337461e-12	8.90999186721444e-08	FGFR1OP	47692	distal
chr6:38571733-38572804:BTBD9	0.077	0.031	2.92240746156496	1.36350138801879	-0.730813699214725	3.13258222093436e-12	8.93882336743621e-08	BTBD9	21531	distal
chr8:66609282-66610720:MYBL1	0.046	0.012	1.82142199771044	0.583580522464685	-0.8332322368428	3.15492143231115e-12	9.00256830709986e-08	MYBL1	2187	distal
chr22:40491885-40492843:MKL1	0.104	0.049	3.32525431123031	1.78024913780894	-0.637570792654237	3.2311417911673e-12	9.2200631010959e-08	MKL1	-28452	distal
chr11:35211847-35213064:CD44	0.048	0.015	2.66444675702334	0.756643765035401	-1.06077375005469	3.27808027214958e-12	9.35400205657882e-08	CD44	31465	distal
chr10:118792389-118793937:CACUL1	0.033	0.007	1.35848198971404	0.193140744754123	-0.983094348287169	3.28643789316234e-12	9.37785052813873e-08	CACUL1	-37144	distal
chr3:48222532-48223786:CAMP	0.069	0.027	2.2827206312599	0.883844711884755	-0.801211931378665	3.39281141522363e-12	9.68138737334063e-08	CAMP	0	promoter
chr6:53647183-53648099:KLHL31	0.065	0.024	2.57069661725983	1.02103893532483	-0.821108445639855	3.54855523663877e-12	1.01258023677487e-07	KLHL31	7173	distal
chr21:10804506-10814503:IGHV1OR21-1	0.087	0.037	5.21334661046528	2.5776835470816	-0.796344753106443	3.79979288998594e-12	1.08427090115749e-07	IGHV1OR21-1	-154672	distal
chr7:98137574-98138274:LMTK2	0.057	0.019	3.05882408775484	1.10665854147433	-0.946105320641905	3.97133840097177e-12	1.1332214127173e-07	LMTK2	30690	distal
chr21:15513965-15514855	0.067	0.024	2.21503349980839	0.99384889604977	-0.689277690982212	4.01024605631176e-12	1.14432371216856e-07	---	---	intergenic
chr1:108956328-108957446:CLCC1	0.057	0.019	1.18191028399948	0.426583653293174	-0.613027434557947	4.11428862483898e-12	1.1740122590978e-07	CLCC1	-5881	distal
chr1:108956328-108957446:RP11-475E11.9	0.057	0.019	1.18191028399948	0.426583653293174	-0.613027434557947	4.11428862483898e-12	1.1740122590978e-07	RP11-475E11.9	0	distal
chr2:101622387-101623662:MAP4K4	0.083	0.035	3.20292780349822	1.46698549878215	-0.76864543922568	4.40217528370853e-12	1.25616071720623e-07	MAP4K4	-74041	distal
chr13:99218639-99219638:UBAC2	0.062	0.021	1.44462462620571	0.624485492761757	-0.58963009542622	4.6425099354782e-12	1.3247402100887e-07	UBAC2	17731	distal
chr19:47471668-47472490:SLC8A2	0.022	0.055	0.538536333836717	1.75867484222953	0.842416905492826	4.71623157585107e-12	1.3457766801691e-07	SLC8A2	0	promoter
chr2:143068302-143068991:ARHGAP15	0.057	0.019	3.25662890412897	1.46012014114478	-0.790982548456046	4.80848629875278e-12	1.37210156534911e-07	ARHGAP15	-22371	distal
chr8:116437233-116438477	0.036	0.007	1.68449512502478	0.410640979481544	-0.928299928909413	5.08926734831351e-12	1.45222243784126e-07	---	---	intergenic
chr17:60398078-60398928:USP32	0.114	0.06	4.19146154108046	2.03146377326952	-0.776126172635486	5.51534353946868e-12	1.57380327898739e-07	USP32	-5945	distal
chr22:28561354-28561996:TTC28	0.121	0.063	18.4220676997894	9.23171696987969	-0.924648538210752	5.79594064465229e-12	1.65387166295153e-07	TTC28	117869	distal
chr2:31219016-31220133:CAPN14	0.109	0.057	4.85678518279375	2.36530126069523	-0.799373319530334	5.9188269301493e-12	1.6889372645181e-07	CAPN14	-1472	distal
chr2:102417761-102418999:IL18RAP	0.041	0.01	1.63358231688297	0.469445306965569	-0.841754891363873	6.00040288658371e-12	1.71221496368666e-07	IL18RAP	0	promoter
chr20:5996635-5997433:CRLS1	0.058	0.02	1.75876014612798	0.625926802125047	-0.762757720495796	6.02509078107882e-12	1.71925965438084e-07	CRLS1	-8657	distal
chr20:5996635-5997433:MCM8	0.058	0.02	1.75876014612798	0.625926802125047	-0.762757720495796	6.02509078107882e-12	1.71925965438084e-07	MCM8	0	distal
chr13:45333787-45338367:TPT1	0.071	0.028	1.77876317820154	0.787532514018513	-0.636473401421056	6.48428642299727e-12	1.85029113080227e-07	TPT1	2719	distal
chr13:31805961-31807760:FRY	0.059	0.019	1.46691071109633	0.59001362526614	-0.633666370364528	6.68102329099621e-12	1.90642999608577e-07	FRY	-38953	distal
chr5:107476595-107477399:EFNA5	0.047	0.014	1.42926909412066	0.422866126066356	-0.771722379857999	6.71107577007461e-12	1.91500547099079e-07	EFNA5	-49082	distal
chr3:56923523-56924493:ARHGEF3	0.045	0.012	1.34891436933482	0.464513549287537	-0.681572579544294	7.29781294285347e-12	2.08243092324324e-07	ARHGEF3	-7053	distal
chr17:35895719-35896813:CCL5	0.045	0.012	1.59015924407604	0.492039920233866	-0.795754662036552	7.64006418043986e-12	2.18009231388852e-07	CCL5	-14927	distal
chr6:152565826-152566836:SYNE1	0.037	0.008	1.29128934425285	0.343358624960589	-0.770315153686439	8.21613171515086e-12	2.3444731849183e-07	SYNE1	61495	distal
chr5:100667002-100667825:FAM174A	0.03	0.004	1.07015768092408	0.259790784275514	-0.716556497255963	8.27184808783296e-12	2.36037185186314e-07	FAM174A	131698	distal
chr20:53835349-53836008	0.053	0.017	2.01239532434484	0.698844266487162	-0.826357504655507	8.66928585318894e-12	2.47378071820746e-07	---	---	intergenic
chr1:33098336-33100078:AZIN2	0.082	0.036	1.31720324194398	0.540822210906134	-0.588684183714298	8.72215770862788e-12	2.48886770215696e-07	AZIN2	16087	distal
chr8:66009834-66010727:DNAJC5B	0.069	0.028	4.04502502819582	1.64620387678707	-0.930937208166695	9.23020088981357e-12	2.6338378239083e-07	DNAJC5B	-10833	distal
chr1:194289382-194290241	0.088	0.041	3.48374692647524	1.56074506266536	-0.808141219992535	9.37449133724338e-12	2.6750111030824e-07	---	---	intergenic
chr3:153165091-153166675:RAP2B	0.045	0.012	1.42745119971059	0.471453454878075	-0.722200385135482	9.56819232495661e-12	2.73028367992637e-07	RAP2B	2822	distal
chr20:4082296-4083262:SMOX	0.039	0.01	0.92200420262247	0.251645049405601	-0.618786000355214	9.77721289165973e-12	2.7899276986351e-07	SMOX	-65517	distal
chr2:6909323-6910490:RNF144A	0.05	0.016	1.40055210702857	0.479526864015392	-0.698230359838793	1.06299359723137e-11	3.0332522296997e-07	RNF144A	-6902	distal
chr12:68591485-68592580:RAP1B	0.046	0.014	2.08233788652395	0.676326136046836	-0.878722160538973	1.09959691898454e-11	3.13769980832238e-07	RAP1B	-18259	distal
chr12:68367671-68368784:MDM1	0.06	0.02	1.92397631896135	0.758815358431084	-0.733327591366861	1.10147120431516e-11	3.14304808151332e-07	MDM1	-35291	distal
chr4:163590494-163592740:MARCH1	0.077	0.031	3.68759793458411	1.77651157128537	-0.755575423528111	1.11659357223864e-11	3.18619975838295e-07	MARCH1	20794	distal
chr9:112037413-112038432:SUSD1	0.07	0.027	2.26254021580751	1.03569635663136	-0.680473299371061	1.15663771694579e-11	3.3004657253048e-07	SUSD1	136835	distal
chr8:144526589-144527615:C8orf82	0.038	0.078	0.833120269643243	1.98210878257284	0.702031442675263	1.1861004942968e-11	3.38453776047591e-07	C8orf82	0	distal
chr8:144526589-144527615:LRRC24	0.038	0.078	0.833120269643243	1.98210878257284	0.702031442675263	1.1861004942968e-11	3.38453776047591e-07	LRRC24	0	promoter
chr16:81576577-81578579:CMIP	0.041	0.01	1.30868077725705	0.377518553503267	-0.744996954272697	1.19654215035361e-11	3.41433302603403e-07	CMIP	-28369	distal
chr2:70043206-70044120:PCBP1	0.035	0.008	1.51198826472308	0.346090505946196	-0.900054309921813	1.21290534785103e-11	3.46102541009292e-07	PCBP1	-43334	distal
chr2:46439411-46440197:TMEM247	0.038	0.009	2.18492860278755	0.521563927319005	-1.06570608281651	1.25780293253851e-11	3.58914066799864e-07	TMEM247	-39368	distal
chr11:3784931-3785928:NUP98	0.075	0.031	1.5689361457692	0.666261764105609	-0.624555969598215	1.27479636494628e-11	3.63763142737421e-07	NUP98	11530	distal
chr15:85407533-85408893:AKAP13	0.087	0.04	4.44694839944303	2.06061412866152	-0.831627033692402	1.33938940117205e-11	3.82194765624443e-07	AKAP13	26805	distal
chr1:248924605-248925654:PGBD2	0.077	0.032	1.83008552162568	0.825915585227121	-0.632225581203414	1.51105293147662e-11	4.31178953996853e-07	PGBD2	18363	distal
chr15:90563525-90564737:CRTC3	0.063	0.024	2.51483281962349	1.01788416871717	-0.800612707483535	1.5249449460138e-11	4.35143040345037e-07	CRTC3	33458	distal
chr12:52558632-52560361:KRT71	0.048	0.014	1.08241288726128	0.367250429973223	-0.606978629375812	1.5262861607888e-11	4.35525755981084e-07	KRT71	-5486	distal
chr4:12118356-12119160	0.026	0.004	1.39407663965405	0.234493812022934	-0.955549731958996	1.56994577362858e-11	4.47984026504917e-07	---	---	intergenic
chr3:151169258-151171752:GPR171	0.073	0.029	1.78653569536336	0.81200627772193	-0.620884680744976	1.60150349347097e-11	4.56989021861941e-07	GPR171	27634	distal
chr3:151169258-151171752:MED12L	0.073	0.029	1.78653569536336	0.81200627772193	-0.620884680744976	1.60150349347097e-11	4.56989021861941e-07	MED12L	0	distal
chr6:137974996-137976671:TNFAIP3	0.063	0.022	1.41085787718858	0.581459413769942	-0.608290073616144	1.75888166528585e-11	5.01896883189317e-07	TNFAIP3	103786	distal
chr15:52234539-52235664:GNB5	0.096	0.047	4.9061689982909	2.3852903617343	-0.80294305678215	1.89627600860630e-11	5.41102359055809e-07	GNB5	-43171	distal
chr15:52234539-52235664:MYO5C	0.096	0.047	4.9061689982909	2.3852903617343	-0.80294305678215	1.89627600860630e-11	5.41102359055809e-07	MYO5C	0	distal
chr6:159959056-159960343:IGF2R	0.042	0.011	1.5159719805732	0.518929514629006	-0.728060931903256	1.94334699145885e-11	5.54534064012782e-07	IGF2R	-8756	distal
chr3:187918671-187920292:BCL6	0.095	0.044	2.35706094522708	1.21418696798283	-0.600421678691525	1.98967587366126e-11	5.6775401054924e-07	BCL6	-172945	distal
chr7:129136893-129137702:TSPAN33	0.079	0.035	5.31335738436113	2.47690618996608	-0.860603278606545	2.05014311650797e-11	5.85008338295549e-07	TSPAN33	-7190	distal
chr10:4234469-4235287	0.038	0.009	1.00130049464785	0.294801253625628	-0.628207136243748	2.16137849858058e-11	6.16749354569967e-07	---	---	intergenic
chr8:11491759-11494763:BLK	0.229	0.158	6.76408402215834	4.17333190334802	-0.585721977931671	2.20660976911856e-11	6.29656097617981e-07	BLK	0	promoter
chr2:12587848-12588702:TRIB2	0.077	0.033	2.81491782542521	1.34635438520116	-0.701231051810598	2.22808505790086e-11	6.35784071272011e-07	TRIB2	-128187	distal
chr1:239718766-239720301:CHRM3	0.047	0.014	1.67459949211019	0.566639670643284	-0.771649475275311	2.23812812861891e-11	6.38649861501405e-07	CHRM3	86561	distal
chr3:174330937-174331734:NLGN1	0.03	0.005	1.41465579084781	0.34563471759466	-0.843530714605456	2.25136241694682e-11	6.42426265675775e-07	NLGN1	55624	distal
chr4:24470132-24473661:DHX15	0.083	0.13	1.20940597551808	2.40131175487088	0.622432709144246	2.46147797549208e-11	7.02382740306665e-07	DHX15	110889	distal
chr8:23243115-23244051:CHMP7	0.085	0.04	3.18659727161588	1.37338720320974	-0.818830658800743	2.4728002620815e-11	7.05613554784956e-07	CHMP7	0	promoter
chr11:3946660-3947851:STIM1	0.056	0.02	1.41798539716087	0.503679999143133	-0.685307954662709	2.53086121977024e-11	7.22181249061438e-07	STIM1	90479	distal
chr19:19169901-19170643:BORCS8-MEF2B	0.063	0.112	1.61064256339032	3.10799464048134	0.654029355123783	2.64697518823249e-11	7.5531436996214e-07	BORCS8-MEF2B	0	distal
chr19:19169901-19170643:MEF2B	0.063	0.112	1.61064256339032	3.10799464048134	0.654029355123783	2.64697518823249e-11	7.5531436996214e-07	MEF2B	0	promoter
chr2:207662007-207662697:METTL21A	0.103	0.053	5.13211309683944	2.52414509184935	-0.799110983022069	2.66171386894947e-11	7.59520052504731e-07	METTL21A	-36081	distal
chr14:69652621-69653729:SUSD6	0.06	0.023	1.85569373597499	0.727936433745668	-0.724791117724915	2.67707943858064e-11	7.63904617798986e-07	SUSD6	41026	distal
chr1:111127969-111128729:CEPT1	0.088	0.042	5.66523352761234	2.65714872117262	-0.86593612709894	2.72551485911614e-11	7.7772566504879e-07	CEPT1	-10898	distal
chr1:111127969-111128729:DRAM2	0.088	0.042	5.66523352761234	2.65714872117262	-0.86593612709894	2.72551485911614e-11	7.7772566504879e-07	DRAM2	0	distal
chr5:107387954-107390259:EFNA5	0.054	0.017	1.39189777851735	0.583492985456233	-0.595045258488418	2.83279084515936e-11	8.08336867666223e-07	EFNA5	37255	distal
chr4:36385693-36386744:DTHD1	0.092	0.043	2.06197545229163	1.0214082546227	-0.599101991173116	2.85786250256466e-11	8.15491065106824e-07	DTHD1	101672	distal
chr1:62800352-62801385:ATG4C	0.097	0.047	4.47819871089799	2.27086706574212	-0.744028471179222	2.86605557983465e-11	8.17828959705818e-07	ATG4C	16218	distal
chr15:52682698-52684144:KIAA1370	0.088	0.04	3.67446590689727	1.95811947142803	-0.660121214947033	2.91174621729045e-11	8.30866783103831e-07	KIAA1370	-4076	distal
chr10:43416699-43418710:HNRNPF	0.087	0.041	1.83094088022221	0.829567392051606	-0.629779062848406	2.91681559105591e-11	8.32313328907803e-07	HNRNPF	-7534	distal
chr8:54152797-54153906:MRPL15	0.064	0.024	2.27267737104602	1.00974824024344	-0.703456597480191	3.03758180747399e-11	8.66773968762703e-07	MRPL15	17588	distal
chr3:188553527-188554152:LPP	0.036	0.008	1.53687301825834	0.401666258830629	-0.855908427940837	3.05162001698115e-11	8.70779771845572e-07	LPP	0	distal
chr3:186254570-186256256:DGKG	0.134	0.078	6.46376550851697	3.31256755190305	-0.791356606016592	3.12104780224869e-11	8.90590990371663e-07	DGKG	105701	distal
chr17:67401630-67403196:PITPNC1	0.041	0.011	1.51957828555513	0.532474229115842	-0.717319469822349	3.18645258838577e-11	9.0925424609588e-07	PITPNC1	23476	distal
chr5:172361345-172362181:SH3PXD2B	0.026	0.004	1.14850691957171	0.246624742233852	-0.785307171662646	3.19140929860976e-11	9.10668643358294e-07	SH3PXD2B	0	distal
chr5:172361345-172362181:UBTD2	0.026	0.004	1.14850691957171	0.246624742233852	-0.785307171662646	3.19140929860976e-11	9.10668643358294e-07	UBTD2	-77275	distal
chr21:15682084-15683464:USP25	0.025	0.004	1.00748966375524	0.138857690673716	-0.817805077465756	3.30818997248475e-11	9.43992008648525e-07	USP25	-46561	distal
chr3:39249289-39250725:CX3CR1	0.031	0.006	1.19919646556116	0.301993291956928	-0.756254477772426	3.30836828550624e-11	9.44042890269207e-07	CX3CR1	29309	distal
chr3:3109433-3110820:IL5RA	0.049	0.016	2.50312380243722	0.753749420011493	-0.998199347998038	3.31434396026646e-11	9.45748049062036e-07	IL5RA	0	promoter
chr22:41603762-41604515:DESI1	0.048	0.014	1.28927609564553	0.461514404678547	-0.647427419638811	3.31914199584836e-11	9.4711716851533e-07	DESI1	0	distal
chr22:41603762-41604515:PMM1	0.048	0.014	1.28927609564553	0.461514404678547	-0.647427419638811	3.31914199584836e-11	9.4711716851533e-07	PMM1	-13873	distal
chr6:88141518-88142448:CNR1	0.134	0.079	8.62126689177596	4.36633796573236	-0.842288958373484	3.40023837595004e-11	9.70258020577345e-07	CNR1	2826	distal
chr14:90087258-90087996:KCNK13	0.029	0.005	0.913459411668762	0.208439946012887	-0.663037519379477	3.43068698206583e-11	9.78946530332485e-07	KCNK13	25494	distal
chr14:91008971-91010199:RPS6KA5	0.109	0.054	3.93938403266295	2.25295843651798	-0.602578752327392	3.45138915747551e-11	9.84853896085637e-07	RPS6KA5	49935	distal
chr5:170292657-170293839:LCP2	0.095	0.045	2.19084879147753	1.07838725679089	-0.618475753208171	3.50883933879229e-11	1.00124730532438e-06	LCP2	3979	distal
chr1:143212916-143218661	0.132	0.073	3.90117786131676	2.26512358161061	-0.585990905039246	3.56142631604778e-11	1.01625299928423e-06	---	---	intergenic
chr8:96853817-96855099:CPQ	0.041	0.011	1.42291777768125	0.510460908140401	-0.681756600883296	3.59629446325658e-11	1.02620262509027e-06	CPQ	0	distal
chr20:2729071-2730167:EBF4	0.05	0.015	1.18887234683223	0.420528596652591	-0.623759945523312	3.68245962590953e-11	1.05078985425328e-06	EBF4	35498	distal
chr4:128916583-128918268:JADE1	0.098	0.048	2.87482447099599	1.53525431368687	-0.612000485433433	3.83210002557987e-11	1.09348974229921e-06	JADE1	104740	distal
chr4:128916583-128918268:SCLT1	0.098	0.048	2.87482447099599	1.53525431368687	-0.612000485433433	3.83210002557987e-11	1.09348974229921e-06	SCLT1	0	distal
chr1:40380968-40382699:SMAP2	0.072	0.03	2.20585096249225	0.972975663287337	-0.700334196800006	3.85445052407301e-11	1.09986745704423e-06	SMAP2	-10646	distal
chr8:117439269-117440397:MED30	0.074	0.032	2.70285552439868	1.21011448506198	-0.744517156579497	3.93809198927035e-11	1.12373454913829e-06	MED30	-80316	distal
chr10:43451659-43452766:ZNF487	0.151	0.092	3.80078939968561	2.09616184255966	-0.632790763450553	4.00627252992591e-11	1.14318986641436e-06	ZNF487	14534	distal
chr16:3214861-3216529:OR1F1	0.077	0.033	1.40725177607631	0.587418866813264	-0.600704184708892	4.32402344326106e-11	1.23386008953454e-06	OR1F1	10615	distal
chr6:90375471-90376347:BACH2	0.143	0.086	6.39958224679384	3.63028931893332	-0.676341482144504	4.43846467438922e-11	1.26651589483696e-06	BACH2	-78564	distal
chr6:36099240-36100585:MAPK13	0.056	0.019	1.4168161154251	0.596349861899413	-0.598330836599911	4.44610784027654e-11	1.26869687222291e-06	MAPK13	-29736	distal
chr6:36099240-36100585:MAPK14	0.056	0.019	1.4168161154251	0.596349861899413	-0.598330836599911	4.44610784027654e-11	1.26869687222291e-06	MAPK14	0	distal
chr2:42123496-42124779:EML4	0.06	0.023	2.18459498307818	0.885252992424964	-0.756351762498266	4.50504960881336e-11	1.28551590587489e-06	EML4	-44571	distal
chr12:104974477-104975155:C12orf45	0.102	0.051	4.86533522224245	2.55581881509385	-0.722031750879595	4.60042395881576e-11	1.31273097664808e-06	C12orf45	-11155	distal
chr2:11701677-11702550:LPIN1	0.039	0.01	1.33013951190903	0.366502283007741	-0.769928465449399	4.61164600581638e-11	1.3159331877597e-06	LPIN1	-21784	distal
chr6:158807482-158809689:EZR	0.112	0.058	3.96190216568574	2.12046159719079	-0.669133832867869	4.76085794325606e-11	1.35851081410812e-06	EZR	8538	distal
chr18:12307085-12309255:TUBB6	0.061	0.108	1.211150316388	2.34078538492263	0.595390201158374	5.1108944959871e-11	1.45839374442992e-06	TUBB6	0	promoter
chr13:29901723-29902789:UBL3	0.03	0.006	1.09396073888855	0.27291038827836	-0.718103534030828	5.1956275418892e-11	1.48257231907808e-06	UBL3	-51040	distal
chr12:22538915-22539585:C2CD5	0.046	0.013	2.16689926511168	0.976316316019755	-0.680257104311902	5.2037640262652e-11	1.48489406489478e-06	C2CD5	4668	distal
chr3:43345575-43348084:SNRK	0.075	0.032	1.47879339350139	0.630168401295676	-0.604617021456914	5.22154001300608e-11	1.48996644271129e-06	SNRK	58990	distal
chr5:113022415-113023288:DCP2	0.045	0.013	1.51576357123079	0.520407311639186	-0.72653847740109	5.31624207783726e-11	1.51698967691086e-06	DCP2	45680	distal
chr5:113022415-113023288:MCC	0.045	0.013	1.51576357123079	0.520407311639186	-0.72653847740109	5.31624207783726e-11	1.51698967691086e-06	MCC	0	distal
chr1:110011499-110012550:AHCYL1	0.16	0.098	5.63119607571426	3.28745077247659	-0.629149007521742	5.32870929262174e-11	1.52054719664961e-06	AHCYL1	7369	distal
chr11:35176879-35178194:CD44	0.036	0.008	1.05332959106787	0.334254784087165	-0.62193103659423	5.34769478075557e-11	1.5259647056886e-06	CD44	-2189	distal
chr18:12920806-12921900:SEH1L	0.06	0.022	1.62331253141449	0.650515816035481	-0.668472731783823	5.36018196005396e-11	1.5295279223014e-06	SEH1L	-26095	distal
chr21:38289501-38290291:KCNJ15	0.041	0.011	1.02994474038906	0.322725387830921	-0.617926881046234	5.75395202182962e-11	1.64189020942908e-06	KCNJ15	17079	distal
chr4:77126731-77127615:CCNG2	0.064	0.025	3.77367598318563	1.70735386017974	-0.818217180811117	5.96783669240123e-11	1.70292220017669e-06	CCNG2	-29536	distal
chr10:24887222-24888349:PRTFDC1	0.115	0.06	2.93062244323902	1.55685388043681	-0.620388076513602	5.9871497478225e-11	1.70843318054115e-06	PRTFDC1	64235	distal
chr22:30195228-30197163:LIF	0.053	0.018	1.3168405491214	0.497969618806565	-0.629150393709332	6.11248900760495e-11	1.74419873832007e-06	LIF	49576	distal
chr5:99026877-99027861:CHD1	0.116	0.062	3.90431276428275	2.13633550072566	-0.644971091429351	6.35206202823446e-11	1.8125608997567e-06	CHD1	-97921	distal
chr6:111405996-111406901:REV3L	0.091	0.044	3.17031929580091	1.59075063850252	-0.686787684391072	6.39759327432885e-11	1.82555324082974e-06	REV3L	76310	distal
chr14:65927009-65928502	0.041	0.012	1.37512514236614	0.414964685074398	-0.747237482757224	6.57238478619604e-11	1.87542999874104e-06	---	---	intergenic
chr5:56415089-56415949:C5orf67	0.107	0.056	4.19270914581861	2.3115286860503	-0.648990063808696	6.62937778357431e-11	1.89169295054293e-06	C5orf67	119281	distal
chr14:52351765-52353038:PTGER2	0.039	0.01	1.1408709164799	0.348656275411852	-0.666675107840662	6.66288503167434e-11	1.90125424378827e-06	PTGER2	37371	distal
chr5:107474441-107475718:EFNA5	0.056	0.019	1.73098246612221	0.787968872581632	-0.611098431195487	6.75558252400703e-11	1.92770547322541e-06	EFNA5	-46928	distal
chr11:35247202-35248626:CD44	0.09	0.043	1.80105858318054	0.854354889770566	-0.595054781243775	6.97143540565816e-11	1.98929909300456e-06	CD44	66820	distal
chr9:88322709-88323466:SPIN1	0.04	0.01	1.219384981822	0.449929903535948	-0.614176788642019	7.09423283301361e-11	2.02433933890043e-06	SPIN1	-64953	distal
chr17:74519895-74522322:CD300LB	0.056	0.019	1.30453417850794	0.524184161801595	-0.596437935297986	7.86751505996011e-11	2.24499542235962e-06	CD300LB	9144	distal
chr5:172131128-172131781:STK10	0.027	0.005	1.24559259727714	0.191442374607855	-0.914387037327282	8.01398451375604e-11	2.28679048100029e-06	STK10	56605	distal
chr2:74848822-74850223:HK2	0.086	0.039	1.91185593039414	0.939082721684759	-0.586564626786171	8.32739131376395e-11	2.37622111138254e-06	HK2	13653	distal
chr10:27224853-27226408:ACBD5	0.04	0.011	1.50756996374992	0.438895319758476	-0.80132831483356	8.56604745616738e-11	2.44432164161736e-06	ACBD5	14150	distal
chr2:85693661-85695096:GNLY	0.049	0.016	1.56563310235101	0.496279790652732	-0.777934901729461	8.74884921099811e-11	2.49648412235831e-06	GNLY	0	promoter
chr19:50325260-50326193:KCNC3	0.052	0.095	1.13335521817251	2.30822567257074	0.632933447932317	8.87120283091692e-11	2.53139772780214e-06	KCNC3	3053	distal
chr14:38078092-38079073:SSTR1	0.045	0.013	1.34738214072059	0.453301398958941	-0.691718790371098	8.91379627849378e-11	2.5435517680682e-06	SSTR1	-128926	distal
chr14:77593304-77594038:SPTLC2	0.057	0.02	3.21829016974723	1.37303313049163	-0.829926096848431	8.99025063272463e-11	2.56536801804797e-06	SPTLC2	22735	distal
chr19:18232899-18233909:LLNLR-225F10.1	0.02	0.052	0.893756879451983	2.2492993085416	0.778877513872862	9.7221896361665e-11	2.77422681268011e-06	LLNLR-225F10.1	0	distal
chr19:18232899-18233909:PDE4C	0.02	0.052	0.893756879451983	2.2492993085416	0.778877513872862	9.7221896361665e-11	2.77422681268011e-06	PDE4C	0	promoter
chr15:64872857-64873582:AC069368.3	0.03	0.006	1.31048816295776	0.265007112632804	-0.869052201695938	9.80201213152255e-11	2.79700416172996e-06	AC069368.3	30910	distal
chr7:127413355-127414664:ZNF800	0.059	0.022	2.1934145441388	0.929507276575658	-0.726867359874576	9.8201385121216e-11	2.8021765244339e-06	ZNF800	-20662	distal
chr10:118729468-118730255:CACUL1	0.069	0.028	2.99955614410791	1.40913841068184	-0.731322621754696	1.00577446925013e-10	2.86997744800524e-06	CACUL1	24991	distal
chr2:196267935-196269456:HECW2	0.06	0.023	1.98898576462401	0.841768405378967	-0.698564366029097	1.01231361293517e-10	2.8886368945105e-06	HECW2	0	distal
chr2:196267935-196269456:STK17B	0.06	0.023	1.98898576462401	0.841768405378967	-0.698564366029097	1.01231361293517e-10	2.8886368945105e-06	STK17B	-91433	distal
chr1:202628925-202629932:SYT2	0.068	0.028	2.01525092788198	0.893763618799345	-0.671021803969904	1.01427506772489e-10	2.89423390575298e-06	SYT2	13521	distal
chr5:159412091-159412937:IL12B	0.073	0.033	2.03441781014045	0.820505497034894	-0.737080647468566	1.05431641850001e-10	3.00849190018977e-06	IL12B	-81205	distal
chr5:56736030-56738359:MAP3K1	0.096	0.049	5.60315712390762	2.50956166099838	-0.911865124348186	1.05989074478834e-10	3.02439824025352e-06	MAP3K1	-77215	distal
chr15:59398526-59400235:MYO1E	0.097	0.05	4.4136742774768	2.1541415293623	-0.779360691374983	1.11378086917822e-10	3.17817371020005e-06	MYO1E	-25627	distal
chr5:180367083-180368173:GFPT2	0.028	0.005	0.973479438594838	0.21555316313011	-0.69912849597513	1.12699761068008e-10	3.21588768207562e-06	GFPT2	-13697	distal
chr2:229415862-229417007:DNER	0.043	0.012	1.22909544426168	0.48312958511585	-0.587813734956046	1.12986330115941e-10	3.22406492985838e-06	DNER	0	distal
chr2:229415862-229417007:PID1	0.043	0.012	1.22909544426168	0.48312958511585	-0.587813734956046	1.12986330115941e-10	3.22406492985838e-06	PID1	-144578	distal
chr3:161310517-161311683:SPTSSB	0.055	0.019	1.73961546558991	0.719447560550583	-0.672028292233122	1.16339929430865e-10	3.31975988630974e-06	SPTSSB	34640	distal
chr17:58152714-58153565:OR4D1	0.036	0.01	1.84029971495378	0.384718780964628	-1.03645016152447	1.23106476932184e-10	3.51284331925986e-06	OR4D1	-1568	distal
chr10:96747811-96748681:PIK3AP1	0.082	0.04	4.09198522222193	1.85094674959343	-0.836787139651804	1.23191430832538e-10	3.51526747880648e-06	PIK3AP1	-27298	distal
chr17:18476311-18477294:LGALS9C	0.054	0.02	2.37114522306202	0.820023053563902	-0.889282052821082	1.23731037952302e-10	3.53066516796894e-06	LGALS9C	0	promoter
chr7:6990929-6991770:CCZ1B	0.041	0.012	1.1276747246399	0.298656722911645	-0.712257480795487	1.25091314621509e-10	3.56948066272475e-06	CCZ1B	-164160	distal
chr2:68789440-68790110:ARHGAP25	0.134	0.079	8.476425724232	4.68578254487152	-0.736984088874231	1.27327305117872e-10	3.63328465153847e-06	ARHGAP25	14501	distal
chr11:126329289-126330177:DCPS	0.044	0.012	1.19245541036284	0.401625944232755	-0.645446117054834	1.28966324469047e-10	3.68005406872426e-06	DCPS	0	distal
chr11:126329289-126330177:ST3GAL4	0.044	0.012	1.19245541036284	0.401625944232755	-0.645446117054834	1.28966324469047e-10	3.68005406872426e-06	ST3GAL4	-25483	distal
chr2:229330829-229331637:PID1	0.036	0.009	1.66941140250693	0.465411708366073	-0.865215619195105	1.30151594297025e-10	3.7138757432656e-06	PID1	-59545	distal
chr1:241551476-241552618:KMO	0.113	0.061	3.10651393305991	1.6926521269216	-0.608886337931738	1.37825482561492e-10	3.93285014489216e-06	KMO	19072	distal
chr12:10303903-10304714:KLRD1	0.035	0.008	1.21195805418427	0.311084575374017	-0.754563273852652	1.40638480990005e-10	4.01311905504979e-06	KLRD1	0	promoter
chr3:149009478-149010374:GYG1	0.059	0.022	1.44090155387509	0.563189230980599	-0.642921676168796	1.42653359013665e-10	4.07061359945494e-06	GYG1	17921	distal
chr12:91870942-91872335	0.034	0.008	1.25322864119355	0.382358004769048	-0.704862420117396	1.436343953015e-10	4.09860746992831e-06	---	---	intergenic
chr15:69713810-69714907	0.069	0.03	1.79774282111398	0.712067391142263	-0.708523859876929	1.49200417942305e-10	4.25743392598368e-06	---	---	intergenic
chr7:43625229-43626494:COA1	0.069	0.029	1.9499928159042	0.853471522008906	-0.670481492309963	1.55005173380739e-10	4.42307262241938e-06	COA1	22120	distal
chr7:43625229-43626494:STK17A	0.069	0.029	1.9499928159042	0.853471522008906	-0.670481492309963	1.55005173380739e-10	4.42307262241938e-06	STK17A	0	distal
chr9:137156364-137157561:GRIN1	0.043	0.082	0.928380371524093	2.10528482852136	0.687335953876223	1.58627220534387e-10	4.52642773794875e-06	GRIN1	0	distal
chr9:137156364-137157561:LRRC26	0.043	0.082	0.928380371524093	2.10528482852136	0.687335953876223	1.58627220534387e-10	4.52642773794875e-06	LRRC26	12490	distal
chr14:106417289-106418150:IGHV4-39	0.032	0.069	1.08166802672214	2.44980806763264	0.728776085129381	1.65264956370788e-10	4.71583553004043e-06	IGHV4-39	4068	distal
chr2:84845751-84847175:TRABD2A	0.062	0.024	1.40739247009153	0.579363782037863	-0.608127847322289	1.66967783581159e-10	4.76442570448836e-06	TRABD2A	33975	distal
chr12:27237767-27238995:STK38L	0.057	0.021	2.02455492406008	0.779781947298644	-0.765022361347274	1.69498524621351e-10	4.83664040007025e-06	STK38L	-5180	distal
chr17:10118819-10121212:GAS7	0.076	0.034	1.90684150236703	0.87303031461281	-0.63407816013502	1.71224472877669e-10	4.88589033356428e-06	GAS7	-4267	distal
chrY:14340403-14341309:NLGN4Y	0.048	0.017	2.48438992978581	0.743554313871967	-0.998874774991825	1.72170088842345e-10	4.91287348511631e-06	NLGN4Y	-181443	distal
chr9:35844120-35845416:TMEM8B	0.061	0.024	2.36200316192021	0.93642718547797	-0.795923827978716	1.73806068633236e-10	4.95955616844939e-06	TMEM8B	14623	distal
chr1:25329682-25331214:RHD	0.046	0.015	1.22987104984797	0.439425635956212	-0.631467025754872	1.8412377451112e-10	5.25397190567482e-06	RHD	0	distal
chr1:25329682-25331214:TMEM50A	0.046	0.015	1.22987104984797	0.439425635956212	-0.631467025754872	1.8412377451112e-10	5.25397190567482e-06	TMEM50A	-6703	distal
chr15:64691923-64693627:OAZ2	0.03	0.006	1.31745011887622	0.309712319050928	-0.823288330724406	1.86023860007018e-10	5.30819084530026e-06	OAZ2	9574	distal
chr6:113809613-113810360:MARCKS	0.068	0.029	4.50310637016135	2.00916404973967	-0.870883455141355	1.88429328753505e-10	5.37683089598125e-06	MARCKS	-47002	distal
chr16:82192482-82193374:MPHOSPH6	0.036	0.008	1.06974943872217	0.364573076447869	-0.601006470674671	1.93128731503686e-10	5.51092835345767e-06	MPHOSPH6	-22257	distal
chr12:124754862-124757307:SCARB1	0.055	0.02	1.79137237441706	0.74355718203046	-0.678940915732458	1.97949803111738e-10	5.64849763179344e-06	SCARB1	60400	distal
chr4:185587255-185588111:PDLIM3	0.072	0.122	2.08745124610528	3.71058025543583	0.609488428543969	2.00257048442332e-10	5.71433487730195e-06	PDLIM3	-51644	distal
chr4:185587255-185588111:SORBS2	0.072	0.122	2.08745124610528	3.71058025543583	0.609488428543969	2.00257048442332e-10	5.71433487730195e-06	SORBS2	0	distal
chr8:132982158-132982844:TG	0.06	0.024	3.27148192323082	1.41328054706092	-0.823741036449243	2.00964660093119e-10	5.73452657575716e-06	TG	17552	distal
chr12:8953630-8954957:M6PR	0.049	0.017	1.28153345587658	0.420921502403655	-0.683176952958407	2.13130458129484e-10	6.08167762272482e-06	M6PR	-3676	distal
chr1:144101434-144104881:FAM72C	0.042	0.081	1.73925676418159	3.82835776561658	0.817748075692512	2.14545928782305e-10	6.12206807780308e-06	FAM72C	-129470	distal
chr4:123599635-123600456	0.037	0.011	1.81755753856031	0.430642114954728	-0.977782255567701	2.29294181302025e-10	6.54290946345327e-06	---	---	intergenic
chr22:29385565-29386692:AP1B1	0.143	0.086	5.23753983697278	2.76126809540481	-0.729757982105383	2.36872189149856e-10	6.75914791739114e-06	AP1B1	1891	distal
chr14:20780626-20782714:RNASE6	0.072	0.031	2.76350663250405	1.35782815053203	-0.674618942127843	2.41810081069017e-10	6.9000506633044e-06	RNASE6	0	promoter
chr2:38178196-38179554:CYP1B1	0.026	0.004	1.10971856556605	0.398447203270645	-0.59322477004482	2.53175267550607e-10	7.22435625955656e-06	CYP1B1	-68295	distal
chr21:33373976-33375211:IFNGR2	0.081	0.037	2.61211457980878	1.2910101317034	-0.656859818449358	2.58008472753797e-10	7.36227177002959e-06	IFNGR2	-27685	distal
chr19:18879262-18880448:CERS1	0.026	0.059	0.917164369131745	2.01678508754036	0.654037891579403	2.61224274510131e-10	7.45403467314658e-06	CERS1	15648	distal
chr19:18879262-18880448:GDF1	0.026	0.059	0.917164369131745	2.01678508754036	0.654037891579403	2.61224274510131e-10	7.45403467314658e-06	GDF1	15648	distal
chr1:117003066-117004017:CD101	0.022	0.003	1.05517507316706	0.133881631126793	-0.857991255853114	2.65558894941067e-10	7.57772306714336e-06	CD101	1255	distal
chr10:70493193-70495372:PALD1	0.074	0.034	4.12134675363797	1.77396800312232	-0.884572096974401	2.67605439752293e-10	7.63612122333167e-06	PALD1	14373	distal
chr15:78938747-78940031:CTSH	0.1	0.051	3.67191359748662	2.02676055265925	-0.626239045292712	2.72410318225854e-10	7.77322843057475e-06	CTSH	4950	distal
chr6:10726523-10727459:TMEM14C	0.034	0.008	1.18559774712346	0.366004039226703	-0.67806615200254	2.75332481251477e-10	7.85661235251088e-06	TMEM14C	3549	distal
chr7:105345796-105347317:SRPK2	0.061	0.023	1.75106474853599	0.824129152078775	-0.592782216167807	2.76055011245328e-10	7.87722974588544e-06	SRPK2	41577	distal
chr3:151265740-151266427:MED12L	0.123	0.067	5.06831020321741	3.0114884886234	-0.597157178645568	2.85126309609295e-10	8.13607924470122e-06	MED12L	0	distal
chr3:151265740-151266427:P2RY14	0.123	0.067	5.06831020321741	3.0114884886234	-0.597157178645568	2.85126309609295e-10	8.13607924470122e-06	P2RY14	12040	distal
chr12:120480221-120481646:DYNLL1	0.04	0.011	1.36346733237969	0.510919311170663	-0.645478306875232	2.88558339261664e-10	8.23401221083157e-06	DYNLL1	10339	distal
chr15:45391958-45392673:SPATA5L1	0.069	0.029	4.09920756135831	1.98124100024955	-0.774360057603318	2.89985040716396e-10	8.27472313684237e-06	SPATA5L1	-9658	distal
chr3:40299596-40300440:EIF1B	0.026	0.004	1.1758955849369	0.407674715773614	-0.628295331607188	2.95106463453855e-10	8.42086293465574e-06	EIF1B	-9244	distal
chr7:128108419-128109644:LRRC4	0.082	0.039	2.75934256951599	1.35881447260315	-0.672418435721513	2.95886889766743e-10	8.44313239949402e-06	LRRC4	-77350	distal
chr21:36150064-36150841:DOPEY2	0.051	0.018	2.23447798887834	0.838479109473333	-0.815020111645064	3.13540566366372e-10	8.94688006126443e-06	DOPEY2	-13694	distal
chr1:94602188-94602918:F3	0.032	0.007	1.31626716675954	0.470314284935436	-0.655677099419498	3.14509147060095e-10	8.97451851135981e-06	F3	-60389	distal
chr2:127829629-127831225:WDR33	0.13	0.074	3.99434614352935	2.3132606548437	-0.592044108730675	3.1881761874219e-10	9.0974607508084e-06	WDR33	-18459	distal
chr7:21355092-21356245:SP4	0.089	0.042	2.6086512225896	1.36604287145621	-0.608983498197492	3.28495844389389e-10	9.37362891965121e-06	SP4	-71789	distal
chr13:27482722-27483583:MTIF3	0.117	0.067	3.30918095105033	1.71357290389391	-0.667220012143807	3.36114377326205e-10	9.59102375700327e-06	MTIF3	-32149	distal
chr15:90013291-90014081:ZNF710	0.04	0.012	1.77526744967929	0.503653855338462	-0.884154315767177	3.38565253321178e-10	9.66095950351982e-06	ZNF710	11900	distal
chr1:85297840-85298785:BCL10	0.07	0.029	2.21039221450248	1.07181507429609	-0.631854325614145	3.40149460999548e-10	9.70616486962209e-06	BCL10	-20751	distal
chr5:58490412-58491711:GAPT	0.073	0.033	4.54038650368847	2.10895242829037	-0.833558082423124	3.47908050757461e-10	9.92755622836414e-06	GAPT	0	promoter
chr2:207502729-207503703:CREB1	0.062	0.025	2.95208092926419	1.20354129179388	-0.842788558914006	3.50001283326442e-10	9.98728661972002e-06	CREB1	-26034	distal
chr15:84720504-84721798:SEC11A	0.035	0.009	1.58355413813545	0.458280702584863	-0.825088666702861	3.54523734721601e-10	1.01163347702809e-05	SEC11A	-3789	distal
chr2:169106886-169108711:DHRS9	0.043	0.014	1.95653263358954	0.671399357847255	-0.822849714667223	3.59299619212088e-10	1.02526146342169e-05	DHRS9	25780	distal
chr9:120583862-120584543:CDK5RAP2	0.063	0.026	3.62762885242304	1.64382937150051	-0.807644090651702	3.64354738666209e-10	1.03968624678403e-05	CDK5RAP2	-3693	distal
chr3:58349723-58351079:PXK	0.093	0.046	5.24252826892146	2.71174972127439	-0.750031014737678	3.71699094278191e-10	1.06064336552282e-05	PXK	16776	distal
chr15:32908226-32909322:FMN1	0.063	0.026	3.83363141317022	1.62350526217665	-0.881611781391121	3.75205633474212e-10	1.07064927511866e-05	FMN1	158562	distal
chr8:124643796-124644624:MTSS1	0.056	0.021	1.44428552823361	0.577797284674621	-0.631500962980581	3.91383402410686e-10	1.11681253877889e-05	MTSS1	-74956	distal
chr9:73147595-73149945:ANXA1	0.042	0.012	1.10694899221009	0.391813166576386	-0.598189827412376	3.9528594660256e-10	1.12794844863041e-05	ANXA1	-1812	distal
chr7:3103438-3104471:CARD11	0.039	0.01	1.4912504934063	0.571992513486751	-0.664275743927771	4.02500196345043e-10	1.14853431027058e-05	CARD11	-59494	distal
chr5:80754966-80756200:DHFR	0.044	0.014	2.05123059629637	0.713675491771003	-0.832297274506396	4.04163828081915e-10	1.15328148343174e-05	DHFR	-99984	distal
chr5:80754966-80756200:MSH3	0.044	0.014	2.05123059629637	0.713675491771003	-0.832297274506396	4.04163828081915e-10	1.15328148343174e-05	MSH3	0	distal
chr15:63841759-63842538:HERC1	0.05	0.017	1.46388216407308	0.519159346755901	-0.697660056261402	4.06257355417302e-10	1.15925536368327e-05	HERC1	-7872	distal
chr8:127759437-127761232:MYC	0.041	0.012	1.72450783460302	0.558636179535167	-0.805711429421629	4.07031372580458e-10	1.16146402165834e-05	MYC	22844	distal
chr3:16788644-16789952:PLCL2	0.048	0.016	1.87924610107411	0.787035236275413	-0.68812302595564	4.08005164921495e-10	1.16424273810349e-05	PLCL2	-95007	distal
chr19:46262738-46263415:IGFL1	0.029	0.006	1.16753510745052	0.304551472779488	-0.732501492198483	4.08855485217368e-10	1.16666912706776e-05	IGFL1	32987	distal
chr22:39205270-39206285:PDGFB	0.052	0.019	1.82878069165569	0.674814252142082	-0.756179232380967	4.34783804344453e-10	1.2406555856969e-05	PDGFB	34624	distal
chr1:77430989-77432013:AK5	0.029	0.006	1.2146024968163	0.256984462160752	-0.817080953537112	4.47372755580505e-10	1.27657815804897e-05	AK5	-100094	distal
chr22:17098183-17099022:IL17RA	0.042	0.012	1.31528799909574	0.530456279402999	-0.597229829811713	4.52962103375975e-10	1.29252736198335e-05	IL17RA	13225	distal
chr10:67612678-67613707:CTNNA3	0.034	0.008	1.15142887104369	0.371770684980213	-0.649255813331143	4.64584368939389e-10	1.32569149676855e-05	CTNNA3	82462	distal
chr14:52311297-52312426:PTGER2	0.049	0.016	1.77186339629599	0.739693109665595	-0.672023329859346	4.72945977601619e-10	1.34955134708622e-05	PTGER2	-1879	distal
chr5:142929352-142930316:ARHGAP26	0.032	0.008	1.28113260610653	0.273403603739667	-0.841060563221318	5.09660560425786e-10	1.45431640917498e-05	ARHGAP26	54460	distal
chr3:186533919-186534736:CRYGS	0.127	0.074	5.49166999917146	3.21413185046138	-0.623354209602025	5.19784193986596e-10	1.48320419754075e-05	CRYGS	9715	distal
chr19:6577397-6578410:CD70	0.1	0.054	4.39553051633703	2.19061896706636	-0.757928491796246	5.20252089673886e-10	1.48453933788443e-05	CD70	12729	distal
chr2:142873208-142874911:KYNU	0.046	0.015	1.31895327503839	0.47457800417828	-0.653171609173516	5.2359627091973e-10	1.49408195906945e-05	KYNU	-2587	distal
chr20:45998221-45999252:MMP9	0.041	0.012	1.2489443165954	0.434067499221761	-0.649135009777627	5.49347004689545e-10	1.56756167788162e-05	MMP9	-9656	distal
chr7:98133077-98134334:LMTK2	0.048	0.016	1.91421545860928	0.782712848863244	-0.709033206032613	5.79685570248533e-10	1.65413277470419e-05	LMTK2	26193	distal
chr19:1454985-1456363:APC2	0.052	0.091	0.887844548648106	1.89078799085653	0.614722832744574	5.85001513965535e-10	1.66930182010065e-05	APC2	3697	distal
chr16:84013775-84014743:SLC38A8	0.026	0.055	0.685059541978102	2.01931840745053	0.841423336498967	5.8510967868854e-10	1.66961046813775e-05	SLC38A8	27414	distal
chr11:36408417-36409825:PRR5L	0.036	0.01	1.67345230877068	0.46807330413519	-0.864779934069482	6.14233420171103e-10	1.75271506445824e-05	PRR5L	7353	distal
chr7:132485289-132486280:PLXNA4	0.056	0.021	1.39696645037802	0.582680145781858	-0.598839994934086	6.36510617621564e-10	1.81628304738313e-05	PLXNA4	90190	distal
chr11:74019869-74021114:C2CD3	0.05	0.019	3.23871380968363	1.13396282704716	-0.990091516419424	6.43011936343591e-10	1.83483456035644e-05	C2CD3	0	distal
chr11:74019869-74021114:UCP3	0.05	0.019	3.23871380968363	1.13396282704716	-0.990091516419424	6.43011936343591e-10	1.83483456035644e-05	UCP3	-10435	distal
chr3:31461853-31463106:STT3B	0.08	0.038	1.91787763774486	0.879114054658001	-0.634866749389087	6.4908288114848e-10	1.85215800135719e-05	STT3B	-69684	distal
chr5:150045712-150046565:CSF1R	0.041	0.012	1.1465587068453	0.413368498275903	-0.602887970895036	6.66222325443227e-10	1.90106540565225e-05	CSF1R	39862	distal
chr5:150045712-150046565:HMGXB3	0.041	0.012	1.1465587068453	0.413368498275903	-0.602887970895036	6.66222325443227e-10	1.90106540565225e-05	HMGXB3	0	distal
chr2:136225782-136226729:CXCR4	0.067	0.029	2.30268969270358	0.996839000956031	-0.725923408864267	6.82776738196005e-10	1.9483034224423e-05	CXCR4	-107618	distal
chr3:43023712-43024905:FAM198A	0.044	0.015	1.57569669217447	0.528895123883853	-0.752473268209745	6.98528562786366e-10	1.99325125391089e-05	FAM198A	44165	distal
chr3:43023712-43024905:RP11-136C24.3	0.044	0.015	1.57569669217447	0.528895123883853	-0.752473268209745	6.98528562786366e-10	1.99325125391089e-05	RP11-136C24.3	0	distal
chr4:81421195-81422128:RASGEF1B	0.068	0.03	2.68158123104578	1.23382561343141	-0.720808969425598	7.77502453528725e-10	2.21860325114422e-05	RASGEF1B	49108	distal
chr7:64304697-64305782:ZNF736	0.096	0.049	4.83188695545355	2.71795854677515	-0.649452069842367	8.07555447555845e-10	2.3043594696006e-05	ZNF736	-7026	distal
chr4:4348022-4349193:NSG1	0.054	0.02	1.49755792371076	0.581837378855264	-0.658916846741338	8.07863510844151e-10	2.30523852819379e-05	NSG1	0	promoter
chr7:77192867-77193487:CCDC146	0.067	0.029	3.04286780303101	1.31364568223036	-0.805211086711103	8.09021508423112e-10	2.30854287428535e-05	CCDC146	0	distal
chr7:77192867-77193487:FGL2	0.067	0.029	3.04286780303101	1.31364568223036	-0.805211086711103	8.09021508423112e-10	2.30854287428535e-05	FGL2	6339	distal
chr17:19302792-19304744:EPN2	0.074	0.033	2.12298787617636	1.0540840734941	-0.604431736394194	8.09529544189012e-10	2.30999255434335e-05	EPN2	19746	distal
chr20:32737431-32738225:COMMD7	0.031	0.008	1.2194933025258	0.305176914228237	-0.765984980641219	8.21933045999004e-10	2.34538594675816e-05	COMMD7	5230	distal
chr20:32737431-32738225:RP11-503P21.4	0.031	0.008	1.2194933025258	0.305176914228237	-0.765984980641219	8.21933045999004e-10	2.34538594675816e-05	RP11-503P21.4	0	distal
chr17:74473875-74474980:CD300A	0.057	0.023	2.3795542971777	0.912010649824487	-0.821742434260451	8.26401511797936e-10	2.35813671391541e-05	CD300A	7014	distal
chr14:73464781-73466329:NUMB	0.08	0.038	3.35465958282006	1.67593938393413	-0.702514507256877	8.57065922035276e-10	2.44563760852766e-05	NUMB	-6165	distal
chr21:32407702-32408513:EVA1C	0.037	0.01	1.31907932553087	0.435938859036957	-0.691557847263134	8.59648574439114e-10	2.45300720716201e-05	EVA1C	-3868	distal
chr22:28748914-28749585:HSCB	0.034	0.01	2.1939590820074	0.515902972835938	-1.07516841535843	8.80992669759997e-10	2.51391258316015e-05	HSCB	6860	distal
chr19:54803192-54804799:KIR2DL4	0.064	0.026	2.0551285603959	1.01352744441265	-0.601507953830296	8.88928641925232e-10	2.53655787973365e-05	KIR2DL4	0	promoter
chr19:5339781-5341225:PTPRS	0.029	0.063	1.41760162427322	3.10789051007511	0.764821194308265	9.02034040250441e-10	2.57395413385463e-05	PTPRS	-53394	distal
chr15:60408224-60409097:ANXA2	0.03	0.007	1.17520712362561	0.340073354692509	-0.698840806213933	9.08896196268489e-10	2.59353529605213e-05	ANXA2	-10182	distal
chr4:10954515-10955348	0.04	0.012	1.58299094435278	0.559491440710584	-0.727966951071194	9.13493551844521e-10	2.60665385018834e-05	---	---	intergenic
chr5:170307379-170308200:LCP2	0.037	0.011	1.03065787964565	0.274447644350774	-0.672075091168956	9.2542298739305e-10	2.64069449452607e-05	LCP2	-9153	distal
chr3:108127124-108127965:CD47	0.051	0.018	1.69529891522368	0.660333881117775	-0.698971893979861	9.3877131533932e-10	2.67878394832075e-05	CD47	-36100	distal
chr20:57604863-57606211:ZBP1	0.048	0.016	1.56018656895188	0.661104605224933	-0.624106020423418	9.75911485492805e-10	2.78476342385372e-05	ZBP1	14183	distal
chr8:133919226-133919985	0.03	0.007	0.960380473247432	0.279780419284826	-0.615237383323424	9.83701785995204e-10	2.80699304633732e-05	---	---	intergenic
chr3:4850251-4851544:BHLHE40	0.057	0.022	1.64118835038096	0.710486053284421	-0.626780846797403	9.86129044657755e-10	2.8139192289309e-05	BHLHE40	-127572	distal
chr20:5645146-5646064:GPCPD1	0.072	0.033	3.44597883483803	1.6104360468425	-0.768210265919515	9.880537229828e-10	2.81941129853142e-05	GPCPD1	-34121	distal
chr6:90233215-90234900:BACH2	0.048	0.017	1.66156770175141	0.581976380221302	-0.750548204527897	1.01823707126149e-09	2.90553948284467e-05	BACH2	61842	distal
chr1:226726673-226731720:ITPKB	0.069	0.031	1.66099541197942	0.744962579935591	-0.608769924188585	1.07158904782235e-09	3.05777934796107e-05	ITPKB	5738	distal
chr8:144336476-144338333:SCRT1	0.042	0.077	1.15939793520691	2.54605700325555	0.715586599296538	1.09798133870344e-09	3.13308974999026e-05	SCRT1	-196	promoter
chr7:150556456-150557271:GIMAP4	0.042	0.012	1.32073717477152	0.511772385117204	-0.618342204213587	1.10337492039168e-09	3.14848033533765e-05	GIMAP4	-10006	distal
chr19:2710192-2711596:DIRAS1	0.127	0.077	7.32888460855658	4.00993336689545	-0.733331889602097	1.1264511709821e-09	3.21432841639742e-05	DIRAS1	6309	distal
chrX:1554419-1555615:P2RY8	0.091	0.047	2.59606731674551	1.31661305769736	-0.634402935746246	1.13406428373907e-09	3.23605243364944e-05	P2RY8	-17313	distal
chr2:43139569-43140454:ZFP36L2	0.036	0.01	1.33866897686059	0.46696799990264	-0.672850271449496	1.14874786028059e-09	3.27795201931066e-05	ZFP36L2	86155	distal
chr11:72807070-72808732:ATG16L2	0.057	0.022	1.51946561471665	0.673490670480979	-0.590257258572558	1.19902691752141e-09	3.42142330914734e-05	ATG16L2	-5576	distal
chr12:31932069-31932875:KIAA1551	0.034	0.009	1.37591263111137	0.410766749301704	-0.75200230716754	1.22404007171697e-09	3.49279834464437e-05	KIAA1551	-26544	distal
chr3:15796985-15798418:ANKRD28	0.056	0.022	1.42935515768984	0.612826197946751	-0.590982440511454	1.32228982489868e-09	3.77315401534838e-05	ANKRD28	0	promoter
chr7:84248221-84250103:SEMA3A	0.029	0.007	1.57352049667983	0.360834148378208	-0.919252023725331	1.43659160251671e-09	4.09931413778142e-05	SEMA3A	-52777	distal
chr16:21656808-21657793:IGSF6	0.057	0.023	2.80465390997793	1.22309120250411	-0.775198088799848	1.4608602312225e-09	4.16856466979339e-05	IGSF6	-4149	distal
chr16:21656808-21657793:METTL9	0.057	0.023	2.80465390997793	1.22309120250411	-0.775198088799848	1.4608602312225e-09	4.16856466979339e-05	METTL9	0	distal
chr9:113511691-113512995:RGS3	0.062	0.027	1.85178535086717	0.760662669606745	-0.695746871037395	1.46783044147392e-09	4.18845416474583e-05	RGS3	6430	distal
chr14:68267933-68269264:RAD51B	0.092	0.046	3.03634677574295	1.67749871605829	-0.592164243255095	1.49096239162542e-09	4.25446118450314e-05	RAD51B	0	distal
chr2:12708860-12709857:TRIB2	0.041	0.013	1.69552098391282	0.665717187175123	-0.694420666253441	1.50282135928156e-09	4.28830074870993e-05	TRIB2	-7032	distal
chr11:88843545-88845410:GRM5	0.037	0.01	1.31691713673009	0.470641806296048	-0.655760545461014	1.58261551374408e-09	4.51599336846873e-05	GRM5	0	distal
chr19:18179935-18181565:IFI30	0.107	0.061	3.7457669762097	2.06608765675118	-0.63024232095894	1.58368365067247e-09	4.51904129719389e-05	IFI30	6269	distal
chr2:12501197-12503130	0.047	0.016	2.06673391696647	0.804891318342976	-0.764791029858994	1.59040254051588e-09	4.53821364936208e-05	---	---	intergenic
chr21:46621665-46623003:PRMT2	0.05	0.017	1.57586064784974	0.607829465389017	-0.679940151810733	1.59197764140067e-09	4.54270819973681e-05	PRMT2	-12164	distal
chr11:120344166-120344915:ARHGEF12	0.051	0.019	2.12515149677519	0.905256771494493	-0.713940685584197	1.667687967411e-09	4.75874761500728e-05	ARHGEF12	7089	distal
chr8:134278076-134278783	0.037	0.01	1.20990665163147	0.431665630131216	-0.626290844095165	1.67554412808151e-09	4.78116516948058e-05	---	---	intergenic
chr3:72756754-72757458:SHQ1	0.061	0.025	2.64013115614774	1.16348707456504	-0.75063193092703	1.69392300002234e-09	4.83360928056375e-05	SHQ1	88905	distal
chr20:62501534-62502624:GATA5	0.03	0.061	1.02216451071949	2.86845626843395	0.935857594064625	1.69731381228805e-09	4.84328496336396e-05	GATA5	-25565	distal
chr1:230972424-230973535:TTC13	0.072	0.033	1.77113892142044	0.8153922084888	-0.610197766537105	1.70076790265354e-09	4.85314121022188e-05	TTC13	5303	distal
chr8:124757034-124758034:MTSS1	0.062	0.026	2.51256401731228	1.21770105084768	-0.663459617702183	1.71332601828922e-09	4.88897579318828e-05	MTSS1	-28606	distal
chr18:25953630-25954567:SS18	0.131	0.073	17.3895889939804	10.4325121704907	-0.685746781009613	1.72014030106162e-09	4.90842034907933e-05	SS18	136058	distal
chr1:28110723-28111732:EYA3	0.046	0.016	2.23891035362501	0.659001541484547	-0.96519331106037	1.79830402374448e-09	5.13146053175487e-05	EYA3	-22028	distal
chr2:23891639-23892497:ATAD2B	0.106	0.06	4.30970732326478	2.23892714194247	-0.713116324540831	1.82658845710733e-09	5.21217016235578e-05	ATAD2B	34617	distal
chr6:137033690-137034366:IL20RA	0.043	0.015	1.70240461919406	0.583594280035316	-0.771040937783317	1.8339173213377e-09	5.23308307643713e-05	IL20RA	9946	distal
chr6:148656666-148657585:UST	0.035	0.009	1.50840595663701	0.561735977661694	-0.683620274170377	1.85321159257178e-09	5.28813927940357e-05	UST	-89743	distal
chrX:39144251-39145446	0.053	0.02	3.2198826125354	1.62715412963238	-0.683702024168505	1.93278862400519e-09	5.51521233859882e-05	---	---	intergenic
chr11:75507998-75508737:GDPD5	0.084	0.042	3.7667307586527	1.88703401907745	-0.723412031803961	1.96369175960689e-09	5.60339443603827e-05	GDPD5	17166	distal
chr5:131536276-131536948:CTC-432M15.3	0.065	0.029	4.22907808047781	1.71193132341146	-0.947235968316609	1.966932533737e-09	5.61264198501854e-05	CTC-432M15.3	0	distal
chr5:131536276-131536948:RAPGEF6	0.065	0.029	4.22907808047781	1.71193132341146	-0.947235968316609	1.966932533737e-09	5.61264198501854e-05	RAPGEF6	-28120	distal
chr15:52045508-52046492:MAPK6	0.063	0.027	1.69506091541411	0.763065648161716	-0.612231687275964	1.99186118613875e-09	5.68377589464693e-05	MAPK6	26308	distal
chr2:47724080-47724866:MSH6	0.142	0.09	8.31201508167323	4.59424007706146	-0.735151226362262	2.00961496074931e-09	5.73443629049815e-05	MSH6	-58216	distal
chr8:38957239-38958054:HTRA4	0.124	0.073	4.53776077539552	2.65855363508291	-0.59802932317015	2.12790704363835e-09	6.07198274902204e-05	HTRA4	-16110	distal
chr8:38957239-38958054:PLEKHA2	0.124	0.073	4.53776077539552	2.65855363508291	-0.59802932317015	2.12790704363835e-09	6.07198274902204e-05	PLEKHA2	0	distal
chr18:12879851-12880949:PTPN2	0.055	0.022	3.05197180803978	1.26431673250034	-0.839548360104312	2.13683882193271e-09	6.09746957838498e-05	PTPN2	2817	distal
chr4:112212925-112215073:AP1AR	0.04	0.013	4.25577173911836	0.975525768672247	-1.41166595514021	2.37136512381814e-09	6.76669038081506e-05	AP1AR	-16664	distal
chr8:125930194-125931301	0.038	0.011	1.77639310409333	0.617986719056791	-0.779012085037661	2.44765301721515e-09	6.98437788462344e-05	---	---	intergenic
chr16:17224652-17225386:XYLT1	0.033	0.008	1.80523074911164	0.622838037119679	-0.789600424227649	2.60264182112334e-09	7.42663843657546e-05	XYLT1	0	distal
chr19:4769348-4770006:FEM1A	0.026	0.056	0.735114434222212	1.67848203778808	0.626384806682083	2.6168597890879e-09	7.46720940816233e-05	FEM1A	-21675	distal
chr20:41047531-41049299:TOP1	0.067	0.03	2.20535944760523	1.11286783682691	-0.601283621832196	2.6232256470545e-09	7.48537438387003e-05	TOP1	18714	distal
chr4:107837291-107839514:SGMS2	0.044	0.014	1.2054485125048	0.406589854062139	-0.648870364171213	2.68887246521937e-09	7.67269757950348e-05	SGMS2	12729	distal
chr11:44611240-44612444:CD82	0.128	0.08	5.22533410170031	2.77104781463897	-0.723185822815873	2.77144578552622e-09	7.90832054899908e-05	CD82	45640	distal
chr9:114957725-114959195:TNFSF8	0.032	0.008	1.1962365131889	0.308709087581109	-0.746888990033989	2.80039170063361e-09	7.99091771775802e-05	TNFSF8	-27131	distal
chr3:141552470-141553589:RASA2	0.035	0.01	1.35279610325037	0.3843990601192	-0.765116432760316	2.86887962952034e-09	8.18634802283628e-05	RASA2	65387	distal
chr5:39269536-39270911:FYB1	0.042	0.013	1.82607012353498	0.828047399245387	-0.628493785472952	2.92269420426016e-09	8.33990791185635e-05	FYB1	0	promoter
chr2:43407965-43408896:THADA	0.05	0.018	2.43687762769773	1.09337791758259	-0.715265699625107	3.05321070555335e-09	8.71233674829648e-05	THADA	0	distal
chr2:43407965-43408896:ZFP36L2	0.05	0.018	2.43687762769773	1.09337791758259	-0.715265699625107	3.05321070555335e-09	8.71233674829648e-05	ZFP36L2	-181357	distal
chr14:24694570-24695883:GZMB	0.047	0.017	1.58510587149137	0.652327036623691	-0.645724106221187	3.06454294220741e-09	8.74467328558885e-05	GZMB	-60304	distal
chr2:196262676-196263808:HECW2	0.065	0.029	1.72730767082669	0.816755548799406	-0.586113148920451	3.11531408088704e-09	8.88954872981116e-05	HECW2	0	distal
chr2:196262676-196263808:STK17B	0.065	0.029	1.72730767082669	0.816755548799406	-0.586113148920451	3.11531408088704e-09	8.88954872981116e-05	STK17B	-86174	distal
chr22:22167670-22168807:IGLV10-54	0.129	0.078	6.40590650631295	3.61190502067547	-0.683313534859834	3.12820110712656e-09	8.92632185918563e-05	IGLV10-54	0	distal
chr22:22167670-22168807:IGLV4-60	0.129	0.078	6.40590650631295	3.61190502067547	-0.683313534859834	3.12820110712656e-09	8.92632185918563e-05	IGLV4-60	5472	distal
chrX:11341324-11342336:AMELX	0.053	0.021	3.05597559814209	1.33204289079538	-0.798454649975067	3.13932890649009e-09	8.95807503466947e-05	AMELX	47912	distal
chrX:11341324-11342336:ARHGAP6	0.053	0.021	3.05597559814209	1.33204289079538	-0.798454649975067	3.13932890649009e-09	8.95807503466947e-05	ARHGAP6	0	distal
chr22:37590226-37590943:LGALS2	0.024	0.004	1.0418070549566	0.302136025886096	-0.648966376449137	3.20189687090664e-09	9.13661272113208e-05	LGALS2	-10147	distal
chr4:36189497-36190344:ARAP2	0.039	0.012	1.51651432819196	0.604079718994004	-0.649680969952725	3.29365517198008e-09	9.39844503324515e-05	ARAP2	-27998	distal
chr7:36736287-36737926:AOAH	0.038	0.012	1.26903800551353	0.416452387291444	-0.679798666098963	3.3034674062424e-09	9.4264442437127e-05	AOAH	-11739	distal
chr14:106308720-106309443:IGHV2-26	0.03	0.061	1.04244117598501	2.6033728788362	0.819053422152499	3.3087527778741e-09	9.44152605166375e-05	IGHV2-26	-6859	distal
chr5:72234096-72234935:MRPS27	0.051	0.019	1.51160623668676	0.589810679272954	-0.659755325752096	3.33335593341645e-09	9.51173115600385e-05	MRPS27	85293	distal
chr15:94174135-94175134:MCTP2	0.045	0.016	1.65689007691269	0.70310195533306	-0.641573736865274	3.42543721538729e-09	9.77448509410762e-05	MCTP2	-56404	distal
chr15:95864290-95865915	0.036	0.01	1.67583336717894	0.587009811542019	-0.753677229948091	3.4552163757799e-09	9.85945992828795e-05	---	---	intergenic
chr9:94870878-94871802:C9orf3	0.049	0.018	1.34801768007553	0.489099162064171	-0.657003442636031	3.48098846225188e-09	9.93300057703575e-05	C9orf3	111230	distal
chr11:35058254-35059538:CD44	0.05	0.02	3.367415644979	1.27674465879261	-0.939807338711709	3.53908357303714e-09	0.000100987749756615	CD44	-79332	distal
chr17:7120520-7121800:ASGR2	0.037	0.01	1.35573043445394	0.48552993136813	-0.665196787669972	3.61908277601088e-09	0.00010327052701347	ASGR2	-5698	distal
chr5:107364743-107366199:EFNA5	0.034	0.009	1.25672246336111	0.405454749102718	-0.683191999106631	3.61915945875434e-09	0.000103272715155555	EFNA5	61315	distal
chr19:54551043-54552214:KIR3DX1	0.042	0.014	1.86678466801961	0.71376681888911	-0.742262719238675	3.63335992480149e-09	0.000103677925454211	KIR3DX1	18284	distal
chr18:26215387-26216307:TAF4B	0.051	0.02	2.02189979997935	0.78001529366852	-0.763566187777032	3.74231066073798e-09	0.000106786834704158	TAF4B	-9629	distal
chr1:220999902-221001185:HLX	0.035	0.01	1.01616306995768	0.298523338803187	-0.634740386356006	3.75180411053704e-09	0.000107057730294175	HLX	120503	distal
chr19:38924212-38925071:CTC-360G5.8	0.037	0.012	1.33989093648393	0.439256713566298	-0.701117344745465	3.80747264075363e-09	0.000108646231803905	CTC-360G5.8	0	distal
chr19:38924212-38925071:SARS2	0.037	0.012	1.33989093648393	0.439256713566298	-0.701117344745465	3.80747264075363e-09	0.000108646231803905	SARS2	5062	distal
chr4:40731394-40732373:NSUN7	0.027	0.006	1.49339883386411	0.399771990751365	-0.832921823565286	3.89018047286625e-09	0.000111006299793238	NSUN7	-17524	distal
chr5:76325496-76326745:IQGAP2	0.037	0.011	1.22369503015295	0.435749355928058	-0.631155027906772	3.91372376419819e-09	0.000111678107611395	IQGAP2	-76504	distal
chr5:76325496-76326745:SV2C	0.037	0.011	1.22369503015295	0.435749355928058	-0.631155027906772	3.91372376419819e-09	0.000111678107611395	SV2C	0	distal
chr3:28251017-28252803:CMC1	0.047	0.017	1.52186053548623	0.592072401796314	-0.663582547599726	3.91893287038051e-09	0.000111826749456308	CMC1	9400	distal
chr14:24609485-24610387:GZMH	0.039	0.013	1.56340470396871	0.448374469754706	-0.823626613705599	3.99896430832724e-09	0.000114110446538118	GZMH	0	promoter
chrY:7279747-7280861	0.029	0.007	1.20033770727603	0.324105075934359	-0.732707351744378	4.12715849066119e-09	0.000117768467531017	---	---	intergenic
chr4:113564481-113565607:CAMK2D	0.097	0.051	3.70458121881536	2.09412708151535	-0.604533854130354	4.22206638567063e-09	0.000120476664315111	CAMK2D	195461	distal
chr18:58535048-58535826:ALPK2	0.061	0.026	2.39160473032556	1.12440714219971	-0.674907758034798	4.33252021264512e-09	0.000123628464267829	ALPK2	93131	distal
chr4:80138886-80140565:PRDM8	0.038	0.012	1.62598535046291	0.525206844753996	-0.783853957263993	4.55655850190229e-09	0.000130021396851782	PRDM8	-43720	distal
chr9:136720927-136724164:FAM69B	0.031	0.064	1.3460908219364	2.63862838242511	0.633135850391095	4.56313626841792e-09	0.000130209093419305	FAM69B	43	promoter
chr17:64050940-64051825:ERN1	0.041	0.014	1.17102893837348	0.436692849045473	-0.595627295651785	4.60139951655347e-09	0.000131300935204853	ERN1	0	distal
chr17:64050940-64051825:ICAM2	0.041	0.014	1.17102893837348	0.436692849045473	-0.595627295651785	4.60139951655347e-09	0.000131300935204853	ICAM2	-30307	distal
chr16:25060659-25061583:ARHGAP17	0.055	0.024	2.66074677661821	0.9759945367956	-0.889559023939859	4.74453420699354e-09	0.000135385283596561	ARHGAP17	-45329	distal
chr4:36268785-36269675:DTHD1	0.048	0.018	1.23039677562547	0.48173261074453	-0.59001525420259	4.96924345124809e-09	0.000141797361881364	DTHD1	-11947	distal
chr6:161117056-161118066:MAP3K4	0.024	0.004	1.27009186351838	0.29801787783851	-0.806440426076464	4.97405587978568e-09	0.000141934684529684	MAP3K4	125243	distal
chr7:40268703-40269363:SUGCT	0.027	0.006	1.24101873421069	0.321043747239446	-0.762476466196303	4.98283751450429e-09	0.00014218526847638	SUGCT	133727	distal
chr5:50593558-50594231:PARP8	0.036	0.01	1.28052058059478	0.481430108413519	-0.622372626100139	5.16718639509055e-09	0.000147445663783909	PARP8	-71668	distal
chr20:19661464-19662780:SLC24A3	0.143	0.088	18.1177068239112	8.89119002892193	-0.950693471811622	5.17992476539599e-09	0.000147809153180574	SLC24A3	0	distal
chr8:90627576-90628579:TMEM64	0.093	0.051	4.37516700479745	2.25711517103385	-0.722714845407846	5.32588456888725e-09	0.000151974116173198	TMEM64	17326	distal
chr6:13354405-13356567:TBC1D7	0.111	0.063	3.93579840808596	2.28437709535878	-0.587663692478088	5.74614187499268e-09	0.000163966158402916	TBC1D7	-25823	distal
chr2:234032216-234033105:SPP2	0.034	0.009	1.11787436530836	0.341721055060464	-0.658532244378552	5.77331866626534e-09	0.000164741648141882	SPP2	-17574	distal
chr18:63212935-63213916:BCL2	0.025	0.005	1.22340250086257	0.305475210675027	-0.768194079038064	5.88396351637926e-09	0.000167898898939882	BCL2	104896	distal
chr2:177251681-177253301:NFE2L2	0.06	0.026	1.58254203551566	0.677981398015193	-0.622065109487814	6.05983339577493e-09	0.000172917345948437	NFE2L2	10153	distal
chr11:117969360-117971200:IL10RA	0.05	0.02	2.04453830653191	0.813109457449451	-0.747757441881373	6.11880933673591e-09	0.000174600224423759	IL10RA	-15148	distal
chr19:43624796-43625399:CADM4	0.033	0.064	0.834817193817988	1.94279453375897	0.681550484775274	6.14069008394985e-09	0.000175224591545509	CADM4	0	distal
chr19:43624796-43625399:ZNF428	0.033	0.064	0.834817193817988	1.94279453375897	0.681550484775274	6.14069008394985e-09	0.000175224591545509	ZNF428	-4923	distal
chr12:40226139-40227222:LRRK2	0.08	0.04	3.73379024397912	2.07729243936357	-0.62133422963584	6.32075863035848e-09	0.000180362847517279	LRRK2	1066	distal
chr3:14175356-14176193:LSM3	0.044	0.016	2.03362082102716	0.934666271721839	-0.648956047040902	6.6356534094054e-09	0.000189348370037383	LSM3	-2165	distal
chr3:14175356-14176193:XPC	0.044	0.016	2.03362082102716	0.934666271721839	-0.648956047040902	6.6356534094054e-09	0.000189348370037383	XPC	0	distal
chr8:96760088-96761574:CPQ	0.027	0.006	1.30869841775114	0.273917043352885	-0.857808394764601	6.86356257870018e-09	0.000195851758183209	CPQ	114862	distal
chrX:131987112-131987885:STK26	0.061	0.026	2.08331429993488	1.03205817192953	-0.601540256257996	6.95312608277379e-09	0.00019840745277195	STK26	-35380	distal
chr20:63781819-63782810:ZBTB46	0.035	0.068	1.05636782536511	2.20604681968883	0.640697149649151	6.97231915243821e-09	0.000198955127014824	ZBTB46	8113	distal
chr6:6406973-6407918:F13A1	0.102	0.057	6.8074249358616	3.93817381403022	-0.66086917617602	7.04156861087143e-09	0.000200931160311216	F13A1	-86140	distal
chr4:121706383-121707374:ANXA5	0.04	0.013	1.05477588381626	0.366034826480739	-0.588986781493884	7.32537537607259e-09	0.000209029586356231	ANXA5	-9271	distal
chrY:7239879-7240702	0.036	0.011	1.0854218575013	0.365492936590578	-0.610917402889105	7.36193305290225e-09	0.000210072759664566	---	---	intergenic
chr16:4459252-4459996:NMRAL1	0.033	0.009	1.45895661572467	0.435354990020957	-0.776638694776907	7.46780756093566e-09	0.000213093888751299	NMRAL1	14626	distal
chr3:41419035-41420075:CTNNB1	0.039	0.012	1.70156269303666	0.726256441144487	-0.646147364249681	7.59485956873156e-09	0.000216719317793755	CTNNB1	198082	distal
chr3:41419035-41420075:ULK4	0.039	0.012	1.70156269303666	0.726256441144487	-0.646147364249681	7.59485956873156e-09	0.000216719317793755	ULK4	0	distal
chr4:83197577-83198644:PLAC8	0.038	0.012	2.69709361445914	0.900663767490138	-0.959888236663816	7.63927271572879e-09	0.000217986646943321	PLAC8	-60503	distal
chr5:95081356-95082458:MCTP1	0.029	0.007	1.34450176228307	0.418023682106844	-0.725399736567953	7.69882308741821e-09	0.000219685916799479	MCTP1	0	promoter
chr6:161226001-161227193:AGPAT4	0.048	0.018	1.7498098697504	0.667995592402773	-0.721216393209898	7.73209701292768e-09	0.000220635388263891	AGPAT4	46832	distal
chr2:156405323-156406164:GPD2	0.031	0.008	1.09908584054346	0.399266146550515	-0.58509077025058	7.83870421545578e-09	0.000223677424788031	GPD2	-29277	distal
chr17:64448730-64450094:MILR1	0.056	0.022	2.03399197606407	0.941424354927056	-0.644101774517109	7.85146537243983e-09	0.000224041564402571	MILR1	0	promoter
chr2:197869404-197870301:PLCL1	0.03	0.008	1.18579725969493	0.350558172675214	-0.69460380975053	8.416074631903e-09	0.000240152689621352	PLCL1	64703	distal
chr12:92123596-92125115:BTG1	0.043	0.015	2.0069739963266	0.814426868294555	-0.728798482658074	8.59857224225182e-09	0.000245360258932656	BTG1	20782	distal
chr17:74730345-74731264:RAB37	0.057	0.024	1.86363227169105	0.804908582223419	-0.665920476213183	8.77758600187861e-09	0.000250468416563606	RAB37	-5334	distal
chr11:10742728-10744203:CTR9	0.051	0.021	1.55175820949483	0.632547224771523	-0.644366908486516	8.8988963160767e-09	0.000253930006379249	CTR9	-6784	distal
chr3:53748553-53750586:CACNA1D	0.058	0.024	1.87269610036342	0.790379801749781	-0.682139713992833	8.96388404932309e-09	0.000255784431347434	CACNA1D	0	promoter
chr1:117653920-117655126:FAM46C	0.085	0.046	3.54255499306952	1.77558267444256	-0.710713313775686	8.97125803939307e-09	0.000255994848154081	FAM46C	47987	distal
chr5:35830381-35831341:IL7R	0.03	0.008	1.24498094772018	0.340037760302578	-0.744429547136585	8.97352628640486e-09	0.000256059572582563	IL7R	-25508	distal
chr7:159195582-159196317:VIPR2	0.033	0.009	1.47279294170813	0.437449463806879	-0.782630204976606	9.09254967955337e-09	0.000259455905106055	VIPR2	-50626	distal
chr1:149997475-149998081:OTUD7B	0.047	0.018	3.13401277935839	1.30828535641741	-0.840721263700312	9.17914474605536e-09	0.00026192689532869	OTUD7B	12595	distal
chr8:123519572-123521034:FBXO32	0.054	0.022	1.35815113052759	0.543529981985787	-0.611422674975855	9.19947614407838e-09	0.000262507051771277	FBXO32	20172	distal
chr6:56100970-56101668:COL21A1	0.023	0.004	1.03103788199926	0.28446880927153	-0.661045290648476	9.32020625380058e-09	0.0002659520854522	COL21A1	145767	distal
chr11:72519221-72520575:CLPB	0.047	0.017	1.44950825372694	0.610508216368663	-0.604976131882385	9.59331124783162e-09	0.000273745136456875	CLPB	-84542	distal
chr1:13702522-13703470:PRDM2	0.137	0.089	4.00126326551603	2.21636775584251	-0.636860178164707	9.5963714523312e-09	0.000273832459392271	PRDM2	-1385	distal
chr3:152204305-152205845:MBNL1	0.077	0.038	3.09213329900108	1.64964667430899	-0.62705314917642	9.89675601366478e-09	0.000282403932849925	MBNL1	-62195	distal
chr1:64876989-64877885:JAK1	0.037	0.012	1.31877680492518	0.482497134966476	-0.645334642639819	9.94983259866316e-09	0.000283918473202853	JAK1	88619	distal
chr14:92507003-92507879:RIN3	0.06	0.027	2.78287171481367	1.25485475974808	-0.746447343124215	1.00528572870088e-08	0.000286858282684795	RIN3	-5895	distal
chr4:139674885-139676004:MGST2	0.037	0.012	1.65631308158482	0.65851940528406	-0.679529305089329	1.00651396520265e-08	0.000287208759970576	MGST2	9051	distal
chr20:37004975-37006208:RBL1	0.057	0.025	2.61441737029751	1.11691853827402	-0.771797355548237	1.01169226260622e-08	0.000288686387134686	RBL1	0	distal
chr20:37004975-37006208:SAMHD1	0.057	0.025	2.61441737029751	1.11691853827402	-0.771797355548237	1.01169226260622e-08	0.000288686387134686	SAMHD1	-53075	distal
chr14:99286719-99287924:BCL11B	0.048	0.018	1.41994365535358	0.602072159913959	-0.595034326445946	1.02335871338365e-08	0.000292015408864026	BCL11B	-15196	distal
chr19:7185983-7186868:INSR	0.028	0.007	1.15393712910263	0.285016541338483	-0.745189209332187	1.03503306816257e-08	0.000295346686000189	INSR	107063	distal
chr12:121781687-121782797:RHOF	0.043	0.078	1.80277513308333	3.58944160272258	0.71146263018459	1.04605370164275e-08	0.000298491423763758	RHOF	10563	distal
chr12:121781687-121782797:TMEM120B	0.043	0.078	1.80277513308333	3.58944160272258	0.71146263018459	1.04605370164275e-08	0.000298491423763758	TMEM120B	0	distal
chr7:67128694-67129632:TYW1	0.079	0.041	3.0908989724641	1.53356353894696	-0.691249898833194	1.05427466900554e-08	0.000300837276800732	TYW1	131875	distal
chr2:54421881-54422687:SPTBN1	0.04	0.014	2.0382261239243	0.650477203304868	-0.880346036359209	1.0676646574582e-08	0.000304658110005697	SPTBN1	-33598	distal
chr6:6588232-6589799:LY86	0.131	0.082	4.79870890918204	2.82715827467862	-0.599458152029885	1.08272963166381e-08	0.000308956900395268	LY86	0	promoter
chr4:83114461-83115967:PLAC8	0.045	0.017	1.55222236039142	0.594437311594955	-0.678706651921031	1.08524909129601e-08	0.000309675828201315	PLAC8	0	promoter
chr17:78784894-78785799:CYTH1	0.034	0.01	1.32648661957476	0.489345463420349	-0.64347445439628	1.10113483191538e-08	0.000314208824287054	CYTH1	-2598	distal
chr5:159337388-159338234:IL12B	0.046	0.016	1.99160864874208	0.893352982500213	-0.659978058164066	1.11209277328857e-08	0.000317335672857894	IL12B	-6502	distal
chr9:33297338-33297957:NFX1	0.089	0.048	6.02939650534618	3.15175195700681	-0.759680581296299	1.1237536380125e-08	0.000320663100606867	NFX1	6794	distal
chr6:116475118-116476487:FAM26F	0.066	0.03	2.79974644096395	1.37322772585925	-0.679052607310888	1.16289824470325e-08	0.000331833014126073	FAM26F	13726	distal
chr10:31977258-31978308:ARHGAP12	0.032	0.009	1.20565289666515	0.409895129813599	-0.6456179153241	1.19065561183757e-08	0.00033975357883785	ARHGAP12	-48383	distal
chr14:61489767-61490509:PRKCH	0.024	0.005	1.28970826051326	0.354703856816446	-0.757186283699294	1.20043627925471e-08	0.00034254449228533	PRKCH	4233	distal
chr6:87731466-87732905:AKIRIN2	0.051	0.02	1.5499399635137	0.611893732698136	-0.661706645816453	1.22867887637169e-08	0.000350603517372662	AKIRIN2	-29258	distal
chr21:45109304-45110377:ADARB1	0.07	0.034	4.13627834000225	2.04371474959445	-0.754890226751797	1.24007143099481e-08	0.00035385438283437	ADARB1	-24349	distal
chr9:37908521-37909533:RP11-613M10.9	0.026	0.005	1.19650887611805	0.354320841252576	-0.697642772713741	1.24879533879443e-08	0.00035634374992499	RP11-613M10.9	0	distal
chr9:37908521-37909533:SLC25A51	0.026	0.005	1.19650887611805	0.354320841252576	-0.697642772713741	1.24879533879443e-08	0.00035634374992499	SLC25A51	-4389	distal
chr1:91548188-91549832:CDC7	0.043	0.015	1.30578674315996	0.497045176157851	-0.623141329565546	1.27360190599033e-08	0.000363422303874342	CDC7	47081	distal
chr15:89935988-89937314:ARPIN	0.033	0.01	1.23820516262518	0.371268003897693	-0.706831722993504	1.28089918416829e-08	0.000365504582202421	ARPIN	-23033	distal
chr3:124619863-124621059:KALRN	0.038	0.012	1.98895520454313	0.723689601836148	-0.794141274991036	1.33744807196005e-08	0.000381640807333801	KALRN	35205	distal
chr4:98706052-98706847:TSPAN5	0.028	0.007	1.31242315206529	0.3259453762661	-0.802384078541493	1.38623856269971e-08	0.000395563173866361	TSPAN5	-47424	distal
chr9:109319987-109321399:EPB41L4B	0.038	0.069	1.11727100387974	2.70422624244818	0.806966275058783	1.39880028125026e-08	0.000399147660254761	EPB41L4B	0	promoter
chr4:89829317-89830152:SNCA	0.039	0.013	1.55132654497487	0.632407729656104	-0.644246114619359	1.43105839534436e-08	0.000408352513111512	SNCA	5515	distal
chr13:24276172-24277211:RP11-307N16.6	0.047	0.017	2.61464113082283	1.22123877924296	-0.702487932098535	1.46371155050276e-08	0.000417670090935961	RP11-307N16.6	0	distal
chr13:24276172-24277211:SPATA13	0.047	0.017	2.61464113082283	1.22123877924296	-0.702487932098535	1.46371155050276e-08	0.000417670090935961	SPATA13	5454	distal
chr1:36371229-36371925:STK40	0.05	0.02	2.76248059602816	1.14637622274952	-0.809781163754513	1.48331065448153e-08	0.000423262695256304	STK40	-9890	distal
chr3:13650042-13653011:FBLN2	0.061	0.095	0.859433611684237	1.79744542893115	0.589246748567682	1.51904901054235e-08	0.000433460635158261	FBLN2	81303	distal
chr1:198187830-198188747:NEK7	0.034	0.01	1.36263761571198	0.504650860045775	-0.650969601801433	1.51996262761116e-08	0.000433721335788845	NEK7	30710	distal
chr1:94017202-94017973:ABCA4	0.028	0.007	1.109090406569	0.322970510629028	-0.672840033947757	1.52100773637055e-08	0.000434019557573337	ABCA4	45276	distal
chr4:165255284-165256747:KLHL2	0.057	0.024	2.02648768928626	0.978367072934729	-0.613334349208442	1.56939727902562e-08	0.000447827513569959	KLHL2	14937	distal
chr21:34881843-34884036:RUNX1	0.034	0.01	1.83800972678483	0.615076423178536	-0.813277101128557	1.57148376586513e-08	0.000448422892589615	RUNX1	3147	distal
chr5:157283268-157283893:CYFIP2	0.089	0.05	5.58293742847852	2.69429563147539	-0.833432164010955	1.57758796618593e-08	0.000450164726151154	CYFIP2	13927	distal
chr7:50610374-50611253:DDC	0.033	0.009	1.14725439074123	0.355432488502171	-0.663739864021496	1.57997251634179e-08	0.000450845157538129	DDC	-44918	distal
chr7:50610374-50611253:GRB10	0.033	0.009	1.14725439074123	0.355432488502171	-0.663739864021496	1.57997251634179e-08	0.000450845157538129	GRB10	0	distal
chr6:7324356-7325125:SSR1	0.042	0.014	1.86255813257819	0.89915846002882	-0.591944707017381	1.60498778531714e-08	0.000457983264540246	SSR1	-11150	distal
chr11:60363376-60364583:MS4A7	0.073	0.035	2.92643924513809	1.55003066977403	-0.622706975265462	1.62831877344292e-08	0.000464640762001936	MS4A7	-13899	distal
chr19:41597511-41598095:CEACAM21	0.06	0.027	2.83091875151527	1.33379846362694	-0.715010446773115	1.64026853539686e-08	0.000468050626575493	CEACAM21	21263	distal
chr2:239259191-239260402:HDAC4	0.038	0.012	1.43837482133981	0.536768951810199	-0.666019633902972	1.64640144629609e-08	0.00046980065270059	HDAC4	140547	distal
chr3:49238345-49239256:C3orf62	0.043	0.015	1.51614375341147	0.617594857092411	-0.637364033726132	1.6485646937509e-08	0.00047041793536182	C3orf62	38653	distal
chr3:49238345-49239256:CCDC36	0.043	0.015	1.51614375341147	0.617594857092411	-0.637364033726132	1.6485646937509e-08	0.00047041793536182	CCDC36	0	distal
chr2:216352634-216353507:MARCH4	0.033	0.009	1.49330718936679	0.628680254721055	-0.614357242547407	1.68238012973709e-08	0.000480067170020478	MARCH4	18520	distal
chr19:52745746-52746528:ZNF611	0.036	0.011	1.49888404356302	0.535341037051254	-0.702724807898056	1.71445714443974e-08	0.00048922034616588	ZNF611	-10693	distal
chr9:5617476-5618283:RIC1	0.064	0.029	4.12737505607652	2.24665908670255	-0.659264528192059	1.73186688660246e-08	0.000494188216092013	RIC1	-10742	distal
chr5:122701616-122702877:SNX2	0.128	0.081	8.67891223526399	5.05353092811088	-0.677068030376573	1.76020594358935e-08	0.000502274766003221	SNX2	-72119	distal
chr1:183592981-183594028:NCF2	0.056	0.024	3.0392109663789	1.24313699617959	-0.848555765876071	1.77012283753695e-08	0.000505104551691169	NCF2	-2106	distal
chr14:50927972-50928793:PYGL	0.018	0.002	0.913666309308589	0.235002251451019	-0.631825613584784	1.81424013020551e-08	0.000517693421154143	PYGL	15663	distal
chr18:3511764-3512533:DLGAP1	0.032	0.009	1.18181128601705	0.399773111209539	-0.64033332220258	1.87045100095373e-08	0.000533733193122147	DLGAP1	0	distal
chr18:3511764-3512533:TGIF1	0.032	0.009	1.18181128601705	0.399773111209539	-0.64033332220258	1.87045100095373e-08	0.000533733193122147	TGIF1	56351	distal
chr3:112671998-112673366:CCDC80	0.04	0.013	1.81294090766165	0.693937510345577	-0.731698591443946	1.87695408274093e-08	0.000535588847510124	CCDC80	-30699	distal
chr8:80377137-80378262:ZBTB10	0.092	0.051	3.05814576860635	1.59973995675704	-0.64245336509634	1.92082065738026e-08	0.000548106174583457	ZBTB10	-107357	distal
chr2:241619251-241620924:THAP4	0.009	0.027	0.226625687615022	1.00363618062325	0.70792549950261	1.96091796331601e-08	0.000559547940832224	THAP4	-1751	distal
chr14:85599816-85600642:FLRT2	0.02	0.004	1.02978062537065	0.217370523555703	-0.737555473164107	1.99132257469956e-08	0.000568223896690518	FLRT2	69589	distal
chr3:66306112-66307509:SLC25A26	0.027	0.006	0.950219664329298	0.298838474162122	-0.586414606224958	1.99778950237082e-08	0.000570069234501513	SLC25A26	62910	distal
chr11:118891756-118893324:CXCR5	0.083	0.045	2.67695560237725	1.44790357204358	-0.586965028312917	2.04588288676693e-08	0.000583792681738944	CXCR5	7991	distal
chr3:18757906-18758559	0.036	0.012	1.53910261804441	0.506290023446436	-0.753319127280391	2.06932620051064e-08	0.00059048223131571	---	---	intergenic
chr3:132317002-132317853:ACPP	0.027	0.007	1.31321613757626	0.408501660750136	-0.715738807090732	2.10151643906847e-08	0.000599667715888189	ACPP	0	promoter
chr16:75380100-75381027:CFDP1	0.056	0.025	3.3829275062779	1.43393196202656	-0.848605977237293	2.10551567519658e-08	0.000600808897917344	CFDP1	52458	distal
chr19:38223905-38224902:DPF1	0.041	0.076	1.99539567961306	3.71696955424509	0.655113699237285	2.13439884974186e-08	0.00060905071177384	DPF1	0	promoter
chr19:3788784-3789950:MATK	0.052	0.022	1.63778459247774	0.680935114201569	-0.650062719464621	2.14006374060444e-08	0.000610667188381478	MATK	0	promoter
chr15:77021472-77022677:PSTPIP1	0.048	0.019	1.59727338096696	0.600344931735455	-0.6986149844714	2.17372595453216e-08	0.000620272701125752	PSTPIP1	25899	distal
chr20:32285326-32286451:KIF3B	0.063	0.028	2.28417644058731	1.11338335477813	-0.635977150159312	2.19292279382456e-08	0.000625750519217837	KIF3B	7663	distal
chr3:153209491-153211099:RAP2B	0.037	0.012	1.17321340386235	0.43985555533303	-0.593905760942773	2.21295284866181e-08	0.000631466095365646	RAP2B	47222	distal
chr12:46386856-46388874:SLC38A2	0.112	0.066	5.21735027217057	3.12159419314694	-0.593097393532332	2.24952967905062e-08	0.000641903293917095	SLC38A2	-13990	distal
chr1:206050535-206051339:C1orf186	0.151	0.1	5.6037768940131	3.36280983722157	-0.598033788183922	2.26922863624293e-08	0.000647524391351921	C1orf186	-1384	distal
chr1:206011906-206012771:CTSE	0.127	0.079	4.15904647674963	2.4021993361429	-0.600636771956627	2.28933181456662e-08	0.000653260833286585	CTSE	0	distal
chr1:206011906-206012771:RAB7B	0.127	0.079	4.15904647674963	2.4021993361429	-0.600636771956627	2.28933181456662e-08	0.000653260833286585	RAB7B	-8446	distal
chr12:49230575-49231490:TUBA1C	0.029	0.007	1.08120517458396	0.340391810779794	-0.634764422029493	2.29581124540568e-08	0.00065510973887651	TUBA1C	2650	distal
chr1:100400251-100401008:CDC14A	0.042	0.015	1.31235729528607	0.495521326699102	-0.628715849979153	2.30127930205884e-08	0.00065667004884249	CDC14A	47303	distal
chr11:59212669-59213587:MPEG1	0.078	0.041	3.72175819461864	1.97261425832839	-0.667591897895278	2.36001828036941e-08	0.000673431216303412	MPEG1	0	promoter
chr5:107486324-107487413:EFNA5	0.036	0.011	1.48240718930994	0.628317070701052	-0.608358127389346	2.37679206325929e-08	0.000678217615251037	EFNA5	-58811	distal
chr5:173884486-173886202:CPEB4	0.063	0.029	2.38925724272839	1.20425265854681	-0.620679540979579	2.40350527996786e-08	0.000685840231638828	CPEB4	-2078	distal
chr5:68331066-68332384:PIK3R1	0.028	0.007	1.30857839878912	0.465401944898409	-0.655708291256717	2.49311132767025e-08	0.000711409317350705	PIK3R1	38499	distal
chr15:63193692-63194515:RAB8B	0.037	0.012	1.82301336533623	0.664750902148628	-0.76192963716158	2.49689055775267e-08	0.000712487720654726	RAB8B	4224	distal
chr3:131360996-131362468:NUDT16	0.066	0.031	1.78133269366704	0.839565377634488	-0.596411375140849	2.52437330380051e-08	0.000720329922239476	NUDT16	-19203	distal
chr18:32040431-32041508:RNF125	0.049	0.02	1.46557715936639	0.607093460122701	-0.617471571151295	2.53943150758896e-08	0.00072462678069051	RNF125	22060	distal
chr16:50588761-50589746:NKD1	0.072	0.036	2.51680212493662	1.22503038367674	-0.660439126321811	2.57933134573624e-08	0.000736012199505837	NKD1	40432	distal
chr15:89132648-89133717:ABHD2	0.042	0.015	1.61259280415606	0.673970903387676	-0.642207833832566	2.60322772602371e-08	0.000742831031620865	ABHD2	44219	distal
chr11:47917747-47918730:PTPRJ	0.102	0.061	4.68943617862128	2.47216275559788	-0.712451114126468	2.65402982370884e-08	0.000757327410195319	PTPRJ	-61828	distal
chr1:198638364-198639458:PTPRC	0.081	0.042	2.64599634138389	1.39084128848277	-0.608794751066913	2.67970452712198e-08	0.000764653686814257	PTPRC	0	promoter
chr9:78034809-78035857:GNAQ	0.035	0.012	1.55373248756908	0.448920734885277	-0.817628733068673	2.8015723039454e-08	0.00079942865693082	GNAQ	-3352	distal
chr13:95479827-95480723:CLDN10	0.028	0.007	1.27048192547583	0.40208404845484	-0.695425717173117	2.87664526423654e-08	0.000820850726149896	CLDN10	46224	distal
chr18:23570697-23571724:NPC1	0.03	0.008	1.2564050241094	0.46512261618452	-0.623004645442705	2.89058967694658e-08	0.000824829764316706	NPC1	15174	distal
chr9:72292142-72293321:ZFAND5	0.028	0.007	1.34987889671341	0.42420743648708	-0.722427117194876	2.90236306933201e-08	0.000828189301833889	ZFAND5	71271	distal
chr20:18412477-18413640:DZANK1	0.069	0.034	4.23336432531694	2.10472463877512	-0.753273376937441	2.9097307637835e-08	0.000830291673445623	DZANK1	20125	distal
chr9:125409393-125410889:GAPVD1	0.018	0.042	0.874162090477561	2.55987426274764	0.925580552471068	2.92419559686409e-08	0.000834419213565169	GAPVD1	107285	distal
chr3:143443605-143444617:SLC9A9	0.028	0.006	1.18918336094331	0.45741140589462	-0.586984609810817	2.99428259644049e-08	0.000854418538894294	SLC9A9	0	distal
chr1:202952596-202953390:ADIPOR1	0.028	0.008	1.08132562343247	0.309791030063249	-0.668166036313776	2.99442164045053e-08	0.00085445821510256	ADIPOR1	4874	distal
chr15:50134442-50135664:ATP8B4	0.028	0.007	1.61606797560468	0.556807898861112	-0.74880909301173	3.01159673197337e-08	0.000859359127468601	ATP8B4	-15221	distal
chr19:10372649-10374106:TYK2	0.045	0.017	1.93700916254608	0.844241553834953	-0.671320137937333	3.16141515768566e-08	0.000902109815245602	TYK2	4402	distal
chr17:22521150-22521728:MTRNR2L1	0.058	0.025	3.02408886796816	1.66582454755312	-0.594080334043262	3.16645060774638e-08	0.000903546680920428	MTRNR2L1	-1383	distal
chr3:50429626-50430947:CACNA2D2	0.035	0.011	1.64341746281418	0.599913384725779	-0.724410477835978	3.16701340220132e-08	0.000903707274318147	CACNA2D2	0	distal
chr3:50429626-50430947:TMEM115	0.035	0.011	1.64341746281418	0.599913384725779	-0.724410477835978	3.16701340220132e-08	0.000903707274318147	TMEM115	-70017	distal
chr5:76473537-76474183:IQGAP2	0.035	0.011	1.29583251980586	0.488051731297512	-0.625592719929277	3.22161548481179e-08	0.000919287978591043	IQGAP2	70289	distal
chr1:32886169-32887015:HPCA	0.02	0.045	0.929605587247668	2.36730283152404	0.803287483105158	3.22782451452595e-08	0.000921059725219979	HPCA	0	promoter
chr20:62320568-62321998:ADRM1	0.021	0.046	1.03812412668992	2.68461431426354	0.854271695818551	3.42431103816803e-08	0.000977127154741246	ADRM1	17673	distal
chr20:62320568-62321998:LAMA5	0.021	0.046	1.03812412668992	2.68461431426354	0.854271695818551	3.42431103816803e-08	0.000977127154741246	LAMA5	0	distal
chr17:57599209-57600575:CCDC182	0.039	0.014	1.80057172263472	0.717914466191358	-0.705063168728327	3.45782181020027e-08	0.000986689453540648	CCDC182	144737	distal
chr17:57599209-57600575:MSI2	0.039	0.014	1.80057172263472	0.717914466191358	-0.705063168728327	3.45782181020027e-08	0.000986689453540648	MSI2	0	distal
chr12:49698504-49699680:FMNL3	0.085	0.046	3.13423767184531	1.73531611470737	-0.595913757901327	3.52121014793961e-08	0.00100477731571457	FMNL3	7540	distal
chr7:24963057-24963762:OSBPL3	0.072	0.037	4.79421625111959	2.24207552844073	-0.837695828985716	3.53951663701408e-08	0.00101000107237197	OSBPL3	16426	distal
chr14:50085354-50086399:VCPKMT	0.094	0.053	3.52782680614814	1.90241728051213	-0.641563824141391	3.75531409511851e-08	0.00107157887704207	VCPKMT	30158	distal
chr1:236393994-236396614:EDARADD	0.084	0.045	3.09494536298782	1.22239602491492	-0.881728278804275	3.79250768606267e-08	0.00108219206821798	EDARADD	0	promoter
chr2:64636275-64637731:SERTAD2	0.091	0.052	4.41976150647521	2.38297021092425	-0.679938894605337	3.82090524272968e-08	0.00109029531101291	SERTAD2	16182	distal
chr8:100437590-100438753:ANKRD46	0.1	0.057	2.83208886974539	1.53480203065463	-0.596257942515132	3.83372029576149e-08	0.00109395208639554	ANKRD46	94572	distal
chr1:40152944-40153972:RLF	0.067	0.033	3.00957580973315	1.40890400170831	-0.735072714592971	3.83801404629201e-08	0.00109517730810943	RLF	-7401	distal
chr2:47888444-47889138:FBXO11	0.031	0.008	1.20322005275371	0.460156264212044	-0.593490822530162	3.84544568441171e-08	0.00109729792604688	FBXO11	0	promoter
chr10:88066331-88068102	0.04	0.014	1.63324432662524	0.622472885364276	-0.69864702040643	3.85996303336062e-08	0.00110144045156945	---	---	intergenic
chr19:34217941-34218965:KIAA0355	0.048	0.02	1.47851184826453	0.602413584106131	-0.62922759903357	3.92372236322397e-08	0.00111963417634596	KIAA0355	-35572	distal
chr19:34217941-34218965:LSM14A	0.048	0.02	1.47851184826453	0.602413584106131	-0.62922759903357	3.92372236322397e-08	0.00111963417634596	LSM14A	0	distal
chr16:10752938-10753639:NUBP1	0.052	0.023	3.48055899244114	1.35609731550015	-0.927279604449261	3.9712030574982e-08	0.00113318279245711	NUBP1	9084	distal
chr22:19723047-19724552:GP1BB	0.031	0.061	1.12978176097802	2.49683925375048	0.715345873421656	4.0391397298463e-08	0.00115256852191164	GP1BB	103	distal
chr22:19723047-19724552:SEPT5	0.031	0.061	1.12978176097802	2.49683925375048	0.715345873421656	4.0391397298463e-08	0.00115256852191164	SEPT5	0	distal
chr22:19723047-19724552:SEPT5-GP1BB	0.031	0.061	1.12978176097802	2.49683925375048	0.715345873421656	4.0391397298463e-08	0.00115256852191164	SEPT5-GP1BB	0	distal
chr3:117035709-117037013	0.038	0.012	1.33233420304589	0.545366928836144	-0.593825099471848	4.05717527052881e-08	0.0011577149634454	---	---	intergenic
chr3:187999710-188000897:LPP	0.057	0.025	2.19579645635868	1.04909165077072	-0.641191010474133	4.07832010691046e-08	0.0011637486425069	LPP	-152387	distal
chr11:65403376-65404208:FRMD8	0.094	0.053	5.05008546803243	2.72223012429604	-0.700788271345659	4.16439612177716e-08	0.00118831043334911	FRMD8	16720	distal
chr17:17175815-17177474:MPRIP	0.061	0.029	3.05496446985259	1.35972087553247	-0.781073055898229	4.2101707563647e-08	0.00120137222532867	MPRIP	0	distal
chr17:17175815-17177474:PLD6	0.061	0.029	3.05496446985259	1.35972087553247	-0.781073055898229	4.2101707563647e-08	0.00120137222532867	PLD6	28841	distal
chr5:1294467-1295626:TERT	0.024	0.05	0.90565215797813	2.28765002522596	0.786771924733447	4.25554708108399e-08	0.00121432035958732	TERT	0	promoter
chr13:36297411-36298340:CCDC169	0.042	0.016	1.96862198325751	0.739653144000002	-0.770993708989704	4.25598860539535e-08	0.00121444634854956	CCDC169	0	promoter
chr13:36297411-36298340:CCDC169-SOHLH2	0.042	0.016	1.96862198325751	0.739653144000002	-0.770993708989704	4.25598860539535e-08	0.00121444634854956	CCDC169-SOHLH2	0	promoter
chr19:54372029-54372894:LAIR1	0.038	0.013	1.68602421329884	0.676039940355471	-0.680415780921803	4.40014159037133e-08	0.00125558040281246	LAIR1	-1472	distal
chr13:49641613-49643597:ARL11	0.044	0.016	1.50228994841714	0.661353950646163	-0.590889497403692	4.41448588058641e-08	0.00125967354602533	ARL11	13315	distal
chr20:23655536-23656640:CST3	0.034	0.01	1.41943886482352	0.561612284183104	-0.63163617838583	4.41780118634979e-08	0.00126061956852491	CST3	-17064	distal
chr5:55101384-55102930:GZMA	0.042	0.015	1.39960592396265	0.526524375927524	-0.652546871191551	4.48934775616781e-08	0.00128103538222248	GZMA	0	promoter
chr1:110383525-110385481:SLC16A4	0.131	0.082	6.92044121732184	4.27970994708278	-0.585122125520586	4.51076996012756e-08	0.0012871482081224	SLC16A4	5545	distal
chr3:143170159-143171727:CHST2	0.038	0.012	2.08973610894074	0.819985626039133	-0.763556568059695	4.53410003255161e-08	0.0012938054442886	CHST2	50829	distal
chr1:167485933-167487804:CD247	0.05	0.02	1.77642324893997	0.789591162358824	-0.633597477835641	4.57706076242101e-08	0.00130606428855684	CD247	30734	distal
chr6:105879913-105880664	0.035	0.012	1.46019197408264	0.469917654443463	-0.743035559766901	4.63092171650488e-08	0.00132143351180467	---	---	intergenic
chr10:96708331-96709057:PIK3AP1	0.066	0.032	2.944336942228	1.60845529457186	-0.596587090478203	4.73140074771542e-08	0.0013501052033606	PIK3AP1	11457	distal
chr17:27630825-27633287:AC015688.3	0.087	0.047	2.30177685036948	1.19764035584306	-0.587287311065146	4.82342380606753e-08	0.00137636398306137	AC015688.3	0	distal
chr17:27630825-27633287:LGALS9	0.087	0.047	2.30177685036948	1.19764035584306	-0.587287311065146	4.82342380606753e-08	0.00137636398306137	LGALS9	0	promoter
chr8:96861161-96861827:CPQ	0.051	0.021	2.82174086501098	1.43845187581853	-0.648264458717157	4.84266244381542e-08	0.00138185372834273	CPQ	0	distal
chr15:94306593-94307604:MCTP2	0.057	0.026	2.57183339997481	1.15041029054441	-0.732052843708336	4.86087518263229e-08	0.00138705073336412	MCTP2	8328	distal
chr7:96285383-96286360:SLC25A13	0.033	0.01	1.38555069517672	0.499814754199923	-0.669538024342373	4.9806638097136e-08	0.00142123241810178	SLC25A13	35733	distal
chr11:2480258-2481666:KCNQ1	0.03	0.008	1.23150746830995	0.32960356817981	-0.747022476042536	5.06608589619609e-08	0.00144560761047956	KCNQ1	18823	distal
chr2:113692659-113694108:SLC35F5	0.049	0.021	3.08936532387143	1.23986114953043	-0.868467650493325	5.0828254705842e-08	0.0014503842480312	SLC35F5	61768	distal
chr15:61857184-61858053:VPS13C	0.052	0.021	1.84179299049017	0.837212731323589	-0.629282779602647	5.19973273480159e-08	0.00148374373587563	VPS13C	0	distal
chr11:73189200-73189824:P2RY2	0.09	0.051	4.58473656351034	2.49592319705269	-0.675815739032576	5.31660273975387e-08	0.00151709259178877	P2RY2	-28474	distal
chr14:68397193-68397961:RAD51B	0.034	0.01	1.21693357661191	0.450665749500836	-0.61185040132753	5.5789299015786e-08	0.00159194764741545	RAD51B	0	distal
chr5:89417826-89419079	0.083	0.044	12.7819574773039	5.32972790410136	-1.12256542228788	5.63473645675547e-08	0.00160787204793517	---	---	intergenic
chr14:105576072-105578525:IGHA2	0.027	0.054	1.09283888003223	2.56757358155455	0.76948193765054	5.72927797764076e-08	0.00163484947091979	IGHA2	9870	distal
chr6:109771181-109772695:FIG4	0.039	0.014	1.79735869650533	0.838077817596859	-0.605867411488507	5.74940097902802e-08	0.00164059156936565	FIG4	54676	distal
chr11:65564903-65566590:SSSCA1	0.068	0.033	1.70843974222421	0.75799831235268	-0.62352830834897	5.78620405371437e-08	0.00165109332672739	SSSCA1	-3840	distal
chr3:25603673-25604616:TOP2B	0.024	0.005	1.13929892850466	0.31191197598245	-0.705467163075118	5.93918377815047e-08	0.00169474609109524	TOP2B	59756	distal
chr14:68741689-68742438:ZFP36L1	0.081	0.044	2.72519168270822	1.34927892162915	-0.66509665287795	6.0404081473504e-08	0.00172363046484644	ZFP36L1	48805	distal
chr21:10271785-10274297	0.054	0.024	3.41950542446103	1.617740313232	-0.755562945125818	6.1833806848842e-08	0.00176442767843171	---	---	intergenic
chr2:225025934-225027808:DOCK10	0.038	0.013	1.69842982977929	0.609603091191539	-0.745415190913391	6.23535743178999e-08	0.00177925924316127	DOCK10	14634	distal
chr14:106830552-106831747:IGHV3-74	0.062	0.099	2.31380022124255	4.20086594861312	0.650265223644582	6.26752354379321e-08	0.00178843784322139	IGHV3-74	-19422	distal
chr7:144842162-144842992:TPK1	0.046	0.018	2.18360493758633	1.01081173061343	-0.662883308416624	6.28897038925398e-08	0.00179455770057362	TPK1	-6110	distal
chr4:153438952-153439970:KIAA0922	0.072	0.038	2.78482861631899	1.38695395879813	-0.665057234928519	6.39226060219533e-08	0.00182403156283644	KIAA0922	-26376	distal
chr20:53706448-53708817:ZNF217	0.048	0.02	1.67570269592591	0.769354202393459	-0.596694937110418	6.3984208065542e-08	0.00182578937715024	ZNF217	-112610	distal
chr3:160801262-160802444:PPM1L	0.043	0.016	1.44901292838463	0.560776389931105	-0.649936530548065	6.59731691923104e-08	0.00188254438290258	PPM1L	-39769	distal
chr11:130049204-130051587:APLP2	0.029	0.008	0.991120656742321	0.306270679761647	-0.608126770391286	6.68727600578715e-08	0.00190821420825136	APLP2	-18307	distal
chr7:150676279-150677645:GIMAP2	0.032	0.01	1.26061897592684	0.454545386869632	-0.636149534169683	7.13421310895961e-08	0.00203574771064163	GIMAP2	-8055	distal
chr3:14377588-14378808:SLC6A6	0.039	0.014	1.50808916743717	0.605031919242953	-0.643986651175114	7.25949809288308e-08	0.00207149778080419	SLC6A6	-23768	distal
chr1:975826-976826:PERM1	0.03	0.058	1.05541259216293	2.39412334794564	0.723610974104838	7.371916072788e-08	0.00210357625137006	PERM1	4203	distal
chr2:178193965-178195335:OSBPL6	0.045	0.076	1.43801569989842	2.97023066779308	0.703515413039084	7.51390268594651e-08	0.00214409213143484	OSBPL6	0	promoter
chr7:141960377-141961320:TAS2R38	0.022	0.005	1.45610861147865	0.318585162956208	-0.897383606472099	7.64993697220113e-08	0.00218290951501759	TAS2R38	12453	distal
chr17:50871197-50873235:TOB1	0.044	0.017	1.39076181996445	0.542473588376792	-0.632224622019021	7.65561429603595e-08	0.00218452953937386	TOB1	-3220	distal
chr22:50275939-50277133:PLXNB2	0.062	0.097	1.72570576382504	3.10329459853066	0.590152903506592	7.65783299884014e-08	0.00218516264621903	PLXNB2	3845	distal
chr1:40712949-40713506:NFYC	0.048	0.02	2.65939091796388	1.08985747517117	-0.808198984956976	7.75444456925688e-08	0.00221273075783745	NFYC	3407	distal
chr1:40393001-40393794:SMAP2	0.046	0.019	2.82376973453088	1.27381353429892	-0.749881697727829	7.88119343676591e-08	0.00224889854718115	SMAP2	0	promoter
chr6:109458505-109459533:MICAL1	0.073	0.038	2.67052142464529	1.38830655981263	-0.619996992219438	7.94740694840467e-08	0.00226779257272727	MICAL1	-2519	distal
chr21:38755524-38756379:ETS2	0.022	0.005	0.992801056550929	0.247471749108101	-0.675790547672477	7.98410549738205e-08	0.00227826450367797	ETS2	-48928	distal
chr8:95074248-95074951:NDUFAF6	0.057	0.026	3.20424193259031	1.6212082760856	-0.681613699450818	8.01173876835078e-08	0.0022861496575489	NDUFAF6	49263	distal
chr4:1024639-1028735:FGFRL1	0.08	0.121	2.79757823187702	4.71889888198779	0.590657711708507	8.02081831408472e-08	0.00228874050592408	FGFRL1	12189	distal
chr12:89721317-89722089:ATP2B1	0.043	0.016	2.40295754042028	1.13622279177726	-0.671727033553068	8.50342700107798e-08	0.0024264528947576	ATP2B1	-12487	distal
chr1:27161519-27162124:SLC9A1	0.041	0.015	2.33082583415923	1.07111708550125	-0.685470803705156	8.52503439964831e-08	0.00243261856593965	SLC9A1	-6610	distal
chr9:105006598-105007642:ABCA1	0.026	0.007	1.03470200896676	0.274276433861897	-0.675139239818764	8.61449786898734e-08	0.00245814696691554	ABCA1	-78362	distal
chr4:1748382-1749127:TACC3	0.03	0.056	1.14814653574065	2.63688280278053	0.75961002615026	8.76476245957763e-08	0.00250102496784048	TACC3	26838	distal
chr6:110738811-110739521:CDK19	0.028	0.007	1.44850029827803	0.621988972115919	-0.594134361075018	8.86713352357371e-08	0.00253023655095176	CDK19	75688	distal
chr11:14713599-14714397:PDE3B	0.027	0.007	0.960809876039971	0.282479924802434	-0.612513412882115	8.97399869263277e-08	0.00256073052694276	PDE3B	69769	distal
chr4:121066-122075:ZNF718	0.043	0.017	1.80001803513004	0.713875017351737	-0.708174213538302	9.08952787867386e-08	0.00259369678017959	ZNF718	-2405	distal
chr15:59002186-59003129:RNF111	0.027	0.008	1.4218465339976	0.429204117358733	-0.760895472897592	9.3581617310575e-08	0.00267035144995726	RNF111	14049	distal
chr11:64654913-64655658:NRXN2	0.04	0.015	2.42432781789122	0.960239391602952	-0.804790968197341	9.40881202399607e-08	0.00268480451104728	NRXN2	-11599	distal
chr16:68275477-68276417:SLC7A6	0.053	0.023	2.1991241822573	1.05721565376264	-0.636983958872021	9.51526734075607e-08	0.00271518153568474	SLC7A6	10918	distal
chr18:79819680-79820547:KCNG2	0.061	0.029	3.53090373294767	1.68384868159667	-0.755495505508564	9.53500288668963e-08	0.00272081307371689	KCNG2	-43121	distal
chr2:108590958-108591715:LIMS1	0.045	0.019	2.65784357606668	1.12093487860934	-0.786293056130541	9.87466473975556e-08	0.00281773558348925	LIMS1	2493	distal
chr16:67504122-67504958:AGRP	0.045	0.018	1.41576451147855	0.609857011966723	-0.585547274347063	9.91458109894367e-08	0.00282912571658358	AGRP	-20310	distal
chr2:739908-741120:TMEM18	0.048	0.02	1.99322714771678	0.80628396486301	-0.728677049214615	9.9204940142398e-08	0.00283081296696333	TMEM18	-62470	distal
chr5:87399684-87400798:CCNH	0.035	0.011	1.65329508419811	0.719669128070744	-0.625654121987585	1.00302820802536e-07	0.00286214099160037	CCNH	10496	distal
chr19:14613395-14614616:CLEC17A	0.094	0.054	3.62664742646618	2.04056888837327	-0.605625886372376	1.02889635928012e-07	0.00293595576120582	CLEC17A	30273	distal
chr7:72937040-72937952:POM121	0.043	0.017	2.67724387783923	1.18407245851103	-0.751604140716642	1.0374272147019e-07	0.00296029855715186	POM121	11919	distal
chr3:125835875-125837255:ALG1L	0.032	0.01	1.40318455794356	0.462612343587174	-0.716400005034363	1.05289764422936e-07	0.00300444342780847	ALG1L	97218	distal
chr16:711478-712168:METRN	0.037	0.065	1.19173663814274	2.53862910513947	0.691116103631466	1.05886794360342e-07	0.00302147967707236	METRN	-2947	distal
chr2:207619592-207620310:METTL21A	0.054	0.025	3.21317501960311	1.50113984107875	-0.752322125964494	1.06696351597278e-07	0.00304458039282833	METTL21A	4070	distal
chr1:64956337-64957575:JAK1	0.077	0.041	3.79460815785327	2.1004817238221	-0.62892052960489	1.07128998962665e-07	0.00305692598539964	JAK1	8929	distal
chr7:130740523-130742012:KLF14	0.052	0.024	3.35113588944612	1.33067446922117	-0.900644560167525	1.07968643712724e-07	0.00308088524834258	KLF14	-6463	distal
chr11:116999977-117001300:SIK3	0.027	0.007	1.49722400935835	0.476998035191952	-0.757657334720336	1.09534120899701e-07	0.00312555613987298	SIK3	97121	distal
chr1:121008176-121009862:FCGR1B	0.05	0.022	2.19694575496724	1.05262153155967	-0.639226621431302	1.13813940857342e-07	0.00324768080236426	FCGR1B	-77483	distal
chr5:168291327-168292053:WWC1	0.043	0.074	2.1881428908313	4.25269510783588	0.72034155424807	1.14128317869399e-07	0.00325665155040331	WWC1	0	promoter
chr8:130045467-130046432:FAM49B	0.101	0.06	3.09656832195475	1.68078520343761	-0.611760247338767	1.14515085904091e-07	0.00326768797627322	FAM49B	-28796	distal
chr5:175895485-175896187:CPLX2	0.072	0.038	3.75042927296757	1.92876284906431	-0.697766510109218	1.16164287607147e-07	0.00331474794686994	CPLX2	17280	distal
chr17:64708520-64709583:SMURF2	0.032	0.011	1.49493850589784	0.486384993576505	-0.747196415540332	1.1796004563098e-07	0.00336598990208002	SMURF2	-46453	distal
chr7:30329645-30331227:GS1-114I9.3	0.042	0.016	1.57981951608129	0.61415046631177	-0.67649506974578	1.18613258840974e-07	0.00338462934102718	GS1-114I9.3	-31173	distal
chr7:30329645-30331227:ZNRF2	0.042	0.016	1.57981951608129	0.61415046631177	-0.67649506974578	1.18613258840974e-07	0.00338462934102718	ZNRF2	0	distal
chr22:40116408-40117456:TNRC6B	0.033	0.011	1.21731502329287	0.452427748719979	-0.610347356243409	1.19541193054231e-07	0.00341110794380247	TNRC6B	-60469	distal
chr6:11258014-11259053:NEDD9	0.037	0.013	1.32390823113167	0.493028347452427	-0.638311541718668	1.20087641412702e-07	0.00342670084771145	NEDD9	-25333	distal
chr5:154384429-154385577:GALNT10	0.091	0.052	4.18054174394888	2.35034849835136	-0.6287918021102	1.2362283352952e-07	0.00352757755476484	GALNT10	0	distal
chr5:154384429-154385577:SAP30L	0.091	0.052	4.18054174394888	2.35034849835136	-0.6287918021102	1.2362283352952e-07	0.00352757755476484	SAP30L	-60380	distal
chr3:16849104-16850174:PLCL2	0.063	0.031	2.29856513609281	1.12014851988544	-0.637673262314764	1.2441679840259e-07	0.00355023334241791	PLCL2	-34785	distal
chr10:22570435-22571400:PIP4K2A	0.026	0.008	1.15622629941	0.308464991143992	-0.72063327456443	1.25045515590103e-07	0.0035681737873636	PIP4K2A	20313	distal
chr5:83306440-83307228:VCAN	0.026	0.007	0.883595242636779	0.25488249493352	-0.58593670497923	1.25956072596855e-07	0.00359415653155125	VCAN	-164237	distal
chr5:83306440-83307228:XRCC4	0.026	0.007	0.883595242636779	0.25488249493352	-0.58593670497923	1.25956072596855e-07	0.00359415653155125	XRCC4	0	distal
chr19:17830648-17831463:INSL3	0.017	0.04	0.743073206955189	1.7337607886469	0.649253846633196	1.26939050886233e-07	0.00362220581703866	INSL3	-9075	distal
chr19:17830648-17831463:JAK3	0.017	0.04	0.743073206955189	1.7337607886469	0.649253846633196	1.26939050886233e-07	0.00362220581703866	JAK3	0	distal
chr4:141307100-141307813:ZNF330	0.054	0.025	2.43328257529339	1.03136715841967	-0.757137580384142	1.31104083295713e-07	0.00374105501684317	ZNF330	86214	distal
chr5:76256059-76256710:IQGAP2	0.033	0.011	1.80500463738971	0.640558748331804	-0.773815898356637	1.32691404471559e-07	0.00378634922659595	IQGAP2	-146539	distal
chr5:76256059-76256710:SV2C	0.033	0.011	1.80500463738971	0.640558748331804	-0.773815898356637	1.32691404471559e-07	0.00378634922659595	SV2C	0	distal
chr1:172674798-172675782:FASLG	0.028	0.008	1.09047397777213	0.335537566091262	-0.646409528052837	1.33795334977782e-07	0.00381784988359102	FASLG	15655	distal
chr1:199089494-199090244	0.058	0.028	3.20342777707179	1.58316751927898	-0.702425079307745	1.36305027889963e-07	0.00388946397084009	---	---	intergenic
chr4:153643170-153643858:TLR2	0.045	0.019	2.73832978827366	1.16540142986385	-0.787759344769111	1.39353417623748e-07	0.00397644977189363	TLR2	-40407	distal
chr11:72743513-72744772:ARAP1	0.141	0.096	5.30885537048404	3.11848452307027	-0.615264710413737	1.40069420376832e-07	0.00399688091045291	ARAP1	7631	distal
chr9:113232631-113233640:SLC31A1	0.032	0.01	1.48544556117297	0.605996545346455	-0.630035714729248	1.40853650348085e-07	0.00401925891268262	SLC31A1	11070	distal
chr3:56694774-56695666:FAM208A	0.025	0.007	1.31208104204351	0.339151272748423	-0.787873028342518	1.40991173571181e-07	0.00402318313785365	FAM208A	-11538	distal
chrX:47634043-47635566:CFP	0.047	0.02	1.72871261234283	0.68401373795743	-0.696316550394653	1.42769762569535e-07	0.00407393517492168	CFP	-3739	distal
chrX:47634043-47635566:ELK1	0.047	0.02	1.72871261234283	0.68401373795743	-0.696316550394653	1.42769762569535e-07	0.00407393517492168	ELK1	0	distal
chrX:71102990-71104301:CXorf65	0.043	0.017	1.85278863572132	0.799479888773738	-0.664792882411274	1.4276977192975e-07	0.00407393544201543	CXorf65	2304	distal
chrX:71102990-71104301:FOXO4	0.043	0.017	1.85278863572132	0.799479888773738	-0.664792882411274	1.4276977192975e-07	0.00407393544201543	FOXO4	0	distal
chrX:71102990-71104301:RP5-1091N2.12	0.043	0.017	1.85278863572132	0.799479888773738	-0.664792882411274	1.4276977192975e-07	0.00407393544201543	RP5-1091N2.12	0	distal
chr3:192957204-192958085:MB21D2	0.025	0.006	1.14268285928899	0.375908367019262	-0.639033938639015	1.429822746014e-07	0.00407999920575095	MB21D2	-39044	distal
chr17:74598967-74600083:CD300LD	0.03	0.009	1.34674141379807	0.437272279810966	-0.707325486014781	1.43601935252858e-07	0.0040976812224403	CD300LD	-6685	distal
chr7:36863882-36865539:ELMO1	0.05	0.021	1.46756143505817	0.644885514842645	-0.585098829120419	1.44627533793812e-07	0.00412694667680642	ELMO1	119521	distal
chr3:20125751-20126436:KAT2B	0.084	0.046	5.09922152296851	3.04984714017335	-0.590757660270477	1.45447684190507e-07	0.00415034966837611	KAT2B	0	distal
chr3:20125751-20126436:SGO1	0.084	0.046	5.09922152296851	3.04984714017335	-0.590757660270477	1.45447684190507e-07	0.00415034966837611	SGO1	59691	distal
chr5:50634655-50635518:PARP8	0.028	0.008	1.25430651924229	0.388824819909595	-0.698819057092284	1.4566177208371e-07	0.00415645866640868	PARP8	-30381	distal
chr2:112841178-112842183:IL1B	0.033	0.011	1.64980135205979	0.615705606162069	-0.713719857019965	1.46574340450419e-07	0.0041824988047527	IL1B	-4276	distal
chr4:152662872-152664296:TMEM154	0.087	0.049	4.48116795876699	2.42501624483548	-0.678372512908605	1.49991995719498e-07	0.00428002159785587	TMEM154	-9945	distal
chrX:119821566-119822198:RPL39	0.051	0.022	1.9582789342003	0.918599199952554	-0.624704729129793	1.54298043968153e-07	0.00440289468463124	RPL39	-29924	distal
chr2:25209968-25210829:POMC	0.107	0.067	5.54827108919958	3.09245532738131	-0.678147380044802	1.57907393288995e-07	0.00450588746750148	POMC	-41066	distal
chr3:188421708-188422506:LPP	0.08	0.043	4.31074486749212	2.38920451613135	-0.647967526275151	1.60159990012571e-07	0.0045701653150087	LPP	196304	distal
chr20:53754318-53754963:ZNF217	0.037	0.013	1.79508843132409	0.705817967615662	-0.712430226904599	1.60708812373147e-07	0.00458582596106774	ZNF217	-160480	distal
chr10:62082489-62083626:ARID5B	0.055	0.024	2.5483796871176	1.31640775817447	-0.615271156672556	1.61584292814768e-07	0.00461080779546942	ARID5B	33279	distal
chr12:122703075-122703742:HCAR2	0.021	0.004	0.890982310802568	0.234626005711292	-0.615061782462387	1.61732543404395e-07	0.00461503812604442	HCAR2	0	promoter
chrX:66015073-66016402:VSIG4	0.054	0.024	2.4745733513021	1.29458591445957	-0.598602012254333	1.62545157944108e-07	0.00463822608193512	VSIG4	23658	distal
chr16:86018091-86019076:IRF8	0.046	0.019	2.16347306828187	1.01190934268657	-0.65294401547032	1.63693386817048e-07	0.00467099079282445	IRF8	104049	distal
chr17:40274918-40275890:CDC6	0.036	0.012	1.80134546810092	0.637652613197999	-0.774490552742835	1.64141161353771e-07	0.00468376803922987	CDC6	-11743	distal
chr17:40274918-40275890:WIPF2	0.036	0.012	1.80134546810092	0.637652613197999	-0.774490552742835	1.64141161353771e-07	0.00468376803922987	WIPF2	0	distal
chr22:49867576-49868465:ZBED4	0.033	0.011	1.26562506061423	0.47176699984875	-0.622359836816644	1.65492374261072e-07	0.00472232489953969	ZBED4	13735	distal
chr12:11500404-11501075:PRB1	0.029	0.056	1.03662021059778	2.18922337251387	0.64702817589239	1.73354046719332e-07	0.00494665772313614	PRB1	-104839	distal
chr5:62578470-62579036:IPO11	0.035	0.012	1.43434764487604	0.572214316665062	-0.630737319263784	1.75893203611082e-07	0.00501911256504222	IPO11	0	promoter
chr5:62578470-62579036:LRRC70	0.035	0.012	1.43434764487604	0.572214316665062	-0.630737319263784	1.75893203611082e-07	0.00501911256504222	LRRC70	0	promoter
chr5:39398927-39400345:DAB2	0.026	0.007	1.27859850055851	0.399333552585291	-0.703406845600203	1.81915380552578e-07	0.0051909553840678	DAB2	-4528	distal
chr17:34242390-34243177:CCL2	0.022	0.005	1.00667912968459	0.237127146889693	-0.697816164280467	1.87907084060886e-07	0.00536192864367738	CCL2	-12108	distal
chr2:176852492-176853218	0.033	0.011	1.33963920481795	0.508431019110541	-0.633237346091564	1.93492847738729e-07	0.00552131841022464	---	---	intergenic
chr19:16445124-16445846:EPS15L1	0.071	0.038	4.568705705899	2.28501082313421	-0.761443927517543	1.96016610132891e-07	0.00559333397014204	EPS15L1	-9829	distal
chr9:133238327-133239541:OBP2B	0.024	0.049	0.868212189990465	1.86931560594145	0.619048339389234	1.99577571796482e-07	0.00569494601121262	OBP2B	-29078	distal
chr16:29125912-29126664:LAT	0.022	0.005	0.828188213025393	0.215409972030036	-0.588971570452347	2.05077336335071e-07	0.00585188179232124	LAT	140495	distal
chr12:121980129-121981019:BCL7A	0.053	0.024	2.7455379911577	1.2573583072713	-0.730537521744821	2.06579917508207e-07	0.0058947579460967	BCL7A	-38403	distal
chr12:121980129-121981019:WDR66	0.053	0.024	2.7455379911577	1.2573583072713	-0.730537521744821	2.06579917508207e-07	0.0058947579460967	WDR66	0	distal
chr10:67772772-67773512:DNAJC12	0.064	0.032	3.71928598292623	1.83528082163279	-0.735076965061273	2.06975778400299e-07	0.00590605383665253	DNAJC12	64547	distal
chr6:117677341-117678682:NUS1	0.028	0.008	1.10118842583849	0.386860007475557	-0.599383376320255	2.21624645064799e-07	0.00632405924692404	NUS1	1840	distal
chr17:46178875-46179907:KANSL1	0.031	0.01	1.73763094045713	0.626940253737263	-0.750766698468083	2.21779664777559e-07	0.00632848273442764	KANSL1	12893	distal
chr10:4332819-4334458	0.071	0.037	4.27412586853853	2.42330727714232	-0.623541207025114	2.22641873390546e-07	0.00635308585719923	---	---	intergenic
chr22:38108385-38110483:BAIAP2L2	0.029	0.053	0.861739677442349	2.1645641573717	0.765355458339785	2.24633178015679e-07	0.00640990773467739	BAIAP2L2	162	distal
chr22:28673952-28674635:TTC28	0.032	0.01	1.47877524912417	0.578094902067718	-0.651443500535103	2.26877886156569e-07	0.00647396048147771	TTC28	5230	distal
chr17:7552422-7553317:TNFSF12	0.069	0.036	2.64771330252279	1.39961041620429	-0.604192144116063	2.27253527009306e-07	0.00648467939321056	TNFSF12	0	distal
chr17:7552422-7553317:TNFSF12-TNFSF13	0.069	0.036	2.64771330252279	1.39961041620429	-0.604192144116063	2.27253527009306e-07	0.00648467939321056	TNFSF12-TNFSF13	3324	distal
chr15:90376697-90377420:IQGAP1	0.027	0.008	1.44282720178943	0.412818149364076	-0.789976033942025	2.40863414215181e-07	0.00687303752463019	IQGAP1	-10798	distal
chr1:160428591-160430289:VANGL2	0.063	0.031	2.32111044873012	1.20025931187117	-0.593992139924444	2.49929304976756e-07	0.00713173271751172	VANGL2	28006	distal
chr18:45106161-45106931:SLC14A2	0.05	0.021	2.22526389711895	1.09077519961005	-0.625379257840239	2.53457250679288e-07	0.0072324026481335	SLC14A2	-106064	distal
chr7:55254631-55255982:EGFR	0.045	0.075	1.34149454704188	2.54422854670142	0.598041959671505	2.5416483527444e-07	0.00725259357455614	EGFR	102295	distal
chr10:30525512-30526411:MAP3K8	0.03	0.009	1.26812076904052	0.47968173668665	-0.616210559158718	2.55239238403684e-07	0.00728325166784913	MAP3K8	86691	distal
chr19:51651168-51652519:AC018755.18	0.064	0.033	2.49624115432311	1.21752965950672	-0.656851297878086	2.55747294852253e-07	0.00729774905860903	AC018755.18	-4280	distal
chr7:36677759-36679008:AOAH	0.037	0.013	1.36716204846619	0.54541444596353	-0.615164682907152	2.60367456692731e-07	0.00742958537672707	AOAH	45441	distal
chr9:136342602-136343616:GPSM1	0.028	0.054	1.07084871204252	2.3807266108938	0.707111194720834	2.76777874659853e-07	0.00789785665341892	GPSM1	-9441	distal
chr3:143998126-143998807:C3orf58	0.023	0.005	1.09751307387381	0.396262638203971	-0.58710946381046	2.82959930578178e-07	0.00807426161904832	C3orf58	24519	distal
chr7:151271699-151272443:SMARCD3	0.023	0.006	0.97449902654856	0.292380912291809	-0.611455308419128	2.94486147971468e-07	0.00840316223236583	SMARCD3	4291	distal
chr12:21456135-21456979:PYROXD1	0.028	0.008	1.02724402687974	0.336697257303278	-0.600847009050776	2.96049955264018e-07	0.00844778547345876	PYROXD1	18221	distal
chr2:8176382-8177913	0.022	0.005	1.06808317432115	0.28012045415412	-0.692014640857559	2.98916906304876e-07	0.00852959392140965	---	---	intergenic
chr22:17243333-17244235:CECR1	0.049	0.022	2.2427162058717	1.02582406086392	-0.678693884244402	3.01921083177847e-07	0.00861531810847985	CECR1	-21345	distal
chr17:75858594-75859280:WBP2	0.054	0.025	3.31827949332881	1.60428958310704	-0.729566744961699	3.0683999631192e-07	0.00875567929476065	WBP2	-2088	distal
chr14:95185304-95186432:CLMN	0.025	0.007	1.31091792744368	0.382882160587928	-0.740787797725512	3.14983064948206e-07	0.00898804175829706	CLMN	7868	distal
chr6:32627497-32628374:HLA-DQA1	0.062	0.03	2.72532026664995	1.4701744768295	-0.592751511865453	3.21794568598426e-07	0.00918240801495609	HLA-DQA1	-8983	distal
chr18:657221-659013:TYMS	0.057	0.088	1.27580535563703	2.43664406945974	0.594623268095251	3.2180899588721e-07	0.00918281969764153	TYMS	0	promoter
chr16:4016573-4017240:ADCY9	0.023	0.006	1.08319947029373	0.30921791210642	-0.670095740866118	3.31247676636525e-07	0.00945215245282323	ADCY9	98945	distal
chr17:27380457-27381478:KSR1	0.03	0.059	1.28169217404967	2.48959323081788	0.612954707566654	3.33777710152842e-07	0.00952434695921133	KSR1	-74992	distal
chr21:31354384-31355335:TIAM1	0.054	0.026	1.7808967846254	0.764138765177001	-0.656586152678809	3.37895937893302e-07	0.00964186058778539	TIAM1	-193476	distal
chr9:3397746-3398808:RFX3	0.056	0.026	2.5014366696309	1.30923569650905	-0.600531561710911	3.39933410982973e-07	0.00969999988239912	RFX3	-2151	distal
chr12:94244153-94245329:PLXNC1	0.052	0.024	2.02356765504152	1.00307855191109	-0.594032862547769	3.46098199981881e-07	0.00987591213648297	PLXNC1	-9199	distal
chr6:136751276-136752115:MAP3K5	0.046	0.02	2.41039207167275	1.04041694303261	-0.741073620885449	3.57931292671766e-07	0.0102135694363888	MAP3K5	40403	distal
chr17:55576406-55577973:RP11-515E23.1	0.05	0.023	2.72711801792512	1.34304366350356	-0.669676662619605	3.59591645771512e-07	0.0102609476120901	RP11-515E23.1	-64963	distal
chr2:192878-193671:SH3YL1	0.048	0.02	1.91554852110125	0.905273579480151	-0.613769162442265	3.60998841500067e-07	0.0103011019422044	SH3YL1	67652	distal
chr15:82647184-82648328:CPEB1	0.023	0.049	1.15361428616652	2.28760327650031	0.6102763304993	3.61488562633007e-07	0.0103150761347328	CPEB1	0	promoter
chr5:172722068-172722752:DUSP1	0.034	0.012	1.46895670338592	0.582678590763245	-0.641533233281408	3.64730307251919e-07	0.0104075793174335	DUSP1	48443	distal
chr11:95256126-95256981:SESN3	0.039	0.016	2.31778900215918	0.889218045168526	-0.812432918894547	3.76464405695866e-07	0.0107424118165315	SESN3	-23586	distal
chr3:183259752-183260687:B3GNT5	0.032	0.011	1.89868533591622	0.712224163573453	-0.759527140431278	3.80539302214589e-07	0.0108586889886933	B3GNT5	-4615	distal
chr3:183259752-183260687:MCF2L2	0.032	0.011	1.89868533591622	0.712224163573453	-0.759527140431278	3.80539302214589e-07	0.0108586889886933	MCF2L2	0	distal
chr6:11460051-11461582:TMEM170B	0.098	0.059	6.45940362268576	3.90243571559026	-0.605561579167138	3.82113222671016e-07	0.0109036008089174	TMEM170B	-76696	distal
chr11:62816331-62817208:NXF1	0.024	0.007	1.09797284919962	0.306367250865084	-0.683435477728712	3.86544031422356e-07	0.0110300339366369	NXF1	-10030	distal
chr11:62816331-62817208:STX5	0.024	0.007	1.09797284919962	0.306367250865084	-0.683435477728712	3.86544031422356e-07	0.0110300339366369	STX5	0	distal
chr6:158802894-158804554:EZR	0.052	0.024	2.27940608017432	1.05184832399531	-0.676510469405614	3.87412697816649e-07	0.0110548213321981	EZR	-13421	distal
chr19:3798032-3798761:MATK	0.034	0.012	1.40961618669159	0.602412080385015	-0.588558163913352	3.94491749996038e-07	0.0112568220861369	MATK	3051	distal
chr14:106663695-106664441:IGHV3-64	0.038	0.067	1.97788606826422	3.57104447815224	0.618235298507073	3.96812165697355e-07	0.011323035148174	IGHV3-64	-5438	distal
chr1:235887781-235888728:LYST	0.038	0.015	1.82856468400845	0.743217836080612	-0.698317300244945	3.97500043868369e-07	0.0113426637517839	LYST	-20858	distal
chr1:234851345-234852096	0.025	0.008	1.22533933983808	0.28887754423244	-0.787910147721067	3.98581846621728e-07	0.011373532993351	---	---	intergenic
chr11:95715604-95716377:FAM76B	0.093	0.056	5.86045904827219	3.36571517750048	-0.652087102595169	4.01283429102239e-07	0.0114506226494324	FAM76B	73184	distal
chr12:89225288-89226011:DUSP6	0.033	0.012	1.36560133951657	0.497646477284899	-0.659509852818503	4.01859275855996e-07	0.0114670544365508	DUSP6	125160	distal
chr16:27109595-27110293:KDM8	0.03	0.055	1.05412714120816	2.30582815219508	0.686486249815072	4.01893870981885e-07	0.0114680416084681	KDM8	-93202	distal
chr21:14675716-14676719:SAMSN1	0.05	0.022	2.32937278290399	1.14460745640124	-0.634536810479498	4.08763259344206e-07	0.0116640596053869	SAMSN1	-16896	distal
chr6:52397647-52398500:EFHC1	0.037	0.013	1.39567023992407	0.58930806866782	-0.592030535937851	4.13346249930697e-07	0.0117948352417724	EFHC1	-21607	distal
chr6:52397647-52398500:PAQR8	0.037	0.013	1.39567023992407	0.58930806866782	-0.592030535937851	4.13346249930697e-07	0.0117948352417724	PAQR8	0	distal
chr3:172061588-172062369:FNDC3B	0.033	0.011	1.75709613473312	0.796591748720722	-0.617886959203957	4.13912849255013e-07	0.0118110031534918	FNDC3B	14676	distal
chr15:64089343-64090940:FAM96A	0.084	0.048	3.92672506969065	2.21127772691312	-0.61748152419265	4.14193556273315e-07	0.011819013128259	FAM96A	2855	distal
chr15:33154268-33155321:FMN1	0.029	0.009	1.05168912743805	0.324288256504888	-0.631594963592932	4.19490239827103e-07	0.0119701539934664	FMN1	0	promoter
chr2:460707-461455:FAM150B	0.062	0.032	2.24206476986105	1.07400917392866	-0.644490637643316	4.32920483345988e-07	0.0123533859922778	FAM150B	-172412	distal
chrX:107701496-107702320:TSC22D3	0.03	0.01	1.99156437297379	0.669764059052729	-0.841255846023462	4.3310910402883e-07	0.0123587682834627	TSC22D3	14225	distal
chr10:91200753-91202198:PCGF5	0.064	0.033	2.55906354210747	1.30054000348256	-0.629525147079787	4.38147303596618e-07	0.0125025333081295	PCGF5	-17953	distal
chr19:44903355-44904497:APOE	0.027	0.053	0.977983696167859	1.9787296028332	0.590666632929873	4.56464304241155e-07	0.0130252089215213	APOE	-1257	distal
chr19:44903355-44904497:TOMM40	0.027	0.053	0.977983696167859	1.9787296028332	0.590666632929873	4.56464304241155e-07	0.0130252089215213	TOMM40	0	distal
chr3:186152604-186153467:DGKG	0.065	0.033	3.55482484594243	1.92891822654965	-0.637027662111944	4.57835804350875e-07	0.0130643446771522	DGKG	0	distal
chr3:186152604-186153467:ETV5	0.065	0.033	3.55482484594243	1.92891822654965	-0.637027662111944	4.57835804350875e-07	0.0130643446771522	ETV5	-43493	distal
chrX:37786634-37787933:CYBB	0.063	0.033	3.92347266227987	2.04902974236227	-0.691326024084735	4.59660759274428e-07	0.0131164197658958	CYBB	6624	distal
chrX:37786634-37787933:RP5-972B16.2	0.063	0.033	3.92347266227987	2.04902974236227	-0.691326024084735	4.59660759274428e-07	0.0131164197658958	RP5-972B16.2	0	distal
chr10:63702973-63704151:REEP3	0.029	0.008	1.30919574875981	0.497742496695572	-0.624600868462148	4.63835061960381e-07	0.0132355334930395	REEP3	181611	distal
chr11:65366155-65366828:TIGD3	0.04	0.016	2.31891097400068	0.981794255145545	-0.743902737929564	4.64203700671318e-07	0.013246052598656	TIGD3	11389	distal
chr17:50087175-50088076:ITGA3	0.032	0.058	0.897813690152148	1.93684789282208	0.629930177762392	4.72395650456568e-07	0.0134798098857782	ITGA3	0	distal
chr17:50087175-50088076:PDK2	0.032	0.058	0.897813690152148	1.93684789282208	0.629930177762392	4.72395650456568e-07	0.0134798098857782	PDK2	-6661	distal
chr1:59696572-59697705:FGGY	0.042	0.017	2.27874974176599	1.04633052820034	-0.680106597405943	4.74017337245245e-07	0.0135260847182931	FGGY	0	distal
chr1:59696572-59697705:HOOK1	0.042	0.017	2.27874974176599	1.04633052820034	-0.680106597405943	4.74017337245245e-07	0.0135260847182931	HOOK1	-117156	distal
chr3:18725484-18726253	0.022	0.005	0.976874328892667	0.271116669249112	-0.637124707014152	4.76005197818841e-07	0.0135828083197606	---	---	intergenic
chr12:49201080-49202173:TUBA1A	0.038	0.015	2.09649512732834	0.847595928084144	-0.744986904071643	4.78506553291875e-07	0.0136541844981837	TUBA1A	-11757	distal
chr20:53922772-53923383:BCAS1	0.049	0.023	3.20948103787326	1.3797148943932	-0.822853643414712	4.91391561650104e-07	0.0140218582116857	BCAS1	147162	distal
chr13:46403712-46404859:KIAA0226L	0.032	0.011	1.16759039118241	0.443772723117794	-0.586248503993412	4.9765504184469e-07	0.0142005866190382	KIAA0226L	-13671	distal
chr9:16884411-16885442:BNC2	0.037	0.013	1.7302056700794	0.756658130171518	-0.636176185034648	4.98574197406513e-07	0.0142268147229948	BNC2	-13665	distal
chr2:196233620-196235145:HECW2	0.052	0.024	2.42355648073756	1.24500362332216	-0.60877804034174	5.06770150325081e-07	0.0144606862395262	HECW2	0	distal
chr2:196233620-196235145:STK17B	0.052	0.024	2.42355648073756	1.24500362332216	-0.60877804034174	5.06770150325081e-07	0.0144606862395262	STK17B	-57118	distal
chr14:91260875-91261834:GPR68	0.038	0.016	2.01333046603729	0.716312328869797	-0.812046785517688	5.10795991256456e-07	0.014575563610503	GPR68	-6951	distal
chr12:55641988-55643190:OR10P1	0.034	0.013	1.59982159403283	0.593835198859195	-0.705910161813956	5.22007332148216e-07	0.0148954792228493	OR10P1	5129	distal
chr11:34233900-34234659:ABTB2	0.04	0.069	1.50841650348676	2.76487260302534	0.585824130771321	5.22129328325551e-07	0.0148989603837696	ABTB2	0	distal
chr11:34233900-34234659:NAT10	0.04	0.069	1.50841650348676	2.76487260302534	0.585824130771321	5.22129328325551e-07	0.0148989603837696	NAT10	120098	distal
chr2:157463916-157464850:CYTIP	0.02	0.005	1.06411107258455	0.259859919190121	-0.712257273371917	5.35780594152302e-07	0.0152884992541359	CYTIP	-19775	distal
chr1:11859179-11859713:NPPB	0.019	0.041	1.04278743744531	2.37968842474946	0.726351157793456	5.55528006189132e-07	0.0158519916566069	NPPB	-249	promoter
chrX:3743222-3744500:PRKX	0.034	0.013	1.24699478261929	0.463527926016103	-0.618546500167598	5.607975753659e-07	0.0160023588130659	PRKX	-29615	distal
chr10:7046030-7047079	0.036	0.013	1.45086252470772	0.623476142630719	-0.594203377902384	5.65518276801243e-07	0.0161370640285235	---	---	intergenic
chr13:51821356-51822849:DHRS12	0.054	0.026	2.05398167343512	0.976803227588479	-0.627522133412318	5.78599184532489e-07	0.0165103277306346	DHRS12	-17200	distal
chr13:51821356-51822849:RP11-147H23.3	0.054	0.026	2.05398167343512	0.976803227588479	-0.627522133412318	5.78599184532489e-07	0.0165103277306346	RP11-147H23.3	0	distal
chr13:51821356-51822849:RP11-327P2.7	0.054	0.026	2.05398167343512	0.976803227588479	-0.627522133412318	5.78599184532489e-07	0.0165103277306346	RP11-327P2.7	0	distal
chr19:35929758-35930471:LRFN3	0.038	0.015	1.73932602255884	0.81399142422462	-0.594653344055165	5.83050191276787e-07	0.0166373372080831	LRFN3	-5079	distal
chr11:2467109-2467946:KCNQ1	0.045	0.02	1.83718250459813	0.814273421830973	-0.645067061393375	5.90828642509328e-07	0.0168592953140037	KCNQ1	5674	distal
chr11:10581408-10582159:LYVE1	0.028	0.009	1.13556364056335	0.408118443329134	-0.600848200645682	6.08706160005454e-07	0.0173694302757556	LYVE1	-12718	distal
chr11:10581408-10582159:MRVI1	0.028	0.009	1.13556364056335	0.408118443329134	-0.600848200645682	6.08706160005454e-07	0.0173694302757556	MRVI1	0	distal
chr14:50813173-50813959:NIN	0.034	0.012	1.82719956366766	0.654294645905099	-0.773157506985148	6.15845492624726e-07	0.0175731511320465	NIN	8097	distal
chr10:96229461-96229969:BLNK	0.032	0.058	1.72830327170587	3.32384788017076	0.664311747837815	6.17440973280936e-07	0.0176186781725715	BLNK	41429	distal
chr20:38928149-38929159:FAM83D	0.105	0.067	17.9570075355424	7.9195931920021	-1.0876814273172	6.19096230051114e-07	0.0176659109245085	FAM83D	1724	distal
chr16:29640699-29641994:SPN	0.043	0.018	1.55626861257295	0.703461885829776	-0.585569774407897	6.27768257110436e-07	0.0179133672166463	SPN	-20985	distal
chr9:134343590-134344981:RXRA	0.035	0.013	1.32210054505366	0.456141735702133	-0.673279651851118	6.35826420990511e-07	0.0181433069229642	RXRA	17011	distal
chr3:129552867-129554194:PLXND1	0.067	0.036	7.70780827868566	3.67871070859478	-0.896198616261894	6.36186069802414e-07	0.0181535695018119	PLXND1	3029	distal
chr10:127293373-127294183:DOCK1	0.043	0.018	1.57684906899245	0.68311531892524	-0.614474011703733	6.37492127632204e-07	0.018190837861985	DOCK1	0	distal
chr10:127293373-127294183:FAM196A	0.043	0.018	1.57684906899245	0.68311531892524	-0.614474011703733	6.37492127632204e-07	0.018190837861985	FAM196A	-97216	distal
chr2:171956100-171957409:HAT1	0.027	0.008	1.25349940546135	0.399837483647765	-0.686907724504621	6.49994347012359e-07	0.0185475886919977	HAT1	33636	distal
chr2:142865657-142867407:KYNU	0.072	0.039	3.52135583776089	1.96655372536524	-0.607967553710844	6.56636245786483e-07	0.0187371152735173	KYNU	-10091	distal
chr2:197888357-197889522:PLCL1	0.03	0.01	1.6066073742982	0.556207040130121	-0.744139278856497	6.5792175700448e-07	0.0187737973361228	PLCL1	83656	distal
chr8:80864548-80865297:ZNF704	0.025	0.008	1.12109669247875	0.354565302095284	-0.646980443226852	6.59408419697747e-07	0.0188162192560752	ZNF704	9484	distal
chr4:825285-826403:CPLX1	0.021	0.043	0.773800739640623	1.83726209783984	0.677655475423222	6.6880749486246e-07	0.0190844218659003	CPLX1	0	promoter
chr15:90566132-90566997:CRTC3	0.028	0.009	1.18491871496618	0.375242181559571	-0.667893907381507	6.69901684005811e-07	0.0191156445531058	CRTC3	36065	distal
chr12:31890496-31891512:KIAA1551	0.037	0.015	1.68267805842567	0.707910095943768	-0.651441896944298	6.76409210448675e-07	0.0193013368201529	KIAA1551	-67907	distal
chr19:55322711-55323776:TMEM150B	0.055	0.027	5.18950397822648	2.5410100100975	-0.80566287557856	6.96846848282575e-07	0.0198845248157433	TMEM150B	1525	distal
chr2:152729923-152731198:ARL6IP6	0.038	0.015	1.59664614480904	0.687428141590694	-0.621823358761859	6.97171054088068e-07	0.019893776028403	ARL6IP6	0	distal
chr2:152729923-152731198:PRPF40A	0.038	0.015	1.59664614480904	0.687428141590694	-0.621823358761859	6.97171054088068e-07	0.019893776028403	PRPF40A	-11943	distal
chr1:58941545-58943102:JUN	0.037	0.014	1.4009847325702	0.585467640077884	-0.598717797902987	7.17541850462587e-07	0.0204750567029499	JUN	-157219	distal
chr5:171957439-171958387:FBXW11	0.031	0.011	1.40526783564991	0.589755395664471	-0.597392747098995	7.177217580849e-07	0.0204801903669526	FBXW11	48253	distal
chr12:132769994-132770608:ANKLE2	0.061	0.031	3.83293686984897	1.94960936644638	-0.712376246899587	7.33736945803778e-07	0.0209371837485108	ANKLE2	-8107	distal
chr12:132769994-132770608:GOLGA3	0.061	0.031	3.83293686984897	1.94960936644638	-0.712376246899587	7.33736945803778e-07	0.0209371837485108	GOLGA3	0	distal
chr1:88700360-88702256:PKN2	0.043	0.017	1.90062429585806	0.883906056336234	-0.622636417476137	7.38018667456195e-07	0.0210593626758625	PKN2	15788	distal
chr7:149599667-149601309:ZNF746	0.071	0.04	3.15838569785877	1.69992233474123	-0.62310566931372	7.38162886477002e-07	0.0210634779656213	ZNF746	-101851	distal
chr15:69755194-69756214	0.061	0.032	1.99603221970694	0.997017733496319	-0.585205994848383	7.44445027156994e-07	0.0212427388499248	---	---	intergenic
chr12:118358902-118359963:TAOK3	0.036	0.013	2.04410031373985	1.00199646652773	-0.60457647360992	7.54533210186004e-07	0.0215306051526576	TAOK3	0	promoter
chr19:603815-604880:HCN2	0.024	0.048	1.01151927557403	2.1711534927765	0.656722146850669	7.57318194705756e-07	0.0216100746859287	HCN2	13923	distal
chr11:45079245-45080809:PRDM11	0.062	0.033	2.35065763886582	1.21314301046006	-0.598347604143543	7.57655270823032e-07	0.0216196931529352	PRDM11	-14997	distal
chr1:183580045-183580821:NCF2	0.066	0.036	2.74753033150142	1.35139896981539	-0.672420808298755	7.58336858133087e-07	0.0216391422468276	NCF2	9760	distal
chr7:8035511-8036363:GLCCI1	0.031	0.011	1.71944407521798	0.787370876490761	-0.605472735126746	7.71802340547112e-07	0.0220233797875118	GLCCI1	66718	distal
chr6:159053639-159054424:TAGAP	0.034	0.012	1.46793157232898	0.639033568093195	-0.590456992088828	7.79554191785053e-07	0.0222445788625865	TAGAP	-8488	distal
chr3:30604007-30605226:TGFBR2	0.049	0.022	2.58200922378234	1.37806155712109	-0.590982991978805	7.85106050025676e-07	0.0224030011374827	TGFBR2	-1276	distal
chr13:77477974-77479482:SCEL	0.069	0.036	2.6913335749814	1.31591093194551	-0.672562346077286	7.89413762607392e-07	0.0225259217160019	SCEL	-56192	distal
chr15:75125055-75125755:C15orf39	0.034	0.013	1.74340958913136	0.659324231826823	-0.725374215287732	7.93318235507501e-07	0.0226373358502066	C15orf39	-73137	distal
chr7:141072515-141074465:TMEM178B	0.025	0.047	1.4431688169764	2.98660244256367	0.706406188354613	8.04800263381398e-07	0.0229649755155882	TMEM178B	0	promoter
chr1:35800047-35800882:AGO4	0.024	0.007	1.40404036779622	0.442023132924882	-0.737366813009744	8.43639362326357e-07	0.0240732492039826	AGO4	-7290	distal
chr6:127934244-127934986:THEMIS	0.026	0.008	1.06814925096751	0.359197176560014	-0.605585542824956	8.45947812965592e-07	0.0241391208429732	THEMIS	-15614	distal
chr20:32111644-32113923:TM9SF4	0.034	0.012	1.10194732261871	0.395389079556637	-0.591059065908844	8.63142934630199e-07	0.0246297836396727	TM9SF4	1909	distal
chr2:20424057-20425672:RHOB	0.073	0.04	2.89054107865368	1.52681570993768	-0.622650365583372	8.64282887960697e-07	0.0246623122079585	RHOB	-21402	distal
chr3:160980807-160981758:B3GALNT1	0.034	0.012	1.44684361378861	0.607715930755156	-0.6059093792223	8.68193863059942e-07	0.0247739118824154	B3GALNT1	119409	distal
chr3:160980807-160981758:PPM1L	0.034	0.012	1.44684361378861	0.607715930755156	-0.6059093792223	8.68193863059942e-07	0.0247739118824154	PPM1L	0	distal
chr21:8214416-8215093	0.017	0.037	0.855225844723895	2.36696438396661	0.859853637207546	9.75859373227793e-07	0.0278461472150551	---	---	intergenic
chr8:125514523-125515315:TRIB1	0.021	0.005	1.07546749131106	0.290809640365734	-0.685160077045906	1.00254745425749e-06	0.0286076916072373	TRIB1	80978	distal
chr19:55626212-55626947:ZNF784	0.027	0.009	1.04444910940513	0.331019582197866	-0.619180355034872	1.01021562490628e-06	0.0288265028567006	ZNF784	-1612	distal
chrY:3002460-3004391:ZFY	0.043	0.019	1.71747928473329	0.71987052281541	-0.659969079211174	1.04360116957987e-06	0.0297791593739615	ZFY	66810	distal
chr2:47767831-47768345:MSH6	0.022	0.045	0.958719202436901	2.09634851979505	0.660657277031009	1.04517156280998e-06	0.0298239705447827	MSH6	-14737	distal
chr6:13395362-13396403:GFOD1	0.045	0.02	2.51820501216545	1.18707922098445	-0.685834074678551	1.06404773437666e-06	0.0303626021004379	GFOD1	11734	distal
chr4:26826578-26827284:STIM2	0.071	0.039	4.02546339861739	2.20511462498182	-0.648880680438239	1.06829554178813e-06	0.0304838132849243	STIM2	-33407	distal
chr7:36742747-36743707:AOAH	0.023	0.006	1.14692900347715	0.406090900997388	-0.610584618878187	1.09148053718224e-06	0.0311453971284952	AOAH	-18199	distal
chr8:23083937-23084609:RP11-875O11.4	0.029	0.053	0.819072677441558	1.77871668238491	0.611215560865668	1.09334956584034e-06	0.0311987298612541	RP11-875O11.4	0	promoter
chr1:228635083-228635913:RHOU	0.016	0.038	0.989450846640827	2.22558017988695	0.69718842429075	1.10479979901856e-06	0.0315254622649945	RHOU	-99164	distal
chr6:148682813-148683643:UST	0.031	0.011	1.80708458657132	0.711150231736981	-0.714106109693451	1.11783586108416e-06	0.0318974462960365	UST	-63685	distal
chr8:140572091-140572878:AGO2	0.029	0.01	1.46957828855007	0.567360571094683	-0.655927594781019	1.1238074743356e-06	0.0320678462801664	AGO2	0	distal
chr8:140572091-140572878:CHRAC1	0.029	0.01	1.46957828855007	0.567360571094683	-0.655927594781019	1.1238074743356e-06	0.0320678462801664	CHRAC1	60781	distal
chr11:128735834-128736622:FLI1	0.057	0.028	2.77320805753212	1.47303057942713	-0.609511574633716	1.12719764913024e-06	0.0321645849179315	FLI1	41743	distal
chr4:184534380-184535453:IRF2	0.04	0.016	2.12154414912127	0.957117412023231	-0.673529561303069	1.1633646985431e-06	0.0331966116729272	IRF2	-59801	distal
chr6:36114792-36115697:MAPK13	0.045	0.02	2.36148338099111	1.12437040829992	-0.66206267850267	1.17100917106872e-06	0.0334147466964459	MAPK13	-14624	distal
chr14:105579802-105583172:IGHA2	0.033	0.06	1.73676331248855	3.58209203901095	0.743535768496637	1.18283693750378e-06	0.0337522520116703	IGHA2	5223	distal
chr3:71391387-71393468:FOXP1	0.062	0.031	3.14232861263501	1.68332553334283	-0.626419918857581	1.19656432876258e-06	0.0341439631212403	FOXP1	-86628	distal
chr6:53244645-53245469:GCM1	0.093	0.057	5.43847293938068	3.0546433927846	-0.667143519654561	1.19841860695895e-06	0.0341968749495736	GCM1	-95817	distal
chr2:203719697-203721583:CD28	0.042	0.018	1.36175479210683	0.521742084762406	-0.6341353237352	1.20996104833089e-06	0.0345262385141218	CD28	13150	distal
chr8:38368344-38369046:NSD3	0.028	0.009	1.21401737342437	0.440566545224543	-0.620030237426533	1.24944501731206e-06	0.0356529135689995	NSD3	12800	distal
chr9:89399976-89401111:SEMA4D	0.072	0.041	3.54659479685392	1.81853284485833	-0.689842053904605	1.27517728015849e-06	0.0363871836893224	SEMA4D	17722	distal
chr11:123580462-123581026:GRAMD1B	0.029	0.052	1.29450695077495	2.9585614543854	0.786792071439685	1.3031576938118e-06	0.0371856047929196	GRAMD1B	-10061	distal
chr11:86805770-86806654:PRSS23	0.027	0.009	1.33925033420311	0.493105386654261	-0.647730261899918	1.31500463891029e-06	0.037523657371305	PRSS23	5250	distal
chr9:126523591-126524279:LMX1B	0.028	0.009	1.52960178257747	0.544103900559968	-0.71214045668376	1.32117511453844e-06	0.0376997318933545	LMX1B	-90164	distal
chr7:158594944-158595557:PTPRN2	0.029	0.05	0.963314329613727	2.66595333854388	0.900897253930293	1.37591256000925e-06	0.0392616648998641	PTPRN2	-7157	distal
chr17:42313857-42316003:STAT3	0.085	0.05	3.29748458641796	1.86178254617753	-0.586578412863963	1.38818973665159e-06	0.039611994135353	STAT3	0	distal
chr17:42313857-42316003:STAT5A	0.085	0.05	3.29748458641796	1.86178254617753	-0.586578412863963	1.38818973665159e-06	0.039611994135353	STAT5A	7688	distal
chr1:175188773-175189594:KIAA0040	0.082	0.048	3.55363501606486	1.97725422394104	-0.61303624417936	1.40371805192171e-06	0.0400550946115859	KIAA0040	3160	distal
chr19:10595468-10597131:SLC44A2	0.046	0.02	2.05684878442157	0.998404647370514	-0.613196449935185	1.40637952544822e-06	0.0401310397586648	SLC44A2	-5379	distal
chr4:791938-793681:CPLX1	0.029	0.054	1.42716273205092	2.7683141384345	0.634648398568116	1.44967637667103e-06	0.0413665154083079	CPLX1	0	distal
chr4:791938-793681:PCGF3	0.029	0.054	1.42716273205092	2.7683141384345	0.634648398568116	1.44967637667103e-06	0.0413665154083079	PCGF3	23750	distal
chr19:46704241-46705094:PRKD2	0.038	0.064	0.996927160837935	2.11712352961297	0.642433618637123	1.45700193287966e-06	0.0415755501547211	PRKD2	9230	distal
chr2:191611421-191612191:NABP1	0.044	0.02	2.57890186526645	1.17255347305689	-0.720125298568435	1.4630123831701e-06	0.0417470583537589	NABP1	-65945	distal
chr18:58314053-58314866:NEDD4L	0.022	0.006	0.985469030480264	0.268744856415822	-0.646077884235591	1.48520269531936e-06	0.0423802589109379	NEDD4L	58614	distal
chr3:129281778-129283257:HMCES	0.067	0.037	3.91685874587883	2.13064202907819	-0.651278355225372	1.52234893714011e-06	0.0434402269212932	HMCES	2805	distal
chr9:92769290-92771026:BICD2	0.061	0.033	3.24192870136362	1.66618850792391	-0.669941585036625	1.52568838536181e-06	0.0435355180762993	BICD2	-4479	distal
chr7:139499863-139500420:KLRG2	0.025	0.047	1.1471102332817	2.63423909286805	0.759257074630458	1.55711083060076e-06	0.0444321575511926	KLRG2	-16152	distal
chr11:33930215-33931297:LMO2	0.021	0.005	1.23385430328336	0.301715455464869	-0.779120971831506	1.55755177345128e-06	0.0444447398554323	LMO2	-37927	distal
chr10:1062904-1063909:WDR37	0.032	0.012	1.38029232711528	0.526970932322726	-0.640466164852466	1.63650255351007e-06	0.0466976003644098	WDR37	6047	distal
chr8:96820642-96821260:CPQ	0.054	0.026	3.29271472176061	1.69094602327195	-0.67377684693297	1.67506813994932e-06	0.0477980693734538	CPQ	175416	distal
chr1:227773938-227774857:SNAP47	0.05	0.024	2.28553951638761	1.12724411171659	-0.6271446949055	1.7140289035316e-06	0.0489098147622742	SNAP47	38486	distal
chr11:66443449-66444141:MRPL11	0.024	0.007	1.14625985119746	0.397975247141943	-0.618485939859015	1.71854902008437e-06	0.0490387962881074	MRPL11	-4602	distal
chr9:2655274-2656112:VLDLR	0.027	0.008	1.24420738981299	0.42713781434932	-0.653081345028543	1.73312019724691e-06	0.0494545848284405	VLDLR	33175	distal
chr7:115410348-115411471	0.045	0.021	2.37619446059356	1.17252250440858	-0.636026880669874	1.75591379471295e-06	0.0501050001321341	---	---	intergenic
chr10:110849867-110851359:PDCD4	0.047	0.021	1.60865003013409	0.736514295258966	-0.587109121571301	1.7869451921412e-06	0.0509904810577492	PDCD4	-20436	distal
chr12:12376561-12377408:BORCS5	0.045	0.02	1.80727639564221	0.829717103632835	-0.617550506408788	1.82882706433566e-06	0.0521855802808182	BORCS5	19144	distal
chr2:239622957-239623688	0.023	0.007	0.938565839444648	0.27969458633973	-0.599190198388562	1.82959181497407e-06	0.0522074024402851	---	---	intergenic
chr6:163755975-163756627	0.07	0.04	3.83242131959994	2.01784879338055	-0.679225720262223	1.8560975683853e-06	0.0529637441138744	---	---	intergenic
chr4:26821805-26823043:STIM2	0.053	0.026	2.91444515783932	1.5965380567532	-0.592218460434308	1.95482238812232e-06	0.0557808568450705	STIM2	-37648	distal
chr8:132768417-132769081:PHF20L1	0.026	0.008	1.71099164184727	0.554612669462176	-0.802265486486954	1.95658211986971e-06	0.0558310707904822	PHF20L1	-6277	distal
chr14:50095684-50096646:VCPKMT	0.039	0.016	1.96505411237447	0.932633253593945	-0.617490543956536	2.07593866877079e-06	0.0592369099133746	VCPKMT	19911	distal
chr4:80492591-80493519:C4orf22	0.036	0.015	1.7909684821457	0.730003617018697	-0.68999077823543	2.08474285193127e-06	0.0594881372798588	C4orf22	156823	distal
chr2:7437090-7439267	0.024	0.007	1.09558906623337	0.364257441374064	-0.619239926910951	2.10498000765732e-06	0.0600656045185017	---	---	intergenic
chr7:116671705-116672863:MET	0.042	0.069	1.75902816633804	3.20400258292359	0.607603370750355	2.19386468329673e-06	0.0626019287378721	MET	0	promoter
chr2:144382716-144383415:ZEB2	0.05	0.023	2.53591926064555	1.28822137506909	-0.627858699447216	2.20164674789921e-06	0.0628239899513039	ZEB2	47519	distal
chr22:46798335-46799127:TBC1D22A	0.036	0.061	1.13006329864392	2.24943255498861	0.609291500455025	2.21287325189628e-06	0.0631443382428603	TBC1D22A	24409	distal
chr13:113930765-113931730:ABC13-47488600E17.1	0.011	0.028	0.565758955385736	1.55409662355363	0.705950973914597	2.22647011312851e-06	0.0635323246781219	ABC13-47488600E17.1	42349	distal
chr9:120734978-120735966:MEGF9	0.028	0.01	1.317808622645	0.418494181798802	-0.708401217327068	2.25810649398827e-06	0.0644350688059553	MEGF9	-20509	distal
chr10:100326815-100327454:PKD2L1	0.089	0.055	4.75258720408391	2.63617274672927	-0.661790208091611	2.27121243379707e-06	0.0648090467983993	PKD2L1	3032	distal
chr12:10982127-10982793:PRH1	0.03	0.011	1.19643430321274	0.427433711375517	-0.621739598325274	2.28956731723416e-06	0.0653328033972769	PRH1	0	distal
chr12:10982127-10982793:PRH1-PRR4	0.03	0.011	1.19643430321274	0.427433711375517	-0.621739598325274	2.28956731723416e-06	0.0653328033972769	PRH1-PRR4	0	distal
chr12:10982127-10982793:TAS2R50	0.03	0.011	1.19643430321274	0.427433711375517	-0.621739598325274	2.28956731723416e-06	0.0653328033972769	TAS2R50	4119	distal
chr9:97908633-97909247:TRMO	0.024	0.008	1.35642400333583	0.459615454234609	-0.691010822770887	2.31905559822286e-06	0.0661742514952894	TRMO	13269	distal
chr11:121467886-121468557:SORL1	0.033	0.013	1.5882315889959	0.652699947898963	-0.647141888876328	2.36066730939567e-06	0.0673616416736055	SORL1	15684	distal
chr7:106420797-106421960:NAMPT	0.026	0.008	1.5192769116393	0.608668757655286	-0.647142417573049	2.36183560676988e-06	0.0673949790391785	NAMPT	-135606	distal
chr2:223941414-223942329:WDFY1	0.043	0.02	1.90035510788851	0.888117779242786	-0.619280787226337	2.36274075895532e-06	0.0674208075567902	WDFY1	3058	distal
chr19:21593800-21595169:ZNF429	0.031	0.011	1.44677124782211	0.538208810686895	-0.669627866720413	2.43313958724592e-06	0.0694296381220624	ZNF429	88140	distal
chr1:181084147-181084841:IER5	0.065	0.036	2.50703861347231	1.28313138599885	-0.619239431290807	2.43898926870691e-06	0.0695965587825515	IER5	-3871	distal
chr19:55447344-55449751:SHISA7	0.023	0.045	1.3850842829972	3.07921133028509	0.774250001850831	2.50938511580497e-06	0.0716053042794947	SHISA7	-4482	distal
chr14:20427176-20428211:KLHL33	0.037	0.015	1.72957972724787	0.768322087820554	-0.626297761089889	2.52333603715816e-06	0.0720033938203082	KLHL33	7431	distal
chr2:110993460-110994811:ACOXL	0.027	0.009	1.18361066706205	0.448759979639368	-0.591897050733732	2.53185787264346e-06	0.0722465643958813	ACOXL	0	distal
chr2:110993460-110994811:BCL2L11	0.027	0.009	1.18361066706205	0.448759979639368	-0.591897050733732	2.53185787264346e-06	0.0722465643958813	BCL2L11	-126103	distal
chr3:105882370-105883247:CBLB	0.038	0.017	1.78963964388707	0.746562874510984	-0.675560192435179	2.57444787450432e-06	0.0734618700989806	CBLB	-13328	distal
chr2:224922008-224922841:DOCK10	0.044	0.02	2.23151286178668	1.01278335070256	-0.683017839990902	2.71225198947291e-06	0.0773941105196096	DOCK10	24224	distal
chr9:137406723-137407460:EXD3	0.03	0.053	1.07152012604475	2.14533941986182	0.60252587258804	2.74804231771246e-06	0.078415387535925	EXD3	15695	distal
chr18:79791282-79793430:KCNG2	0.042	0.019	1.55391129223327	0.665347238658038	-0.616885392724362	2.97555737391652e-06	0.0849075296647078	KCNG2	-70238	distal
chr19:44689097-44689764:CEACAM16	0.021	0.041	0.830831278224608	2.06586323527213	0.743794496918227	3.05321332521956e-06	0.0871234422351402	CEACAM16	-9387	distal
chr17:7332481-7333188:NEURL4	0.046	0.022	2.57739546446774	1.21587111268591	-0.691035641682668	3.05738800858239e-06	0.0872425668248986	NEURL4	-3089	distal
chr17:49213422-49215191:ABI3	0.064	0.036	3.98291541510352	2.03850375568513	-0.713629009407806	3.0659885982788e-06	0.0874879846518856	ABI3	0	distal
chr17:49213422-49215191:GNGT2	0.064	0.036	3.98291541510352	2.03850375568513	-0.713629009407806	3.0659885982788e-06	0.0874879846518856	GNGT2	-2849	distal
chr9:75147540-75148990:OSTF1	0.026	0.008	1.1814249338432	0.392023062081656	-0.648087716268513	3.07609512669993e-06	0.0877763744403825	OSTF1	58998	distal
chr16:4344771-4348284:CORO7-PAM16	0.03	0.052	0.916354518948092	2.05250806850899	0.671630629256148	3.12866348428723e-06	0.0892764125241362	CORO7-PAM16	0	distal
chr16:4344771-4348284:PAM16	0.03	0.052	0.916354518948092	2.05250806850899	0.671630629256148	3.12866348428723e-06	0.0892764125241362	PAM16	0	promoter
chr1:37922703-37923323:INPP5B	0.072	0.041	4.99782085681034	2.73367062211861	-0.683843771219665	3.14315186659004e-06	0.0896898385131466	INPP5B	8426	distal
chr12:89397936-89398793:DUSP6	0.025	0.008	1.06236373799307	0.374807475018017	-0.585069201526072	3.16015441235565e-06	0.0901750061565686	DUSP6	-44666	distal
chr20:32509284-32510904:NOL4L	0.064	0.037	2.06701747549159	1.00079258754727	-0.616264769123626	3.18427686682078e-06	0.0908633403947308	NOL4L	25493	distal
chr22:49997929-50000100:IL17REL	0.022	0.044	1.16533857273381	2.50362539434701	0.694255908394713	3.28790470887048e-06	0.0938203608676192	IL17REL	8592	distal
chr2:218744709-218745844:TTLL4	0.024	0.008	1.26150250530443	0.472161211914323	-0.619345928986402	3.3420794945939e-06	0.095366238378237	TTLL4	7136	distal
chr3:152376500-152377266:MBNL1	0.064	0.036	3.0281427216142	1.58496763731051	-0.639968581825302	3.4041712645629e-06	0.0971380270343024	MBNL1	76307	distal
chr3:15345312-15346225:SH3BP5	0.096	0.061	5.70806760290091	3.36549165075798	-0.61975308591638	3.4763753722018e-06	0.0991983712457783	SH3BP5	-3945	distal
chr11:64900074-64900871:ATG2A	0.02	0.038	0.566531512862168	1.65987919901545	0.763786934096737	3.47941165990996e-06	0.0992850117155308	ATG2A	16340	distal
chr13:46303710-46304476:KIAA0226L	0.025	0.008	1.32052449086678	0.507604492816528	-0.622192924322815	3.60038054510034e-06	0.102736858854438	KIAA0226L	82757	distal
chr10:48577008-48577761:ARHGAP22	0.048	0.023	2.36295009817617	1.23589792562326	-0.588873044278495	3.65181179670608e-06	0.104204449619008	ARHGAP22	-20331	distal
chr17:29042523-29043827:PIPOX	0.026	0.008	1.36701227317697	0.507488169830295	-0.650920506127906	3.83607984470244e-06	0.109462538368584	PIPOX	0	promoter
chr1:198788395-198789128:PTPRC	0.03	0.011	1.46403629115123	0.597878231182589	-0.624866035068818	3.86927703434374e-06	0.110409820174999	PTPRC	149299	distal
chr7:12674811-12675416:ARL4A	0.028	0.009	1.36692736119445	0.532744082924061	-0.626898596568125	4.09462124539147e-06	0.116840017237246	ARL4A	-11440	distal
chr12:122901080-122902138:VPS37B	0.049	0.023	2.28559537465081	1.10899913767728	-0.639596316208236	4.16978839027497e-06	0.118984911716496	VPS37B	-4637	distal
chr9:75238255-75239610:OSTF1	0.041	0.017	2.59816248631351	1.3390432671853	-0.621341788839895	4.33756562210637e-06	0.123772435026805	OSTF1	149713	distal
chr2:16630411-16631254:FAM49A	0.05	0.024	3.07733667794634	1.5227790718724	-0.692613219153512	4.3698162863847e-06	0.124692707731988	FAM49A	34574	distal
chr9:134122812-134123945:WDR5	0.022	0.006	1.2072687475117	0.421974741585052	-0.634366457913505	4.38938897728001e-06	0.125251214466685	WDR5	-12143	distal
chr5:172837455-172838349:ERGIC1	0.073	0.044	3.98003835185655	2.29575955916193	-0.59554585758619	4.39173487932013e-06	0.1253181547814	ERGIC1	3045	distal
chr7:155069889-155070495:HTR5A	0.022	0.041	0.563838504989585	1.44783749277847	0.64641624784987	4.46818294638685e-06	0.127499600375149	HTR5A	0	promoter
chr14:55117675-55118525:LGALS3	0.027	0.009	1.30087253304801	0.444760892939727	-0.671350314021279	4.61583910613962e-06	0.131712968893694	LGALS3	-10519	distal
chr10:3934972-3935674:KLF6	0.043	0.02	2.14839198140022	1.05536663130532	-0.615219409286332	5.03336631394122e-06	0.143627107768313	KLF6	-149692	distal
chr10:32961394-32962372:ITGB1	0.049	0.024	2.992663164013	1.61273884841807	-0.61178843606601	5.0384969681571e-06	0.143773510986363	ITGB1	-3186	distal
chr21:43957649-43959779:AGPAT3	0.023	0.044	1.04454779476446	2.08543005738402	0.593689802271065	5.05232515592821e-06	0.144168098324412	AGPAT3	3102	distal
chr1:166902131-166903582:TADA1	0.025	0.008	1.38795722347695	0.469594480875454	-0.700358879736878	5.1673199423672e-06	0.147449474555448	TADA1	-25805	distal
chr1:56424517-56425681:RP1-158P9.3	0.062	0.033	2.84593374604038	1.53350979753753	-0.602196501530143	5.45732465753744e-06	0.155724759102831	RP1-158P9.3	98814	distal
chr2:113858823-113860124:ACTR3	0.065	0.037	4.31762728841989	2.33903819306018	-0.671350066957922	5.56551859143148e-06	0.158812073006497	ACTR3	-29836	distal
chrX:49272422-49273964:PPP1R3F	0.03	0.011	1.26889802344228	0.451668376746347	-0.644279850330593	5.62580536453215e-06	0.160532356076925	PPP1R3F	2553	distal
chr5:39218978-39219996:FYB1	0.023	0.008	1.30983309320227	0.457747416946566	-0.664047840969781	5.90969387290483e-06	0.168633114663339	FYB1	0	promoter
chr10:11863249-11864280:PROSER2	0.046	0.022	1.72210911109034	0.802853841218386	-0.594442454878186	6.257964453098e-06	0.178571015669152	PROSER2	-5364	distal
chrX:2897586-2898543:ARSD	0.039	0.017	1.66391636828309	0.743668052328316	-0.611423374979573	6.3912081390981e-06	0.182373124249164	ARSD	30808	distal
chr6:137258004-137258614:IFNGR1	0.033	0.012	1.87222278082801	0.82673029062298	-0.652904012997533	6.42275286810667e-06	0.183273253091424	IFNGR1	-38556	distal
chr6:137799678-137800585:TNFAIP3	0.038	0.017	1.56138253226533	0.668325037885619	-0.618522334961354	6.46006670830275e-06	0.184338003521419	TNFAIP3	-66603	distal
chr17:4002100-4002829:ATP2A3	0.032	0.013	1.53225040609229	0.667123189286117	-0.603059361483741	6.57738047571023e-06	0.187685551874391	ATP2A3	-37637	distal
chr19:4539687-4540711:CTB-50L17.14	0.027	0.009	1.17768543926729	0.425587239526216	-0.611239247309493	6.66408106154329e-06	0.190159553091138	CTB-50L17.14	0	promoter
chr19:4539687-4540711:LRG1	0.027	0.009	1.17768543926729	0.425587239526216	-0.611239247309493	6.66408106154329e-06	0.190159553091138	LRG1	0	promoter
chr19:41334271-41335315:TGFB1	0.037	0.016	1.97059866853134	0.820506744813452	-0.706413622648132	6.679206585527e-06	0.190591159918013	TGFB1	0	distal
chr19:41334271-41335315:TMEM91	0.037	0.016	1.97059866853134	0.820506744813452	-0.706413622648132	6.679206585527e-06	0.190591159918013	TMEM91	-15596	distal
chr17:79993461-79994234:TBC1D16	0.026	0.009	1.16169767117446	0.436462562248795	-0.589644372821931	6.69703626254139e-06	0.191099929751619	TBC1D16	41614	distal
chr1:153598698-153599349:S100A16	0.094	0.062	5.14173705956716	2.86830382179905	-0.666945638406202	6.74331608673683e-06	0.192420524535035	S100A16	8973	distal
chr22:19909547-19910375:TXNRD2	0.027	0.048	0.880629493887716	1.96871437439278	0.65862264661419	7.00408097137485e-06	0.199861450518181	TXNRD2	22178	distal
chr1:108556279-108557741:FAM102B	0.041	0.019	2.2165179574103	1.13079786541716	-0.5941060023351	7.74226160203204e-06	0.220925434813984	FAM102B	-2348	distal
chr4:40553927-40555587:RBM47	0.029	0.011	1.25734901486144	0.475710568475034	-0.613219701811109	7.76277474281883e-06	0.221510777286335	RBM47	-37955	distal
chr19:42290798-42291369:CIC	0.03	0.052	1.4248422998429	2.9211999378647	0.693404280875745	7.98820050403856e-06	0.22794330138274	CIC	6134	distal
chr19:6654273-6655448:TNFSF14	0.033	0.014	1.60687936205948	0.63386231752356	-0.674037405727749	8.22006476737137e-06	0.234559548136942	TNFSF14	14669	distal
chr11:35066065-35067568:CD44	0.029	0.011	1.41382972872943	0.591372138316743	-0.601052666462017	8.25895229024059e-06	0.235669203602015	CD44	-71302	distal
chr20:44586129-44586791:PKIG	0.112	0.078	7.03978191639632	4.26830511281641	-0.609817466617889	8.95695118823483e-06	0.255586602156281	PKIG	3581	distal
chr1:160664524-160666209:SLAMF1	0.048	0.024	2.34569716726634	1.12883897352731	-0.652240039333605	9.36218325044499e-06	0.267149899051448	SLAMF1	-17230	distal
chr22:50260476-50261759:MAPK12	0.024	0.046	1.49076698610128	2.79582235518586	0.607822413449273	1.02311427100521e-05	0.291945657231337	MAPK12	0	promoter
chr5:772907-778255:ZDHHC11B	0.027	0.049	1.70046918202329	3.12815068139289	0.612285547222546	1.02622076461767e-05	0.292832095183652	ZDHHC11B	-5956	distal
chr12:25241126-25241944:KRAS	0.035	0.015	1.99419563627919	0.929051547569469	-0.634276792828562	1.04766164502828e-05	0.298950250408819	KRAS	8859	distal
chr20:38298623-38299246:BPI	0.022	0.007	1.13096989965701	0.372872084576438	-0.634313004263249	1.06185291202132e-05	0.302999728445285	BPI	-4877	distal
chr17:29005772-29006305:SEZ6	0.017	0.034	0.846135095351554	1.90435389000521	0.653709124187767	1.08088622900138e-05	0.308430885445544	SEZ6	0	promoter
chr11:115709150-115709997	0.029	0.011	1.63072567276589	0.628769145015784	-0.691678678021104	1.09751935945338e-05	0.313177149220021	---	---	intergenic
chr19:14564143-14564968:TECR	0.019	0.036	0.761737425470001	2.12653771661074	0.827567004365264	1.12445539072274e-05	0.320863345742735	TECR	1788	distal
chr2:70523652-70524632:TGFA	0.036	0.015	1.93833983128653	0.958469296623841	-0.585274748254815	1.18247743053797e-05	0.337419934804009	TGFA	28858	distal
chr5:151257546-151258826:GM2A	0.05	0.028	2.2698554932219	1.03973318555211	-0.680846431446241	1.21412513302704e-05	0.346450606709266	GM2A	4655	distal
chr7:77410015-77410719:GSAP	0.026	0.008	1.33394681829402	0.545027168126209	-0.595139480880799	1.22078823367597e-05	0.348351922479438	GSAP	5148	distal
chr6:157099935-157100657:ARID1B	0.039	0.018	1.71216577090429	0.802818320703228	-0.5891913441844	1.28817635338373e-05	0.367581122438047	ARID1B	15164	distal
chr7:27697695-27698598:HIBADH	0.03	0.012	1.46445118649683	0.638185124362658	-0.58916800671435	1.30551863310924e-05	0.372529741957723	HIBADH	-34701	distal
chr14:105537604-105538827:TMEM121	0.035	0.057	1.05587382855292	2.20107431156268	0.638804441496353	1.34692863879506e-05	0.384346087080172	TMEM121	8981	distal
chr10:73774484-73775140:FUT11	0.031	0.012	1.55291412271582	0.641531392055795	-0.637102668096773	1.35316959458685e-05	0.386126943815359	FUT11	2194	distal
chr6:106447848-106448600:AIM1	0.039	0.018	2.27562508773849	1.16830652287148	-0.595201524666793	1.39914510694269e-05	0.399246056266095	AIM1	-63255	distal
chr16:66474672-66475222:BEAN1	0.058	0.033	3.61384999673953	2.03943689773225	-0.602167033521961	1.43288562048165e-05	0.408873911804438	BEAN1	4959	distal
chr16:66474672-66475222:RP11-403P17.5	0.058	0.033	3.61384999673953	2.03943689773225	-0.602167033521961	1.43288562048165e-05	0.408873911804438	RP11-403P17.5	0	distal
chr2:96556502-96557538:ARID5A	0.013	0.028	0.513941213933646	1.34390691390816	0.63060608877969	1.48077889908368e-05	0.422540258853527	ARID5A	19158	distal
chr11:116986312-116987280:SIK3	0.043	0.022	2.00082805485318	0.89763796458334	-0.661155877809281	1.49024297243948e-05	0.425240832185605	SIK3	111141	distal
chr18:47953359-47954053:SMAD2	0.029	0.012	1.85082192430452	0.630443020927401	-0.806113900476911	1.5615472940607e-05	0.445587520360221	SMAD2	-22214	distal
chr22:38957186-38958216:APOBEC3A	0.031	0.013	1.54775123666842	0.674396965496419	-0.605582817099322	1.66400680162111e-05	0.474824340842584	APOBEC3A	0	promoter
chr2:46229340-46230471:EPAS1	0.031	0.013	1.41957873063097	0.596276671359706	-0.600045158434554	1.66765257836366e-05	0.475864663236069	EPAS1	-66931	distal
chr12:104749815-104750672:CHST11	0.032	0.014	2.00063110868664	0.889839788810307	-0.667002032784645	1.69234820467541e-05	0.482911560204127	CHST11	0	distal
chr12:104749815-104750672:SLC41A2	0.032	0.014	2.00063110868664	0.889839788810307	-0.667002032784645	1.69234820467541e-05	0.482911560204127	SLC41A2	177983	distal
chr3:149448064-149448978:TM4SF4	0.02	0.006	1.17173728138378	0.442769932742071	-0.590008325661287	1.74088724473721e-05	0.496762175285763	TM4SF4	-24996	distal
chr16:57694577-57695439:DRC7	0.032	0.013	1.58072342450782	0.682244602712402	-0.617388044012638	1.74203527164773e-05	0.497089764764678	DRC7	0	promoter
chr19:40217169-40218649:TTC9B	0.032	0.053	0.827081350807663	1.7478629239272	0.58876916626973	1.77147089796502e-05	0.505489220734319	TTC9B	0	promoter
chr11:9662115-9662815:SWAP70	0.052	0.029	2.82568926483027	1.5231089874223	-0.600517172105391	1.92606662118445e-05	0.549603110354984	SWAP70	-1262	distal
chr3:45976394-45977272:FYCO1	0.025	0.009	1.29335570001362	0.484691789576888	-0.627296664734829	1.97057613628515e-05	0.562303900488968	FYCO1	-17734	distal
chr1:226696979-226697972:ITPKB	0.064	0.038	4.45970491487048	2.38566653355753	-0.689383094714514	2.05008097516479e-05	0.584990606263272	ITPKB	39486	distal
chr2:127389630-127390536:MAP3K2	0.062	0.037	3.31479221686755	1.76475370858566	-0.642140119478372	2.15149401985093e-05	0.613928818564462	MAP3K2	-1166	distal
chr11:35330782-35331526:SLC1A2	0.03	0.012	1.54674366616153	0.667039563956962	-0.611365413042838	2.15821268467775e-05	0.615845989572797	SLC1A2	28524	distal
chr12:123444204-123446309:RILPL2	0.061	0.035	3.44155515423393	1.90505576543687	-0.61249904854785	2.22798075460983e-05	0.635754308327915	RILPL2	-7488	distal
chr22:41862035-41863271:SREBF2	0.055	0.03	3.13198947150581	1.62886588948767	-0.652396032817156	2.24181266634192e-05	0.639701244340667	SREBF2	28931	distal
chr20:3710694-3711735:SIGLEC1	0.018	0.035	0.745008020632334	1.88556034899577	0.725617836489699	2.27086618953648e-05	0.647991667184235	SIGLEC1	-3567	distal
chr14:106170088-106170678:IGHV3-16	0.017	0.033	0.714394246837532	1.82768637184971	0.721923201148985	2.30644528770011e-05	0.658144162845225	IGHV3-16	-4359	distal
chr3:31522053-31522619:STT3B	0.026	0.01	1.3678643812402	0.53643057495169	-0.624003874501566	2.33014825368958e-05	0.664907804190323	STT3B	-10171	distal
chr19:50607867-50608560:SYT3	0.02	0.038	0.782385388538958	1.70757366776373	0.60319128020959	2.33465883214419e-05	0.666194897752345	SYT3	29485	distal
chr20:36202756-36203286:EPB41L1	0.026	0.045	0.985943887019134	2.14673727351046	0.664031870587503	2.37196783635773e-05	0.676841022104679	EPB41L1	28988	distal
chr17:42132954-42133917:CTD-2132N18.3	0.064	0.039	4.12809491524213	2.34292157689716	-0.617313454339152	2.4029831048355e-05	0.685691228964809	CTD-2132N18.3	0	distal
chr17:42132954-42133917:HSPB9	0.064	0.039	4.12809491524213	2.34292157689716	-0.617313454339152	2.4029831048355e-05	0.685691228964809	HSPB9	11524	distal
chr17:42132954-42133917:RAB5C	0.064	0.039	4.12809491524213	2.34292157689716	-0.617313454339152	2.4029831048355e-05	0.685691228964809	RAB5C	0	distal
chrX:119647792-119648759:NKRF	0.028	0.048	1.34262471716785	2.64160490079995	0.636448547865258	2.48810382335542e-05	0.70998042599447	NKRF	-41898	distal
chrX:119647792-119648759:SEPT6	0.028	0.048	1.34262471716785	2.64160490079995	0.636448547865258	2.48810382335542e-05	0.70998042599447	SEPT6	0	distal
chr5:177070835-177072261:FGFR4	0.097	0.066	5.02405060201248	3.01271715719409	-0.586154419668702	2.52271043989529e-05	0.719855424024122	FGFR4	-14625	distal
chr5:177070835-177072261:ZNF346	0.097	0.066	5.02405060201248	3.01271715719409	-0.586154419668702	2.52271043989529e-05	0.719855424024122	ZNF346	0	distal
chr7:37336069-37336851:ELMO1	0.074	0.047	4.16656542218795	2.34846159920261	-0.625707115718931	2.53533429936726e-05	0.723457642324447	ELMO1	16817	distal
chr1:193537359-193538301	0.062	0.035	3.10829448024587	1.72014647377584	-0.594855257480783	2.7335762612868e-05	0.780025986158187	---	---	intergenic
chr7:100656088-100656717:ACTL6B	0.017	0.034	0.827916212246372	1.90382425910206	0.667754201480357	2.82749223794783e-05	0.806824910098413	ACTL6B	0	promoter
chr19:50556151-50557023:LRRC4B	0.026	0.045	1.06892652685175	2.25867899868132	0.655404831998737	2.93453258857715e-05	0.83736887415049	LRRC4B	-5110	distal
chr17:74623475-74624368:CD300E	0.018	0.006	0.933916809351106	0.263944455686417	-0.613592670861051	3.09087680568747e-05	0.881981696502919	CD300E	0	promoter
chr9:122124910-122125774:TTLL11	0.032	0.052	1.14085773742778	2.26333459072205	0.608157984902294	3.14815966023067e-05	0.898327359046821	TTLL11	-31305	distal
chr10:114024733-114025789:ADRB1	0.063	0.037	3.07876446333117	1.70547625756907	-0.592249617408134	3.21308497088925e-05	0.916853796443248	ADRB1	-18267	distal
chr14:101534896-101536057:DIO3	0.039	0.019	1.97272122597842	0.936120053242211	-0.61861576466031	3.22653040942942e-05	0.920690452330686	DIO3	-25294	distal
chr1:206757524-206758391:IL10	0.025	0.009	1.2204652508925	0.47003667768925	-0.595009843045855	3.28854620711163e-05	0.938386660199304	IL10	14103	distal
chr14:95560857-95561386:GLRX5	0.026	0.046	1.56712791744384	2.93701568717998	0.616947275207735	3.36120474197009e-05	0.959119773121166	GLRX5	26265	distal
chr11:36292191-36292768:COMMD9	0.035	0.016	1.97122751727996	0.957859941532854	-0.601781518342067	3.41456611995524e-05	0.974346442329226	COMMD9	-2743	distal
chr16:85025173-85026599:KIAA0513	0.033	0.015	2.00500710195538	0.84846072574165	-0.701044009669434	3.42435043373755e-05	0.97713839626701	KIAA0513	-1152	distal
chr19:35755427-35756267:HSPB6	0.021	0.038	0.94827330221602	2.03707632811154	0.640487095200163	3.52123057799622e-05	1	HSPB6	742	distal
chr2:64657359-64658728:SERTAD2	0.085	0.057	5.4579303246719	3.14839747133621	-0.638517745601912	3.54625976428217e-05	1	SERTAD2	-3447	distal
chr10:103197074-103198107:NT5C2	0.017	0.005	0.904784374416621	0.241311795422553	-0.61776215056355	3.59932119428617e-05	1	NT5C2	-3769	distal
chr11:45082912-45083862:PRDM11	0.06	0.035	3.6339602858824	2.00921876963974	-0.622856685880981	3.6090854251835e-05	1	PRDM11	-11944	distal
chr17:78241490-78243126:TMEM235	0.04	0.061	2.24057140389668	4.0483463138142	0.639562658551625	3.80266850099306e-05	1	TMEM235	9467	distal
chr18:76499787-76500465:ZNF516	0.042	0.021	2.2860612439533	1.15685625367351	-0.607429339237206	3.8776075534367e-05	1	ZNF516	-4598	distal
chr20:35735875-35738632:RBM39	0.039	0.019	2.04579806715358	1.00816218902999	-0.600944502880074	4.3903351039795e-05	1	RBM39	3319	distal
chr5:157566905-157567614:ADAM19	0.025	0.01	1.38766977240036	0.591024664930257	-0.585647116613005	4.41485653302254e-05	1	ADAM19	8127	distal
chr19:4172589-4173508:CREB3L3	0.027	0.045	0.814745722532331	1.72477295194665	0.586368603281503	4.46710146080583e-05	1	CREB3L3	0	distal
chr19:4172589-4173508:SIRT6	0.027	0.045	0.814745722532331	1.72477295194665	0.586368603281503	4.46710146080583e-05	1	SIRT6	8771	distal
chrX:131762635-131764405:IGSF1	0.024	0.043	1.35388005261058	2.79912944838372	0.690628063639179	4.54760857335127e-05	1	IGSF1	-183737	distal
chr8:141093436-141094745:DENND3	0.033	0.016	1.76642542173279	0.743887464302728	-0.665716087801578	4.833295607914e-05	1	DENND3	-33867	distal
chr1:31412904-31414205:SERINC2	0.101	0.07	6.55519036391505	3.01617343373274	-0.911646534905025	5.00065341481208e-05	1	SERINC2	0	promoter
chr11:74783312-74783998:RNF169	0.042	0.021	2.27079874749487	1.17469264879967	-0.588831474986124	5.13461070996976e-05	1	RNF169	34445	distal
chr6:14276630-14277651:CD83	0.041	0.021	2.09422368654415	0.995368675613856	-0.632922163785559	5.1367842858577e-05	1	CD83	158990	distal
chr19:1295235-1296198:EFNA2	0.02	0.037	0.934793049905176	2.12941705521709	0.693714677840446	5.2266407624639e-05	1	EFNA2	9082	distal
chr13:48411749-48413418:LPAR6	0.023	0.008	1.52662981495442	0.45783151626252	-0.793390310749061	5.49483861517487e-05	1	LPAR6	2392	distal
chr13:48411749-48413418:RB1	0.023	0.008	1.52662981495442	0.45783151626252	-0.793390310749061	5.49483861517487e-05	1	RB1	0	distal
chr1:183567435-183568984:NCF2	0.036	0.016	1.94379094370236	0.919448136899687	-0.616983641198718	5.52433456536119e-05	1	NCF2	21597	distal
chr3:152196730-152198194:MBNL1	0.039	0.02	2.20734820448333	1.10988300188375	-0.604217987675396	5.56193405008092e-05	1	MBNL1	-69846	distal
chr9:136965567-136966637:PTGDS	0.03	0.013	1.6371755101018	0.701702553936169	-0.632014703321111	5.69801475817605e-05	1	PTGDS	-10868	distal
chr19:17688087-17688787:UNC13A	0.024	0.041	0.95466189222651	1.97166250752887	0.60435119909456	6.04920681834146e-05	1	UNC13A	0	promoter
chr6:6711828-6713380:LY86	0.033	0.016	1.65024786116647	0.694314984105908	-0.645425186326039	6.2788384479128e-05	1	LY86	123160	distal
chr12:121222806-121224088:P2RX4	0.063	0.039	2.72480695695744	1.44747344913725	-0.605872448772694	6.87641278377664e-05	1	P2RX4	12742	distal
chr1:101257649-101258453:S1PR1	0.044	0.024	1.99578907666698	0.989654730235791	-0.590417954106774	6.91960429660497e-05	1	S1PR1	20762	distal
chr19:35281309-35282736:HAMP	0.048	0.027	2.634911313199	1.32123249419218	-0.647029134841404	7.14986104605305e-05	1	HAMP	0	promoter
chr8:81130178-81131419:PAG1	0.025	0.011	1.54218277789286	0.635184132467602	-0.636614659176939	7.68420787964777e-05	1	PAG1	-18111	distal
chr21:46253417-46254232:LSS	0.029	0.046	1.2831675481999	2.62045920370491	0.665135959912807	7.78660122384626e-05	1	LSS	-24594	distal
chr21:46253417-46254232:MCM3AP	0.029	0.046	1.2831675481999	2.62045920370491	0.665135959912807	7.78660122384626e-05	1	MCM3AP	0	distal
chr6:135102781-135103669:HBS1L	0.029	0.013	1.63580482523443	0.615460321251353	-0.70629823060511	8.17202307188625e-05	1	HBS1L	-47884	distal
chr5:95861160-95862229:GLRX	0.023	0.009	1.44744303408374	0.556028469452953	-0.653406824058395	9.36696008005918e-05	1	GLRX	-38156	distal
chr2:25566626-25567853:DTNB	0.033	0.016	2.07120176071648	0.972197269570855	-0.638999427494011	9.49002569144408e-05	1	DTNB	82369	distal
chr6:36692002-36692692:RAB44	0.052	0.031	3.03184744139324	1.68510485098874	-0.586462625329956	9.68159758989074e-05	1	RAB44	-5118	distal
chr2:233092331-233093502:INPP5D	0.05	0.029	3.04876888090945	1.56896744827642	-0.656294681081268	0.000100988093677245	1	INPP5D	31934	distal
chrX:3707601-3708442:PRKX	0.029	0.013	1.46140434843259	0.597079626534989	-0.624045432880955	0.000106744293592557	1	PRKX	5166	distal
chr11:114182913-114183684:NNMT	0.037	0.018	2.09328306574167	1.00659187104383	-0.624391649342877	0.000122489673486933	1	NNMT	-74147	distal
chr11:114182913-114183684:ZBTB16	0.037	0.018	2.09328306574167	1.00659187104383	-0.624391649342877	0.000122489673486933	1	ZBTB16	0	distal
chrX:119617729-119618961:NKRF	0.059	0.036	3.94269285250319	2.20398733501874	-0.625428812738081	0.000129511060152863	1	NKRF	-11835	distal
chrX:119617729-119618961:SEPT6	0.059	0.036	3.94269285250319	2.20398733501874	-0.625428812738081	0.000129511060152863	1	SEPT6	0	distal
chr4:158169835-158171522:FAM198B	0.028	0.012	1.57664488849673	0.630859747268818	-0.659861002937553	0.000132582516362531	1	FAM198B	1214	distal
chr15:58247954-58248847:ALDH1A2	0.029	0.012	1.6037314963753	0.715603439446485	-0.601864568267465	0.000135059534388463	1	ALDH1A2	30416	distal
chr6:151690249-151691612:ESR1	0.049	0.028	3.20592939235387	1.73418704847501	-0.621312688288885	0.000145458511607277	1	ESR1	0	promoter
chr7:1555388-1556708:TMEM184A	0.026	0.043	1.3552991815128	2.58644308927046	0.606643408253048	0.000162538032207296	1	TMEM184A	0	promoter
chr19:15263853-15264656:BRD4	0.024	0.039	1.05480778623307	2.32862015848485	0.695920802871714	0.00016297684303567	1	BRD4	15795	distal
chr7:96326575-96327279:SLC25A13	0.052	0.031	2.95590766529904	1.56617510163904	-0.624389137255192	0.000173656932485333	1	SLC25A13	-4429	distal
chr13:42392716-42393691:AKAP11	0.023	0.009	1.24622475417244	0.478736476119718	-0.603137314686391	0.000196678328899953	1	AKAP11	120564	distal
chr2:174489413-174490559:GPR155	0.03	0.014	1.58895169997337	0.723241305558969	-0.587243313906086	0.000202158193076301	1	GPR155	-2320	distal
chr17:40581952-40582932:CCR7	0.036	0.019	2.13051538380757	1.02896781849025	-0.625654208195823	0.000205742096486705	1	CCR7	-16481	distal
chr1:19508755-19509413:CAPZB	0.03	0.015	1.9073286626629	0.904021633097648	-0.610644301647484	0.000217938419322704	1	CAPZB	-23243	distal
chr1:17206995-17208453:PADI1	0.034	0.017	1.84938957801206	0.886454715653597	-0.594975416539121	0.000229727733968947	1	PADI1	1870	distal
chr22:30302317-30303063:RP1-130H16.18	0.033	0.017	1.88588262995295	0.866312058591679	-0.628822392374927	0.000240902750364128	1	RP1-130H16.18	-2836	distal
chr22:30302317-30303063:TBC1D10A	0.033	0.017	1.88588262995295	0.866312058591679	-0.628822392374927	0.000240902750364128	1	TBC1D10A	0	distal
chr2:28958549-28959335:TOGARAM2	0.042	0.024	4.48698671306148	1.66640428013913	-1.041118543882	0.000256311500964028	1	TOGARAM2	-21963	distal
chr1:19664585-19666353:HTR6	0.023	0.039	1.13460502225237	2.23111108411856	0.598061205935331	0.000314105653237078	1	HTR6	0	promoter
chr20:1618562-1620610:RP4-576H24.4	0.034	0.017	1.89298083007871	0.740925301581437	-0.732702461331874	0.000315448961113057	1	RP4-576H24.4	0	promoter
chr20:1618562-1620610:SIRPB1	0.034	0.017	1.89298083007871	0.740925301581437	-0.732702461331874	0.000315448961113057	1	SIRPB1	0	promoter
chr20:20452189-20452861:RALGAPA2	0.028	0.044	1.56085377314063	3.136880959953	0.691918567955762	0.000356197572488031	1	RALGAPA2	59797	distal
chr15:78240873-78241408:ACSBG1	0.02	0.033	0.856863829933956	1.82594505459328	0.605865393864716	0.000497003366678464	1	ACSBG1	4280	distal
chr1:228478822-228479792:RNF187	0.04	0.023	2.35458952271298	1.19751685302664	-0.610262015266072	0.000514469573766155	1	RNF187	-7269	distal
chr9:130235728-130236586:HMCN2	0.028	0.042	1.13383548928577	2.23493871942	0.600289428925711	0.000612622874320194	1	HMCN2	-29296	distal
chr9:130235728-130236586:NCS1	0.028	0.042	1.13383548928577	2.23493871942	0.600289428925711	0.000612622874320194	1	NCS1	0	distal
chr16:49856668-49859342:ZNF423	0.039	0.055	1.06533666379477	2.10091960332298	0.586319152255729	0.000646652455185335	1	ZNF423	0	promoter
chr19:12059392-12059964:ZNF844	0.026	0.039	1.03359947797652	2.05232257678266	0.585871872590549	0.000825295553494452	1	ZNF844	-4735	distal
chr1:84771711-84772945:SSX2IP	0.043	0.026	3.35369792183968	1.75521728846648	-0.660075210139844	0.000838688489762915	1	SSX2IP	-81167	distal
chr3:195903498-195904757:TNK2	0.035	0.02	2.38158689915605	1.22487159189022	-0.603978354678604	0.00104314221252918	1	TNK2	5045	distal
chr7:151038884-151040139:ABCB8	0.011	0.02	0.391480745468127	1.12239439010916	0.609071821766712	0.00111353462002056	1	ABCB8	0	distal
chr7:151038884-151040139:ASIC3	0.011	0.02	0.391480745468127	1.12239439010916	0.609071821766712	0.00111353462002056	1	ASIC3	-8153	distal
chrX:131752308-131753645:IGSF1	0.027	0.04	1.51781640169376	2.90201329286585	0.632045606673042	0.00120229264874583	1	IGSF1	-173410	distal
chr1:206490010-206490528:IKBKE	0.022	0.036	1.1771489831214	2.28430895295628	0.593149711882226	0.00149280633222645	1	IKBKE	0	distal
chr1:206490010-206490528:RASSF5	0.022	0.036	1.1771489831214	2.28430895295628	0.593149711882226	0.00149280633222645	1	RASSF5	-17002	distal
chr17:44333352-44335021:SLC25A39	0.023	0.012	2.31148991066832	0.782561373192197	-0.893528713490874	0.00177361090053062	1	SLC25A39	-8483	distal
chr9:5492504-5494651:PDCD1LG2	0.066	0.046	4.46689468267788	2.59937181129223	-0.602976444090951	0.00475413986325152	1	PDCD1LG2	-15919	distal
chr5:1055140-1059451:NKD2	0.028	0.038	1.18077233510731	2.27355503431454	0.586019067816704	0.00673649083522258	1	NKD2	46179	distal
chr5:1055140-1059451:SLC12A7	0.028	0.038	1.18077233510731	2.27355503431454	0.586019067816704	0.00673649083522258	1	SLC12A7	0	distal
chr2:47752128-47753272:MSH6	0.023	0.032	0.851402052199113	1.80922331747208	0.601553088939883	0.00732809491004649	1	MSH6	-29810	distal
chr4:16000640-16002169:FGFBP2	0.077	0.059	4.74047659847548	2.243360252122	-0.823681242260853	0.00852783079790321	1	FGFBP2	-37405	distal
chr4:16000640-16002169:PROM1	0.077	0.059	4.74047659847548	2.243360252122	-0.823681242260853	0.00852783079790321	1	PROM1	0	distal
chr17:32275004-32276765:RHBDL3	0.012	0.02	0.565544359213452	1.36382769316485	0.594460489397166	0.00931397928894539	1	RHBDL3	7201	distal
chr5:34186806-34194202:C1QTNF3-AMACR	0.096	0.104	2.35871918501232	4.06902094637656	0.593795945378289	0.0173382769702441	1	C1QTNF3-AMACR	-62279	distal
chr10:46519748-46531288:GPRIN2	0.07	0.078	2.21865016679086	3.85339519504999	0.592538558858425	0.0238409106448672	1	GPRIN2	19456	distal
