# Supplementary material for: Epigenetic Landscapes of Single-Cell Chromatin Accessibility and Transcriptomic Immune Profiles of T Cells in COVID-19 Patients
Source: Front Immunol. 2021 Feb 24;12:625881. doi: 10.3389/fimmu.2021.625881 (PMC7943924; doi:10.3389/fimmu.2021.625881)
Supplement: Supplementary file 11 [file Table_11.XLS]

Feature	pct.1	pct.2	HCs_Mean_Counts	SCPs_Mean_Counts	log2FC(SCPs_Mean_Counts/HCs_Mean_Counts)	Pvalue	AdjustPvalue	gene	distance	peak_type
chr16:46385904-46397430	0.418	0.742	4.11508191103525	10.4551402619287	1.1631658757081	2.73672231945503e-120	7.80923713856492e-116	---	---	intergenic
chr16:34581051-34596375	0.363	0.631	4.21212004814438	10.4154720204345	1.13104829678439	4.6954504747014e-84	1.33984679295604e-79	---	---	intergenic
chr16:46398119-46401852	0.308	0.537	4.49145562903856	10.533143607468	1.07052528174806	1.3387386318198e-63	3.8200906858978e-59	---	---	intergenic
chr3:93470119-93471055	0.31	0.529	3.71309259660321	9.67007168701483	1.17882393805384	1.38715985513969e-63	3.95826064664112e-59	---	---	intergenic
chrY:56822131-56852078	0.293	0.506	4.17331959246598	9.96362900937751	1.08356319088444	2.84607895189755e-53	8.12128628923967e-49	---	---	intergenic
chr13:99374577-99376620:GPR183	0.252	0.061	5.09779762342635	1.64087373069947	-1.20727294738321	1.96249662633691e-49	5.59998412325238e-45	GPR183	-67173	distal
chr13:99374577-99376620:UBAC2	0.252	0.061	5.09779762342635	1.64087373069947	-1.20727294738321	1.96249662633691e-49	5.59998412325238e-45	UBAC2	0	distal
chr15:20338046-20360061:GOLGA6L6	0.219	0.39	2.13253585928899	6.07055324819692	1.17449208102616	7.94651739322486e-49	2.26753873815671e-44	GOLGA6L6	181739	distal
chr7:1022868-1025663:C7orf50	0.216	0.043	6.69137901162473	1.96893795427126	-1.37329534294771	1.33190951922414e-48	3.8006038131061e-44	C7orf50	0	distal
chr7:1022868-1025663:GPR146	0.216	0.043	6.69137901162473	1.96893795427126	-1.37329534294771	1.33190951922414e-48	3.8006038131061e-44	GPR146	-29622	distal
chr16:88045670-88046545:BANP	0.179	0.028	6.76771828034785	1.35540308170819	-1.72151690769869	8.77425357653443e-48	2.5037332580641e-43	BANP	75653	distal
chr4:49095917-49115829:CWH43	0.306	0.486	3.90840614728122	8.73937251240885	0.988574195351388	2.40923188210861e-45	6.87474317559691e-41	CWH43	109279	distal
chr15:20228517-20277508	0.178	0.33	3.23357375337398	11.2025885285451	1.52723929069396	2.57580263796027e-43	7.35005282741963e-39	---	---	intergenic
chr2:231671095-231673356:PTMA	0.252	0.071	5.56705186228943	2.01519737853493	-1.12299340293754	6.29310426689266e-43	1.79573730255782e-38	PTMA	-34328	distal
chr13:18211476-18213779	0.212	0.369	3.29912063644259	8.94548874579777	1.21000067642837	9.21203156557499e-43	2.62865320723682e-38	---	---	intergenic
chr15:20278186-20307621	0.147	0.296	3.21904294808825	12.055747468195	1.62969737847626	4.51707464605963e-42	1.28894725025311e-37	---	---	intergenic
chr9:136225102-136226594:QSOX2	0.231	0.06	5.15342435338936	1.78606156119147	-1.14316235104995	7.86575673864649e-42	2.24449368537278e-37	QSOX2	19247	distal
chr14:104656343-104658819:INF2	0.197	0.045	6.65832373835848	1.76704681984166	-1.46868159286585	9.11539387025285e-42	2.60107764087665e-37	INF2	-30787	distal
chr10:12262462-12266285:CDC123	0.296	0.1	4.62216985827348	1.95691892680293	-0.927032353411481	1.23518781174754e-41	3.52460842082162e-37	CDC123	66240	distal
chr5:49656226-49662099	0.35	0.535	4.32250682291075	8.52377946543974	0.839428319590756	1.71917328339528e-41	4.90566096416844e-37	---	---	intergenic
chr5:139635565-139639136:CXXC5	0.339	0.125	2.91496314668625	1.45202117104822	-0.67502729135471	2.35539504147053e-40	6.72111975083616e-36	CXXC5	-9156	distal
chr6:14094016-14095934:CD83	0.178	0.037	6.15659165364893	1.64127227784275	-1.43803963295152	8.28748632429465e-40	2.36483422263748e-35	CD83	-21322	distal
chr16:29338945-29339893:NPIPB11	0.162	0.029	7.08884659124776	1.94506118342561	-1.45763639359837	2.41085760724051e-38	6.87938218226081e-34	NPIPB11	57803	distal
chr8:11491759-11494763:BLK	0.229	0.063	6.76408402215834	2.89053854698131	-0.996845857047924	3.48800201042705e-38	9.95301373675358e-34	BLK	0	promoter
chr16:88069251-88070144:BANP	0.158	0.029	7.44056775608798	1.96135681085625	-1.5110817154603	1.21235869418213e-37	3.4594655338487e-33	BANP	99234	distal
chr4:49139392-49158838:CWH43	0.26	0.418	3.8539761546101	9.21333120579945	1.07321456970393	2.23103011733941e-37	6.36624443982802e-33	CWH43	152754	distal
chr19:2680715-2682132:GNG7	0.196	0.048	7.43647188046597	2.64708986516156	-1.20989404375094	2.8737095117472e-37	8.20013009177063e-33	GNG7	20577	distal
chr8:28338141-28339971:PNOC	0.184	0.042	7.11272749395149	2.39374516646507	-1.25730879100979	3.64477950779286e-37	1.04003783254869e-32	PNOC	0	promoter
chr5:150391001-150403266:CD74	0.322	0.121	3.55183940332703	1.71899859661599	-0.743374251065677	4.33911550581236e-37	1.23816660958356e-32	CD74	9485	distal
chr5:150391001-150403266:TCOF1	0.322	0.121	3.55183940332703	1.71899859661599	-0.743374251065677	4.33911550581236e-37	1.23816660958356e-32	TCOF1	0	distal
chr11:44608952-44609931:CD82	0.13	0.017	6.91536472821258	1.50385004932915	-1.66050766445203	4.78276005316559e-37	1.3647605811708e-32	CD82	43352	distal
chr6:33027680-33030256:HLA-DOA	0.225	0.062	4.42901130775592	1.88874055287582	-0.910248852154573	5.69200586442585e-37	1.62421387341392e-32	HLA-DOA	-18069	distal
chr10:71836027-71836744:PSAP	0.133	0.019	8.04336078266871	1.55609492898314	-1.82291760430834	1.11073826944028e-36	3.16949165184784e-32	PSAP	14581	distal
chr5:56587593-56589615:C5orf67	0.233	0.068	5.76966208799148	2.26377916570725	-1.05254037777925	1.24511940691308e-36	3.55294822762648e-32	C5orf67	16617	distal
chr14:64235080-64236638:ESR2	0.183	0.042	6.92669612448953	2.47110986265773	-1.19132264268737	2.8070284739086e-36	8.00985575029818e-32	ESR2	0	distal
chr14:64235080-64236638:SYNE2	0.183	0.042	6.92669612448953	2.47110986265773	-1.19132264268737	2.8070284739086e-36	8.00985575029818e-32	SYNE2	18759	distal
chr1:125178568-125184586	0.229	0.378	4.06920381202816	10.2975793327496	1.15618261270089	5.59666530703751e-36	1.59700844536315e-31	---	---	intergenic
chr15:90190870-90193585:SEMA4B	0.202	0.053	4.78642579529043	1.74357460773681	-1.07661567972654	6.73507057906693e-36	1.92185238973675e-31	SEMA4B	5908	distal
chr6:167112661-167115154:CCR6	0.23	0.067	4.3761619063004	1.98958924704493	-0.846629306631775	8.27992489689338e-36	2.36267656932853e-31	CCR6	855	distal
chr12:101743608-101744606:SYCP3	0.158	0.033	6.31376234354692	1.57525727627593	-1.50589717865115	4.39921498925732e-35	1.25531599718458e-30	SYCP3	-4140	distal
chr22:18000226-18002131:MICAL3	0.187	0.046	3.11694506777131	0.940394740753755	-1.08522402459724	5.29520096462544e-35	1.51098559525587e-30	MICAL3	22428	distal
chr13:110675683-110678030:CARS2	0.212	0.059	4.74004889267848	1.85634281400489	-1.00689388569796	8.93343968900533e-35	2.54915701525767e-30	CARS2	28127	distal
chr9:37408845-37409814:GRHPR	0.199	0.054	5.01854696948442	1.87082305381288	-1.06795081443339	1.48679171116939e-34	4.24256014782186e-30	GRHPR	-12852	distal
chr22:46586769-46588315:GRAMD4	0.148	0.025	4.4358194811862	1.48086253185539	-1.13165575061204	1.53046299383469e-34	4.36717615290729e-30	GRAMD4	-32087	distal
chr17:76480672-76484050:AANAT	0.195	0.053	5.21038795442584	1.78153632109939	-1.15880145012153	1.69657514703913e-34	4.84117718207616e-30	AANAT	13104	distal
chr17:76480672-76484050:RHBDF2	0.195	0.053	5.21038795442584	1.78153632109939	-1.15880145012153	1.69657514703913e-34	4.84117718207616e-30	RHBDF2	0	distal
chr2:231393069-231397650:B3GNT7	0.227	0.065	4.548439825113	2.22505111042656	-0.782760130239294	2.57546046791603e-34	7.34907644519839e-30	B3GNT7	0	promoter
chr17:79340200-79341580:RBFOX3	0.136	0.023	8.92707772615513	2.08092215003249	-1.6880068600567	3.18221840486235e-34	9.08046021827471e-30	RBFOX3	-104396	distal
chr5:163914823-163917300	0.251	0.086	5.13074557096777	2.30579115296226	-0.891066949674205	1.01918995352479e-33	2.90825853238299e-29	---	---	intergenic
chr21:42460202-42461456:RSPH1	0.136	0.023	5.11639164748799	1.3624608537785	-1.3723903650165	1.02989432332e-33	2.93880345159362e-29	RSPH1	34730	distal
chr16:21359830-21360730:NPIPB3	0.18	0.045	5.35265977972498	1.88701139074409	-1.13778395710282	1.63527962320225e-33	4.66627040480762e-29	NPIPB3	44589	distal
chr19:2332104-2333635:LLfos-48D6.2	0.147	0.029	5.12050348598143	1.3018511551653	-1.41085578969347	1.88310591303768e-33	5.37344272285302e-29	LLfos-48D6.2	0	distal
chr19:2332104-2333635:SPPL2B	0.147	0.029	5.12050348598143	1.3018511551653	-1.41085578969347	1.88310591303768e-33	5.37344272285302e-29	SPPL2B	3409	distal
chr6:150622749-150623722:PLEKHG1	0.177	0.045	8.34338443305362	2.61081513679903	-1.3716206683733	2.06055382742266e-33	5.87979034655057e-29	PLEKHG1	-59890	distal
chr5:49599212-49603155	0.283	0.442	4.87861977865471	9.45995725560073	0.831327581632536	2.3527692182557e-33	6.71362696429264e-29	---	---	intergenic
chr21:10683032-10739849:IGHV1OR21-1	0.231	0.379	4.36463391508749	10.3664169268631	1.08322591104885	4.25429102883256e-33	1.21396194507737e-28	IGHV1OR21-1	-33198	distal
chr22:41935419-41936828:CENPM	0.18	0.045	6.52135225808527	2.53772169288449	-1.08817150834836	1.55387352540514e-32	4.43397810474357e-28	CENPM	3391	distal
chr15:66865882-66866654:SMAD6	0.126	0.02	4.74769451975941	1.01155631045609	-1.51467126245209	2.83042103076157e-32	8.07660641127815e-28	SMAD6	163655	distal
chr5:151123821-151124687:ANXA6	0.098	0.01	6.810056550076	0.719312415298456	-2.18350127454359	3.00752432177137e-32	8.5819706521746e-28	ANXA6	16953	distal
chr20:43681336-43682747:MYBL2	0.184	0.049	7.89136085930224	3.46989825432825	-0.992162253795392	3.01666075768509e-32	8.60804147205439e-28	MYBL2	14180	distal
chr13:99542673-99543441:TM9SF2	0.132	0.023	7.67117656717984	2.04049396985446	-1.51192203363507	6.11658727049032e-32	1.74536817763441e-27	TM9SF2	41257	distal
chr16:8891151-8892126:RP11-77H9.1	0.17	0.042	6.8796789280082	2.41481404488123	-1.20632982752379	8.29259930078767e-32	2.36629321047976e-27	RP11-77H9.1	8454	distal
chr16:8891151-8892126:USP7	0.17	0.042	6.8796789280082	2.41481404488123	-1.20632982752379	8.29259930078767e-32	2.36629321047976e-27	USP7	0	distal
chr2:136206533-136207986:CXCR4	0.163	0.039	6.21066133808979	2.00391946883981	-1.26328544816848	1.45764026286249e-31	4.15937649007813e-27	CXCR4	-88369	distal
chr12:113075030-113075859:DTX1	0.133	0.025	7.66374774336833	2.05345885904278	-1.50454683048154	2.1113116474877e-31	6.02462778610616e-27	DTX1	17341	distal
chr8:85176609-85178811:E2F5	0.28	0.102	2.20985095016309	1.13035157335296	-0.591414768143119	6.21448125986962e-31	1.7733022275038e-26	E2F5	0	promoter
chr22:46768233-46769653:TBC1D22A	0.112	0.016	6.32785150107241	1.48512073159703	-1.56007432532468	1.00064406367355e-30	2.85533783569248e-26	TBC1D22A	-4274	distal
chr3:108124020-108126358:CD47	0.314	0.129	2.93728555635886	1.60598098143019	-0.59537479439093	1.28280692127844e-30	3.66048954986801e-26	CD47	-32996	distal
chr18:105603-112595:USP14	0.333	0.456	2.78641127251436	5.92727918387498	0.871457696401141	1.80068916152784e-30	5.1382665224197e-26	USP14	-45788	distal
chr11:60455328-60456064:MS4A1	0.144	0.032	7.96658077986262	2.23629102509045	-1.47021659941864	2.57536336636547e-30	7.34879936592387e-26	MS4A1	0	promoter
chr19:2663833-2664695:GNG7	0.151	0.035	8.41816921790573	2.94699661064275	-1.25469136366303	2.64755778810099e-30	7.55480614834619e-26	GNG7	38014	distal
chr3:129015245-129017981:EFCC1	0.179	0.045	2.73065055599875	1.12035943677527	-0.815118384851326	3.03775513488898e-30	8.66823427740571e-26	EFCC1	13617	distal
chr2:68789440-68790110:ARHGAP25	0.134	0.027	8.476425724232	2.48311192894034	-1.44396617815243	3.32287548275128e-30	9.48182519003077e-26	ARHGAP25	14501	distal
chr1:160789475-160790608:LY9	0.177	0.049	6.57217867946307	2.41509368560771	-1.14878329824885	3.70827277152874e-30	1.05815563535573e-25	LY9	-5466	distal
chr19:5129877-5133067:KDM4B	0.243	0.084	3.39841229951345	1.70712390253239	-0.700221926385301	7.4302584341541e-30	2.12022424418587e-25	KDM4B	113553	distal
chr11:111378800-111380276:POU2AF1	0.167	0.042	4.53887509631872	1.75132863589805	-1.00946453109701	8.24978508469863e-30	2.35407617391876e-25	POU2AF1	0	promoter
chr19:41943685-41946139:RABAC1	0.236	0.078	2.47056020582843	1.28448897704353	-0.603297075073723	1.10943531345441e-29	3.16577366694216e-25	RABAC1	13136	distal
chr3:52225212-52226735:RP11-330H6.5	0.179	0.051	5.26256347495404	1.90472227246546	-1.10835309033318	1.15277586897128e-29	3.28944594210954e-25	RP11-330H6.5	0	distal
chr3:52225212-52226735:TLR9	0.179	0.051	5.26256347495404	1.90472227246546	-1.10835309033318	1.15277586897128e-29	3.28944594210954e-25	TLR9	0	promoter
chr17:16987871-16989838:TNFRSF13B	0.218	0.072	4.56695709600377	2.15009836318186	-0.821492086444774	1.22998208096047e-29	3.50975386802069e-25	TNFRSF13B	-15754	distal
chr17:19061952-19063970:GRAP	0.181	0.049	1.67458773868719	0.620822010946878	-0.722590860096397	1.51383009409269e-29	4.31971417349351e-25	GRAP	-14316	distal
chr19:10235737-10237068:S1PR2	0.19	0.055	3.22014045467093	1.38445589255435	-0.823630919353922	1.78254778216994e-29	5.08650009642192e-25	S1PR2	-4407	distal
chr6:88141518-88142448:CNR1	0.134	0.027	8.62126689177596	2.53108459777112	-1.44611548947292	2.75942942115446e-29	7.87403185326426e-25	CNR1	2826	distal
chr11:44611240-44612444:CD82	0.128	0.025	5.22533410170031	1.29661397296775	-1.4386428846497	3.09178772356303e-29	8.82241626918711e-25	CD82	45640	distal
chr16:87809551-87810873:KLHDC4	0.149	0.034	7.54557177779315	3.15129601599055	-1.04161521507328	5.54839638925784e-29	1.58323490967472e-24	KLHDC4	-43560	distal
chr4:3483503-3489905:DOK7	0.231	0.082	5.41461240178677	2.69004822525414	-0.797722423171239	5.86980605618349e-29	1.67494915813196e-24	DOK7	0	promoter
chr11:72743513-72744772:ARAP1	0.141	0.031	5.30885537048404	1.75860747223702	-1.19343809027514	6.03834962513958e-29	1.72304306553358e-24	ARAP1	7631	distal
chr6:150598972-150601204:PLEKHG1	0.25	0.092	3.19811635970457	1.61367268488229	-0.683663673491532	7.52163353074384e-29	2.14629812799776e-24	PLEKHG1	-82408	distal
chr12:51368496-51370001:GALNT6	0.263	0.097	2.20829494745266	1.12795902978507	-0.592336404367452	1.10320303858455e-28	3.147989870601e-24	GALNT6	13562	distal
chr3:13110439-13111459:IQSEC1	0.144	0.035	4.64589704118668	1.35703555793046	-1.26022929691957	1.88478830461985e-28	5.37824342723274e-24	IQSEC1	-37323	distal
chr6:33592370-33593667:BAK1	0.144	0.032	3.74361490679587	1.25163454483256	-1.07501420718425	2.34096927000885e-28	6.67995581197025e-24	BAK1	-12078	distal
chr19:8193168-8195790:CERS4	0.215	0.069	3.58191699364275	1.7494779256151	-0.736793619043428	2.8576842206924e-28	8.15440192374577e-24	CERS4	-13523	distal
chr7:35728906-35730984:HERPUD2	0.208	0.067	3.6403975564664	1.71621941048602	-0.772648388404419	3.25340020199449e-28	9.28357747639127e-24	HERPUD2	-33772	distal
chr22:22167670-22168807:IGLV10-54	0.129	0.024	6.40590650631295	2.18586036851892	-1.21699329965628	3.5856036143136e-28	1.02315199134439e-23	IGLV10-54	0	distal
chr22:22167670-22168807:IGLV4-60	0.129	0.024	6.40590650631295	2.18586036851892	-1.21699329965628	3.5856036143136e-28	1.02315199134439e-23	IGLV4-60	5472	distal
chr22:22110815-22111777:IGLV10-54	0.132	0.027	4.89298235339656	1.56973819420853	-1.19737656137912	3.85027865551234e-28	1.09867701435045e-23	IGLV10-54	0	distal
chr22:22110815-22111777:IGLV8-61	0.132	0.027	4.89298235339656	1.56973819420853	-1.19737656137912	3.85027865551234e-28	1.09867701435045e-23	IGLV8-61	12116	distal
chr11:68002345-68004684:UNC93B1	0.206	0.064	2.1670439676241	1.01704043108882	-0.650896893521878	6.44904184949356e-28	1.84023409175299e-23	UNC93B1	0	promoter
chr1:110383525-110385481:SLC16A4	0.131	0.027	6.92044121732184	2.1090593452827	-1.34910264463662	8.17395911057976e-28	2.33243923220393e-23	SLC16A4	5545	distal
chr16:67517859-67519071:FAM65A	0.103	0.016	6.24791678846459	1.14959328416187	-1.75350267310517	1.63955792041061e-27	4.67847852589168e-23	FAM65A	-9746	distal
chr6:13261034-13262142:PHACTR1	0.117	0.023	4.66768615951332	1.09493072819181	-1.43585733318472	2.05665247777287e-27	5.86865784532489e-23	PHACTR1	-10530	distal
chr17:63931069-63933198:CD79B	0.14	0.033	3.19738792802776	1.00861018601513	-1.06329419987902	4.18360942509024e-27	1.1937929494495e-22	CD79B	0	promoter
chr11:128610788-128611951:ETS1	0.173	0.05	3.99500610096778	1.61521131772311	-0.933558914433296	5.31349408010126e-27	1.5162055357569e-22	ETS1	-23231	distal
chr12:123426908-123428185:RILPL2	0.146	0.038	6.4420067051381	2.21965264223371	-1.20878664121309	7.01151085358884e-27	2.00073462207158e-22	RILPL2	8532	distal
chr3:5010744-5013737:BHLHE40	0.205	0.07	3.84867379262381	1.85478340448844	-0.764208904964139	1.24810687982042e-26	3.56147298156757e-22	BHLHE40	31629	distal
chr11:45929682-45930950:GYLTL1B	0.159	0.042	3.99463632571051	1.71677601516152	-0.878484007592918	1.39167716253397e-26	3.9711507832907e-22	GYLTL1B	6905	distal
chr16:85755915-85757903:C16orf74	0.159	0.043	7.44285751936777	3.09120634971149	-1.045205062757	1.60106339433393e-26	4.56863439573186e-22	C16orf74	-4787	distal
chr6:90216161-90217073:BACH2	0.131	0.031	6.48543888793136	1.96264357839746	-1.33720183424437	1.63710044503055e-26	4.67146611989467e-22	BACH2	79669	distal
chr1:206050535-206051339:C1orf186	0.151	0.04	5.6037768940131	2.11591127856819	-1.0836372250331	1.89074157960572e-26	5.39523109740493e-22	C1orf186	-1384	distal
chr16:81808821-81809544:PLCG2	0.115	0.021	6.44531353796486	1.88915980748402	-1.36568259944416	2.02106794711397e-26	5.76711738708971e-22	PLCG2	22832	distal
chr19:50344548-50345368:KCNC3	0.108	0.018	5.34152165328846	1.40503338623553	-1.39877213639046	2.53125491854078e-26	7.22293591005612e-22	KCNC3	-11034	distal
chr16:68074532-68075565:DUS2	0.131	0.031	4.04028137637642	1.13917840291592	-1.23644746997835	2.99763635436945e-26	8.55375533719323e-22	DUS2	0	distal
chr16:68074532-68075565:NFATC3	0.131	0.031	4.04028137637642	1.13917840291592	-1.23644746997835	2.99763635436945e-26	8.55375533719323e-22	NFATC3	-9779	distal
chr5:122701616-122702877:SNX2	0.128	0.03	8.67891223526399	2.57497759281925	-1.43691071987929	4.09196308430595e-26	1.1676416661067e-21	SNX2	-72119	distal
chr13:42377459-42378802:AKAP11	0.163	0.047	5.50083154668516	2.22664140935363	-1.01059101690714	6.61550660374187e-26	1.88773480937774e-21	AKAP11	105307	distal
chr14:74401116-74403195:SYNDIG1L	0.164	0.049	4.06240607808245	1.59061922732636	-0.966526255212612	7.50613318641582e-26	2.14187510474375e-21	SYNDIG1L	6611	distal
chr10:48671117-48672914:WDFY4	0.18	0.055	6.48124077956416	3.14187513574947	-0.85299350238703	7.95000255261842e-26	2.26853322838967e-21	WDFY4	-11962	distal
chr2:47724080-47724866:MSH6	0.142	0.036	8.31201508167323	3.12166976236346	-1.17586447735526	1.16263603221925e-25	3.31758191793763e-21	MSH6	-58216	distal
chr19:50414675-50416644:CTD-2545M3.6	0.192	0.063	3.29786784196926	1.53228405885443	-0.763181872949577	1.215957351766e-25	3.46973430326429e-21	CTD-2545M3.6	0	promoter
chr19:50414675-50416644:POLD1	0.192	0.063	3.29786784196926	1.53228405885443	-0.763181872949577	1.215957351766e-25	3.46973430326429e-21	POLD1	0	distal
chr7:106056855-106058823:SYPL1	0.168	0.05	4.0880894401914	1.70671760545197	-0.910579653444976	1.53194241600102e-25	4.37139768405892e-21	SYPL1	53398	distal
chr2:233099931-233101390:INPP5D	0.168	0.05	3.89333423375442	1.57548507893117	-0.925973645983353	2.04451646422964e-25	5.83402773067926e-21	INPP5D	39534	distal
chr16:81500690-81501874:CMIP	0.133	0.032	5.03820421436258	1.66568674463503	-1.17961229656935	2.50890085218059e-25	7.15914858169732e-21	CMIP	5342	distal
chr22:39348887-39353818:SYNGR1	0.196	0.067	2.41119237372625	1.02872477966173	-0.749702957988343	2.99116352802351e-25	8.53528512721507e-21	SYNGR1	0	promoter
chr10:124599897-124602286:LHPP	0.129	0.031	4.52890635285727	1.42418600442552	-1.18949373686771	3.5732204407764e-25	1.01961845277555e-20	LHPP	138055	distal
chr20:47415074-47417107:ZMYND8	0.211	0.074	4.07243504678499	2.14079280003889	-0.691549715512736	3.85234615727299e-25	1.09926697597785e-20	ZMYND8	-58186	distal
chr15:74383595-74385573:CYP11A1	0.185	0.06	5.15473514398693	2.45060248345202	-0.834848492823581	4.45401914124328e-25	1.27095436195377e-20	CYP11A1	-15856	distal
chr2:25209968-25210829:POMC	0.107	0.02	5.54827108919958	1.54231346166796	-1.36497212615004	6.29683437156064e-25	1.79680168792483e-20	POMC	-41066	distal
chr14:92615182-92616493:RIN3	0.123	0.027	2.81276611792234	0.849363043493233	-1.04380957208059	7.51713385005239e-25	2.14501414411245e-20	RIN3	101379	distal
chr21:7915794-7958399:KCNE1B	0.198	0.318	4.37360588301784	10.1949160522045	1.05888129123335	7.86321140178718e-25	2.24376737349997e-20	KCNE1B	-85869	distal
chr10:95290425-95291595:PDLIM1	0.148	0.039	3.67381338789712	1.56300154016006	-0.86676578697777	8.11970300907784e-25	2.31695725364036e-20	PDLIM1	0	promoter
chr17:46769679-46773549:WNT3	0.145	0.038	2.79422569343439	1.08512522319154	-0.863671469692431	1.09066120788075e-24	3.11220175668771e-20	WNT3	45211	distal
chr11:73152279-73153474:FCHSD2	0.152	0.042	5.82185321127153	2.61568832281767	-0.915893391334469	1.1838504496124e-24	3.37811725796898e-20	FCHSD2	-10019	distal
chr2:100142156-100142961:AFF3	0.113	0.024	5.37386116511772	1.4733820839574	-1.36568247272381	1.3304865161245e-24	3.79654327376126e-20	AFF3	0	promoter
chr6:90375471-90376347:BACH2	0.143	0.038	6.39958224679384	2.83312264338394	-0.948923664890581	1.48245926528731e-24	4.23019751349735e-20	BACH2	-78564	distal
chr7:26397849-26399584:SNX10	0.198	0.069	3.91309579062299	1.92292797250109	-0.74921808924527	1.63479516845296e-24	4.66488801318052e-20	SNX10	33525	distal
chr16:4364017-4365507:CORO7	0.114	0.026	8.69363229958458	2.19007699847396	-1.60344611244935	2.06485473206929e-24	5.89206297795973e-20	CORO7	0	distal
chr16:4364017-4365507:CORO7-PAM16	0.114	0.026	8.69363229958458	2.19007699847396	-1.60344611244935	2.06485473206929e-24	5.89206297795973e-20	CORO7-PAM16	0	distal
chr16:4364017-4365507:VASN	0.114	0.026	8.69363229958458	2.19007699847396	-1.60344611244935	2.06485473206929e-24	5.89206297795973e-20	VASN	-6341	distal
chr20:47412008-47413134:ZMYND8	0.125	0.03	7.45555002588608	2.43947191201042	-1.29771152958509	2.32375215145808e-24	6.63082676418562e-20	ZMYND8	-55120	distal
chr19:2710192-2711596:DIRAS1	0.127	0.031	7.32888460855658	2.62976599379897	-1.19824676243833	3.18298545261701e-24	9.08264898904264e-20	DIRAS1	6309	distal
chr12:6425709-6427802:CD27	0.185	0.064	3.39862590215601	1.5029517960133	-0.813422400348339	3.91169403113932e-24	1.11620189178561e-19	CD27	-17065	distal
chr6:145734503-145736344:EPM2A	0.207	0.071	2.0628526724463	1.0372000760565	-0.588288296720596	4.17863817587868e-24	1.19237440348698e-19	EPM2A	0	promoter
chr19:4108380-4109759:MAP2K2	0.193	0.063	1.85982501819296	0.89434274943764	-0.594229490876085	4.22742772953974e-24	1.20629650262416e-19	MAP2K2	14358	distal
chrX:989736-991029	0.093	0.013	1.67105551786676	0.405971410043121	-0.925842704699975	4.24043051706412e-24	1.21000684804425e-19	---	---	intergenic
chr6:6588232-6589799:LY86	0.131	0.034	4.79870890918204	1.76776332632444	-1.06701113565229	7.1577388919951e-24	2.0424607928308e-19	LY86	0	promoter
chr14:77119832-77121990:RP11-463C8.4	0.144	0.038	3.46743750747278	1.55618959975547	-0.805452699346979	8.14697731239371e-24	2.32473997609155e-19	RP11-463C8.4	0	distal
chr14:77119832-77121990:ZDHHC22	0.144	0.038	3.46743750747278	1.55618959975547	-0.805452699346979	8.14697731239371e-24	2.32473997609155e-19	ZDHHC22	19801	distal
chr3:186254570-186256256:DGKG	0.134	0.035	6.46376550851697	2.2036598034548	-1.22018270516097	9.40642021715207e-24	2.68412200896434e-19	DGKG	105701	distal
chr3:122576006-122578556:PARP15	0.169	0.054	4.59326393507492	2.13277945016186	-0.836247203302378	9.50016153756622e-24	2.71087109474452e-19	PARP15	0	promoter
chr15:40905947-40908259:VPS18	0.176	0.055	2.41645488171236	1.12621862941647	-0.684210124177896	9.70112119194958e-24	2.76821493212281e-19	VPS18	11481	distal
chr11:47917747-47918730:PTPRJ	0.102	0.019	4.68943617862128	1.35898361823067	-1.27012028904578	1.17394120666227e-23	3.34984123321078e-19	PTPRJ	-61828	distal
chr21:36253491-36256112:DOPEY2	0.136	0.035	7.88981539700429	3.50663715711758	-0.980102161811644	1.28368340449652e-23	3.66299059473082e-19	DOPEY2	0	distal
chr21:36253491-36256112:MORC3	0.136	0.035	7.88981539700429	3.50663715711758	-0.980102161811644	1.28368340449652e-23	3.66299059473082e-19	MORC3	-64077	distal
chr14:105817776-105818788:IGHD	0.084	0.013	4.61887165939299	0.694856487811151	-1.72911732994436	1.44296009881578e-23	4.11748664197083e-19	IGHD	26890	distal
chr4:49116384-49121485:CWH43	0.168	0.275	3.61244081392875	9.42353596687074	1.17624246082346	1.64842601927738e-23	4.70378364600801e-19	CWH43	129746	distal
chr3:194103384-194104852:HES1	0.145	0.042	5.45527398119156	2.29384761729874	-0.970704515679583	1.73759602118019e-23	4.95823024643768e-19	HES1	-31293	distal
chr15:74431665-74435085:SEMA7A	0.196	0.067	2.21660737766219	1.08561887663951	-0.625064304253991	3.09958186196609e-23	8.84465684312022e-19	SEMA7A	0	promoter
chr7:74100788-74101694:LIMK1	0.13	0.036	9.26562439295831	2.82565511880602	-1.4240426538137	4.30622876775702e-23	1.22878237887946e-18	LIMK1	7710	distal
chrY:11324316-11334550	0.213	0.315	3.93994449922641	9.6503816783404	1.108338395133	4.81409555319608e-23	1.3737021661045e-18	---	---	intergenic
chr16:89994613-89996271:DBNDD1	0.027	0.089	0.468257241957553	3.13502592764543	1.49379162175444	5.54224713277599e-23	1.58148021933763e-18	DBNDD1	13850	distal
chr19:49340073-49340838:CD37	0.098	0.019	6.08447770482353	1.5216331478355	-1.4903030911777	5.87548210111782e-23	1.67656881755397e-18	CD37	4647	distal
chr19:49340073-49340838:TEAD2	0.098	0.019	6.08447770482353	1.5216331478355	-1.4903030911777	5.87548210111782e-23	1.67656881755397e-18	TEAD2	0	distal
chr15:75346768-75349079:NEIL1	0.156	0.045	2.58823950067334	1.15714010102808	-0.734156308518014	6.73077527262737e-23	1.92062672404422e-18	NEIL1	0	promoter
chr1:1136192-1138068:C1orf159	0.121	0.03	4.0276059308918	1.24792759716368	-1.1612760052473	7.60006814017381e-23	2.1686794437986e-18	C1orf159	-20095	distal
chr11:64850593-64854247:CDC42BPG	0.213	0.082	3.18970247367202	1.65960665281109	-0.655634904840178	8.77997096455831e-23	2.50536471473672e-18	CDC42BPG	-6025	distal
chr11:64850593-64854247:EHD1	0.213	0.082	3.18970247367202	1.65960665281109	-0.655634904840178	8.77997096455831e-23	2.50536471473672e-18	EHD1	0	distal
chr22:46683542-46685250:CERK	0.09	0.015	5.15201411309464	1.17322104005723	-1.50122389328043	1.01127496760442e-22	2.88567312005922e-18	CERK	0	distal
chr22:46683542-46685250:GRAMD4	0.09	0.015	5.15201411309464	1.17322104005723	-1.50122389328043	1.01127496760442e-22	2.88567312005922e-18	GRAMD4	8935	distal
chr4:2832447-2835855:ADD1	0.19	0.067	3.59662801124189	1.84119211617236	-0.694079531495171	1.28152330914606e-22	3.65682676264828e-18	ADD1	-8002	distal
chr4:2832447-2835855:SH3BP2	0.19	0.067	3.59662801124189	1.84119211617236	-0.694079531495171	1.28152330914606e-22	3.65682676264828e-18	SH3BP2	0	distal
chr17:82870969-82871919:TBCD	0.108	0.022	7.3169798319882	2.86671340427693	-1.10495189588233	1.29179254493966e-22	3.68613002698531e-18	TBCD	0	distal
chr17:82870969-82871919:ZNF750	0.108	0.022	7.3169798319882	2.86671340427693	-1.10495189588233	1.29179254493966e-22	3.68613002698531e-18	ZNF750	-30392	distal
chr17:28737823-28739192:NEK8	0.137	0.038	5.33482286931741	2.24607258279909	-0.964609020937536	1.33118989271121e-22	3.79855035885143e-18	NEK8	0	distal
chr17:28737823-28739192:TRAF4	0.137	0.038	5.33482286931741	2.24607258279909	-0.964609020937536	1.33118989271121e-22	3.79855035885143e-18	TRAF4	-4792	distal
chr11:69055702-69056764:TPCN2	0.164	0.054	4.74931622718033	2.15481678736122	-0.865834160215563	1.80460492346073e-22	5.14944014909519e-18	TPCN2	6728	distal
chr1:167617057-167618174:RCSD1	0.136	0.038	4.5799247865809	1.81936286004778	-0.984876506854143	1.96997196310737e-22	5.62131499672689e-18	RCSD1	-11919	distal
chr2:241619251-241620924:THAP4	0.009	0.056	0.226625687615022	3.31004821792498	1.81300894042785	2.24100869980692e-22	6.39471832489905e-18	THAP4	-1751	distal
chr2:241984920-241985932:AC131097.4	0.117	0.027	2.42026314569528	0.874871383650446	-0.867315696402993	2.3117782111409e-22	6.59665912549055e-18	AC131097.4	-82370	distal
chr3:14216032-14217174:XPC	0.085	0.013	1.8297849920873	0.41581121362115	-0.999063533682418	2.70630178845656e-22	7.7224321533608e-18	XPC	-37250	distal
chr4:146059067-146060389:LSM6	0.102	0.02	5.87353837811568	1.86369123245413	-1.26317701719112	3.62800706862289e-22	1.03525181703154e-17	LSM6	-115296	distal
chr16:24013627-24014856:PRKCB	0.183	0.061	3.1788499010247	1.74929397868987	-0.604044759079171	4.1617944943281e-22	1.18756805895652e-17	PRKCB	177604	distal
chr3:15345312-15346225:SH3BP5	0.096	0.017	5.70806760290091	1.84079992138492	-1.23960000269314	4.2103455658893e-22	1.20142210722651e-17	SH3BP5	-3945	distal
chr19:41297044-41298840:CCDC97	0.136	0.037	4.13502968412019	1.73281446939196	-0.909985097662844	4.6963497642432e-22	1.3401034052268e-17	CCDC97	-11349	distal
chr19:41297044-41298840:HNRNPUL1	0.136	0.037	4.13502968412019	1.73281446939196	-0.909985097662844	4.6963497642432e-22	1.3401034052268e-17	HNRNPUL1	0	distal
chr7:2978059-2981175:CARD11	0.179	0.061	3.91041035550377	2.20245271041413	-0.616666326489958	5.71340048199729e-22	1.63031882753793e-17	CARD11	62770	distal
chr10:41873556-41902261	0.265	0.377	4.22635024910561	8.29773470030454	0.831075449320092	5.93661022748739e-22	1.69401172841353e-17	---	---	intergenic
chr4:114598137-114599655:UGT8	0.124	0.031	5.37931145398081	2.39699863743581	-0.909140076685814	6.00976217654106e-22	1.71488563707599e-17	UGT8	0	promoter
chr10:48667846-48668672:ARHGAP22	0.118	0.028	6.57940847737978	2.47091366610832	-1.12676977931159	7.30318071844348e-22	2.08396261800785e-17	ARHGAP22	-15231	distal
chr12:42482685-42484643:PRICKLE1	0.149	0.044	3.59411862238862	1.61011729264428	-0.815673468652174	7.41582157027115e-22	2.11610468507687e-17	PRICKLE1	0	promoter
chr15:52234539-52235664:GNB5	0.096	0.019	4.9061689982909	1.2302921922456	-1.40498990705354	8.98132575946249e-22	2.56282130546262e-17	GNB5	-43171	distal
chr15:52234539-52235664:MYO5C	0.096	0.019	4.9061689982909	1.2302921922456	-1.40498990705354	8.98132575946249e-22	2.56282130546262e-17	MYO5C	0	distal
chr22:22422628-22423233:IGLV5-37	0.089	0.016	5.21595787337175	1.14343704395784	-1.53605068277815	9.29512351544449e-22	2.65236349513209e-17	IGLV5-37	-4307	distal
chr5:131209099-131210419:LYRM7	0.21	0.081	3.42914696572279	1.95170731656785	-0.585479194103011	9.78877739824425e-22	2.793227630589e-17	LYRM7	38111	distal
chr19:908530-910110:R3HDM4	0.172	0.056	2.00896949236499	0.947183382500427	-0.627880718325373	1.13398786192246e-21	3.23583436399575e-17	R3HDM4	3047	distal
chr3:187015850-187017119:ST6GAL1	0.117	0.028	6.49171730256555	2.61682814655988	-1.05057141096871	1.13786541322773e-21	3.24689895664532e-17	ST6GAL1	-4737	distal
chr11:95715604-95716377:FAM76B	0.093	0.018	5.86045904827219	1.47255685713356	-1.47230141695835	1.23606905777478e-21	3.52712305636034e-17	FAM76B	73184	distal
chr15:77083609-77084852:TSPAN3	0.119	0.03	3.59420462689509	1.3671625430569	-0.956656342853894	1.33155237202524e-21	3.79958469357402e-17	TSPAN3	0	promoter
chr10:42077322-42081277	0.052	0.124	2.74084215361111	13.8762983736186	1.99158059228926	1.34523956475213e-21	3.83864109802021e-17	---	---	intergenic
chr10:43451659-43452766:ZNF487	0.151	0.047	3.80078939968561	1.72046710498526	-0.81941726555541	1.38142338474986e-21	3.94189162838373e-17	ZNF487	14534	distal
chr7:150435262-150436180:GIMAP8	0.115	0.027	5.19029188504613	2.08098760888279	-1.00661455693647	1.40371504815777e-21	4.00550088991819e-17	GIMAP8	-14450	distal
chr12:132771369-132774085:ANKLE2	0.111	0.027	3.8132877765173	1.16683819961297	-1.15143125193505	1.50306993495938e-21	4.28901005940659e-17	ANKLE2	-9482	distal
chr12:132771369-132774085:GOLGA3	0.111	0.027	3.8132877765173	1.16683819961297	-1.15143125193505	1.50306993495938e-21	4.28901005940659e-17	GOLGA3	0	distal
chr15:74402516-74404404:SEMA7A	0.111	0.027	5.22709289421872	1.74187700132035	-1.18339494685972	1.64846502502253e-21	4.7038949489018e-17	SEMA7A	29300	distal
chr20:44586129-44586791:PKIG	0.112	0.027	7.03978191639632	2.53875922163529	-1.18391276437318	1.74428769273921e-21	4.97732493123133e-17	PKIG	3581	distal
chr16:11297084-11298335:PRM1	0.148	0.045	3.12050924744604	1.4638127908296	-0.741930009755833	1.87549111842462e-21	5.35171390642464e-17	PRM1	-15735	distal
chr16:11297084-11298335:RMI2	0.148	0.045	3.12050924744604	1.4638127908296	-0.741930009755833	1.87549111842462e-21	5.35171390642464e-17	RMI2	0	distal
chr15:74396284-74397823:CYP11A1	0.124	0.032	4.89470171910997	1.99612877570531	-0.97631917931561	2.21903891860815e-21	6.33202755424837e-17	CYP11A1	-28545	distal
chr17:3693683-3696829:P2RX5	0.157	0.048	2.90301724250165	1.51478650745318	-0.634153908458021	2.64024512651354e-21	7.5339394685064e-17	P2RX5	0	promoter
chr17:3693683-3696829:P2RX5-TAX1BP3	0.157	0.048	2.90301724250165	1.51478650745318	-0.634153908458021	2.64024512651354e-21	7.5339394685064e-17	P2RX5-TAX1BP3	0	promoter
chr18:79522329-79525072:NFATC1	0.182	0.063	2.20204032414579	1.09292104113701	-0.61347359161643	2.75330390289827e-21	7.85655268692023e-17	NFATC1	121938	distal
chr2:136238136-136240303:CXCR4	0.203	0.078	3.08441664556541	1.64242455279261	-0.628267761018929	2.8123545668964e-21	8.02505375663887e-17	CXCR4	-119972	distal
chr6:24494359-24495962:ALDH5A1	0.152	0.045	1.89360630967161	0.893475333396598	-0.611832021859891	2.86143291460813e-21	8.16509882183431e-17	ALDH5A1	0	promoter
chr11:83061898-83063906:RAB30	0.166	0.058	5.57434028940877	2.65835256128173	-0.845652015974678	3.12428151309261e-21	8.91513729760976e-17	RAB30	7556	distal
chr12:47990023-47990935:COL2A1	0.072	0.009	4.21099806290354	0.666980721808969	-1.64432229843883	4.97057474156943e-21	1.41835350250684e-16	COL2A1	13551	distal
chr11:61356024-61357842:CYB561A3	0.149	0.047	4.8298936517214	2.22738619710894	-0.853103341527897	5.3775453917334e-21	1.53448257753113e-16	CYB561A3	0	promoter
chr15:88655787-88657737:ISG20	0.112	0.027	5.13923320864901	2.06672446019594	-1.0013599251596	5.63748067901394e-21	1.60865511175663e-16	ISG20	16847	distal
chr10:42066361-42071302	0.057	0.132	2.82935116340275	11.7033379816108	1.73003576433929	8.38913770933181e-21	2.39384044535783e-16	---	---	intergenic
chr16:68283423-68285556:SLC7A6	0.121	0.03	3.81011837954263	1.61465830893027	-0.8794499766638	8.51341389889415e-21	2.42930265604945e-16	SLC7A6	18864	distal
chr6:149468111-149469335:ZC3H12D	0.11	0.027	7.14497689649161	2.41786864490843	-1.2528136538945	8.87757480336989e-21	2.5332159701416e-16	ZC3H12D	13798	distal
chr5:157283268-157283893:CYFIP2	0.089	0.017	5.58293742847852	1.36970665931997	-1.47402300266338	9.22260632426919e-21	2.63167071463021e-16	CYFIP2	13927	distal
chr17:57551245-57552652:CCDC182	0.11	0.027	6.46995076894466	2.31533594835959	-1.17194366652796	9.61911313155666e-21	2.74481393208969e-16	CCDC182	192660	distal
chr17:57551245-57552652:MSI2	0.11	0.027	6.46995076894466	2.31533594835959	-1.17194366652796	9.61911313155666e-21	2.74481393208969e-16	MSI2	0	distal
chr6:10533506-10536845:GCNT2	0.135	0.039	4.39031045724326	1.98435485782353	-0.852949277060852	9.64114325789931e-21	2.75110022864157e-16	GCNT2	5151	distal
chr5:56669427-56670567:C5orf67	0.172	0.061	4.09815281911875	2.11150301488817	-0.712362975230615	1.04246903623803e-20	2.97468539490523e-16	C5orf67	-63196	distal
chr15:75349607-75351514:NEIL1	0.146	0.044	2.32425678136165	1.01105639764247	-0.725078286173882	1.11815011283144e-20	3.19064134696452e-16	NEIL1	1970	distal
chr12:42469052-42469923:PRICKLE1	0.122	0.034	5.90338088245731	2.35525206526236	-1.04088193095667	1.22748263501326e-20	3.50262169901033e-16	PRICKLE1	13749	distal
chr10:317141-317718:DIP2C	0.088	0.016	5.44596506315181	1.45380403135746	-1.39337633371616	1.32286078242685e-20	3.77478324265501e-16	DIP2C	0	distal
chr10:317141-317718:ZMYND11	0.088	0.016	5.44596506315181	1.45380403135746	-1.39337633371616	1.32286078242685e-20	3.77478324265501e-16	ZMYND11	119201	distal
chr3:58115861-58116939:FLNB	0.157	0.053	4.92709091848639	2.18912357413212	-0.894164186752722	1.41965836478542e-20	4.05099514391519e-16	FLNB	37533	distal
chr6:144333901-144336357:UTRN	0.172	0.06	2.75664168619376	1.38734104189426	-0.654038839936468	1.53470215072532e-20	4.37927258709469e-16	UTRN	42073	distal
chrX:1521234-1522810:P2RY8	0.153	0.05	3.61706496700324	1.66250328382732	-0.794192728077012	1.65842056073978e-20	4.73230307007095e-16	P2RY8	14297	distal
chr17:3910884-3912031:P2RX1	0.16	0.056	3.67529053258863	1.76605349823888	-0.757226960030307	2.08681028532433e-20	5.95471314917296e-16	P2RX1	4469	distal
chr11:61070245-61071845:CD5	0.137	0.041	3.05014094764754	1.29902999323373	-0.816946828001377	3.07255805784235e-20	8.76754441805313e-16	CD5	-30550	distal
chr1:110011499-110012550:AHCYL1	0.16	0.054	5.63119607571426	2.90182746570949	-0.765119129155813	3.24725803144185e-20	9.26605079271933e-16	AHCYL1	7369	distal
chr1:120912839-120914617:PPIAL4A	0.105	0.024	1.85567034137777	0.580376664589416	-0.853560995100313	3.26365354091275e-20	9.31283537899453e-16	PPIAL4A	23094	distal
chr13:30371406-30372692:RP11-223E19.1	0.146	0.044	2.62848213262569	1.38790412458465	-0.603621253020169	3.69068821607694e-20	1.05313788245755e-15	RP11-223E19.1	-49796	distal
chr21:10411456-10433351:TPTE	0.205	0.296	3.67349450522007	9.01804158027608	1.10002690187514	4.01297895558308e-20	1.14510354497563e-15	TPTE	-88202	distal
chr22:40413805-40416128:MKL1	0.107	0.026	5.08239285529145	2.033649134961	-1.00358476514945	4.07367175611876e-20	1.16242223560849e-15	MKL1	20182	distal
chr6:107657605-107658524:SCML4	0.116	0.03	4.16475426551366	1.72521249553156	-0.922330981676888	4.26427610399026e-20	1.21681118627362e-15	SCML4	73871	distal
chr6:107657605-107658524:SOBP	0.116	0.03	4.16475426551366	1.72521249553156	-0.922330981676888	4.26427610399026e-20	1.21681118627362e-15	SOBP	0	distal
chr11:14237341-14238108:RRAS2	0.099	0.021	5.03290727713322	1.76128856287103	-1.12751174728107	4.32807694989962e-20	1.23501675765386e-15	RRAS2	57751	distal
chr11:14237341-14238108:SPON1	0.099	0.021	5.03290727713322	1.76128856287103	-1.12751174728107	4.32807694989962e-20	1.23501675765386e-15	SPON1	0	distal
chr3:115658072-115659686:GAP43	0.127	0.035	2.49284793615554	1.00525991149197	-0.800614591729876	4.97314546256598e-20	1.4190870577432e-15	GAP43	34563	distal
chr17:77322408-77324081:SEPT9	0.092	0.018	5.65254559441613	2.10905099151094	-1.09743221455254	4.9854122573992e-20	1.42258738764886e-15	SEPT9	0	promoter
chr8:141089172-141090386:DENND3	0.136	0.041	3.85240577833069	1.70227260332275	-0.844526979609818	5.0146369157726e-20	1.43092664391571e-15	DENND3	-38226	distal
chr1:93680639-93682120:BCAR3	0.102	0.024	4.86258386323563	1.44162314562901	-1.26369611174298	6.25056562101279e-20	1.783598899956e-15	BCAR3	0	promoter
chr10:41902814-41915915	0.148	0.241	3.72816787545885	9.39538893014497	1.13659057079883	6.74035039188493e-20	1.92335898432436e-15	---	---	intergenic
chr1:9425722-9427065:SPSB1	0.144	0.046	2.19626057706936	0.964131261532258	-0.702493682457924	6.8743776424462e-20	1.96160366027202e-15	SPSB1	70016	distal
chr19:12612654-12614573:ZNF791	0.168	0.057	3.03565677998656	1.59335213338849	-0.637985369856083	7.76391215663848e-20	2.21543233389679e-15	ZNF791	1737	distal
chr14:76908640-76909428:LRRC74A	0.113	0.03	3.46194293379545	1.25721189068382	-0.983130207656609	8.53491509285044e-20	2.43543802174487e-15	LRRC74A	82269	distal
chrX:73850495-73853048	0.056	0.005	1.62060456830237	0.175211417878282	-1.15697935934301	1.07330269088273e-19	3.06266922843387e-15	---	---	intergenic
chr2:100394112-100395691:CHST10	0.157	0.055	7.47078887000843	4.30459628737343	-0.675253374232193	1.09118604364962e-19	3.11369937555419e-15	CHST10	21320	distal
chr15:78944148-78946071:CTSH	0.139	0.042	2.11361115889608	0.990620842164603	-0.645370331730923	1.27613534541765e-19	3.64145220814927e-15	CTSH	0	promoter
chr21:43352492-43354171:SIK1	0.165	0.06	8.27055704408538	4.19848064174146	-0.834566000467466	1.31703569244191e-19	3.75816134838298e-15	SIK1	73018	distal
chr1:48775836-48777338:AGBL4	0.09	0.02	3.20425588691062	0.847383690163803	-1.1863669435716	1.54679555377751e-19	4.41378111270412e-15	AGBL4	0	distal
chr1:48775836-48777338:BEND5	0.09	0.02	3.20425588691062	0.847383690163803	-1.1863669435716	1.54679555377751e-19	4.41378111270412e-15	BEND5	0	promoter
chr4:90126911-90129559:CCSER1	0.174	0.064	3.50855446697439	1.85662360582371	-0.658353994094135	1.6344522558845e-19	4.66390951216644e-15	CCSER1	0	promoter
chr16:10949221-10949999:CLEC16A	0.106	0.027	3.16660860343295	0.970739385931632	-1.08013658025745	1.69289466140403e-19	4.83067491631639e-15	CLEC16A	4641	distal
chr11:2382746-2386391:CD81	0.183	0.068	3.48025517476294	1.85764230402576	-0.648755560778808	1.75931158694515e-19	5.020195613348e-15	CD81	0	promoter
chr16:88978403-88979379:CBFA2T3	0.097	0.022	5.79522276419508	2.16887452643768	-1.1005503104351	1.78046079009351e-19	5.08054486453184e-15	CBFA2T3	-1200	distal
chr15:59299894-59301037:MYO1E	0.138	0.04	2.45613026987241	1.25824166542286	-0.613957712991491	1.81548609401971e-19	5.18048956928524e-15	MYO1E	71863	distal
chrY:26668475-26672049	0.047	0.116	3.17441829529666	11.917444012853	1.62967355348765	2.06584356923781e-19	5.89488462482008e-15	---	---	intergenic
chr20:31051797-31069903:DEFB115	0.24	0.349	4.30160188761204	7.87853363730025	0.743893085130523	2.17548422167379e-19	6.20774422654616e-15	DEFB115	-187761	distal
chr3:194306138-194307793:CPN2	0.136	0.043	4.4537960696951	2.0610018306503	-0.833256847812193	2.19881284361622e-19	6.27431244925887e-15	CPN2	43525	distal
chr12:40223736-40225351:LRRK2	0.14	0.045	3.83788111854793	1.71122171448116	-0.835432221660251	2.21207304494822e-19	6.31215043375973e-15	LRRK2	0	promoter
chr17:3557592-3559041:TRPV3	0.136	0.043	8.99605745790246	4.05830225158434	-0.982705948394549	2.22419613105288e-19	6.34674365995938e-15	TRPV3	0	promoter
chr19:12494868-12495995:CTD-2192J16.17	0.142	0.044	1.63220826190114	0.71716464925573	-0.616245262606768	2.38782874094103e-19	6.81366931227522e-15	CTD-2192J16.17	0	distal
chr19:12494868-12495995:ZNF709	0.142	0.044	1.63220826190114	0.71716464925573	-0.616245262606768	2.38782874094103e-19	6.81366931227522e-15	ZNF709	-10040	distal
chr14:73770215-73772759:ELMSAN1	0.175	0.065	3.46820697410797	1.89387456367665	-0.626693626241225	2.82533157730038e-19	8.06208365582662e-15	ELMSAN1	-9918	distal
chr19:16258430-16260356:AP1M1	0.123	0.035	4.81630406592998	2.05566913317376	-0.928614355437983	2.90724175431275e-19	8.29581434593143e-15	AP1M1	60497	distal
chr4:48016125-48017653:CNGA1	0.101	0.024	2.04264872305074	0.617199507057443	-0.911830113857629	3.14723190720951e-19	8.98062624722234e-15	CNGA1	0	promoter
chr4:48016125-48017653:NIPAL1	0.101	0.024	2.04264872305074	0.617199507057443	-0.911830113857629	3.14723190720951e-19	8.98062624722234e-15	NIPAL1	0	promoter
chr2:98026873-98028022:TMEM131	0.123	0.036	4.82179719271339	2.09192017793228	-0.912961508184429	3.16548979584772e-19	9.03272513245147e-15	TMEM131	-30983	distal
chr10:132571061-132572705:INPP5A	0.162	0.056	4.3948301030744	2.56203389925897	-0.598876279907913	3.22823977950191e-19	9.21178221080869e-15	INPP5A	33213	distal
chr4:176065483-176066334:WDR17	0.108	0.027	3.66892316192769	1.38018978060515	-0.972013236758793	4.29192714223279e-19	1.22470141003613e-14	WDR17	0	promoter
chr16:88967310-88968723:CBFA2T3	0.123	0.037	5.08733269011253	2.04802885271047	-0.997933655893745	4.31943508341148e-19	1.23255080105146e-14	CBFA2T3	8481	distal
chr3:42066383-42068339:TRAK1	0.13	0.038	5.68270407080184	2.79407099215937	-0.816685315187932	4.46411655918802e-19	1.2738356601643e-14	TRAK1	-18861	distal
chr15:70507499-70510095:UACA	0.066	0.132	0.832813316014233	3.44275354311643	1.27739426617634	4.57999616146185e-19	1.30690190467314e-14	UACA	192213	distal
chr11:118891756-118893324:CXCR5	0.083	0.016	2.67695560237725	0.648981085011591	-1.15693690660803	4.88165858513455e-19	1.39298127726814e-14	CXCR5	7991	distal
chr2:100247315-100248285:LONRF2	0.096	0.022	5.28741717494319	1.79885409774606	-1.167631207998	4.94196855194477e-19	1.41019072629744e-14	LONRF2	61220	distal
chr15:57299680-57300533:TCF12	0.107	0.027	5.44212438916443	2.10519209730998	-1.05285399655491	5.29532754937107e-19	1.51102171621303e-14	TCF12	51640	distal
chr9:68704636-68706989:PIP5K1B	0.162	0.058	3.53313991896148	1.92761082529407	-0.630786906568713	5.83918481967852e-19	1.66621138829526e-14	PIP5K1B	0	promoter
chr6:131061437-131063961:EPB41L2	0.131	0.041	2.11449901224966	0.809494071028026	-0.783413734283086	5.94178192016325e-19	1.69548747091858e-14	EPB41L2	0	promoter
chr4:77193296-77194339:CCNG2	0.144	0.045	2.80316952520926	1.46842347577441	-0.623612327711033	6.71497268496769e-19	1.91611745565553e-14	CCNG2	34871	distal
chr2:101516789-101518192:RFX8	0.01	0.05	0.281203047499396	4.191287027598	2.01859312205838	6.89232446234667e-19	1.96672478533062e-14	RFX8	-42087	distal
chr12:31636225-31637500:C12orf72	0.121	0.035	3.32370107867469	1.3085084608016	-0.905305765099324	7.76489813355628e-19	2.21571368241029e-14	C12orf72	-9660	distal
chr2:127829629-127831225:WDR33	0.13	0.04	3.99434614352935	1.78935694727922	-0.840363249322881	8.03455580280575e-19	2.29266049833062e-14	WDR33	-18459	distal
chr19:5126636-5128395:KDM4B	0.091	0.02	5.28275613687648	1.79876814281459	-1.1666056081591	9.34893986667611e-19	2.66771999095603e-14	KDM4B	110312	distal
chr3:13071705-13074441:IQSEC1	0.161	0.057	2.04049516582057	0.955026075136118	-0.637118446153086	1.00516428127542e-18	2.86823627661941e-14	IQSEC1	0	promoter
chr15:45048400-45049334:SORD	0.113	0.031	4.25438347817792	1.70730459120449	-0.956664285607356	1.02516680270784e-18	2.92531347152682e-14	SORD	12165	distal
chr17:32523084-32524657:CDK5R1	0.137	0.045	4.0495493769647	1.77248947815856	-0.864972661903711	1.07118729280857e-18	3.05663294002926e-14	CDK5R1	36466	distal
chr17:32523084-32524657:MYO1D	0.137	0.045	4.0495493769647	1.77248947815856	-0.864972661903711	1.07118729280857e-18	3.05663294002926e-14	MYO1D	0	distal
chr12:132428256-132430974:FBRSL1	0.132	0.042	2.86581053367608	1.16842314363038	-0.834124621661036	1.12045422282239e-18	3.1972161248237e-14	FBRSL1	-58577	distal
chr6:69866218-69867995:COL19A1	0.151	0.049	2.7549562163348	1.42782930361335	-0.629129093855823	1.32651373183321e-18	3.78520693378607e-14	COL19A1	0	promoter
chr7:140209972-140210919:KDM7A	0.114	0.031	3.97890473768724	1.66678525743063	-0.90072675559738	1.37368141594653e-18	3.91979992040342e-14	KDM7A	-32938	distal
chr22:22934544-22936170:IGLC7	0.127	0.038	4.1411856857373	1.88536293002276	-0.833348322273016	1.38852351522478e-18	3.96215185069391e-14	IGLC7	11951	distal
chr1:120843920-120845158:NBPF26	0.132	0.04	1.95808303736805	0.948560036611918	-0.602254168675288	1.48834801459904e-18	4.24700105965837e-14	NBPF26	30015	distal
chr19:35205004-35208066:FAM187B	0.167	0.062	2.7383345511795	1.42295059948052	-0.625630693993233	1.6381645458242e-18	4.67450253150935e-14	FAM187B	20663	distal
chr9:81655303-81656428:TLE1	0.135	0.044	6.80441063150641	3.20735967098489	-0.891374533969892	1.66194014546323e-18	4.74234620507932e-14	TLE1	30940	distal
chr12:103494955-103496577:C12orf42	0.115	0.03	2.85724781554193	1.35477037044158	-0.711985457614015	1.82191320195845e-18	5.19882932178844e-14	C12orf42	0	promoter
chr3:39288087-39288966:CX3CR1	0.13	0.038	2.5811355365489	1.26812765799972	-0.658915279511822	1.97663436881742e-18	5.64032617142051e-14	CX3CR1	-6353	distal
chr9:33124645-33126448:B4GALT1	0.11	0.029	4.67773752261408	2.00354008606115	-0.918652237342748	2.26453450412996e-18	6.46184920753485e-14	B4GALT1	40908	distal
chr2:45729656-45730422:PRKCE	0.101	0.026	5.20233631814621	2.04371706901568	-1.02697749910325	2.33564204688367e-18	6.66475458078256e-14	PRKCE	77883	distal
chr11:47920122-47921030:PTPRJ	0.09	0.02	5.1223630087091	1.78250431471165	-1.1377046633482	2.56120703767393e-18	7.30840428200256e-14	PTPRJ	-59528	distal
chr16:89947785-89949548:DEF8	0.159	0.058	2.02111185829596	0.959519783596648	-0.624579462944208	3.03284852046353e-18	8.6542332531427e-14	DEF8	0	promoter
chr10:5840174-5841392:GDI2	0.117	0.034	5.6487019542818	2.42355323368079	-0.957578261063011	3.74345428270778e-18	1.06819467957067e-13	GDI2	-26626	distal
chr13:67229461-67231422:PCDH9	0.127	0.038	1.95958020601057	0.877295325443679	-0.65673693040769	4.28407476808331e-18	1.22246073507257e-13	PCDH9	0	promoter
chr3:146469009-146470104:PLSCR2	0.103	0.027	2.81096122419484	1.02119268765726	-0.914948063432738	4.85452986183953e-18	1.38524009607591e-13	PLSCR2	0	promoter
chr8:27365764-27367380:PTK2B	0.16	0.06	2.54209168017042	1.23745266097872	-0.662744395130681	4.87412113456548e-18	1.39083046574826e-13	PTK2B	-30072	distal
chr6:30258133-30260549:TRIM26	0.14	0.045	1.97126713656222	0.945559672540996	-0.610893088731248	5.66202211065178e-18	1.61565800927449e-13	TRIM26	-44707	distal
chr7:3041258-3044510:CARD11	0.149	0.052	2.46731149694061	1.22292146285735	-0.641360473466024	5.95376591245423e-18	1.69890710311881e-13	CARD11	0	promoter
chr1:167428247-167432703:CD247	0.156	0.056	3.13980488402855	1.63919012415366	-0.649467488219189	5.99682775354826e-18	1.711194799475e-13	CD247	85835	distal
chr5:137888743-137889889:PKD2L2	0.128	0.04	2.09379141463468	0.938972777080508	-0.674083384316896	6.15569381266391e-18	1.75652722944365e-13	PKD2L2	0	promoter
chr11:44942964-44944005:TP53I11	0.07	0.012	4.32417311792779	0.939308150726057	-1.457015419973	6.18219953625104e-18	1.76409063766923e-13	TP53I11	-4630	distal
chr10:38526549-38530081	0.058	0.123	2.85590622820876	11.7193868319016	1.72188725157147	6.2348088979923e-18	1.7791027190421e-13	---	---	intergenic
chr17:39794136-39795055:IKZF3	0.097	0.024	5.12001011603673	1.90193926527318	-1.07651671207839	6.26327320702838e-18	1.78722500962555e-13	IKZF3	-15912	distal
chr6:53244645-53245469:GCM1	0.093	0.022	5.43847293938068	2.01037003468538	-1.09677772021515	7.35873718363799e-18	2.0998156553511e-13	GCM1	-95817	distal
chr15:67783166-67784986:MAP2K5	0.149	0.052	4.29123515093391	2.45581372962018	-0.614579077348765	7.86118701884128e-18	2.24318971582636e-13	MAP2K5	0	distal
chr15:67783166-67784986:SKOR1	0.149	0.052	4.29123515093391	2.45581372962018	-0.614579077348765	7.86118701884128e-18	2.24318971582636e-13	SKOR1	-34718	distal
chr16:88476033-88480812:ZFPM1	0.14	0.045	3.56505154266208	1.98408421604578	-0.613342897818761	7.97265194556195e-18	2.2749962326661e-13	ZFPM1	22407	distal
chr10:95294925-95295847:PDLIM1	0.13	0.042	3.88369631276218	1.86868928338534	-0.767581776920063	8.67510670703865e-18	2.47544169885348e-13	PDLIM1	-3902	distal
chr12:92172366-92173247:BTG1	0.117	0.036	6.22028403910106	2.50707853326086	-1.04178585556392	9.1497839280855e-18	2.6108908438792e-13	BTG1	-26470	distal
chr3:40623415-40624701:ZNF621	0.144	0.051	4.54415808029499	2.31125239741768	-0.743591410413898	1.02986088458422e-17	2.93870803416107e-13	ZNF621	98518	distal
chr13:99419757-99421150:TM9SF2	0.152	0.053	3.31804643877631	1.82373757739228	-0.612772740310219	1.07161949241251e-17	3.0578662215991e-13	TM9SF2	-77806	distal
chr4:2851142-2853119:ADD1	0.102	0.027	4.05820023764245	1.50448175666998	-1.01411204707188	1.11520802589448e-17	3.1822461018899e-13	ADD1	6993	distal
chr9:127983723-127984420:FAM102A	0.103	0.028	6.54384754245848	2.52397909230425	-1.09809515532902	1.19497608549143e-17	3.4098642599498e-13	FAM102A	-3211	distal
chr10:132593250-132594739:INPP5A	0.1	0.025	4.66409082083907	1.81473259056721	-1.00884653074855	1.22995988587111e-17	3.5096905343332e-13	INPP5A	55402	distal
chr22:45262146-45264179:UPK3A	0.116	0.034	3.8710523292379	1.74995362287158	-0.824826193762097	1.24908592621936e-17	3.56426669046695e-13	UPK3A	-20803	distal
chr13:26785181-26786335:GPR12	0.082	0.017	4.09202562211379	1.14395207058895	-1.24796702483553	1.3890735211986e-17	3.9637212927402e-13	GPR12	-24397	distal
chr18:46167780-46168490:C18orf25	0.102	0.027	5.32443799479781	2.31628048307182	-0.931371252363135	1.48636045366037e-17	4.24132955451988e-13	C18orf25	-5537	distal
chr13:111183068-111185879:ARHGEF7	0.125	0.038	3.79068086491035	1.81873646851756	-0.765182107715055	1.66653361867566e-17	4.755453680891e-13	ARHGEF7	-975	promoter
chr11:65403376-65404208:FRMD8	0.094	0.024	5.05008546803243	1.57669068925548	-1.23143615932602	1.76048739025377e-17	5.02355076808912e-13	FRMD8	16720	distal
chr6:106973540-106975687:CD24	0.103	0.027	4.37708688771918	1.83875267890893	-0.921567621749497	1.82821969153349e-17	5.21682488979081e-13	CD24	0	promoter
chr11:117188746-117190346:SIDT2	0.135	0.045	4.35703554699963	2.33978501843516	-0.681679629617645	1.93116197441048e-17	5.51057069398031e-13	SIDT2	-2271	distal
chr12:104974477-104975155:C12orf45	0.102	0.027	4.86533522224245	2.12224918728749	-0.909627881471503	2.11986047699455e-17	6.04902187110394e-13	C12orf45	-11155	distal
chr22:29385565-29386692:AP1B1	0.143	0.049	5.23753983697278	2.86215515416767	-0.691571001695899	2.27514422927559e-17	6.4921240582379e-13	AP1B1	1891	distal
chr5:172837455-172838349:ERGIC1	0.073	0.013	3.98003835185655	1.14371678409599	-1.21604253513543	2.46069601125636e-17	7.02159606812003e-13	ERGIC1	3045	distal
chr6:6406973-6407918:F13A1	0.102	0.028	6.8074249358616	2.65954895923433	-1.09318094681786	2.54896071909872e-17	7.27345941194821e-13	F13A1	-86140	distal
chr17:42313857-42316003:STAT3	0.085	0.019	3.29748458641796	1.24983113594647	-0.933675743147342	2.59770631698878e-17	7.41255497552749e-13	STAT3	0	distal
chr17:42313857-42316003:STAT5A	0.085	0.019	3.29748458641796	1.24983113594647	-0.933675743147342	2.59770631698878e-17	7.41255497552749e-13	STAT5A	7688	distal
chr17:35460185-35461438:SLFN13	0.11	0.031	2.65938495441152	1.0702717841238	-0.821781013741405	2.94573564902553e-17	8.40565667449434e-13	SLFN13	-11349	distal
chr11:118883303-118884145:CXCR5	0.111	0.032	5.43057226900633	2.58964663693518	-0.841105298633953	2.99750899581044e-17	8.55339191954509e-13	CXCR5	0	promoter
chr20:62832271-62833447:COL9A3	0.116	0.034	3.17074493611814	1.50846368399841	-0.733501034428586	3.22872300315494e-17	9.21316108950261e-13	COL9A3	15210	distal
chr15:78756200-78757831:MORF4L1	0.105	0.027	4.19876459855275	2.05720687877168	-0.765954649521412	3.3929601894875e-17	9.68181190070257e-13	MORF4L1	-52656	distal
chr10:100326815-100327454:PKD2L1	0.089	0.02	4.75258720408391	1.97727431314698	-0.950218797217394	3.6359859841104e-17	1.0375286005659e-12	PKD2L1	3032	distal
chr10:132546738-132548883:INPP5A	0.087	0.02	5.40768264856703	1.98736534566626	-1.10092901193892	3.84812854676842e-17	1.09806348082037e-12	INPP5A	8890	distal
chr19:947451-948290:ARID3A	0.117	0.037	3.55001167682736	1.53843352705939	-0.841931766460534	4.04322374411699e-17	1.15373389538378e-12	ARID3A	21415	distal
chr7:106071149-106072330:SYPL1	0.137	0.045	3.39183804368344	1.88343034131526	-0.607038683748427	4.24730379372376e-17	1.21196813753907e-12	SYPL1	39891	distal
chr22:38260102-38261068:TMEM184B	0.099	0.026	3.74234633630068	1.37171655618682	-0.999669423800888	4.78593152535324e-17	1.36566556075955e-12	TMEM184B	11596	distal
chr7:130149679-130153105:TMEM209	0.12	0.038	3.35222311792943	1.52355386920517	-0.786295635099272	5.8894848346574e-17	1.68056449756949e-12	TMEM209	52243	distal
chr5:124649355-124650501:ZNF608	0.147	0.051	3.63621707659417	2.01366299831941	-0.621430020531183	6.04802338504533e-17	1.72580347292268e-12	ZNF608	94020	distal
chr4:49636720-49646600	0.081	0.144	2.9973034703557	12.3176170748609	1.73623695399401	6.56272106875896e-17	1.87267245697037e-12	---	---	intergenic
chr1:206011906-206012771:CTSE	0.127	0.042	4.15904647674963	1.88516026376785	-0.838452984117691	6.84394825355161e-17	1.95292063415095e-12	CTSE	0	distal
chr1:206011906-206012771:RAB7B	0.127	0.042	4.15904647674963	1.88516026376785	-0.838452984117691	6.84394825355161e-17	1.95292063415095e-12	RAB7B	-8446	distal
chr1:1677389-1679312:SLC35E2B	0.128	0.042	2.45129003055013	1.11322497122826	-0.707689353409569	6.87131235916623e-17	1.96072898168808e-12	SLC35E2B	13332	distal
chr19:42129164-42130682:POU2F2	0.135	0.046	5.39590335018432	2.69960971623614	-0.789775053905629	7.36907156549205e-17	2.10276457121316e-12	POU2F2	1737	distal
chr8:85463072-85464566:CA2	0.134	0.046	2.08059606038609	0.987271203989693	-0.632420751645589	7.51544502202058e-17	2.14453223703357e-12	CA2	0	promoter
chr1:23907733-23910532:CNR2	0.11	0.032	3.92196209369296	1.67726140479082	-0.87847553800063	8.2113102362983e-17	2.34309737592772e-12	CNR2	2830	distal
chr2:64657359-64658728:SERTAD2	0.085	0.02	5.4579303246719	1.76390187006595	-1.22436548063698	8.57667163919176e-17	2.44735325224337e-12	SERTAD2	-3447	distal
chr7:2099139-2100724:MAD1L1	0.089	0.021	3.64791433855473	1.35366846160802	-0.981672363734345	9.09404163439847e-17	2.5949847803756e-12	MAD1L1	129694	distal
chr16:88043981-88044836:BANP	0.115	0.034	4.30147356060874	2.22126115248237	-0.718767789948452	9.40676672823145e-17	2.68422088590084e-12	BANP	73964	distal
chr16:17301425-17303516:XYLT1	0.12	0.04	4.12732289972706	1.74753931773615	-0.900065629640544	9.93829574955602e-17	2.83589269213581e-12	XYLT1	167365	distal
chr22:22195265-22196544:IGLV10-54	0.084	0.02	4.99880242397983	1.49158915476316	-1.26760831793973	1.00905577289322e-16	2.87934064795081e-12	IGLV10-54	0	distal
chr22:22195265-22196544:IGLV6-57	0.084	0.02	4.99880242397983	1.49158915476316	-1.26760831793973	1.00905577289322e-16	2.87934064795081e-12	IGLV6-57	0	promoter
chr16:1458613-1459457:CCDC154	0.096	0.024	5.5960408221842	2.4409485655359	-0.938794000306077	1.04188346230691e-16	2.97301445969276e-12	CCDC154	-14058	distal
chr16:1458613-1459457:CLCN7	0.096	0.024	5.5960408221842	2.4409485655359	-0.938794000306077	1.04188346230691e-16	2.97301445969276e-12	CLCN7	0	distal
chr22:42396488-42398060:NFAM1	0.152	0.057	3.4763084143369	1.93838362617115	-0.607286678418764	1.15689549137318e-16	3.30120128463337e-12	NFAM1	34335	distal
chr20:59121809-59124587:ZNF831	0.118	0.036	1.82825794558083	0.827633351987472	-0.629937028997656	1.39634619930953e-16	3.98447387972974e-12	ZNF831	0	promoter
chr3:151265740-151266427:MED12L	0.123	0.038	5.06831020321741	2.71094223806629	-0.709509290720944	1.43999799832385e-16	4.10903428821711e-12	MED12L	0	distal
chr3:151265740-151266427:P2RY14	0.123	0.038	5.06831020321741	2.71094223806629	-0.709509290720944	1.43999799832385e-16	4.10903428821711e-12	P2RY14	12040	distal
chr3:194070422-194071531:HES1	0.116	0.035	2.44201994054116	1.10273959089607	-0.710985261543946	1.55973876271288e-16	4.45071455940121e-12	HES1	-64614	distal
chr4:42150827-42152805:BEND4	0.106	0.031	4.2793365165303	1.75654390874474	-0.93749604732299	1.61812231043996e-16	4.61731201284042e-12	BEND4	0	promoter
chr3:20125751-20126436:KAT2B	0.084	0.02	5.09922152296851	1.82129586422642	-1.1122671486673	1.73618953049816e-16	4.95421682527649e-12	KAT2B	0	distal
chr3:20125751-20126436:SGO1	0.084	0.02	5.09922152296851	1.82129586422642	-1.1122671486673	1.73618953049816e-16	4.95421682527649e-12	SGO1	59691	distal
chr12:110011173-110012611:ANKRD13A	0.123	0.042	5.99725037538029	2.75903030689134	-0.896427567997166	1.80011329980985e-16	5.13662330100741e-12	ANKRD13A	11651	distal
chr17:78147243-78148064:C17orf99	0.083	0.019	5.20697043663769	2.16736527169818	-0.970606020856338	1.81241389012896e-16	5.171723035483e-12	C17orf99	891	distal
chrX:1554419-1555615:P2RY8	0.091	0.022	2.59606731674551	0.968462808131241	-0.869350573030065	1.88327910865621e-16	5.37393693655051e-12	P2RY8	-17313	distal
chr6:167079693-167080355:CCR6	0.08	0.016	3.64562852288178	1.48271909502605	-0.90395275858949	2.48191954016502e-16	7.08215740786089e-12	CCR6	-31452	distal
chr1:110786828-110788272:CD53	0.12	0.039	3.98402926839199	1.83181634453782	-0.81558483704066	2.53716612658058e-16	7.23980354219768e-12	CD53	-84882	distal
chr15:59398526-59400235:MYO1E	0.097	0.027	4.4136742774768	1.72876756690479	-0.988358575228691	2.56989530505722e-16	7.33319625298078e-12	MYO1E	-25627	distal
chr6:42025116-42027030:CCND3	0.115	0.038	4.09377856621233	1.70384093174929	-0.913725965293392	2.58154727693533e-16	7.36644515473496e-12	CCND3	21678	distal
chrX:2927971-2929630:ARSD	0.098	0.026	2.00478481776715	0.828455947586194	-0.716635809938023	2.74161816330042e-16	7.82320742897774e-12	ARSD	0	promoter
chr1:143262666-143267697	0.117	0.187	4.09869547948634	12.4766335904898	1.40226008160675	2.83660246495105e-16	8.09424513373781e-12	---	---	intergenic
chr19:7344711-7347174:CTB-133G6.1	0.136	0.047	3.72810500937294	2.0865507985011	-0.615266542113149	3.24335421168671e-16	9.25491124304804e-12	CTB-133G6.1	-1769	distal
chr15:90184096-90185749:SEMA4B	0.139	0.05	3.31011096953864	1.69813271704963	-0.6757636998859	3.29203314734214e-16	9.3938165859408e-12	SEMA4B	0	promoter
chr21:42524324-42525540:SLC37A1	0.122	0.041	4.18718563568741	1.99060815258444	-0.794513108590471	3.35513743731573e-16	9.57388467738044e-12	SLC37A1	10411	distal
chr7:1086455-1087369:C7orf50	0.091	0.024	3.5691455601289	1.17418105494155	-1.07145231767874	3.48223896716725e-16	9.93656889281176e-12	C7orf50	0	distal
chr7:1086455-1087369:GPER1	0.091	0.024	3.5691455601289	1.17418105494155	-1.07145231767874	3.48223896716725e-16	9.93656889281176e-12	GPER1	0	promoter
chr12:110668815-110670594:HVCN1	0.086	0.021	5.10172777443671	1.7833313818794	-1.13240513086632	3.54521037979767e-16	1.01162578187527e-11	HVCN1	12673	distal
chr10:95832041-95832878:ENTPD1	0.131	0.046	3.8795023206332	1.86871981031168	-0.766326943183654	3.78638660114929e-16	1.08044541663795e-11	ENTPD1	0	distal
chr10:95832041-95832878:RP11-248J23.7	0.131	0.046	3.8795023206332	1.86871981031168	-0.766326943183654	3.78638660114929e-16	1.08044541663795e-11	RP11-248J23.7	-27670	distal
chr12:92444568-92446218:CLLU1OS	0.138	0.048	4.15935919171994	2.41370101220449	-0.595855183650032	3.90012284224993e-16	1.11290005303602e-11	CLLU1OS	-16423	distal
chr20:23147535-23148872:CD93	0.023	0.067	0.520326554286508	3.70657064904449	1.63029501440264	4.01395222675678e-16	1.14538126790505e-11	CD93	-61196	distal
chr12:14613615-14615280:GUCY2C	0.131	0.046	5.138198458974	2.6658344711578	-0.743673648271767	4.04924886248724e-16	1.15545316291073e-11	GUCY2C	0	distal
chr12:14613615-14615280:PLBD1	0.131	0.046	5.138198458974	2.6658344711578	-0.743673648271767	4.04924886248724e-16	1.15545316291073e-11	PLBD1	-45267	distal
chr16:34571310-34574595	0.115	0.186	3.77865109262487	10.4890294169573	1.26558158560549	4.11339898006549e-16	1.17375839896169e-11	---	---	intergenic
chr11:73189200-73189824:P2RY2	0.09	0.024	4.58473656351034	1.63456170209848	-1.08392626084663	4.36493655849009e-16	1.24553464696515e-11	P2RY2	-28474	distal
chr1:27402304-27404264:GPR3	0.111	0.035	2.82244029657671	1.14216987607116	-0.835421076344949	4.56163242530637e-16	1.30166181256117e-11	GPR3	9661	distal
chr1:27402304-27404264:WASF2	0.111	0.035	2.82244029657671	1.14216987607116	-0.835421076344949	4.56163242530637e-16	1.30166181256117e-11	WASF2	0	distal
chr10:96700286-96701197:PIK3AP1	0.124	0.042	5.51530557103068	2.66550820807846	-0.829819607351973	4.95529911270529e-16	1.41399460181046e-11	PIK3AP1	19317	distal
chr8:26467217-26467844:DPYSL2	0.078	0.017	4.49319165436796	1.52663711509127	-1.12042615355637	5.2896653905685e-16	1.50940601919872e-11	DPYSL2	-46178	distal
chr16:85902327-85904072:IRF8	0.138	0.049	4.05623719837331	2.35388989222525	-0.592228818675266	5.34389089254623e-16	1.52487926618807e-11	IRF8	0	promoter
chr17:68599801-68603992:FAM20A	0.035	0.084	0.751439271130908	3.58823268270431	1.38939759105472	5.74736317275074e-16	1.64001008134443e-11	FAM20A	0	promoter
chr16:47018099-47018829:DNAJA2	0.087	0.022	4.95210822588926	1.93959381153979	-1.01778393939825	5.82876191176777e-16	1.66323721152293e-11	DNAJA2	-44312	distal
chr11:67459663-67460581:CABP4	0.095	0.027	5.59008622484727	2.13300989496685	-1.07274801544208	5.89564515423007e-16	1.68232234475955e-11	CABP4	4317	distal
chr5:67215372-67216657:CD180	0.135	0.047	2.37868690699753	1.23092005139665	-0.598823853164777	6.0533769565031e-16	1.72733111453816e-11	CD180	-18574	distal
chr19:57946946-57948164:ZNF256	0.104	0.029	1.88166129898055	0.890041956422968	-0.608482515116051	6.11842645352238e-16	1.74589298851261e-11	ZNF256	0	promoter
chr2:197130251-197131850:ANKRD44	0.092	0.024	5.09700148567668	2.09746561173559	-0.977011631979997	7.63141746030028e-16	2.17762497229669e-11	ANKRD44	66188	distal
chr8:12572598-12591949:FAM86B2	0.096	0.158	2.52663218919321	9.00674035656183	1.50460907776423	7.72283339964843e-16	2.20371051058968e-11	FAM86B2	-136256	distal
chrX:2324994-2325910:DHRSX	0.05	0.005	2.57038763598619	0.377598714156995	-1.37392501451006	8.1216886253748e-16	2.3175238492507e-11	DHRSX	0	distal
chrX:2324994-2325910:ZBED1	0.05	0.005	2.57038763598619	0.377598714156995	-1.37392501451006	8.1216886253748e-16	2.3175238492507e-11	ZBED1	174645	distal
chr2:234164381-234165106:SPP2	0.067	0.013	3.50810367677813	0.77218261496623	-1.34699342040719	8.30643587524234e-16	2.3702414770004e-11	SPP2	113683	distal
chr20:50440401-50441884:PTPN1	0.016	0.056	0.481409239017116	4.01787310048326	1.76010574625476	8.48144628418828e-16	2.42018069719313e-11	PTPN1	-68437	distal
chr2:164840395-164842449:COBLL1	0.141	0.051	3.6455820213155	2.08331866075654	-0.591375356269914	8.51498151507427e-16	2.42974997532644e-11	COBLL1	0	promoter
chr14:102948824-102949822:AMN	0.078	0.017	3.68573554791609	1.31597687979042	-1.01665468303377	9.03570993495811e-16	2.5783398299403e-11	AMN	26169	distal
chr14:102948824-102949822:CDC42BPB	0.078	0.017	3.68573554791609	1.31597687979042	-1.01665468303377	9.03570993495811e-16	2.5783398299403e-11	CDC42BPB	0	distal
chr17:26619093-26620475	0.115	0.182	3.13003187354937	9.76790915326988	1.3825133225689	9.39329908031112e-16	2.68037789256678e-11	---	---	intergenic
chr2:241732321-241733012:D2HGDH	0.07	0.015	3.01982765739976	0.676833090213758	-1.26139455781599	1.00255227262372e-15	2.86078290993179e-11	D2HGDH	-1567	distal
chr19:17522901-17523980:FAM129C	0.102	0.027	2.42312880679002	1.23600835115183	-0.614390003207534	1.2205376481148e-15	3.48280417889557e-11	FAM129C	0	promoter
chr8:24386982-24388251:ADAMDEC1	0.137	0.05	5.05021230302363	2.8097119572067	-0.667303844422537	1.25049424630451e-15	3.56828533182993e-11	ADAMDEC1	2513	distal
chr19:19860645-19861537:ZNF253	0.069	0.013	1.86794343249008	0.618949150964298	-0.824958895282916	1.27701316377918e-15	3.6439570628439e-11	ZNF253	-4368	distal
chr2:234444202-234445512:ARL4C	0.063	0.011	2.24984704841534	0.552824917009363	-1.06547664720346	1.29030079365375e-15	3.68187331469096e-11	ARL4C	51088	distal
chr7:129144073-129145695:TSPAN33	0.128	0.044	2.16581355105972	1.0643069124286	-0.616918810693933	1.33569441159404e-15	3.81140400348359e-11	TSPAN33	0	promoter
chr3:58349723-58351079:PXK	0.093	0.026	5.24252826892146	1.90907829995898	-1.10156832118028	1.35364721465542e-15	3.86263232701925e-11	PXK	16776	distal
chr8:22973658-22975792:RHOBTB2	0.111	0.034	3.64780566183908	2.00499164382655	-0.629188767615374	1.47056697875175e-15	4.19626287386813e-11	RHOBTB2	-11625	distal
chr17:75297264-75298096:SLC25A19	0.1	0.03	4.31223253507662	1.78153886071838	-0.933435038355083	1.50810796899956e-15	4.30338608954024e-11	SLC25A19	-7816	distal
chr4:49709103-49712106	0.131	0.2	3.5200555407281	9.44334248438153	1.20817112800799	1.73442519763436e-15	4.94918230144964e-11	---	---	intergenic
chr16:10891532-10892186:CIITA	0.087	0.024	5.20100201687228	1.8603140457499	-1.11632780354436	1.73716965116828e-15	4.95701359960868e-11	CIITA	14323	distal
chr8:60998071-60999712	0.119	0.038	3.1438811665121	1.62560092240057	-0.658334980860256	1.83605651738809e-15	5.23918727236693e-11	---	---	intergenic
chr10:92756169-92757828:HHEX	0.154	0.06	4.04230722878142	2.24690316832162	-0.635019664481119	1.95719758814596e-15	5.5848633177745e-11	HHEX	64138	distal
chr19:905533-907754:R3HDM4	0.093	0.026	3.70980409705577	1.58793673544108	-0.863864702883574	2.07204913210021e-15	5.91259219844794e-11	R3HDM4	5403	distal
chr13:74290133-74290915	0.124	0.044	3.82233632693927	1.87400545042489	-0.746669475342852	2.14147528659999e-15	6.11069973031307e-11	---	---	intergenic
chr5:463803-464671:EXOC3	0.085	0.019	2.43035691927178	1.08070498860031	-0.721286264690336	2.15860404451734e-15	6.15957664103024e-11	EXOC3	17655	distal
chr21:41167582-41168403:BACE2	0.071	0.014	4.36695018939401	1.58587708664502	-1.05344879674537	2.17242362421398e-15	6.19901081169458e-11	BACE2	0	promoter
chr2:134411636-134412425:MGAT5	0.079	0.019	3.95975850524206	1.42106773331349	-1.03462643465816	2.18923015196813e-15	6.24696823864106e-11	MGAT5	157378	distal
chr13:40445332-40446036	0.096	0.027	4.09234958228823	1.79346296257553	-0.866276769231829	2.32378394516137e-15	6.63091748751798e-11	---	---	intergenic
chr6:10901624-10902321:RP11-637O19.3	0.076	0.017	4.47725240429484	1.58032470275898	-1.08589974172746	2.36790418173587e-15	6.75681458258329e-11	RP11-637O19.3	0	distal
chr6:10901624-10902321:SYCP2L	0.076	0.017	4.47725240429484	1.58032470275898	-1.08589974172746	2.36790418173587e-15	6.75681458258329e-11	SYCP2L	10118	distal
chr1:8427195-8428399:RERE	0.12	0.042	3.44443617428389	1.53518373451092	-0.809910100222411	2.38030425970828e-15	6.79219820507759e-11	RERE	-3530	distal
chr1:39525415-39526397:BMP8A	0.09	0.023	2.72753420736466	1.20321860955858	-0.758608941689784	2.52234748974708e-15	7.1975185619933e-11	BMP8A	33770	distal
chr3:108099023-108101475:CD47	0.127	0.044	3.05053919548021	1.59802865065652	-0.64069662727417	2.83658583140935e-15	8.09419766992658e-11	CD47	-7999	distal
chr1:15681880-15682997:PLEKHM2	0.101	0.031	4.88229454473659	2.11931495478333	-0.915149798397307	2.97383935697232e-15	8.48585060512053e-11	PLEKHM2	-1335	distal
chr4:101790398-101791397:BANK1	0.136	0.05	4.04854815394269	2.2401028296549	-0.6398289616895	3.03325975667583e-15	8.65540671567447e-11	BANK1	0	promoter
chr6:14108637-14110461:CD83	0.119	0.039	3.27028175165995	1.7793794707577	-0.619568441269108	3.54376026089004e-15	1.01121199044497e-10	CD83	-6795	distal
chr14:65286512-65288303:FUT8	0.117	0.039	3.72586636976743	1.74671426145363	-0.782871999966663	3.59278865276645e-15	1.02520224206691e-10	FUT8	-122289	distal
chr16:67546727-67548907:FAM65A	0.142	0.055	2.69574059344924	1.36556401831748	-0.643679292100067	3.62797394655238e-15	1.03524236564872e-10	FAM65A	9274	distal
chr1:207453950-207455065:CR2	0.089	0.024	3.37310142759465	1.38135688954821	-0.876872959130155	3.86391753970833e-15	1.10256886995577e-10	CR2	0	promoter
chr1:9849849-9850972:CLSTN1	0.066	0.013	4.66047312743386	1.26471439345728	-1.32159352364456	4.07789605884774e-15	1.1636276403922e-10	CLSTN1	-25324	distal
chr1:9849849-9850972:CTNNBIP1	0.066	0.013	4.66047312743386	1.26471439345728	-1.32159352364456	4.07789605884774e-15	1.1636276403922e-10	CTNNBIP1	0	distal
chr17:26603448-26604580	0.09	0.154	2.89799012242073	9.1335405542914	1.37833598504982	4.12650379926627e-15	1.17749785912063e-10	---	---	intergenic
chrX:48070935-48072184:ZNF630	0.071	0.014	2.3295874644103	0.768951389562696	-0.912449034986088	4.14956158920926e-15	1.18407739948086e-10	ZNF630	0	promoter
chr5:157099980-157100872:HAVCR2	0.01	0.046	0.485250018675132	4.2816403926314	1.83028027039988	4.21850768714855e-15	1.20375116852784e-10	HAVCR2	8250	distal
chr2:197145360-197146216:ANKRD44	0.106	0.032	3.49932590856062	1.68963351761102	-0.742299263939939	4.57409129425013e-15	1.30521695081427e-10	ANKRD44	51822	distal
chr2:205706633-205707559:NRP2	0.115	0.039	4.04185769603193	1.87297267473051	-0.811411128159969	4.63054532375732e-15	1.32132610813415e-10	NRP2	23343	distal
chr5:134543678-134545634:JADE2	0.111	0.036	3.85679294255032	1.82947306066699	-0.77947058028226	4.99404958454767e-15	1.42505204895068e-10	JADE2	17571	distal
chr12:79688730-79691535:PAWR	0.129	0.045	4.21586157362901	2.39117810155184	-0.621119026300075	5.41801015795764e-15	1.54602919857321e-10	PAWR	0	promoter
chr18:58862721-58865145:ZNF532	0.107	0.032	2.70354538842787	1.37044037877578	-0.643751911203031	5.64234676618745e-15	1.61004364973159e-10	ZNF532	0	promoter
chr17:5016670-5017472:KIF1C	0.107	0.035	4.42607646328856	1.76632182686106	-0.971940372228713	5.71095750547292e-15	1.6296217241867e-10	KIF1C	0	distal
chr17:5016670-5017472:SLC52A1	0.107	0.035	4.42607646328856	1.76632182686106	-0.971940372228713	5.71095750547292e-15	1.6296217241867e-10	SLC52A1	17954	distal
chr8:46917464-46918406	0.093	0.027	3.04454073606504	1.19101934081527	-0.884373672168002	5.95529170017834e-15	1.69934248664589e-10	---	---	intergenic
chr3:197022784-197024444:MELTF	0.089	0.024	4.15762815709636	1.70295685202254	-0.932169282787945	5.99957661858234e-15	1.71197918811247e-10	MELTF	5347	distal
chr3:186533919-186534736:CRYGS	0.127	0.046	5.49166999917146	2.99169661474318	-0.701587588939676	6.03850862003015e-15	1.7230884347256e-10	CRYGS	9715	distal
chr12:92362753-92364552:CLLU1OS	0.104	0.033	3.37068575353536	1.55590554966213	-0.774025129753233	6.26656627199446e-15	1.78816468571362e-10	CLLU1OS	63594	distal
chr2:207662007-207662697:METTL21A	0.103	0.032	5.13211309683944	2.44771796611702	-0.830742543019121	6.49155970839084e-15	1.85236656278933e-10	METTL21A	-36081	distal
chr17:57939611-57940276:CUEDC1	0.09	0.024	4.39014480198965	1.81935149586148	-0.934960676710029	6.6198626583916e-15	1.88897780957204e-10	CUEDC1	14981	distal
chr6:158807482-158809689:EZR	0.112	0.037	3.96190216568574	1.90036971498335	-0.774656475035785	6.68701837633472e-15	1.90814069368711e-10	EZR	8538	distal
chr16:85750074-85751815:C16orf74	0.085	0.021	2.65976569854944	1.18252507479972	-0.745753059927216	6.72418204381635e-15	1.91874534620299e-10	C16orf74	0	promoter
chr15:70319372-70320893	0.093	0.027	5.90689628995997	2.7551403567192	-0.87917072843927	6.83787420952518e-15	1.95118740568801e-10	---	---	intergenic
chr15:52682698-52684144:KIAA1370	0.088	0.024	3.67446590689727	1.40334256078118	-0.959759237719354	7.08168560773493e-15	2.02075898816716e-10	KIAA1370	-4076	distal
chr6:159093623-159095197:TAGAP	0.097	0.027	3.71267158608618	1.8599782663942	-0.720540963476696	7.26051744535602e-15	2.07178865303234e-10	TAGAP	-48472	distal
chr12:53750459-53752374:CALCOCO1	0.095	0.026	1.88899617635261	0.862820946000027	-0.633079285099565	7.40387403956706e-15	2.11269545719046e-10	CALCOCO1	-22715	distal
chrX:131792164-131793846	0.041	0.003	1.42337362490589	0.134383755088666	-1.09510807244246	7.61213780977645e-15	2.17212352401971e-10	---	---	intergenic
chr7:25968032-25968982:NFE2L3	0.113	0.038	7.63747720787599	4.03476295122994	-0.778686144324915	7.83461180149685e-15	2.23560647755713e-10	NFE2L3	-183258	distal
chr17:18563580-18564501:TBC1D28	0.087	0.024	3.54570657030316	1.29110054389537	-0.988463787778513	9.33895244659105e-15	2.66487008063476e-10	TBC1D28	77923	distal
chr19:55647276-55648975:CCDC106	0.103	0.033	2.77825020482847	1.17905664531916	-0.79401454334025	1.04794082190189e-14	2.99029913529705e-10	CCDC106	0	promoter
chr6:167093814-167095808:CCR6	0.147	0.059	4.01791866666243	2.21388898127182	-0.642768992650251	1.13436738412728e-14	3.23691733060718e-10	CCR6	-15999	distal
chr8:11558360-11559290:BLK	0.097	0.028	3.34406883164733	1.48727809185982	-0.804479144688549	1.13491803275717e-14	3.23848860647259e-10	BLK	63971	distal
chr19:46821232-46822570:AP2S1	0.112	0.038	2.80669826740194	1.19219769018505	-0.796162316279196	1.13509774167487e-14	3.23900140586925e-10	AP2S1	23578	distal
chr22:17996162-17997314:MICAL3	0.108	0.035	4.35818523695588	2.02928135500657	-0.822768877560328	1.21516466073872e-14	3.46747235941792e-10	MICAL3	27245	distal
chr11:75507998-75508737:GDPD5	0.084	0.023	3.7667307586527	1.70692702836081	-0.816344142521151	1.26109364043316e-14	3.59853070297601e-10	GDPD5	17166	distal
chr2:8542978-8547388:ID2	0.143	0.199	1.02713261683867	2.5632565600266	0.813755889203647	1.26231956088738e-14	3.60202886699215e-10	ID2	-131457	distal
chr11:47863068-47863788:NUP160	0.073	0.017	4.29457231174054	1.33954462429901	-1.17828640318795	1.26942178890451e-14	3.62229507463902e-10	NUP160	-14514	distal
chr1:94925451-94927762:CNN3	0.104	0.033	2.17650460733181	0.987989833142913	-0.676129732908388	1.27132893377111e-14	3.62773711251585e-10	CNN3	0	promoter
chr1:153598698-153599349:S100A16	0.094	0.027	5.14173705956716	2.45145898504262	-0.831440408576272	1.29254418867982e-14	3.68827484239787e-10	S100A16	8973	distal
chr9:109974026-109974920:AKAP2	0.088	0.024	4.71959386683552	2.12659166530181	-0.87132189394838	1.31919463365923e-14	3.76432188714662e-10	AKAP2	-73678	distal
chr9:109974026-109974920:PALM2-AKAP2	0.088	0.024	4.71959386683552	2.12659166530181	-0.87132189394838	1.31919463365923e-14	3.76432188714662e-10	PALM2-AKAP2	0	distal
chrX:21373531-21375764:CNKSR2	0.113	0.037	2.34038746937681	1.18773130011397	-0.610579902898632	1.32037110367728e-14	3.76767894434311e-10	CNKSR2	0	promoter
chr20:45367881-45369012:SYS1	0.111	0.038	4.12801005435627	1.93593838407075	-0.804577399656592	1.40016625596015e-14	3.9953744113823e-10	SYS1	0	distal
chr20:45367881-45369012:SYS1-DBNDD2	0.111	0.038	4.12801005435627	1.93593838407075	-0.804577399656592	1.40016625596015e-14	3.9953744113823e-10	SYS1-DBNDD2	4372	distal
chr17:60398078-60398928:USP32	0.114	0.039	4.19146154108046	2.13467355069738	-0.727825548056232	1.4435661818199e-14	4.11921609982308e-10	USP32	-5945	distal
chr2:236545128-236547228:ACKR3	0.123	0.043	3.59111538246747	1.97255510535254	-0.627141134903149	1.44605108093195e-14	4.12630675943933e-10	ACKR3	-22413	distal
chr16:11681455-11683127:SNN	0.113	0.038	5.51888038261969	3.00200421369562	-0.703901516678208	1.62429920770076e-14	4.63493778917411e-10	SNN	13042	distal
chr16:11681455-11683127:TXNDC11	0.113	0.038	5.51888038261969	3.00200421369562	-0.703901516678208	1.62429920770076e-14	4.63493778917411e-10	TXNDC11	0	distal
chr2:60439118-60440064:BCL11A	0.129	0.048	3.74674829732671	1.98094156376362	-0.67117145691322	1.74891295521999e-14	4.99052311772024e-10	BCL11A	110861	distal
chr19:56367705-56368888:ZSCAN5A	0.082	0.02	1.76822244860223	0.686456685009712	-0.714964614986783	1.78547717489459e-14	5.09485911856172e-10	ZSCAN5A	0	promoter
chr9:40921917-40931570:FOXD4L6	0.078	0.137	3.16203474336636	11.0274119652497	1.53096532623558	1.89908121843263e-14	5.41902825679752e-10	FOXD4L6	196893	distal
chr4:153651006-153652999:TLR2	0.063	0.112	0.914325781799093	3.76205007613453	1.31474642164461	1.89946224249503e-14	5.42011550895957e-10	TLR2	-31266	distal
chrX:131740911-131742440:IGSF1	0.034	0.002	1.55858365575364	0.0763031443319095	-1.24926092969944	1.98948702527155e-14	5.67700122661236e-10	IGSF1	-162013	distal
chr2:86016867-86017748:POLR1A	0.103	0.034	4.32634432149155	1.97389020651435	-0.840794309268821	2.41564667999368e-14	6.89304780136196e-10	POLR1A	88407	distal
chrX:1500818-1502739:P2RY8	0.137	0.053	3.60432047768479	1.97636716194479	-0.629435746888723	2.68037187614777e-14	7.64844114858766e-10	P2RY8	34368	distal
chrY:11304625-11317069	0.215	0.29	4.04614773567506	8.56114105011443	0.922000358656013	2.69593676592955e-14	7.69285556157997e-10	---	---	intergenic
chr15:89820691-89822195:ANPEP	0.018	0.056	0.513498519544816	3.93191924873497	1.70426191444139	2.79633824414848e-14	7.97935117967767e-10	ANPEP	-5830	distal
chr10:24887222-24888349:PRTFDC1	0.115	0.04	2.93062244323902	1.39593856645067	-0.714166875157446	2.85622476201263e-14	8.15023735840303e-10	PRTFDC1	64235	distal
chr1:143212916-143218661	0.132	0.198	3.90117786131676	10.3706049299464	1.21410860189579	3.01167886060357e-14	8.59382562873229e-10	---	---	intergenic
chr11:134228521-134229294:VPS26B	0.077	0.019	3.17434901739631	1.24304758173844	-0.89609100467953	3.14742705452001e-14	8.98118310007286e-10	VPS26B	3845	distal
chr11:114065140-114067038:ZBTB16	0.055	0.009	1.59483923581516	0.366025573532641	-0.925660665917166	3.32075484724258e-14	9.47577395660671e-10	ZBTB16	4634	distal
chr8:17026549-17028551:MICU3	0.104	0.031	2.28605699685763	1.1271094491533	-0.62746323591298	3.48255704415836e-14	9.93747652550588e-10	MICU3	0	promoter
chr4:4943630-4944555:CYTL1	0.076	0.02	2.42812600760804	0.772623906032927	-0.951533664493321	3.63436045080195e-14	1.03706475463634e-09	CYTL1	74917	distal
chr4:40300798-40302409:CHRNA9	0.118	0.042	2.30482395369304	1.15994851535956	-0.613576497494164	4.25333103227968e-14	1.21368801006101e-09	CHRNA9	-32920	distal
chr20:57679959-57681831:PMEPA1	0.107	0.035	3.43724431671069	1.95267907820132	-0.587639429938774	4.6298494324744e-14	1.32112753555657e-09	PMEPA1	9999	distal
chr9:136757330-136758796:LCN8	0.084	0.024	3.79954124397192	1.30213271198175	-1.05992551136371	4.73437510374286e-14	1.35095393585302e-09	LCN8	0	promoter
chr2:227817863-227819404:CCL20	0.048	0.093	0.691312340433331	2.8522000666122	1.18753952069003	4.94724618643069e-14	1.411696699298e-09	CCL20	4010	distal
chr16:10868291-10869255:CIITA	0.103	0.034	4.47589612470879	2.07911022816711	-0.830581564652825	5.1542973895226e-14	1.47077876010027e-09	CIITA	-7943	distal
chr5:37248709-37250016:C5orf42	0.102	0.032	1.97255088024394	0.916314813251689	-0.633366917072913	5.17261789615083e-14	1.47600651666664e-09	C5orf42	0	promoter
chr1:62800352-62801385:ATG4C	0.097	0.03	4.47819871089799	2.24180218175364	-0.756905539178817	5.21927741887761e-14	1.48932081147673e-09	ATG4C	16218	distal
chr2:108612044-108613103:LIMS1	0.101	0.032	3.65390115582034	1.88670864328982	-0.689015066568922	5.41232824774307e-14	1.54440786549348e-09	LIMS1	4884	distal
chr9:73219398-73220841:ANXA1	0.03	0.071	0.732128630459352	4.03441091525365	1.53927690524377	5.75953793262459e-14	1.64348414907443e-09	ANXA1	61745	distal
chr5:172849670-172850632:ERGIC1	0.084	0.024	4.97313409819852	1.86476346931622	-1.06007208393598	6.32102645835146e-14	1.80370489989059e-09	ERGIC1	15260	distal
chr1:1143872-1144906:C1orf159	0.079	0.02	3.43051671835233	1.41396663903677	-0.876069227724716	6.58135911878245e-14	1.87799082454457e-09	C1orf159	-27775	distal
chr14:105351946-105353381:BRF1	0.146	0.059	3.75458885783111	2.16615040018456	-0.586590803952882	6.80580133815148e-14	1.94203541184152e-09	BRF1	-36358	distal
chr14:105351946-105353381:PACS2	0.146	0.059	3.75458885783111	2.16615040018456	-0.586590803952882	6.80580133815148e-14	1.94203541184152e-09	PACS2	0	distal
chr15:52465981-52466816:MYO5A	0.132	0.051	3.84741651485397	2.03264296991616	-0.676640390690957	7.04025182287414e-14	2.00893585765714e-09	MYO5A	62025	distal
chr14:102900985-102902151:AMN	0.113	0.04	5.12526830186756	2.62643066304472	-0.756222774101694	7.2899395683086e-14	2.08018425581686e-09	AMN	-20505	distal
chr14:102900985-102902151:TRAF3	0.113	0.04	5.12526830186756	2.62643066304472	-0.756222774101694	7.2899395683086e-14	2.08018425581686e-09	TRAF3	0	distal
chr6:33009005-33009945:HLA-DOA	0.108	0.036	3.07545805680816	1.63658724374552	-0.628290482864047	7.36055491707974e-14	2.10033434558871e-09	HLA-DOA	0	promoter
chr2:201211896-201212670:CASP10	0.07	0.016	2.452224001568	1.02780559326332	-0.767606731423541	7.55382600207445e-14	2.15548424969194e-09	CASP10	0	distal
chr2:201211896-201212670:CASP8	0.07	0.016	2.452224001568	1.02780559326332	-0.767606731423541	7.55382600207445e-14	2.15548424969194e-09	CASP8	-20773	distal
chr19:1667833-1669550:TCF3	0.106	0.036	3.2936818565184	1.50581564787199	-0.776935017708384	8.18967109315417e-14	2.33692264643154e-09	TCF3	-15230	distal
chr3:183115911-183116654:MCCC1	0.081	0.023	3.3485909554217	1.30457705273381	-0.916046005453951	8.41781468930228e-14	2.4020234215924e-09	MCCC1	0	promoter
chr7:24963057-24963762:OSBPL3	0.072	0.017	4.79421625111959	1.67630927389333	-1.11436868649032	9.34628897068287e-14	2.66696355778436e-09	OSBPL3	16426	distal
chr16:10297269-10297961:ATF7IP2	0.083	0.024	5.08611239532462	2.08507380634221	-0.980215972706481	1.05412409347037e-13	3.00794310071769e-09	ATF7IP2	-88094	distal
chr5:140261316-140262337:PFDN1	0.019	0.057	0.592509033606494	3.52033668443828	1.50512867540257	1.15410798291257e-13	3.29324712924101e-09	PFDN1	40746	distal
chr17:27216725-27218112:WSB1	0.107	0.038	5.24434628649871	2.54005853832924	-0.818777328759051	1.18905183832767e-13	3.39295942066801e-09	WSB1	-75968	distal
chr20:53839159-53840096	0.079	0.02	2.40083653756209	0.926509931412087	-0.819900040754078	1.23851289607782e-13	3.53409654895805e-09	---	---	intergenic
chr19:47388635-47390379:MEIS3	0.052	0.098	0.803560092437229	2.94738682171873	1.13005040938535	1.32083832337348e-13	3.76901215574624e-09	MEIS3	27413	distal
chr12:116857837-116858637:HRK	0.077	0.021	4.82506341945028	1.92604677304465	-0.993320925731773	1.33024804192808e-13	3.79586278764178e-09	HRK	22804	distal
chr6:36682354-36683361:CDKN1A	0.101	0.034	3.73234793287307	1.80015856394962	-0.757047623113017	1.3500415195104e-13	3.85234347592293e-09	CDKN1A	3634	distal
chr16:68289380-68290271:SLC7A6	0.077	0.021	3.51352777969739	1.17347653770953	-1.05425096480181	1.3572632150347e-13	3.8729505841015e-09	SLC7A6	0	distal
chr16:68289380-68290271:SLC7A6OS	0.077	0.021	3.51352777969739	1.17347653770953	-1.05425096480181	1.3572632150347e-13	3.8729505841015e-09	SLC7A6OS	20674	distal
chr3:133448261-133449181:BFSP2	0.102	0.035	5.46590576445443	2.47573225102347	-0.895535531355129	1.36998670237327e-13	3.90925705522211e-09	BFSP2	48267	distal
chr1:109820991-109822964:EPS8L3	0.046	0.092	0.712262223641953	2.89215195012891	1.18466437467088	1.38245207672239e-13	3.94482700092733e-09	EPS8L3	-56965	distal
chr10:7471615-7472474:SFMBT2	0.1	0.033	4.71501614732807	2.30913043509229	-0.788305415578368	1.42606928432368e-13	4.06928870281761e-09	SFMBT2	-60130	distal
chr9:136765783-136767223:LCN15	0.099	0.032	4.70832366730258	2.38736141655515	-0.752905215038102	1.48269128117599e-13	4.23085957083569e-09	LCN15	-1271	distal
chr8:38957239-38958054:HTRA4	0.124	0.048	4.53776077539552	2.56199472104627	-0.636617354024841	1.49365098777799e-13	4.26213309362449e-09	HTRA4	-16110	distal
chr8:38957239-38958054:PLEKHA2	0.124	0.048	4.53776077539552	2.56199472104627	-0.636617354024841	1.49365098777799e-13	4.26213309362449e-09	PLEKHA2	0	distal
chr1:42951581-42954115:SLC2A1	0.106	0.035	3.4808800515894	1.71684285850397	-0.721850984729028	1.6018446288421e-13	4.57086364840094e-09	SLC2A1	4744	distal
chr1:38558878-38560323	0.094	0.031	1.82942212452656	0.650119736780146	-0.777936716215387	1.70395824990664e-13	4.8622448661086e-09	---	---	intergenic
chr12:122004054-122005094:BCL7A	0.082	0.023	4.69720709463666	1.89726320521528	-0.975564095564081	1.77734625876049e-13	5.07165754937304e-09	BCL7A	-14328	distal
chr12:6635196-6636705:LPAR5	0.11	0.037	3.14129510117647	1.7461628845633	-0.592664810870791	1.8153725770391e-13	5.18016564858108e-09	LPAR5	0	promoter
chr19:12364832-12366210:ZNF442	0.088	0.026	1.51768020361173	0.618577710185778	-0.637368410176316	1.82128413341633e-13	5.1970342747035e-09	ZNF442	0	promoter
chr7:64304697-64305782:ZNF736	0.096	0.03	4.83188695545355	2.58201234916396	-0.703192443826176	1.95055489509085e-13	5.56590839314173e-09	ZNF736	-7026	distal
chr3:71421563-71423426:FOXP1	0.11	0.039	2.59837860675982	1.20793545338226	-0.70464899198424	2.0381218128209e-13	5.81578059288443e-09	FOXP1	-116804	distal
chr12:6443170-6445535:CD27	0.087	0.025	3.22656027688961	1.59005705786167	-0.706500144766458	2.04770999763472e-13	5.84314047825067e-09	CD27	0	promoter
chr8:11545449-11546269:BLK	0.093	0.029	4.62748728668889	2.24644223886994	-0.793631351453185	2.21697275380865e-13	6.32613175299297e-09	BLK	51060	distal
chr9:33202220-33203194:SPINK4	0.104	0.035	3.29546979658685	1.65181742808674	-0.695834475477969	2.25406501013437e-13	6.43197450641842e-09	SPINK4	-15171	distal
chr16:87700673-87702978:KLHDC4	0.093	0.028	3.92048648183521	2.0486231232404	-0.690643147336214	2.3871376459162e-13	6.81169727262188e-09	KLHDC4	0	promoter
chr16:88769551-88771519:PIEZO1	0.09	0.027	2.95709491415377	1.34230041190679	-0.756515549283147	2.56924829059096e-13	7.33134999720132e-09	PIEZO1	13701	distal
chr11:76637362-76638007:LRRC32	0.071	0.019	3.79662838321423	1.25039502186407	-1.09184240531235	2.91894137572406e-13	8.3291992156286e-09	LRRC32	31993	distal
chr10:70493193-70495372:PALD1	0.074	0.019	4.12134675363797	1.92253680933416	-0.809302048076113	3.03829865545977e-13	8.66978521335445e-09	PALD1	14373	distal
chr18:63137775-63139124:BCL2	0.111	0.038	3.63082126153526	2.03524623614775	-0.609454512870194	3.06543194628385e-13	8.74721005872098e-09	BCL2	179688	distal
chr16:87806294-87807627:KLHDC4	0.079	0.023	4.18020191212894	1.64498582234538	-0.96974834265382	3.14454624396219e-13	8.97296270714611e-09	KLHDC4	-40303	distal
chr16:29381438-29384002:NPIPB11	0.098	0.031	2.3119071843789	1.08553095050307	-0.667247519299941	3.14636613129267e-13	8.97815575564363e-09	NPIPB11	13694	distal
chr5:134901952-134902713:PCBD2	0.09	0.028	4.97922141337272	2.34268407980746	-0.838950624617929	3.15618897566379e-13	9.00618524205662e-09	PCBD2	-2193	distal
chr7:102306730-102307778:SH2B2	0.113	0.04	4.7124772228846	2.68245175792313	-0.633449882473658	3.29351169615121e-13	9.39803562496749e-09	SH2B2	21576	distal
chr9:98087474-98088310:NANS	0.058	0.012	2.23709377136058	0.595490708393946	-1.02069895093171	3.37499856663251e-13	9.63055840988586e-09	NANS	30736	distal
chr9:98087474-98088310:TRIM14	0.058	0.012	2.23709377136058	0.595490708393946	-1.02069895093171	3.37499856663251e-13	9.63055840988586e-09	TRIM14	0	distal
chr21:45109304-45110377:ADARB1	0.07	0.018	4.13627834000225	1.33042879604571	-1.14012795222389	3.38215260801891e-13	9.65097246698196e-09	ADARB1	-24349	distal
chr16:85758785-85760219:C16orf74	0.086	0.025	3.32887516715276	1.55636536696082	-0.759898150464972	3.42272569207879e-13	9.76674776234683e-09	C16orf74	-7657	distal
chr16:73047533-73048854:ZFHX3	0.093	0.029	2.90446724178031	1.38676974336084	-0.710066315055977	3.42971783808384e-13	9.78669985097223e-09	ZFHX3	0	promoter
chr9:129988885-129989596:FNBP1	0.077	0.021	4.8657507062401	2.1528223436503	-0.895671879196612	3.44090589522773e-13	9.81862497203232e-09	FNBP1	53566	distal
chrX:51892888-51895361:MAGED1	0.089	0.026	2.22250926266396	0.944117765649322	-0.729068892049401	3.66596868570383e-13	1.04608416446559e-08	MAGED1	0	promoter
chr15:81023079-81025356:MESDC1	0.032	0.074	0.76050623867522	3.61327229316171	1.38980010869092	3.93082591018779e-13	1.12166117347209e-08	MESDC1	22136	distal
chr8:141416398-141419110:PTP4A3	0.078	0.022	2.55347000179012	0.952593623428782	-0.863836795479235	3.95248471123403e-13	1.12784151235063e-08	PTP4A3	-2278	distal
chr6:32636948-32637741:HLA-DQA1	0.114	0.042	4.36068960952819	2.32934271896153	-0.687181216115473	4.1154147907326e-13	1.17433361053555e-08	HLA-DQA1	0	promoter
chr11:45082912-45083862:PRDM11	0.06	0.013	3.6339602858824	1.02700542396919	-1.19289573077333	4.49791185560855e-13	1.2834791479979e-08	PRDM11	-11944	distal
chr3:12954795-12955711:IQSEC1	0.084	0.024	3.73499357192143	1.68418374932801	-0.8188790306328	4.92268346984066e-13	1.40468772811903e-08	IQSEC1	11957	distal
chr19:12867167-12868156:DNASE2	0.075	0.019	1.95975110705927	0.792734901685442	-0.723313693740354	5.06020546568802e-13	1.44392962963408e-08	DNASE2	13312	distal
chr19:12867167-12868156:MAST1	0.075	0.019	1.95975110705927	0.792734901685442	-0.723313693740354	5.06020546568802e-13	1.44392962963408e-08	MAST1	0	distal
chr1:212794355-212795106:TATDN3	0.106	0.038	4.59191702844607	2.33659940491101	-0.7449644688324	5.13525440183121e-13	1.46534484356254e-08	TATDN3	2450	distal
chr3:31980417-31981965:OSBPL10	0.105	0.038	4.21301753095922	2.17561682651746	-0.715081865826674	5.43722857487429e-13	1.55151317384038e-08	OSBPL10	0	promoter
chr3:31980417-31981965:ZNF860	0.105	0.038	4.21301753095922	2.17561682651746	-0.715081865826674	5.43722857487429e-13	1.55151317384038e-08	ZNF860	0	promoter
chr11:14380837-14381674:RRAS2	0.058	0.012	2.54903268089905	0.692686054264097	-1.06811144074499	5.97266461613029e-13	1.70429984821278e-08	RRAS2	-16332	distal
chr10:132417530-132419233:PWWP2B	0.085	0.026	3.93214595368477	1.71020933242717	-0.863811205635424	6.0274388042401e-13	1.71992966278991e-08	PWWP2B	20363	distal
chr1:117653920-117655126:FAM46C	0.085	0.027	3.54255499306952	1.35067545909611	-0.950428609935899	6.06537129831719e-13	1.73075369997481e-08	FAM46C	47987	distal
chr13:23695587-23696524:TNFRSF19	0.08	0.022	3.55596234555324	1.67728986743223	-0.766982476855366	6.19907220307844e-13	1.76890525314843e-08	TNFRSF19	116208	distal
chr14:81400081-81402527:STON2	0.027	0.07	1.1402268906311	4.21261127596377	1.28424252842178	6.28327373980251e-13	1.79293216165265e-08	STON2	-1499	distal
chr11:59284035-59285005:MPEG1	0.09	0.029	3.33856236179617	1.55127971354224	-0.765995986639054	6.39055235548633e-13	1.82354411463802e-08	MPEG1	-71085	distal
chr8:6690060-6690924:AGPAT5	0.091	0.031	5.14967561977313	2.44697513285284	-0.835179422991498	6.65150209472634e-13	1.89800612273016e-08	AGPAT5	-17433	distal
chr19:56476491-56478417:ZNF667	0.073	0.02	1.50884473684905	0.49771829491151	-0.744256896911618	6.65671589231191e-13	1.8994938798712e-08	ZNF667	0	promoter
chr17:1722839-1723545:WDR81	0.066	0.015	2.71640217574303	1.04108251180743	-0.864572128226363	6.99016509253067e-13	1.99464360915363e-08	WDR81	-995	promoter
chr17:78154780-78155760:C17orf99	0.103	0.035	4.30097518545179	2.29769603830561	-0.684799361192769	7.06694585698679e-13	2.01655300029118e-08	C17orf99	8428	distal
chr22:30212477-30213953:LIF	0.021	0.056	0.714044080041719	4.65950377836353	1.72327135234209	7.34095993627079e-13	2.09474291781487e-08	LIF	32786	distal
chr21:10643151-10671407:IGHV1OR21-1	0.136	0.203	4.28172724482871	9.91558780325144	1.04730811547786	7.88694935332712e-13	2.25054099797189e-08	IGHV1OR21-1	0	promoter
chr1:13702522-13703470:PRDM2	0.137	0.058	4.00126326551603	2.29434205156667	-0.602302192346687	7.93785641302203e-13	2.26506732745584e-08	PRDM2	-1385	distal
chr20:23151897-23152963:CD93	0.015	0.049	0.51222592458822	3.67460915440916	1.62817205341582	8.12669425075314e-13	2.31895220445241e-08	CD93	-65558	distal
chr22:11024945-11043761	0.152	0.217	4.41929638073769	9.54204461150727	0.959977247115263	8.31154833442402e-13	2.3717003172279e-08	---	---	intergenic
chr4:113564481-113565607:CAMK2D	0.097	0.032	3.70458121881536	2.00245112669196	-0.64792554406841	8.37687414666334e-13	2.39034103775038e-08	CAMK2D	195461	distal
chr7:32727851-32729284:KBTBD2	0.083	0.024	1.91895722299329	0.744041150468088	-0.743018987698521	8.51473161092283e-13	2.42967866517683e-08	KBTBD2	150388	distal
chr14:102916532-102918456:AMN	0.115	0.044	5.04947244335995	2.89505028822072	-0.635167379939284	8.87760602968284e-13	2.53322488057e-08	AMN	-4200	distal
chr5:56415089-56415949:C5orf67	0.107	0.04	4.19270914581861	2.14486420278037	-0.723489697442764	9.15937845559128e-13	2.61362864230297e-08	C5orf67	119281	distal
chr12:46386856-46388874:SLC38A2	0.112	0.041	5.21735027217057	3.13134510873066	-0.58968827986067	9.6271040881733e-13	2.74709415156025e-08	SLC38A2	-13990	distal
chr8:127196535-127197471:POU5F1B	0.067	0.017	2.64299931545201	0.808842427470528	-1.01005998712142	9.87390329600945e-13	2.8175183055163e-08	POU5F1B	-124712	distal
chr1:206679513-206680291:MAPKAPK2	0.097	0.034	4.50154579221519	2.3350740849666	-0.722118225991254	1.00231140537341e-12	2.86009559523302e-08	MAPKAPK2	-4653	distal
chr2:98086748-98088780:VWA3B	0.11	0.04	3.73202087020843	2.07987594046331	-0.619584197250746	1.06567235885066e-12	3.04089607598036e-08	VWA3B	0	promoter
chr10:124539579-124540732:LHPP	0.067	0.016	2.08562280916464	0.698676277604882	-0.861150776114605	1.08474766994229e-12	3.09532747618034e-08	LHPP	77737	distal
chr8:78804326-78805788:IL7	0.086	0.027	3.86431726086544	1.77788637987279	-0.808249735491186	1.08574536083469e-12	3.09817438714178e-08	IL7	0	promoter
chr17:28741296-28742133:NEK8	0.076	0.02	4.07713021209301	2.07264802421588	-0.724530747216231	1.10611514489982e-12	3.15629956597162e-08	NEK8	0	distal
chr17:28741296-28742133:TRAF4	0.076	0.02	4.07713021209301	2.07264802421588	-0.724530747216231	1.10611514489982e-12	3.15629956597162e-08	TRAF4	-1851	distal
chr22:46432077-46433858:CELSR1	0.088	0.029	4.52056157415432	1.84873337878998	-0.954494429350469	1.11748210623971e-12	3.18873519015502e-08	CELSR1	0	distal
chr22:46432077-46433858:TRMU	0.088	0.029	4.52056157415432	1.84873337878998	-0.954494429350469	1.11748210623971e-12	3.18873519015502e-08	TRMU	95933	distal
chr20:33778423-33779383:CHMP4B	0.093	0.03	6.11480530755265	3.30257378423971	-0.725624345739416	1.13041649035822e-12	3.22564345523718e-08	CHMP4B	-31921	distal
chr20:33778423-33779383:ZNF341	0.093	0.03	6.11480530755265	3.30257378423971	-0.725624345739416	1.13041649035822e-12	3.22564345523718e-08	ZNF341	0	distal
chr17:20908075-20909010:CCDC144NL	0.073	0.019	1.85744815659015	0.873246599905318	-0.609186490627891	1.13803986021525e-12	3.24739674112423e-08	CCDC144NL	-11936	distal
chr5:1484774-1485679:LPCAT1	0.081	0.024	5.28562798304263	2.25589761687371	-0.949001554143249	1.1985372855321e-12	3.42002614426585e-08	LPCAT1	38298	distal
chr10:80407760-80409273:FAM213A	0.09	0.028	1.70383776909852	0.796864569169145	-0.589526916077164	1.20782659143012e-12	3.44653317864586e-08	FAM213A	0	promoter
chr6:90350554-90352196:BACH2	0.107	0.038	2.65980505620979	1.41948866751244	-0.597064621835891	1.31108314936209e-12	3.74117576670473e-08	BACH2	-53647	distal
chr1:243507323-243508950:AKT3	0.067	0.016	1.89280238439158	0.612840260797999	-0.842864214088106	1.33423109524603e-12	3.80722843028454e-08	AKT3	0	distal
chr17:76527294-76528905:CYGB	0.097	0.034	3.60949335334446	1.65867931718866	-0.793898413700875	1.45640903523255e-12	4.15586318203609e-08	CYGB	3160	distal
chr16:74774314-74775245:FA2H	0.088	0.027	2.93145882991868	1.30304189657646	-0.771524089970123	1.52852591360948e-12	4.36164869448464e-08	FA2H	0	promoter
chr2:10028582-10030000:KLF11	0.113	0.042	2.47386476857349	1.30029679317538	-0.59472157830427	1.53420184804181e-12	4.3778449733873e-08	KLF11	-13555	distal
chr12:54052668-54054602:HOXC4	0.106	0.039	2.52950165059633	1.11670548431864	-0.73764394739513	1.59243229358006e-12	4.54400554973069e-08	HOXC4	0	promoter
chr10:45249998-45251057:OR13A1	0.07	0.019	4.69306256641426	1.7180961140465	-1.06660848309307	1.59430923411106e-12	4.54936139953591e-08	OR13A1	56781	distal
chr6:31592198-31593636:NCR3	0.089	0.029	2.66382661218474	1.11458883788752	-0.792974058607104	1.6204896887341e-12	4.62406732680275e-08	NCR3	0	promoter
chr10:96650845-96652894:PIK3AP1	0.092	0.031	2.23034409877355	1.03898400916823	-0.663837389113461	1.63156472502415e-12	4.6556699428564e-08	PIK3AP1	16717	distal
chr14:100158805-100160279:DEGS2	0.091	0.028	2.44785567062743	1.22457112376284	-0.63217215863265	1.67480131121648e-12	4.77904554155623e-08	DEGS2	0	promoter
chr12:124423633-124424606:NCOR2	0.044	0.006	1.49955918929175	0.227641258062905	-1.02578465305489	1.70381124130407e-12	4.86182537706117e-08	NCOR2	-1080	distal
chr12:121513782-121514774:KDM2B	0.082	0.025	4.20844998295103	1.88547242175573	-0.852046552879115	1.7389417628646e-12	4.96207032033414e-08	KDM2B	-4077	distal
chr12:121095555-121096752:P2RX7	0.092	0.029	1.67515442103051	0.779342582757502	-0.58827786803822	1.79780573352616e-12	5.1300386606169e-08	P2RX7	-36076	distal
chr7:100951305-100961754:MUC3A	0.077	0.131	1.99782038364106	5.93311418319337	1.2095895749651	1.8237432075568e-12	5.20405124276334e-08	MUC3A	1681	distal
chr4:49510087-49515379	0.14	0.064	5.71023673565701	2.44074476372638	-0.963642789123044	2.01181252399717e-12	5.74070703722593e-08	---	---	intergenic
chr21:10344244-10356794:TPTE	0.093	0.144	3.49601033644987	11.8258165333353	1.51233341796	2.0489496572615e-12	5.84667784699568e-08	TPTE	-164759	distal
chr16:12033874-12035479:SNX29	0.06	0.013	3.50823270083175	1.10234234588471	-1.10056436762079	2.13615822386066e-12	6.09552749178639e-08	SNX29	57137	distal
chr2:118055431-118056640:INSIG2	0.105	0.038	5.34335403750018	2.83335683846821	-0.726637563030327	2.29589093550023e-12	6.5513247844499e-08	INSIG2	-31834	distal
chr12:49698504-49699680:FMNL3	0.085	0.027	3.13423767184531	1.49412536905325	-0.729087344651894	2.34109341597381e-12	6.68031006248127e-08	FMNL3	7540	distal
chr11:110711629-110713375:ARHGAP20	0.1	0.035	2.90202804377414	1.41184747945492	-0.694085469702638	2.51559903361241e-12	7.17826184241301e-08	ARHGAP20	0	promoter
chrX:57121110-57121925:SPIN2B	0.074	0.02	1.76512912213575	0.723420762567887	-0.682071881311924	2.55615068462804e-12	7.29397597858611e-08	SPIN2B	0	promoter
chr14:104926120-104927898:PLD4	0.087	0.028	4.65101912561034	2.28803148551002	-0.781286957895625	3.1607991684363e-12	9.01934042713299e-08	PLD4	1298	distal
chr2:10745402-10746065:ATP6V1C2	0.103	0.037	5.52589610490056	3.29672189319636	-0.602939618080599	3.26023555033574e-12	9.30308214288303e-08	ATP6V1C2	22631	distal
chr3:75667717-75670232:FRG2C	0.158	0.22	4.07178069350119	9.07029182721061	0.989541222805535	3.38789813437346e-12	9.66736732643467e-08	FRG2C	3388	distal
chr1:111475610-111477596:C1orf162	0.088	0.028	2.16576655007569	1.02434655951737	-0.645098577766473	3.46178946106134e-12	9.87821622713854e-08	C1orf162	1742	distal
chr11:118886390-118888152:CXCR5	0.095	0.034	4.02273313291371	1.96544243419338	-0.760225257840899	3.57692009431849e-12	1.02067414891378e-07	CXCR5	2625	distal
chr5:175895485-175896187:CPLX2	0.072	0.02	3.75042927296757	1.56322092114653	-0.890100060339639	3.67683199291471e-12	1.04918400917821e-07	CPLX2	17280	distal
chr10:84177149-84178246:C10orf99	0.056	0.01	1.6653894341015	0.611358600265038	-0.726068742577427	3.74481315870384e-12	1.06858243483614e-07	C10orf99	3412	distal
chr1:116537205-116539027:CD58	0.013	0.044	0.416243886040954	3.51851283191422	1.67377829184109	3.93217162016742e-12	1.12204517181477e-07	CD58	31999	distal
chr8:144767264-144768688:ZNF251	0.021	0.057	0.593094411762601	3.32375507978584	1.44045303553508	4.13175964675049e-12	1.17899761520025e-07	ZNF251	-11660	distal
chr1:226547643-226550819:C1orf95	0.083	0.027	1.97558238054515	0.80218012930695	-0.723428843266369	4.35440916376845e-12	1.24253065488133e-07	C1orf95	0	promoter
chr15:41511440-41514362:LTK	0.1	0.036	2.24952629124985	1.08862997132483	-0.637672498217458	4.41943577707158e-12	1.26108599898738e-07	LTK	0	promoter
chr8:9087791-9089340:PPP1R3B	0.033	0.072	0.709448120439557	3.23790842518975	1.3098217740932	4.49688898004254e-12	1.28318727045514e-07	PPP1R3B	61356	distal
chr19:16140926-16141635:HSH2D	0.066	0.017	4.20698821026866	1.54847766500272	-1.03081343072208	4.6349231267371e-12	1.32257531421443e-07	HSH2D	-2050	distal
chr7:2237149-2237773:FTSJ2	0.076	0.022	3.7467423310678	1.73148243560056	-0.797253591590823	4.82906954729775e-12	1.37797499532141e-07	FTSJ2	1471	distal
chr13:50800360-50801787:DLEU7	0.077	0.023	3.30519008042682	1.39961088707755	-0.843276453951711	5.58035187667496e-12	1.5923534080092e-07	DLEU7	41909	distal
chr2:134717938-134719643:TMEM163	0.09	0.03	2.91875622160622	1.48647284617218	-0.65629515230786	6.00974311366579e-12	1.71488019748453e-07	TMEM163	0	promoter
chr14:68806434-68807444:ZFP36L1	0.07	0.018	3.65735424277793	1.86177742698	-0.70259914739617	6.14434467352234e-12	1.7532887525896e-07	ZFP36L1	-11699	distal
chr1:154431363-154433867:IL6R	0.044	0.085	0.741316092888696	3.07726591712077	1.22742393931996	6.34724000896943e-12	1.81118493655943e-07	IL6R	26141	distal
chrX:131830488-131831327:STK26	0.037	0.005	2.17679869709891	0.224914594613106	-1.37489251135938	6.70195177620376e-12	1.91240193933974e-07	STK26	-191938	distal
chr6:119146868-119148817:FAM184A	0.027	0.064	0.738244797093452	3.37391204182177	1.3312929372058	6.75235750647803e-12	1.9267852144735e-07	FAM184A	370	distal
chr7:37336069-37336851:ELMO1	0.074	0.023	4.16656542218795	1.55307720387077	-1.01696837392777	6.88849211172799e-12	1.96563122408158e-07	ELMO1	16817	distal
chr17:42132954-42133917:CTD-2132N18.3	0.064	0.016	4.12809491524213	1.71292719153259	-0.918572635198549	6.90576339715987e-12	1.97055958537957e-07	CTD-2132N18.3	0	distal
chr17:42132954-42133917:HSPB9	0.064	0.016	4.12809491524213	1.71292719153259	-0.918572635198549	6.90576339715987e-12	1.97055958537957e-07	HSPB9	11524	distal
chr17:42132954-42133917:RAB5C	0.064	0.016	4.12809491524213	1.71292719153259	-0.918572635198549	6.90576339715987e-12	1.97055958537957e-07	RAB5C	0	distal
chr1:120142740-120143352:SEC22B	0.065	0.016	2.68300241465908	0.941849910946596	-0.923450646515552	7.1186273048922e-12	2.03130030145099e-07	SEC22B	33163	distal
chr6:32815845-32817357:HLA-DOB	0.104	0.039	5.35647964200397	3.15303958383352	-0.614060367911514	7.29501260544997e-12	2.08163184696515e-07	HLA-DOB	0	promoter
chr6:32815845-32817357:XXbac-BPG246D15.9	0.104	0.039	5.35647964200397	3.15303958383352	-0.614060367911514	7.29501260544997e-12	2.08163184696515e-07	XXbac-BPG246D15.9	0	distal
chr2:23891639-23892497:ATAD2B	0.106	0.04	4.30970732326478	2.30209829979186	-0.685249272014068	7.77200758280642e-12	2.21774236375381e-07	ATAD2B	34617	distal
chr4:168449956-168452208:DDX60L	0.016	0.049	0.676658758898357	3.52692623391908	1.43294270309925	8.14275396800875e-12	2.3235348447713e-07	DDX60L	28279	distal
chr17:1763963-1764833:SERPINF1	0.047	0.008	1.62697147364973	0.398120342459333	-0.909911989033738	8.17388434503497e-12	2.33241789785573e-07	SERPINF1	2005	distal
chr11:59273110-59273986:MPEG1	0.074	0.024	4.1521315568787	1.47901783185765	-1.05540078342479	9.36897285535223e-12	2.67343640427476e-07	MPEG1	-60160	distal
chr10:84179018-84179868:C10orf99	0.082	0.025	4.42050443518474	2.19380627557313	-0.763150308956745	1.00857036757328e-11	2.87795554387036e-07	C10orf99	5281	distal
chr10:62528330-62529050:ZNF365	0.064	0.016	3.63507426731762	1.47300798980175	-0.906325554391147	1.02981131038661e-11	2.93856657418819e-07	ZNF365	7883	distal
chr10:3095218-3096575:PFKP	0.025	0.062	0.745744154614066	3.60201309921181	1.39842294800521	1.05485358524399e-11	3.01002470549372e-07	PFKP	26592	distal
chr17:40614899-40615955:SMARCE1	0.083	0.027	3.75732835389652	1.75549814537569	-0.787838448340924	1.12150786126332e-11	3.20022268211487e-07	SMARCE1	29881	distal
chr5:56412852-56413456:C5orf67	0.082	0.025	4.24134168900206	2.33826930566272	-0.650835818129664	1.18651093231098e-11	3.38570894534938e-07	C5orf67	121774	distal
chr21:15221763-15223265:NRIP1	0.018	0.052	0.56587563395367	3.74962206078062	1.60084308471855	1.26426400043131e-11	3.60757732523075e-07	NRIP1	-156764	distal
chr12:4148346-4148960:CCND2	0.09	0.03	4.18044151587722	2.31841029627674	-0.642582784759928	1.305957415492e-11	3.72654948510643e-07	CCND2	-124812	distal
chr14:68741689-68742438:ZFP36L1	0.081	0.027	2.72519168270822	1.12766396995343	-0.808044343982288	1.30668987729313e-11	3.72863956485596e-07	ZFP36L1	48805	distal
chr3:119579245-119580599:ADPRH	0.107	0.041	2.9313924898329	1.57124878398759	-0.612571195680103	1.3586108864402e-11	3.87679616445712e-07	ADPRH	0	promoter
chr19:18023503-18024496:ARRDC2	0.079	0.025	2.2674565455695	0.966003446635986	-0.732902198619416	1.38660552611697e-11	3.95667886877476e-07	ARRDC2	15336	distal
chr11:67646321-67647177:ACY3	0.055	0.012	3.27140109316133	1.22872485296116	-0.938490856513351	1.39583906226348e-11	3.98302676416885e-07	ACY3	406	distal
chrX:131746163-131747642:IGSF1	0.03	0.002	1.62567617428174	0.250180554084362	-1.07055253160702	1.44900047162903e-11	4.13472284579345e-07	IGSF1	-167265	distal
chr14:50085354-50086399:VCPKMT	0.094	0.032	3.52782680614814	1.88839996521143	-0.648548244443493	1.45718068850828e-11	4.15806509465837e-07	VCPKMT	30158	distal
chr15:20641135-20650028:GOLGA6L6	0.074	0.119	1.95407409294213	7.01789914072208	1.44051825788493	1.48191179836862e-11	4.22863531664484e-07	GOLGA6L6	-99336	distal
chr15:45377782-45379046:GATM	0.095	0.035	3.11646484499897	1.6478473045888	-0.63658597782857	1.49637289879523e-11	4.26990006671219e-07	GATM	0	promoter
chr9:120583862-120584543:CDK5RAP2	0.063	0.016	3.62762885242304	1.84912622216074	-0.699753623842159	1.53112415827209e-11	4.3690627856294e-07	CDK5RAP2	-3693	distal
chr2:233421790-233422654:DGKD	0.077	0.024	2.19789875615131	0.908975089968349	-0.744325987273409	1.58492088821071e-11	4.52257175450926e-07	DGKD	33637	distal
chr10:96747811-96748681:PIK3AP1	0.082	0.028	4.09198522222193	1.75185668633991	-0.887822894276812	1.74816784098171e-11	4.98839693424131e-07	PIK3AP1	-27298	distal
chr12:14238139-14240622:ATF7IP	0.113	0.044	3.042452743059	1.63630981495512	-0.616710984908117	1.89874169628494e-11	5.41805943034908e-07	ATF7IP	-125010	distal
chr16:66474672-66475222:BEAN1	0.058	0.014	3.61384999673953	1.30327960202294	-1.0022815457376	1.93439826613249e-11	5.51980545240906e-07	BEAN1	4959	distal
chr16:66474672-66475222:RP11-403P17.5	0.058	0.014	3.61384999673953	1.30327960202294	-1.0022815457376	1.93439826613249e-11	5.51980545240906e-07	RP11-403P17.5	0	distal
chr11:76626769-76627829:LRRC32	0.072	0.02	3.99242072097227	2.00844412851883	-0.730721954102756	2.12555814848757e-11	6.06528017670929e-07	LRRC32	42171	distal
chr14:105363993-105364776:PACS2	0.052	0.011	1.95850423446799	0.551845421355251	-0.930883101540933	2.1705544392502e-11	6.19367709240044e-07	PACS2	0	distal
chr14:105363993-105364776:TEX22	0.052	0.011	1.95850423446799	0.551845421355251	-0.930883101540933	2.1705544392502e-11	6.19367709240044e-07	TEX22	-33807	distal
chr5:157485800-157487846:ADAM19	0.091	0.034	4.78127835207829	2.1704760833425	-0.866689041845529	2.23693101249655e-11	6.38308264415892e-07	ADAM19	0	distal
chr5:157485800-157487846:NIPAL4	0.091	0.034	4.78127835207829	2.1704760833425	-0.866689041845529	2.23693101249655e-11	6.38308264415892e-07	NIPAL4	25782	distal
chr16:46380498-46385175	0.074	0.121	3.76049010493366	12.880517218097	1.54387931132782	2.33725025132251e-11	6.66934359214878e-07	---	---	intergenic
chr2:130157383-130158566:CCDC74B	0.09	0.031	5.67776034352674	3.02355169231007	-0.730894750068127	2.36880044429735e-11	6.75937206780248e-07	CCDC74B	-12250	distal
chr2:130157383-130158566:SMPD4	0.09	0.031	5.67776034352674	3.02355169231007	-0.730894750068127	2.36880044429735e-11	6.75937206780248e-07	SMPD4	0	distal
chr2:205681807-205682913:NRP2	0.072	0.02	3.66008467975047	1.71162899410523	-0.781196368740846	2.4038823209686e-11	6.8594782028839e-07	NRP2	0	promoter
chr11:74010449-74012352:UCP3	0.102	0.04	3.99572199883854	2.01293119503096	-0.729525469186268	2.42203200193448e-11	6.91126831752004e-07	UCP3	-1015	distal
chr17:14737755-14739431	0.022	0.055	0.514616578676045	2.89349432194421	1.36211289697614	2.43222897803523e-11	6.94036538882352e-07	---	---	intergenic
chr8:117439269-117440397:MED30	0.074	0.021	2.70285552439868	1.3470607049859	-0.657783103891885	2.49953190049096e-11	7.13241427805096e-07	MED30	-80316	distal
chr13:98484430-98485595:STK24	0.03	0.064	0.622479097464499	3.43145148670969	1.44957942749717	2.60637639844367e-11	7.437295052959e-07	STK24	36403	distal
chr12:110661214-110662116:HVCN1	0.091	0.031	3.41812615831206	1.92194576286715	-0.596505215923515	2.62163807044393e-11	7.48084423401174e-07	HVCN1	21151	distal
chr11:77589135-77590704:AQP11	0.074	0.022	2.19898206466655	1.04769719126078	-0.643610515203591	2.63065376564168e-11	7.50657052025853e-07	AQP11	0	promoter
chrY:11289965-11298296	0.171	0.231	4.3532292778392	8.97851321195457	0.898415427178086	2.7083341995803e-11	7.72823163850237e-07	---	---	intergenic
chr12:130979704-130980368:ADGRD1	0.052	0.011	2.27882226529083	0.936940187917404	-0.759398295184855	2.71783574923472e-11	7.75534431044129e-07	ADGRD1	25269	distal
chr10:127761-128427:ZMYND11	0.077	0.023	3.47227141276292	1.84844279544396	-0.650834311751207	2.79267790765646e-11	7.9689064094977e-07	ZMYND11	-6038	distal
chr1:42955058-42956123:SLC2A1	0.05	0.009	1.78738824389949	0.513809214872385	-0.880730569364436	2.85455142369322e-11	8.14546248750861e-07	SLC2A1	2736	distal
chr14:102768180-102768789:TRAF3	0.082	0.027	4.30379395129442	2.32988449896984	-0.671552592280607	2.8789123246728e-11	8.21497631845382e-07	TRAF3	-8687	distal
chr9:40905087-40916795	0.084	0.135	3.27574488542369	10.0114124841221	1.36475186027071	3.12842126902791e-11	8.92695009117115e-07	---	---	intergenic
chr2:65030454-65032654:CEP68	0.084	0.029	5.65383133340811	2.69745556264937	-0.847652487505885	3.25708439433138e-11	9.29409031922459e-07	CEP68	-23718	distal
chr20:18412477-18413640:DZANK1	0.069	0.02	4.23336432531694	1.74050536335841	-0.933296738805225	3.4929539128917e-11	9.96714399043646e-07	DZANK1	20125	distal
chr10:92747377-92748173:HHEX	0.052	0.01	2.37481259158069	1.00223523070932	-0.753195911570971	3.5971064053725e-11	1.02643431277304e-06	HHEX	55346	distal
chr14:92675589-92677741:LGMN	0.105	0.042	3.40497260265267	1.89235137879031	-0.606890216645803	3.62881000563066e-11	1.03548093510671e-06	LGMN	70871	distal
chr14:92675589-92677741:RIN3	0.105	0.042	3.40497260265267	1.89235137879031	-0.606890216645803	3.62881000563066e-11	1.03548093510671e-06	RIN3	0	distal
chr2:231412009-231412802:B3GNT7	0.061	0.015	2.48190400125712	0.963280482632503	-0.826610130235384	3.64956836361936e-11	1.04140433255878e-06	B3GNT7	16467	distal
chr15:38610529-38611672:RASGRP1	0.073	0.021	2.91395520841585	1.35641839038619	-0.732031528255224	4.20583915918091e-11	1.20013620407227e-06	RASGRP1	-44955	distal
chr3:197664593-197665443:RUBCN	0.076	0.024	2.85525896078481	1.23610989948215	-0.785836675405934	4.32443955620308e-11	1.23397882736255e-06	RUBCN	71276	distal
chr2:144659333-144661530:ZEB2	0.092	0.133	0.821686104614775	2.32759902095	0.869207208484205	4.42211738111123e-11	1.26185119470009e-06	ZEB2	-138936	distal
chr1:23177344-23178220:LUZP1	0.069	0.021	2.58924871749117	0.959069001811256	-0.87351368564797	5.03665904017374e-11	1.43721065711358e-06	LUZP1	0	promoter
chr10:46519748-46531288:GPRIN2	0.07	0.114	2.21865016679086	7.96753190552506	1.47825519349341	5.25237410221016e-11	1.49876495006567e-06	GPRIN2	19456	distal
chr5:177070835-177072261:FGFR4	0.097	0.036	5.02405060201248	2.8694169775641	-0.638617683293246	5.41636460717843e-11	1.54555964065837e-06	FGFR4	-14625	distal
chr5:177070835-177072261:ZNF346	0.097	0.036	5.02405060201248	2.8694169775641	-0.638617683293246	5.41636460717843e-11	1.54555964065837e-06	ZNF346	0	distal
chr17:10729318-10730550:TMEM220	0.069	0.02	2.60802721253658	0.976121165855258	-0.86853881128753	5.66143273279192e-11	1.61548983030218e-06	TMEM220	0	promoter
chr4:81561984-81562686:RASGEF1B	0.092	0.033	4.59603820957835	2.60237733693723	-0.635456506590648	5.7233270217023e-11	1.63315136564275e-06	RASGEF1B	-90070	distal
chr10:102452567-102454988:C10orf95	0.03	0.065	0.580633800733745	2.63268292420414	1.2005322821548	5.98911919931416e-11	1.70899516352429e-06	C10orf95	-1025	distal
chr9:33297338-33297957:NFX1	0.089	0.032	6.02939650534618	3.29043370958517	-0.712277341287454	6.21081629275539e-11	1.77225642913775e-06	NFX1	6794	distal
chr10:30502133-30503119:MAP3K8	0.071	0.021	2.89024958942284	1.35333620468702	-0.725155275122271	6.36800777162243e-11	1.81711101763246e-06	MAP3K8	63312	distal
chr11:18705664-18707438:IGSF22	0.075	0.023	2.14140539592767	0.9681953419033	-0.674536719501137	6.81965919275057e-11	1.94598975065138e-06	IGSF22	0	distal
chr11:18705664-18707438:TMEM86A	0.075	0.023	2.14140539592767	0.9681953419033	-0.674536719501137	6.81965919275057e-11	1.94598975065138e-06	TMEM86A	6874	distal
chr8:23243115-23244051:CHMP7	0.085	0.029	3.18659727161588	1.66121913979749	-0.653690830264678	7.20025017219143e-11	2.05459138663482e-06	CHMP7	0	promoter
chr5:135391796-135394227:H2AFY	0.038	0.073	0.738756224150569	3.50432977328826	1.37325677547992	7.29068286374373e-11	2.08039635516927e-06	H2AFY	4984	distal
chr19:6587189-6588837:CD70	0.07	0.021	4.90644035128798	2.10681023148746	-0.926854797558649	7.65830898933524e-11	2.18529847010681e-06	CD70	2302	distal
chr17:47713870-47716475:TBX21	0.09	0.033	2.35388671953927	1.20701966659225	-0.603734476011154	7.78831907589715e-11	2.22239684830725e-06	TBX21	-16769	distal
chr8:109644149-109645428:SYBU	0.094	0.035	2.93527270858483	1.50009590353736	-0.654480178183014	8.18866646109523e-11	2.33663597467352e-06	SYBU	0	promoter
chrX:131704055-131705488:IGSF1	0.029	0.002	1.3289081443576	0.136584809772538	-1.03494839930555	8.43417917370561e-11	2.4066930272169e-06	IGSF1	-125157	distal
chr22:10716246-10733272	0.121	0.173	3.88715430073565	10.1109516932308	1.18491583385451	8.61599839841471e-11	2.45857514298764e-06	---	---	intergenic
chr22:38172573-38173350:PLA2G6	0.043	0.007	2.06475168024162	0.696532169631491	-0.853181398426041	8.62515443451011e-11	2.46118781788746e-06	PLA2G6	8404	distal
chr5:135385730-135387801:H2AFY	0.024	0.058	0.589250973363236	2.94258019963862	1.31079313046273	8.66503279446674e-11	2.47256710790108e-06	H2AFY	11410	distal
chr2:100104541-100105499:AFF3	0.05	0.011	2.1999442741622	0.604182841141224	-0.996208195043972	8.86000432506654e-11	2.52820223415774e-06	AFF3	0	promoter
chr8:134719473-134720932:ZFAT	0.073	0.023	3.548747891591	1.63481097849463	-0.787770010815711	9.29049535283841e-11	2.65104284893244e-06	ZFAT	-6436	distal
chr1:226870161-226871261:PSEN2	0.083	0.028	2.24356943451625	1.06142529144953	-0.65394014550704	9.55252009487635e-11	2.72581160907297e-06	PSEN2	0	promoter
chr5:58490412-58491711:GAPT	0.073	0.023	4.54038650368847	2.27474467805716	-0.758604195374643	9.55306766667442e-11	2.72596785868555e-06	GAPT	0	promoter
chr7:50393240-50394645:FIGNL1	0.062	0.016	2.49619710571914	1.01423567331125	-0.795554028120995	9.67032000112173e-11	2.75942581232009e-06	FIGNL1	55079	distal
chr7:50393240-50394645:IKZF1	0.062	0.016	2.49619710571914	1.01423567331125	-0.795554028120995	9.67032000112173e-11	2.75942581232009e-06	IKZF1	0	distal
chr1:194289382-194290241	0.088	0.032	3.48374692647524	1.65771104142393	-0.754520594546686	9.69847125459407e-11	2.76745877249842e-06	---	---	intergenic
chr20:50273260-50276666:CEBPB	0.075	0.116	0.88445231041724	2.67669403093213	0.96426383720412	1.05017308870262e-10	2.99666890861294e-06	CEBPB	82527	distal
chr11:120344166-120344915:ARHGEF12	0.051	0.011	2.12515149677519	0.716769826401908	-0.864229503531649	1.08589870814202e-10	3.09861196368325e-06	ARHGEF12	7089	distal
chr9:63337813-63338726	0.021	0.053	1.03786240553128	6.36329958673818	1.85329575544752	1.088718154724e-10	3.10665725450494e-06	---	---	intergenic
chr5:138662589-138663547:HSPA9	0.074	0.025	2.54449160724897	0.970820272451577	-0.84678249714613	1.09702828058041e-10	3.13037019863621e-06	HSPA9	-87146	distal
chr12:682191-683023:NINJ2	0.078	0.026	3.19349010672434	1.50444668409248	-0.743659553351665	1.12213816673472e-10	3.20202125877752e-06	NINJ2	-18413	distal
chr20:48782834-48784375:PREX1	0.056	0.013	2.564598240201	0.970460396925803	-0.855206728205048	1.14686450767512e-10	3.27257787265095e-06	PREX1	43508	distal
chr17:5234435-5235591:SCIMP	0.097	0.038	3.82983479539458	2.03063204169768	-0.67235514175047	1.18061140534773e-10	3.36887464515975e-06	SCIMP	0	promoter
chr1:111127969-111128729:CEPT1	0.088	0.031	5.66523352761234	3.39239316400833	-0.601648227384766	1.26605633875571e-10	3.61269176263942e-06	CEPT1	-10898	distal
chr1:111127969-111128729:DRAM2	0.088	0.031	5.66523352761234	3.39239316400833	-0.601648227384766	1.26605633875571e-10	3.61269176263942e-06	DRAM2	0	distal
chr3:197734303-197735278:RUBCN	0.101	0.039	5.4794918284021	3.24603904402777	-0.609763032840021	1.31396548551268e-10	3.74940051291043e-06	RUBCN	1441	distal
chr10:48634093-48634839:ARHGAP22	0.063	0.016	3.67537435472981	1.88649359651884	-0.695763860614567	1.3646543185145e-10	3.89404109788113e-06	ARHGAP22	17777	distal
chr1:37922703-37923323:INPP5B	0.072	0.024	4.99782085681034	2.17806147283472	-0.916291401547082	1.44352729628043e-10	4.11910513993622e-06	INPP5B	8426	distal
chr2:74026023-74027049:TET3	0.044	0.008	2.34226567078692	0.78584330904632	-0.904220912142864	1.47397981748198e-10	4.20600140918482e-06	TET3	23311	distal
chr17:61139036-61139737:BCAS3	0.065	0.017	2.22986853387595	1.05101034704469	-0.655140673727504	1.54127966504403e-10	4.39804152420313e-06	BCAS3	0	distal
chr1:159091450-159092720:AIM2	0.011	0.037	0.47747172583057	4.45052826054302	1.88326553942273	1.56662308727397e-10	4.47035897953627e-06	AIM2	-14550	distal
chr2:28715846-28717926:PPP1CB	0.052	0.088	0.838620356268465	3.2965818429387	1.22456575766594	1.65187529192926e-10	4.71362614552013e-06	PPP1CB	-33822	distal
chr17:78592019-78593113:DNAH17	0.047	0.082	0.762071631327348	3.26391772264125	1.274907026296	1.70778060794601e-10	4.87315196477393e-06	DNAH17	-14626	distal
chr1:46580514-46583446:MKNK1	0.025	0.056	0.743396173061166	3.87232929528834	1.48271119294769	1.79090767289729e-10	5.11035504461242e-06	MKNK1	10834	distal
chr19:2393997-2395170:TMPRSS9	0.059	0.016	2.45463834376652	0.994607131856305	-0.792430073143165	1.84637218344422e-10	5.26862302545808e-06	TMPRSS9	4212	distal
chr13:41048682-41050594:WBP4	0.018	0.047	0.678017338968572	4.22124511224944	1.6376362646065	2.02106267712148e-10	5.76710234916614e-06	WBP4	-10680	distal
chr2:64636275-64637731:SERTAD2	0.091	0.034	4.41976150647521	2.49265032796909	-0.633907155659165	2.08298044476485e-10	5.9437846991365e-06	SERTAD2	16182	distal
chr2:88169859-88170824:THNSL2	0.052	0.012	1.75909713777586	0.598240995796862	-0.787711283651321	2.1069915818965e-10	6.01230047894167e-06	THNSL2	0	promoter
chr19:17775310-17777048:FCHO1	0.097	0.038	3.66681451022024	2.08787131318939	-0.595825496641219	2.11900311428964e-10	6.0465753866255e-06	FCHO1	12608	distal
chr15:22246410-22257955:IGHV4OR15-8	0.069	0.11	1.65267461353297	5.8374382622169	1.36600818099789	2.12832852250719e-10	6.07318543897426e-06	IGHV4OR15-8	-61009	distal
chr11:102546422-102547565:MMP7	0.086	0.032	4.52846568094321	2.34721387985213	-0.723918404701587	2.32317412729269e-10	6.62917737222968e-06	MMP7	-15670	distal
chr4:11428456-11429496:HS3ST1	0.078	0.027	3.37630575956761	1.53934062902478	-0.785259606353385	2.37993163196796e-10	6.79113491182059e-06	HS3ST1	269	distal
chr17:76968756-76969874:MGAT5B	0.077	0.026	2.76203498482408	1.43534975723965	-0.62738428268938	2.51998112397339e-10	7.19076613725807e-06	MGAT5B	96110	distal
chr5:76546311-76548538:IQGAP2	0.107	0.147	0.943333857823454	2.55121007371175	0.869776934195675	2.75609822265784e-10	7.86452627835415e-06	IQGAP2	0	promoter
chr1:66380102-66380820:PDE4B	0.09	0.034	4.27028315727469	2.30010259524615	-0.675369599436508	2.7959324667425e-10	7.97819329384973e-06	PDE4B	25721	distal
chr9:98103782-98105110:TRIM14	0.065	0.019	3.63258851063536	1.67522474152089	-0.792158445572601	2.92421559365202e-10	8.34424919648604e-06	TRIM14	14088	distal
chr15:45391958-45392673:SPATA5L1	0.069	0.021	4.09920756135831	2.05899669090694	-0.737214517279302	3.01657911316825e-10	8.60780849942561e-06	SPATA5L1	-9658	distal
chr20:1943318-1945885:PDYN	0.039	0.074	0.792680032071256	3.33100682477197	1.27258443519073	3.14191900271545e-10	8.96546587424854e-06	PDYN	47863	distal
chr1:151311115-151312414:PI4KB	0.031	0.063	0.812679372709541	4.01176168494517	1.46719405117478	3.24035990829123e-10	9.24636699830903e-06	PI4KB	14997	distal
chr16:11370439-11371137:RMI2	0.078	0.026	3.75754636833595	2.10224545434634	-0.616904878363701	3.77640520478673e-10	1.07759722518589e-05	RMI2	24990	distal
chr7:106344549-106347929:NAMPT	0.087	0.124	0.94269248937158	2.79177535686301	0.964815941091039	3.93753965065437e-10	1.12357693931422e-05	NAMPT	-59358	distal
chr9:76595493-76597024:PRUNE2	0.018	0.048	0.556162817688687	3.26804131865903	1.45558112883561	4.1376987287086e-10	1.180692332237e-05	PRUNE2	95176	distal
chr15:21258028-21263542:POTEB3	0.042	0.08	2.6245740097757	10.4993945284976	1.66567454908781	4.15925187040341e-10	1.18684252121961e-05	POTEB3	176517	distal
chr17:74473875-74474980:CD300A	0.057	0.016	2.3795542971777	0.794205011158539	-0.91348824708841	4.39534928656628e-10	1.25421291892169e-05	CD300A	7014	distal
chr9:37528746-37529645:FBXO10	0.066	0.022	3.83870494725251	1.4193874151733	-0.999979163998151	4.42792191864182e-10	1.26350751948444e-05	FBXO10	0	distal
chr9:37528746-37529645:POLR1E	0.066	0.022	3.83870494725251	1.4193874151733	-0.999979163998151	4.42792191864182e-10	1.26350751948444e-05	POLR1E	42594	distal
chr10:124617592-124620291:FAM53B	0.096	0.038	3.08850063503871	1.71014526307809	-0.593201682713322	4.68599023445225e-10	1.33714731340095e-05	FAM53B	122679	distal
chr10:124617592-124620291:RP11-12J10.3	0.096	0.038	3.08850063503871	1.71014526307809	-0.593201682713322	4.68599023445225e-10	1.33714731340095e-05	RP11-12J10.3	0	distal
chr8:48949262-48950114:SNAI2	0.068	0.021	2.64230478000761	1.30646220976431	-0.659169994139023	4.72159459101519e-10	1.34730701654619e-05	SNAI2	-27580	distal
chr4:189631155-189631995	0.013	0.042	0.720696674471483	4.20754212105502	1.5976098029391	4.85556162034942e-10	1.38553450836671e-05	---	---	intergenic
chr13:21016815-21018573:LATS2	0.023	0.054	0.786767624274189	3.83973031663025	1.4375746399558	4.88619114478211e-10	1.39427464316358e-05	LATS2	42974	distal
chr19:6551649-6552536:TNFSF9	0.055	0.014	1.41583895965348	0.584591708828617	-0.608413128862233	5.04712123494105e-10	1.44019604439043e-05	TNFSF9	20651	distal
chr19:14613395-14614616:CLEC17A	0.094	0.037	3.62664742646618	2.02072719160186	-0.615071265514662	5.23347667674362e-10	1.49337256970879e-05	CLEC17A	30273	distal
chr15:94287547-94288378:MCTP2	0.073	0.025	2.81040978835802	1.23882301307043	-0.767205677362287	5.25316526912385e-10	1.49899070954449e-05	MCTP2	-9888	distal
chr5:67998505-67999473	0.02	0.048	0.543164692987144	3.70808233914533	1.60924751116401	5.28721258206628e-10	1.50870611029261e-05	---	---	intergenic
chr11:111776568-111777722:PPP2R1B	0.067	0.021	3.69175263300841	1.71694030505505	-0.788144083119714	5.40436547840913e-10	1.54213568926404e-05	PPP2R1B	-10142	distal
chr10:114498585-114500143:ABLIM1	0.079	0.027	3.79220077215333	2.10264086951264	-0.627191637305826	5.54239529248488e-10	1.58152249671056e-05	ABLIM1	26687	distal
chrX:71621840-71623268:CXCR3	0.081	0.029	2.55232655036013	1.2196220494167	-0.678450168934525	6.2605608494031e-10	1.78645103837717e-05	CXCR3	-3324	distal
chr21:8988911-9009847	0.106	0.151	2.68370449722939	7.42702394011953	1.19386588906426	6.56974813785884e-10	1.87467763113802e-05	---	---	intergenic
chr6:46170445-46171498:ENPP5	0.079	0.028	1.73516701774699	0.786770953830069	-0.614274223969616	6.7750428181578e-10	1.93325846816133e-05	ENPP5	0	promoter
chr10:102650938-102653041:TRIM8	0.091	0.035	3.70501324996992	2.09954697551207	-0.602141416722461	7.15942830940012e-10	2.04294286808732e-05	TRIM8	6444	distal
chr2:20595335-20596384:HS1BP3	0.061	0.017	3.28714360526534	1.45160280614071	-0.806291482285737	7.3831373897649e-10	2.10677825416941e-05	HS1BP3	54679	distal
chr1:111615741-111617026:RAP1A	0.087	0.034	3.41184822847928	1.72943351489514	-0.692781606264379	7.6300919065369e-10	2.1772467255303e-05	RAP1A	-2757	distal
chr8:133149826-133151183:WISP1	0.034	0.067	0.773763109518103	3.32753222395002	1.28673121533356	7.63345587818674e-10	2.17820663484059e-05	WISP1	-39856	distal
chr7:16753398-16754580:TSPAN13	0.083	0.032	3.6751217269982	1.71357996136709	-0.78480650783923	7.95853705271363e-10	2.27096854799184e-05	TSPAN13	0	promoter
chr1:226333323-226333853:LIN9	0.052	0.013	2.47405017232596	1.08945669448158	-0.733490731579189	8.4649490116871e-10	2.41547320048491e-05	LIN9	-23591	distal
chr10:97542104-97543826:ANKRD2	0.016	0.044	0.634570219868277	3.87465170181992	1.57638778521076	8.7611017594657e-10	2.49998038706354e-05	ANKRD2	-28673	distal
chr10:97542104-97543826:UBTD1	0.016	0.044	0.634570219868277	3.87465170181992	1.57638778521076	8.7611017594657e-10	2.49998038706354e-05	UBTD1	0	distal
chr8:29655388-29656889	0.011	0.036	0.569261723783912	4.71437553825365	1.86450986347609	9.38256801256318e-10	2.6773157823849e-05	---	---	intergenic
chr19:12194653-12195593:ZNF136	0.055	0.015	1.70453444651506	0.643558275553213	-0.718557661725017	9.49104336916773e-10	2.70826922539201e-05	ZNF136	31590	distal
chr19:11583795-11584412:ACP5	0.062	0.019	3.30534814244498	1.3709581172948	-0.860659724677925	9.57082685446339e-10	2.73103544292113e-05	ACP5	-4810	distal
chr17:5225734-5227949:SCIMP	0.087	0.032	3.11983937235444	1.67405303377436	-0.623560011240714	9.73612506394511e-10	2.77820328699674e-05	SCIMP	6874	distal
chr17:7552422-7553317:TNFSF12	0.069	0.023	2.64771330252279	1.20697903583474	-0.724919417710406	9.8975936948024e-10	2.82427836081186e-05	TNFSF12	0	distal
chr17:7552422-7553317:TNFSF12-TNFSF13	0.069	0.023	2.64771330252279	1.20697903583474	-0.724919417710406	9.8975936948024e-10	2.82427836081186e-05	TNFSF12-TNFSF13	3324	distal
chr20:47438489-47439437:NCOA3	0.071	0.024	4.32127490302879	2.18031750245226	-0.742601134592807	1.0034745725905e-09	2.86341469288699e-05	NCOA3	-62465	distal
chr4:26826578-26827284:STIM2	0.071	0.024	4.02546339861739	1.85340936419544	-0.816569895596552	1.01107584280858e-09	2.8851049174543e-05	STIM2	-33407	distal
chr2:127063680-127072397:BIN1	0.123	0.164	1.13452445295115	2.79670860880871	0.830834588629356	1.04388131296207e-09	2.97871532653728e-05	BIN1	34604	distal
chr21:10454779-10466735:TPTE	0.112	0.155	3.90333536318256	10.3625854385012	1.21245579938445	1.09484192507499e-09	3.12413143320149e-05	TPTE	-54818	distal
chrX:18943-20522	0.054	0.014	1.86706139726691	0.676757972936132	-0.773898337751781	1.10666603323729e-09	3.15787152584261e-05	---	---	intergenic
chr3:183210304-183211745:B3GNT5	0.024	0.058	0.838624980829356	3.51253393944049	1.29531053546277	1.11264624636206e-09	3.17493606399414e-05	B3GNT5	-41499	distal
chr3:183210304-183211745:MCF2L2	0.024	0.058	0.838624980829356	3.51253393944049	1.29531053546277	1.11264624636206e-09	3.17493606399414e-05	MCF2L2	0	distal
chr6:15901034-15902181	0.105	0.046	5.19571870505103	3.03755350967513	-0.617790265126408	1.16744250618702e-09	3.33129719140465e-05	---	---	intergenic
chr17:16997386-16998030:TNFRSF13B	0.063	0.02	3.66900282325656	1.72629647688291	-0.776172001349151	1.29387666520929e-09	3.69207706417471e-05	TNFRSF13B	-25269	distal
chr3:72337125-72339768:RYBP	0.026	0.06	0.838270539319352	3.56077024872868	1.31092839098129	1.30404174335099e-09	3.72108311465206e-05	RYBP	106853	distal
chr11:2526268-2527667:KCNQ1	0.083	0.031	3.20012502978815	1.77693331025613	-0.596939744463602	1.30946181263184e-09	3.73654928234495e-05	KCNQ1	64833	distal
chr5:127072809-127073829:C5orf63	0.069	0.021	2.04401066036835	1.0101021145565	-0.598704618126964	1.34712711492481e-09	3.84402722243795e-05	C5orf63	0	promoter
chr14:106605722-106606297:IGHV3-53	0.059	0.018	2.2697945874771	0.949890217642223	-0.745807106778329	1.4762701979839e-09	4.21253700994705e-05	IGHV3-53	-12376	distal
chr9:91711586-91712512:ROR2	0.071	0.024	2.7867640107712	1.3608996831586	-0.68162877459054	1.49418266537501e-09	4.2636502356476e-05	ROR2	0	distal
chr19:12052114-12053260:CTD-2006C1.10	0.051	0.014	2.54780468615322	0.827570228449162	-0.956999742528421	1.49579805097273e-09	4.26825973845069e-05	CTD-2006C1.10	0	promoter
chr19:12052114-12053260:ZNF878	0.051	0.014	2.54780468615322	0.827570228449162	-0.956999742528421	1.49579805097273e-09	4.26825973845069e-05	ZNF878	0	promoter
chr2:26008585-26009798:RAB10	0.047	0.082	0.837950028625177	3.13483155266934	1.16973101495515	1.49924139690425e-09	4.27808532606628e-05	RAB10	-24312	distal
chr2:241110452-241111827:MTERF4	0.075	0.027	4.96162144973394	2.37040233103051	-0.82278395136788	1.5003553249654e-09	4.28126391978878e-05	MTERF4	-8121	distal
chr2:241110452-241111827:PASK	0.075	0.027	4.96162144973394	2.37040233103051	-0.82278395136788	1.5003553249654e-09	4.28126391978878e-05	PASK	0	distal
chr7:3068556-3070430:CARD11	0.06	0.018	2.10683739181337	0.910019556602757	-0.701859324462165	1.50089981462282e-09	4.28281762102621e-05	CARD11	-24612	distal
chr2:100416789-100417910:CHST10	0.064	0.019	2.27715886402803	1.18449836143713	-0.58514358723336	1.50198200942361e-09	4.28590566389027e-05	CHST10	0	promoter
chr8:141137654-141138655:DENND3	0.035	0.066	0.637464222269444	2.84257072784463	1.23060843009607	1.52769230851585e-09	4.35927000234999e-05	DENND3	1029	distal
chr22:10770750-10784619	0.115	0.16	3.80209397800488	9.79324085864508	1.16839258139434	1.58337051055138e-09	4.51814775185836e-05	---	---	intergenic
chr3:72310242-72311337:RYBP	0.073	0.025	3.20673441169971	1.71909234480594	-0.629575589291248	1.78887490588163e-09	5.10455454393324e-05	RYBP	135284	distal
chr2:44100167-44101184:PPM1B	0.014	0.042	0.583250305948106	3.42504200950632	1.48280179341326	1.80534874948168e-09	5.15156265664599e-05	PPM1B	-67693	distal
chr5:180873389-180874449:ZFP62	0.031	0.063	0.723900239021811	3.22928854478844	1.29473870310667	1.87657969740723e-09	5.35482016655153e-05	ZFP62	-12113	distal
chr22:42127019-42135440:CYP2D6	0.037	0.073	1.61348999498804	6.31581633220029	1.48504121949212	1.91128846634859e-09	5.4538616387257e-05	CYP2D6	0	promoter
chr12:32060483-32061003:BICD1	0.051	0.013	2.82374027629574	1.42655655736822	-0.656074046692813	1.9572952891052e-09	5.58514210746169e-05	BICD1	-45832	distal
chr17:77609950-77610957:SEPT9	0.055	0.016	1.7263567252075	0.702607224144955	-0.679228684414322	1.9698124912714e-09	5.62085994384295e-05	SEPT9	134708	distal
chrX:131728086-131729820:IGSF1	0.034	0.005	1.61724747793193	0.306579917918718	-1.00225497626685	2.04396712858452e-09	5.83246020141594e-05	IGSF1	-149188	distal
chr12:29241824-29243337:FAR2	0.045	0.078	0.984879356188494	4.0199751612035	1.33862890478915	2.04867926393646e-09	5.84590627964268e-05	FAR2	18080	distal
chr11:73154059-73154784:FCHSD2	0.063	0.02	3.68627743420697	1.61221625345692	-0.84316803033854	2.082446516872e-09	5.94226113589424e-05	FCHSD2	-11799	distal
chr16:89453541-89455591:ANKRD11	0.082	0.031	3.59712141450245	1.81717147427662	-0.706483389981355	2.09331371099586e-09	5.97327067432668e-05	ANKRD11	34683	distal
chr6:12265307-12266994:EDN1	0.025	0.053	0.663428907668761	3.79754851812143	1.52813718759887	2.10879048184964e-09	6.01743363995795e-05	EDN1	-23369	distal
chr20:31522697-31524204:HM13	0.026	0.054	0.673458164924225	3.62033385955461	1.46516461746235	2.14376106005607e-09	6.11722218486998e-05	HM13	8241	distal
chr1:109801907-109803313:EPS8L3	0.046	0.012	1.52692317605174	0.431707175703387	-0.81964535273949	2.1462431129324e-09	6.12430472275261e-05	EPS8L3	-37881	distal
chr21:45885680-45887116:PCBP3	0.066	0.022	1.71911195135755	0.727172578286261	-0.654723307777003	2.15529783612761e-09	6.15014237539014e-05	PCBP3	-9178	distal
chr5:179970875-179971775:RNF130	0.08	0.029	3.19576494371531	1.79261745391774	-0.587315897232592	2.3592453079322e-09	6.73210648618455e-05	RNF130	0	distal
chr5:179970875-179971775:TBC1D9B	0.08	0.029	3.19576494371531	1.79261745391774	-0.587315897232592	2.3592453079322e-09	6.73210648618455e-05	TBC1D9B	-63017	distal
chr12:11545321-11547913:ETV6	0.08	0.029	1.87878758229738	0.900748738970533	-0.598893506454022	2.41581424498604e-09	6.89352594806767e-05	ETV6	-101941	distal
chr2:41896214-41897176:C2orf91	0.043	0.009	1.73896483100645	0.555750625245949	-0.816019915561967	2.43745395653501e-09	6.95527486497264e-05	C2orf91	56119	distal
chr1:156356812-156357523:RHBG	0.04	0.008	1.64650109280159	0.442763802511712	-0.875251116766063	2.52258696239759e-09	7.19820189720151e-05	RHBG	-11689	distal
chr11:111230176-111230917:C11orf53	0.055	0.017	3.02023542762678	0.930794242079649	-1.05808555948025	2.54195721816949e-09	7.25347492204664e-05	C11orf53	-14937	distal
chr15:90818156-90819048:FURIN	0.052	0.015	3.1121915700731	1.11323484611824	-0.960454370846251	2.62873064233749e-09	7.50108288791003e-05	FURIN	-49544	distal
chr2:112032603-112034000:TMEM87B	0.015	0.042	0.725842801817948	3.63223256090434	1.42440662274821	2.6877965516643e-09	7.66962746017408e-05	TMEM87B	-21223	distal
chr15:92803550-92804759:RP11-437B10.1	0.056	0.089	0.850460323678924	2.87032814295993	1.06457168672966	2.8720668215988e-09	8.19544267543218e-05	RP11-437B10.1	-78654	distal
chr8:79890781-79892135:HEY1	0.066	0.021	2.66184124509957	1.25608491190092	-0.698747878875613	2.9644837267716e-09	8.45915431434276e-05	HEY1	-122919	distal
chr3:129229005-129231704:COPG1	0.052	0.082	0.896983857924323	3.80087593987326	1.33959025316505	3.05701613012089e-09	8.72319552729997e-05	COPG1	-17902	distal
chr16:21524442-21528782:METTL9	0.027	0.059	1.29712305649922	5.66944270021675	1.53773807088077	3.39162448044703e-09	9.6780004549556e-05	METTL9	-70694	distal
chr8:122786589-122788169:ZHX2	0.064	0.021	3.87730121890931	1.78823417172447	-0.806731343011097	3.42306011310278e-09	9.76770203273879e-05	ZHX2	5196	distal
chrX:37754629-37755542:CYBB	0.062	0.02	3.63051405520004	1.55747126652486	-0.856454331533793	3.51853486366587e-09	0.000100401392334706	CYBB	-24469	distal
chrX:37754629-37755542:RP5-972B16.2	0.062	0.02	3.63051405520004	1.55747126652486	-0.856454331533793	3.51853486366587e-09	0.000100401392334706	RP5-972B16.2	0	distal
chr3:46088918-46091462:XCR1	0.081	0.115	1.0390357976288	3.18157072602682	1.03615786079823	3.52625159299972e-09	0.000100621589206247	XCR1	-61177	distal
chr12:123043358-123044211:PITPNM2	0.051	0.013	1.66021425295362	0.591516405101252	-0.741140416559086	3.63266024959205e-09	0.000103657960222109	PITPNM2	-8705	distal
chr7:3103438-3104471:CARD11	0.039	0.007	1.4912504934063	0.476784446646217	-0.754410826949357	3.7370106798366e-09	0.000106635599749137	CARD11	-59494	distal
chr1:9275266-9276200:SPSB1	0.026	0.053	0.704459597403706	4.13362580989255	1.59066373950264	3.96928200394175e-09	0.000113263461982478	SPSB1	-16680	distal
chr17:19386157-19387493:MFAP4	0.03	0.06	0.607626236567601	2.69613529392929	1.20108553878035	3.98101424406532e-09	0.000113598241454404	MFAP4	0	promoter
chr3:72756754-72757458:SHQ1	0.061	0.019	2.64013115614774	1.09558831063951	-0.796635112870651	4.3482377516244e-09	0.000124076964242602	SHQ1	88905	distal
chr10:30542167-30543898:LYZL2	0.02	0.049	0.873798540541597	4.50880145850609	1.55577261647649	4.51890344631596e-09	0.000128946909840626	LYZL2	85864	distal
chr3:183370459-183371869:MCF2L2	0.011	0.035	0.61970689659994	3.69479814446993	1.53533036418475	4.70596559740109e-09	0.00013428472832184	MCF2L2	56108	distal
chr5:414973-416737:AHRR	0.057	0.016	2.09745980722477	0.99156301469058	-0.637184433531702	4.88385732733367e-09	0.000139360868835466	AHRR	-4183	distal
chr17:74730345-74731264:RAB37	0.057	0.016	1.86363227169105	0.762216131753049	-0.70045536500954	5.14194242173741e-09	0.000146725327004277	RAB37	-5334	distal
chr19:11577726-11579293:ACP5	0.068	0.023	2.65415365677706	1.25356579766735	-0.697327727183996	5.19868160988071e-09	0.000148344379737946	ACP5	0	promoter
chr6:158057017-158058783:SYNJ2	0.023	0.052	0.808899354586235	3.85205472943147	1.42348368359829	5.42530347336009e-09	0.00015481103461233	SYNJ2	-11345	distal
chr15:59437728-59438666:FAM81A	0.049	0.013	1.77728807663076	0.785901734484276	-0.637024128361872	5.44955780711159e-09	0.000155503132025929	FAM81A	0	promoter
chr1:24321513-24322897:GRHL3	0.067	0.023	1.96747857031539	0.838591958603832	-0.690636275606036	5.49782988008203e-09	0.000156880575628141	GRHL3	-143	promoter
chrX:131752308-131753645:IGSF1	0.027	0.003	1.51781640169376	0.190530282932048	-1.08056876786836	5.78821362771701e-09	0.000165166675866905	IGSF1	-173410	distal
chr14:54776161-54777131:SAMD4A	0.063	0.02	2.92266744048403	1.40321184171011	-0.70687120367703	5.93374246332577e-09	0.000169319341191001	SAMD4A	21329	distal
chr16:82011168-82011804:SDR42E1	0.048	0.013	2.63061953856306	0.886511323001155	-0.944494995190523	6.26142136874881e-09	0.000178669658757247	SDR42E1	0	promoter
chr17:2930036-2931688:OR1D5	0.064	0.022	3.8216679372768	1.8390937157508	-0.764101825791083	6.58615662643107e-09	0.00018793597933521	OR1D5	131919	distal
chr17:2930036-2931688:RAP1GAP2	0.064	0.022	3.8216679372768	1.8390937157508	-0.764101825791083	6.58615662643107e-09	0.00018793597933521	RAP1GAP2	0	distal
chr1:31422442-31424005:SERINC2	0.083	0.034	3.19176835714092	1.68521729430806	-0.6425201544519	7.19411926335009e-09	0.000205284193179695	SERINC2	8630	distal
chr6:88165827-88167640:CNR1	0.075	0.028	4.06221738560795	2.1541243655328	-0.682529916104242	7.74235860588001e-09	0.000220928202818786	CNR1	0	promoter
chr12:52041504-52042456:NR4A1	0.045	0.011	2.57508684446485	0.914269343986031	-0.901184451602916	8.03739959721103e-09	0.000229347197506417	NR4A1	0	promoter
chr4:10671154-10672196:CLNK	0.051	0.014	1.97961700669268	0.853649620986034	-0.684758331976504	8.19374794248788e-09	0.000233808597538892	CLNK	12669	distal
chr11:71977685-71978509:IL18BP	0.053	0.015	3.18821067344825	1.41359969011397	-0.795147597509525	8.57771036504896e-09	0.000244764965266672	IL18BP	-20032	distal
chr11:71977685-71978509:RNF121	0.053	0.015	3.18821067344825	1.41359969011397	-0.795147597509525	8.57771036504896e-09	0.000244764965266672	RNF121	0	distal
chr15:42056895-42058061:PLA2G4E	0.025	0.053	0.674467165751239	3.29848678636091	1.36012678459478	8.76204706031192e-09	0.000250025012866001	PLA2G4E	-5706	distal
chr2:25160953-25161980:POMC	0.048	0.013	1.88536094218328	0.727372501606551	-0.74017257471123	8.95548065593092e-09	0.000255544640516989	POMC	6591	distal
chr7:98137574-98138274:LMTK2	0.057	0.016	3.05882408775484	1.63266605896752	-0.624537279929582	8.9631367634203e-09	0.000255763107544198	LMTK2	30690	distal
chr17:74512121-74515226:CD300LB	0.097	0.132	1.02603785003953	2.61563118782213	0.835586396727834	9.32932432775462e-09	0.000266212269692478	CD300LB	16240	distal
chr2:98134050-98134761:VWA3B	0.072	0.026	3.15847222831735	1.72713512695211	-0.608667411054204	9.84844239694983e-09	0.000281025303796963	VWA3B	46859	distal
chr10:17025436-17027501:CUBN	0.058	0.089	0.684865059577899	2.24509640048401	0.945628285345459	1.00007243883553e-08	0.000285370670421719	CUBN	102303	distal
chr9:21444007-21444874:IFNA1	0.074	0.028	3.11841984872374	1.6402820245873	-0.641398870906748	1.04151544713967e-08	0.000297196432841306	IFNA1	3554	distal
chr21:8232933-8234918	0.059	0.098	2.50714099853132	7.37882090371695	1.25645180442384	1.04615382545084e-08	0.000298519994092398	---	---	intergenic
chr12:52197567-52199292:KRT80	0.03	0.059	0.724590185837113	2.9748573518756	1.20464951128662	1.05299516710463e-08	0.000300472170933307	KRT80	-5568	distal
chr7:151795063-151798274:PRKAG2	0.035	0.066	0.757394895830243	2.73711423193683	1.08848625418423	1.11512461564614e-08	0.000318200809074625	PRKAG2	16566	distal
chr2:46568637-46569758:RHOQ	0.088	0.036	4.2918226515751	2.51337030657996	-0.590909068870639	1.12131631452654e-08	0.000319967610350147	RHOQ	25910	distal
chr16:25060659-25061583:ARHGAP17	0.055	0.017	2.66074677661821	1.12956992878399	-0.781575877614853	1.17261669097793e-08	0.000334606172770551	ARHGAP17	-45329	distal
chr11:128735834-128736622:FLI1	0.057	0.018	2.77320805753212	1.15366365773183	-0.808998694933823	1.18147382729011e-08	0.000337133556617232	FLI1	41743	distal
chr7:36776723-36778259:AOAH	0.058	0.019	1.52262085356207	0.665812544333553	-0.598697325708973	1.29609381510808e-08	0.00036984037014109	AOAH	-52175	distal
chr11:35058254-35059538:CD44	0.05	0.015	3.367415644979	1.20451457260918	-0.986318824587068	1.3380459122801e-08	0.000381811401069127	CD44	-79332	distal
chr2:201193974-201194799:CASP10	0.058	0.018	3.2946815204952	1.6989785998571	-0.670137612042544	1.34791132414977e-08	0.000384626496346136	CASP10	10780	distal
chr8:125219113-125221446:NSMCE2	0.028	0.056	0.886287271771068	3.75655836525969	1.33436867311403	1.37991827714921e-08	0.000393759680384528	NSMCE2	94970	distal
chr18:35158805-35159608:ZNF397	0.065	0.022	2.92133106942402	1.48324951427482	-0.659114221326234	1.38465871090928e-08	0.000395112363157962	ZNF397	-81429	distal
chr21:10325496-10333842:TPTE	0.099	0.142	3.57820618390007	9.22526600811251	1.15928403243656	1.4112969439668e-08	0.000402713582960925	TPTE	-187711	distal
chr5:151195551-151197160:CCDC69	0.075	0.029	3.98356312136147	2.05480500875182	-0.70609730729346	1.45909929841298e-08	0.000416353984802144	CCDC69	26985	distal
chr15:22220885-22233207:IGHV4OR15-8	0.131	0.163	1.27955252407162	3.1014588584195	0.847386505621212	1.57649402024885e-08	0.00044985256867801	IGHV4OR15-8	-35484	distal
chr1:34928561-34930344:DLGAP3	0.039	0.008	2.79518274050295	1.11031550953096	-0.84671064417601	1.58761976738843e-08	0.000453027300624288	DLGAP3	0	promoter
chr16:57541590-57543323:ADGRG5	0.076	0.028	3.00883271030898	1.57391385922372	-0.639218442769013	1.61114729562061e-08	0.000459740880805342	ADGRG5	0	promoter
chr17:6936264-6937276:ALOX12	0.052	0.015	2.94724685150336	1.48261721103342	-0.668984911922279	1.65405610370945e-08	0.000471984909193493	ALOX12	-58789	distal
chr14:64654070-64655355:PLEKHG3	0.015	0.041	0.83269972598268	4.07199470457101	1.46858280868222	1.73992865815667e-08	0.000496488642605007	PLEKHG3	-49120	distal
chr22:45287822-45288495:UPK3A	0.06	0.019	3.0012568092885	1.63368480169085	-0.603370532154155	1.78780108903714e-08	0.000510149040756748	UPK3A	2832	distal
chr14:60327282-60328282:PPM1A	0.063	0.021	3.01863429400842	1.5335062028867	-0.665569933360187	1.82000476717856e-08	0.000519338360314402	PPM1A	77842	distal
chrX:51395634-51396930:CXorf67	0.051	0.015	1.85155766670618	0.790999653276802	-0.670985150420455	1.83896807185699e-08	0.000524749539304391	CXorf67	-9985	distal
chr14:105981250-105982187:IGHV1-2	0.05	0.016	1.84494024819273	0.668905474532493	-0.769496108241328	1.98503703968249e-08	0.0005664303192734	IGHV1-2	4896	distal
chr6:17993053-17994023:KIF13A	0.028	0.056	0.869462220790475	3.68044702316146	1.32402300959292	1.99191447949295e-08	0.000568392796723312	KIF13A	-5431	distal
chr10:119489261-119490185:RGS10	0.05	0.015	1.61368005350189	0.588025057560842	-0.718848871323894	2.04186847984781e-08	0.000582647170724573	RGS10	37292	distal
chr20:36092285-36094008:EPB41L1	0.072	0.027	2.29953513558128	1.19220197680941	-0.589882054584303	2.06591147768024e-08	0.000589507840156057	EPB41L1	0	promoter
chr8:140838791-140839617:PTK2	0.071	0.027	3.04073581488523	1.63755161129272	-0.615418705978622	2.13259230322868e-08	0.000608535213726304	PTK2	-74269	distal
chr12:107328538-107330240:BTBD11	0.025	0.051	0.690677985146656	2.85614533106861	1.18955752201938	2.19223817144607e-08	0.000625555162222137	BTBD11	9598	distal
chr11:62426672-62428468:SCGB1A1	0.023	0.048	0.60504923805187	3.34066986174802	1.43530014418876	2.29478850169669e-08	0.000654817898959152	SCGB1A1	7638	distal
chr19:13181763-13182541:IER2	0.039	0.009	1.95801163028354	0.718250572118278	-0.783687285091928	2.37359013806262e-08	0.000677303945896169	IER2	29789	distal
chr2:98081759-98082342:VWA3B	0.06	0.02	3.92672006632721	2.28001223622897	-0.586926303906384	2.41928743251316e-08	0.000690343668867631	VWA3B	-4850	distal
chr9:93143663-93144612:NINJ1	0.031	0.005	1.28808165209713	0.34618252624854	-0.765264501405724	2.50344172742402e-08	0.000714357096920444	NINJ1	-9376	distal
chr17:57045676-57047243:AKAP1	0.048	0.013	2.52600933738364	1.01419864244991	-0.807830324621358	2.61652016596759e-08	0.000746624029358853	AKAP1	-37947	distal
chr6:43308059-43309118:CRIP3	0.058	0.02	2.05257618354355	0.952251740057505	-0.64488820284172	2.62216267974553e-08	0.000748234120665388	CRIP3	0	promoter
chr5:149938873-149940525:PDE6A	0.016	0.041	0.706497193495403	3.34630992456705	1.34875301140477	2.62313391046426e-08	0.000748511261350976	PDE6A	4268	distal
chr3:71982334-71983170:PROK2	0.017	0.042	0.700280940995849	3.42738312015803	1.38068107573704	2.63808171849107e-08	0.000752776618371427	PROK2	-197129	distal
chr3:12193261-12194925:TIMP4	0.03	0.06	0.911063586170357	3.57575796510497	1.25963496130772	2.74753154732252e-08	0.000784008127028482	TIMP4	-33911	distal
chr3:44685051-44685909:ZNF502	0.043	0.011	2.23182813755042	0.866301482284615	-0.792168422433561	2.77835412792731e-08	0.000792803350404057	ZNF502	-26734	distal
chr3:52174793-52175528:POC1A	0.01	0.033	0.575929783854454	3.71747311193309	1.58181103855037	2.77868466562033e-08	0.00079289766933476	POC1A	-20104	distal
chr19:17135326-17136004:MYO9B	0.051	0.015	2.78598974509126	1.44272059418133	-0.632181650104724	2.8877469311265e-08	0.000824018586796947	MYO9B	33671	distal
chr6:111113442-111114578:SLC16A10	0.015	0.04	0.676496024925847	3.15230835391278	1.30846452100387	3.00116918833768e-08	0.000856383627892158	SLC16A10	25865	distal
chr11:107840134-107841404:SLC35F2	0.035	0.064	0.911526320291093	3.38383344940654	1.19746792332836	3.00122780785479e-08	0.000856400354971363	SLC35F2	17157	distal
chr12:121222806-121224088:P2RX4	0.063	0.021	2.72480695695744	1.41457963923174	-0.625393609736487	3.04376323904675e-08	0.00086853784026199	P2RX4	12742	distal
chr16:69173256-69174159:SNTB2	0.009	0.031	0.477101653779183	3.46704004127631	1.59655007116344	3.06090607105736e-08	0.000873429547376218	SNTB2	-12970	distal
chr9:133855351-133856627:SARDH	0.038	0.066	0.707613507301387	2.63286315631152	1.08912554341587	3.07926583616124e-08	0.000878668506348611	SARDH	-115397	distal
chr9:133855351-133856627:VAV2	0.038	0.066	0.707613507301387	2.63286315631152	1.08912554341587	3.07926583616124e-08	0.000878668506348611	VAV2	0	distal
chr16:89696302-89697189:CDK10	0.043	0.011	1.78194142998761	0.830948624809233	-0.603500735560352	3.20507945951467e-08	0.000914569423772512	CDK10	0	distal
chr16:89696302-89697189:SPATA2L	0.043	0.011	1.78194142998761	0.830948624809233	-0.603500735560352	3.20507945951467e-08	0.000914569423772512	SPATA2L	4506	distal
chr1:58391928-58392777:OMA1	0.064	0.023	3.75648223835208	2.11036194768808	-0.612812516697144	3.30329518697138e-08	0.000942595281602283	OMA1	154023	distal
chr6:25404532-25405847:LRRC16A	0.05	0.014	2.15167765525434	1.03042272275477	-0.634339867748381	3.37162371333467e-08	0.000962092826600047	LRRC16A	125105	distal
chr15:94306593-94307604:MCTP2	0.057	0.019	2.57183339997481	1.14540178472514	-0.735416933968891	3.38534949900095e-08	0.00096600947953992	MCTP2	8328	distal
chr7:75670617-75671725:HIP1	0.012	0.037	0.703923262047206	3.35709497431339	1.35450619716027	3.4683287324465e-08	0.000989687603803608	HIP1	-58916	distal
chr19:54803192-54804799:KIR2DL4	0.064	0.022	2.0551285603959	0.986453991775313	-0.621037710626023	3.52649668448095e-08	0.00100628582891664	KIR2DL4	0	promoter
chr11:100686985-100688122:ARHGAP42	0.063	0.022	3.90603928903475	2.10626152754025	-0.659379486855789	3.67736005277991e-08	0.00104933469106075	ARHGAP42	0	promoter
chr17:49213422-49215191:ABI3	0.064	0.023	3.98291541510352	2.19971076472979	-0.639048584754296	3.68267794835607e-08	0.0010508521525634	ABI3	0	distal
chr17:49213422-49215191:GNGT2	0.064	0.023	3.98291541510352	2.19971076472979	-0.639048584754296	3.68267794835607e-08	0.0010508521525634	GNGT2	-2849	distal
chr7:100515973-100516757:AGFG2	0.049	0.015	1.74362654357159	0.658876404524568	-0.725877716858767	3.69146739387203e-08	0.00105336022084138	AGFG2	-22468	distal
chr7:149599667-149601309:ZNF746	0.071	0.027	3.15838569785877	1.68330896731367	-0.632010394950798	3.73031197277311e-08	0.00106444452143081	ZNF746	-101851	distal
chr22:45284598-45285954:UPK3A	0.055	0.017	1.98344367157426	0.959056580595648	-0.606819473099641	3.75864843543541e-08	0.0010725303310515	UPK3A	0	promoter
chr19:6056466-6058249:RFX2	0.046	0.076	0.936085220626642	3.19101613365728	1.11415761816049	3.86539257752839e-08	0.00110298977199773	RFX2	-7235	distal
chr19:43429998-43430763:TEX101	0.042	0.011	1.98434090985267	0.609145090890826	-0.891117933606251	3.87447837452973e-08	0.00110558240417206	TEX101	15087	distal
chr12:56320842-56321553:CNPY2	0.014	0.038	0.660906617496843	4.13513781885635	1.62843203491801	3.93468405359406e-08	0.00112276209469307	CNPY2	-4507	distal
chr12:56320842-56321553:PAN2	0.014	0.038	0.660906617496843	4.13513781885635	1.62843203491801	3.93468405359406e-08	0.00112276209469307	PAN2	0	distal
chr19:16261972-16263916:KLF2	0.068	0.026	3.72262867268823	1.84717229221476	-0.730060306627886	3.95413250136779e-08	0.0011283117092653	KLF2	-60901	distal
chr1:36299820-36301012:SH3D21	0.022	0.049	0.871605567266416	3.88300385231852	1.3834924909034	4.04197277016114e-08	0.00115337692996548	SH3D21	-6098	distal
chr1:36299820-36301012:THRAP3	0.022	0.049	0.871605567266416	3.88300385231852	1.3834924909034	4.04197277016114e-08	0.00115337692996548	THRAP3	0	distal
chr9:36995793-36996535:PAX5	0.058	0.019	3.06347948011589	1.62878467882238	-0.628319631855642	4.10299200494212e-08	0.00117078876861023	PAX5	37496	distal
chr9:68584356-68584898:TMEM252	0.05	0.014	1.80452699977969	0.851067831764453	-0.599399708962827	4.18568427668861e-08	0.00119438500835309	TMEM252	-43490	distal
chr1:15260608-15262013:FHAD1	0.024	0.052	0.657281553218409	2.49341778676192	1.07582046783713	4.25046188934036e-08	0.00121286930012327	FHAD1	8824	distal
chr3:12458767-12459588:TSEN2	0.012	0.035	0.727197543352002	3.6165459398791	1.41838074669039	4.27162012393467e-08	0.00121890680236476	TSEN2	-24855	distal
chr2:96556502-96557538:ARID5A	0.013	0.036	0.513941213933646	2.46759199043791	1.19562496894724	4.50047109458029e-08	0.00128420942683849	ARID5A	19158	distal
chr1:183279006-183280625:NMNAT2	0.023	0.049	0.878334254851889	4.16310745021418	1.45878580508888	4.51429896238484e-08	0.00128815520891651	NMNAT2	24249	distal
chr8:143553065-143554227:GSDMD	0.025	0.053	0.803224691615623	3.01267067709542	1.15398358227864	4.64129189595515e-08	0.0013243926425108	GSDMD	0	promoter
chr17:73591142-73592253:SDK2	0.047	0.013	2.12028661630369	0.904911674585275	-0.711954449481719	4.76915560110986e-08	0.0013608785507767	SDK2	51836	distal
chr3:101898584-101899453:NFKBIZ	0.065	0.024	3.56006413002893	1.8617040859055	-0.672179615631041	4.85063132195621e-08	0.00138412764772021	NFKBIZ	49071	distal
chr3:13548722-13550713:FBLN2	0.046	0.013	2.07872443713586	0.941949435958991	-0.664827107297863	4.99360379505738e-08	0.00142492484291962	FBLN2	0	promoter
chr5:75319046-75321425:HMGCR	0.046	0.076	1.000625702699	3.41632799382737	1.14239604431458	5.30616847488428e-08	0.00151411517430823	HMGCR	-14904	distal
chr22:36364646-36365623:MYH9	0.053	0.082	0.921643096697178	2.89662752609966	1.01988562078175	5.7519939522143e-08	0.00164133147426435	MYH9	0	promoter
chr17:18153595-18154454:MYO15A	0.055	0.018	2.34336273005768	0.967739675439734	-0.7647605149858	5.88635576505187e-08	0.00167967161755755	MYO15A	0	promoter
chr15:75069403-75070017:PPCDC	0.051	0.016	2.83593149918892	1.27445907921779	-0.754053478700224	5.96418803567496e-08	0.00170188105597985	PPCDC	26129	distal
chr11:120908184-120909998:GRIK4	0.049	0.015	2.56970504136981	0.999619768261543	-0.836079177049533	6.07407017840835e-08	0.00173323592540882	GRIK4	0	distal
chr11:120908184-120909998:TBCEL	0.049	0.015	2.56970504136981	0.999619768261543	-0.836079177049533	6.07407017840835e-08	0.00173323592540882	TBCEL	-114074	distal
chr15:56364977-56365827:TEX9	0.068	0.026	2.67542821344165	1.35577517655531	-0.641710481828954	6.159091629535e-08	0.00175749679648781	TEX9	0	promoter
chr10:32139229-32140124:KIF5B	0.012	0.034	0.586671875930336	3.4986868743958	1.503500143998	6.22207023720679e-08	0.00177546774218696	KIF5B	-82799	distal
chr16:87724434-87726250:KLHDC4	0.06	0.022	1.79702839412308	0.706730532312324	-0.712659603468831	6.24082106373151e-08	0.00178081829053579	KLHDC4	-21844	distal
chr9:135478724-135481037:PPP1R26	0.052	0.016	2.05291357410905	0.995464398037249	-0.613462209096342	6.28301823196008e-08	0.00179285925248981	PPP1R26	0	promoter
chr1:167548273-167549958:CREG1	0.015	0.038	0.752467949020521	3.99257198337209	1.51039516978101	6.32428733224191e-08	0.00180463539025523	CREG1	3809	distal
chr17:77409289-77411623:SEPT9	0.047	0.013	1.64282081151662	0.740200556188224	-0.602825026052634	6.39566281280524e-08	0.00182500238363397	SEPT9	4213	distal
chr7:129169036-129170193:SMO	0.05	0.016	2.64011941968443	1.26820142314002	-0.68243701936958	6.86155145698317e-08	0.00195794370825015	SMO	-18679	distal
chr5:176629921-176631185:EIF4E1B	0.055	0.018	2.43875876641507	1.17574052998006	-0.660381395535232	6.93173153806168e-08	0.0019779695943859	EIF4E1B	0	promoter
chr5:176629921-176631185:SNCB	0.055	0.018	2.43875876641507	1.17574052998006	-0.660381395535232	6.93173153806168e-08	0.0019779695943859	SNCB	0	promoter
chr11:59101951-59102907:FAM111B	0.072	0.029	3.41042197760787	1.82118960352458	-0.644613067361414	6.9765334786945e-08	0.00199075382814548	FAM111B	-4278	distal
chr10:86958968-86962905:SNCG	0.037	0.067	1.29957449827903	4.54788500716995	1.27057094794244	7.0229919059539e-08	0.00200401074036395	SNCG	313	distal
chr8:131856469-131857501:EFR3A	0.013	0.035	0.478339314145434	2.47869554276597	1.23456897864076	7.1081210413566e-08	0.00202830233915111	EFR3A	-46587	distal
chr1:226444644-226445534:PARP1	0.051	0.016	1.87280118054461	0.752859420327955	-0.712747854664803	7.37973153828352e-08	0.0021058063944492	PARP1	-36566	distal
chr19:49613301-49614945:PRR12	0.017	0.041	0.762724709533586	4.0234737097739	1.51087814461593	7.50224328483676e-08	0.00214076512132817	PRR12	17780	distal
chr10:79320642-79321723:PPIF	0.032	0.057	0.710772982623417	3.29953341164846	1.32953177729136	7.78208315942744e-08	0.00222061742954262	PPIF	-25755	distal
chr3:12915758-12916744:IQSEC1	0.059	0.02	1.93337107063095	0.897088937593226	-0.628772267715669	7.85561611037383e-08	0.00224160005709517	IQSEC1	50924	distal
chr6:2795538-2797453:WRNIP1	0.016	0.039	0.602922481884781	3.17291627684402	1.38035131768985	8.15320375390769e-08	0.00232651669117756	WRNIP1	26766	distal
chr6:14660899-14661682	0.073	0.03	3.68618076287432	1.95521709432377	-0.665148488556158	8.15423633116011e-08	0.00232681133709654	---	---	intergenic
chr3:12303294-12304441:PPARG	0.01	0.031	0.683193766206479	3.75838377595165	1.49927036688142	8.32944836515622e-08	0.00237680809099733	PPARG	-7947	distal
chr16:12089311-12090259:SNX29	0.043	0.012	2.37435149878722	0.865986797753871	-0.854671484971081	8.36449678500605e-08	0.00238680915760148	SNX29	112574	distal
chr2:28347664-28348624:FOSL2	0.051	0.017	2.3648242800398	0.798882517736003	-0.903430196018207	8.53457431417462e-08	0.00243534078054973	FOSL2	-44178	distal
chr4:4348022-4349193:NSG1	0.054	0.017	1.49755792371076	0.652602892422453	-0.595778039674363	8.88283715190773e-08	0.00253471758129687	NSG1	0	promoter
chr12:4153196-4154014:CCND2	0.059	0.022	3.69455145053871	1.70893901313809	-0.793259405304657	8.98265576719976e-08	0.00256320082317045	CCND2	-119758	distal
chr15:101455141-101456547:PCSK6	0.021	0.045	0.788736767693364	5.07854613286985	1.76478520646508	9.06623232074311e-08	0.00258704939272405	PCSK6	33150	distal
chr5:132026338-132027463:ACSL6	0.045	0.013	2.23293487911139	0.806531410237825	-0.839622108415463	9.14759069440089e-08	0.00261026500464729	ACSL6	-14253	distal
chr15:80183079-80183718:FAH	0.114	0.061	22.7935387477625	8.20094791309605	-1.37071545048518	9.41540678793784e-08	0.00268668632693806	FAH	30183	distal
chr5:150142668-150143719:PDGFRB	0.017	0.038	0.627222181591691	3.15203899325001	1.3514087419737	9.71034827356414e-08	0.00277084787986153	PDGFRB	12141	distal
chr5:135191140-135191786:PITX1	0.039	0.01	2.1107317830876	0.726307964286063	-0.849564149903314	9.95200262428138e-08	0.00283980394883869	PITX1	-156507	distal
chr18:24009477-24010467:TTC39C	0.05	0.016	3.50186539366716	1.38336683274839	-0.917521901562485	1.01420564891124e-07	0.00289403581916823	TTC39C	-3953	distal
chr17:2837026-2837645:RAP1GAP2	0.054	0.018	3.46604255129944	1.76723783392556	-0.690550353236237	1.02736198578105e-07	0.00293157742642623	RAP1GAP2	40545	distal
chr11:69443181-69443885:MYEOV	0.046	0.013	1.66357535483868	0.702341006991951	-0.645844034966629	1.03568114214101e-07	0.00295531613909937	MYEOV	149024	distal
chr3:12462178-12463784:TSEN2	0.022	0.047	0.67266340090111	3.02587801676318	1.26715630631122	1.04232664896243e-07	0.0029742790928143	TSEN2	-20659	distal
chr7:99330373-99331332:ARPC1A	0.016	0.039	0.669033624081188	3.58816673770311	1.45890480172111	1.04360127041046e-07	0.00297791622511626	ARPC1A	4464	distal
chr7:99330373-99331332:RP5-900K19.2	0.016	0.039	0.669033624081188	3.58816673770311	1.45890480172111	1.04360127041046e-07	0.00297791622511626	RP5-900K19.2	0	distal
chr22:36493585-36494337:FOXRED2	0.066	0.025	3.3284954349272	1.6640728496954	-0.700232104154786	1.06363298716928e-07	0.00303507672888753	FOXRED2	0	distal
chr22:36493585-36494337:TXN2	0.066	0.025	3.3284954349272	1.6640728496954	-0.700232104154786	1.06363298716928e-07	0.00303507672888753	TXN2	-11556	distal
chr10:12053435-12054472:UPF2	0.059	0.021	3.69080191998253	1.84766737032743	-0.720053942811191	1.12531163935791e-07	0.0032110767629078	UPF2	-10266	distal
chr3:143170159-143171727:CHST2	0.038	0.009	2.08973610894074	0.585810826136194	-0.962262944400467	1.13326195521113e-07	0.00323376298919497	CHST2	50829	distal
chr13:113448831-113449836:ADPRHL1	0.051	0.016	2.70494724362503	1.34423994994977	-0.660332751895278	1.16617805602724e-07	0.00332768908287372	ADPRHL1	0	promoter
chr14:77593304-77594038:SPTLC2	0.057	0.02	3.21829016974723	1.59304666954307	-0.702010167348077	1.1683768248847e-07	0.0033339632698085	SPTLC2	22735	distal
chr5:158384482-158385674	0.01	0.031	0.554498030732452	3.41450809956709	1.50580390095569	1.19138248955537e-07	0.00339960993394625	---	---	intergenic
chr22:30694055-30695408:OSBP2	0.05	0.016	1.97189213141657	0.896502609821815	-0.648040395425663	1.24850051825982e-07	0.00356259622885438	OSBP2	0	promoter
chr6:73129785-73130344:KCNQ5	0.043	0.012	2.23049518081274	1.07426845859811	-0.639152698320853	1.26494668870251e-07	0.0036095253762126	KCNQ5	0	distal
chr6:73129785-73130344:KHDC1L	0.043	0.012	2.23049518081274	1.07426845859811	-0.639152698320853	1.26494668870251e-07	0.0036095253762126	KHDC1L	95108	distal
chr9:114616653-114617531:C9orf91	0.074	0.031	3.49106412359626	1.93329706498232	-0.614534135989804	1.27064872521165e-07	0.00362579613739145	C9orf91	5448	distal
chr6:2891515-2892349:SERPINB9	0.065	0.025	2.79961547179952	1.49599254729328	-0.606239795995848	1.32784696728389e-07	0.00378901132114457	SERPINB9	10931	distal
chr7:31811512-31812605:PDE1C	0.03	0.055	0.831408195911866	3.52815147098966	1.30596883447698	1.35126008756608e-07	0.0038558206598698	PDE1C	0	distal
chr7:31811512-31812605:PPP1R17	0.03	0.055	0.831408195911866	3.52815147098966	1.30596883447698	1.35126008756608e-07	0.0038558206598698	PPP1R17	124298	distal
chr14:16096683-16105318	0.102	0.14	4.30397831782822	10.8493670479295	1.15966321444718	1.35715442136596e-07	0.00387264014136776	---	---	intergenic
chr14:68506449-68508215:RAD51B	0.069	0.027	2.15571213332789	1.0444096170365	-0.626281324519553	1.39155782111659e-07	0.00397081024255619	RAD51B	0	distal
chr1:181084147-181084841:IER5	0.065	0.025	2.50703861347231	1.24424624330326	-0.644022335060504	1.48596865835381e-07	0.00424021156661261	IER5	-3871	distal
chr1:203512548-203513863:OPTC	0.024	0.049	0.750738516816295	3.05795333160068	1.21278864871072	1.49046088356662e-07	0.00425303013125735	OPTC	18406	distal
chr16:90018496-90020033:DBNDD1	0.043	0.013	1.4223196322988	0.548466572695019	-0.645549006134032	1.49868858060157e-07	0.00427650786474657	DBNDD1	0	promoter
chr16:90018496-90020033:GAS8	0.043	0.013	1.4223196322988	0.548466572695019	-0.645549006134032	1.49868858060157e-07	0.00427650786474657	GAS8	0	promoter
chr4:74374295-74375457:EREG	0.014	0.033	0.455975863512176	4.47068502921171	1.90973505656333	1.50440551268728e-07	0.00429282113045314	EREG	9153	distal
chr7:108454722-108456866:NRCAM	0.053	0.018	2.3563945192473	0.960277550891131	-0.775854367376224	1.50777888655848e-07	0.00430244705279463	NRCAM	0	promoter
chr13:27130799-27131742:USP12	0.037	0.066	1.08328043895574	3.67617312875314	1.16647128504974	1.52321238029046e-07	0.00434648652715883	USP12	39959	distal
chrX:148500366-148501654:AFF2	0.046	0.013	1.78646695808227	0.823496104802711	-0.611729928128642	1.54812657571153e-07	0.00441757918379285	AFF2	0	promoter
chr18:463786-464807:COLEC12	0.022	0.044	0.843048690590372	4.40971390633166	1.55345811357164	1.60982186155107e-07	0.00459362668193598	COLEC12	35915	distal
chr19:54018949-54020725:CACNG6	0.024	0.049	0.7114318232674	2.62891597977646	1.08433483233332	1.66501969114265e-07	0.00475113368867554	CACNG6	26072	distal
chr3:46110515-46111662:CCR3	0.041	0.07	0.833736953779747	2.75493979545372	1.03400307477832	1.67082416933045e-07	0.00476769676718444	CCR3	-51942	distal
chr17:78882514-78884278:TIMP2	0.062	0.089	0.991361134828283	2.9868341918121	1.00148872782504	1.68624627965992e-07	0.00481170375900958	TIMP2	-8365	distal
chr8:131816009-131817245:EFR3A	0.017	0.04	0.710316993944939	3.68472991931454	1.45370213487093	1.72834685775295e-07	0.00493183775859804	EFR3A	-86843	distal
chr19:1192084-1193146:STK11	0.031	0.006	1.10464438338367	0.262575455306154	-0.737206874994508	1.74386548032677e-07	0.00497612014811244	STK11	-12659	distal
chr16:11596951-11599062:LITAF	0.04	0.065	0.815155609098132	3.25792197187366	1.23005627963119	1.74908958260497e-07	0.00499102712396327	LITAF	-9389	distal
chr5:756127-767434:ZDHHC11B	0.077	0.107	1.44566227535019	3.6642384985201	0.931416366367268	1.79192276158312e-07	0.00511325160017743	ZDHHC11B	0	promoter
chr7:151038884-151040139:ABCB8	0.011	0.031	0.391480745468127	2.44944824953591	1.30974467098053	1.8068949102614e-07	0.0051559746264309	ABCB8	0	distal
chr7:151038884-151040139:ASIC3	0.011	0.031	0.391480745468127	2.44944824953591	1.30974467098053	1.8068949102614e-07	0.0051559746264309	ASIC3	-8153	distal
chrX:119617729-119618961:NKRF	0.059	0.022	3.94269285250319	1.97028135545291	-0.734697663068043	1.88046945500046e-07	0.00536591958984381	NKRF	-11835	distal
chrX:119617729-119618961:SEPT6	0.059	0.022	3.94269285250319	1.97028135545291	-0.734697663068043	1.88046945500046e-07	0.00536591958984381	SEPT6	0	distal
chr9:93159861-93160395:WNK2	0.043	0.012	1.88549471527354	0.838084859133671	-0.650615315465805	1.91488354936229e-07	0.00546412020810529	WNK2	-24535	distal
chr3:197031048-197032121:MELTF	0.026	0.049	0.718937147682591	3.40067160315221	1.35620692154802	1.94776232679331e-07	0.00555793979950471	MELTF	-1233	distal
chr19:51531445-51532059:SIGLEC6	0.061	0.024	3.2802402810255	1.6168583067006	-0.709855978023286	1.98083529795633e-07	0.00565231352271839	SIGLEC6	0	promoter
chr17:6454785-6455803:FAM64A	0.04	0.011	2.495332774923	0.885748780772117	-0.890292321497269	1.99905846646695e-07	0.00570431333406345	FAM64A	10311	distal
chr17:6454785-6455803:PITPNM3	0.04	0.011	2.495332774923	0.885748780772117	-0.890292321497269	1.99905846646695e-07	0.00570431333406345	PITPNM3	0	distal
chr19:57934857-57935699:ZNF418	0.048	0.016	2.7226663250393	1.14475314109196	-0.795524703884432	2.09375201505086e-07	0.00597452137494764	ZNF418	0	promoter
chr1:234656845-234658429:IRF2BP2	0.034	0.061	0.799186585643386	2.58569760229663	0.994909014658868	2.12193279426019e-07	0.00605493522842144	IRF2BP2	-47321	distal
chr17:21661384-21668163:KCNJ18	0.066	0.1	3.33752888603236	9.87495558021728	1.32606423760009	2.13138021414158e-07	0.00608189344105301	KCNJ18	-24360	distal
chr6:108782041-108782904:ARMC2	0.048	0.015	1.71220789165734	0.74211102370072	-0.638631196813544	2.16658169482141e-07	0.00618234086617289	ARMC2	-65512	distal
chr10:96270617-96271887:BLNK	0.067	0.027	3.90481473670458	2.18373957017074	-0.6234763161143	2.17303536529001e-07	0.00620075641485505	BLNK	0	promoter
chr1:86787704-86789294:SH3GLB1	0.026	0.05	0.775362257961113	3.39414511413193	1.30746908197488	2.19788709031761e-07	0.00627167081222131	SH3GLB1	82810	distal
chr5:132055771-132056844:IL3	0.06	0.021	2.07524627994253	1.03616927467019	-0.594844449520156	2.21405769911369e-07	0.0063178136444209	IL3	-3685	distal
chr18:23871161-23871941:LAMA3	0.039	0.01	1.23486442610513	0.447883457317571	-0.626241833614225	2.24552919894857e-07	0.00640761756919973	LAMA3	-899	promoter
chr8:132982158-132982844:TG	0.06	0.022	3.27148192323082	1.8051131508958	-0.606677710426166	2.25734602960853e-07	0.00644133689548795	TG	17552	distal
chr8:12538354-12548455:FAM86B2	0.055	0.088	2.45216082150704	7.33780493787594	1.27216794571749	2.26178396320565e-07	0.00645400053900732	FAM86B2	-102012	distal
chr1:121008176-121009862:FCGR1B	0.05	0.016	2.19694575496724	1.04858886255298	-0.642063790409943	2.27064108753999e-07	0.00647927434329537	FCGR1B	-77483	distal
chrY:56861119-56875388	0.114	0.144	3.63945530356784	10.6685747889847	1.33060101920865	2.29812184778968e-07	0.00655769069266784	---	---	intergenic
chr3:186259470-186260103:DGKG	0.044	0.013	2.66070605369599	1.04056680272987	-0.843151991821169	2.30319676671406e-07	0.00657217197381857	DGKG	101854	distal
chr12:52202582-52203817:KRT80	0.03	0.056	0.656448410316302	2.25256324148229	0.973483836644355	2.31736077220151e-07	0.006612588963477	KRT80	-10583	distal
chr2:28444985-28446896:PLB1	0.011	0.031	0.444389832651571	2.79229686752372	1.39261173529042	2.33346183507129e-07	0.00665853334637593	PLB1	-49175	distal
chr19:58538221-58539738:TRIM28	0.037	0.009	1.75492350120888	0.626776274062391	-0.759996403671235	2.3397475606493e-07	0.00667646966431278	TRIM28	-4731	distal
chr11:10899024-10900951:ZBED5	0.039	0.066	0.867172619303847	3.13680078501186	1.14766017343967	2.37692129645602e-07	0.00678254491943725	ZBED5	-40952	distal
chr17:78381257-78382603:PGS1	0.032	0.058	0.760100310407506	2.89077211612768	1.14439883136262	2.40395249701879e-07	0.00685967845024312	PGS1	2618	distal
chr5:80125115-80127564:SERINC5	0.057	0.085	1.07870812213019	3.37584209483527	1.07387347934108	2.46861565631591e-07	0.00704419477529745	SERINC5	0	distal
chr5:80125115-80127564:THBS4	0.057	0.085	1.07870812213019	3.37584209483527	1.07387347934108	2.46861565631591e-07	0.00704419477529745	THBS4	89093	distal
chr1:206768990-206773007:IL10	0.077	0.11	1.13111864749499	2.96027452369889	0.893989524783046	2.62967040823886e-07	0.00750376450990958	IL10	0	promoter
chr15:70140618-70143163:TLE3	0.051	0.081	1.2062627979183	3.65091363352	1.07590950248856	2.69335773335504e-07	0.00768549629212861	TLE3	-42443	distal
chrX:107205809-107206842:NUP62CL	0.05	0.016	1.99127565547483	0.866696452295417	-0.680273518722185	2.73861221675506e-07	0.00781462996051055	NUP62CL	0	promoter
chrX:107205809-107206842:PIH1D3	0.05	0.016	1.99127565547483	0.866696452295417	-0.680273518722185	2.73861221675506e-07	0.00781462996051055	PIH1D3	0	promoter
chr20:40493403-40494918:MAFB	0.023	0.046	0.712864453883295	3.40681718291982	1.3633260581088	2.77893361037616e-07	0.00792968705720838	MAFB	194322	distal
chr10:17205911-17206935:TRDMT1	0.034	0.059	0.682634071092182	2.58208600397863	1.09007851374431	2.77972476001643e-07	0.00793194460270689	TRDMT1	-4230	distal
chr12:52308115-52308906:KRT86	0.039	0.011	1.64990650094293	0.55339424197633	-0.770517433263961	2.84680395724544e-07	0.00812335509199986	KRT86	6251	distal
chr20:1489243-1492651:SIRPB2	0.048	0.074	1.01750179557321	3.03652826919852	1.00054503792562	2.85733969981192e-07	0.0081534188334133	SIRPB2	0	promoter
chr16:49463297-49464184:C16orf78	0.039	0.01	1.69580509024025	0.643591129092317	-0.713864742783489	2.8825864772094e-07	0.00822546051271703	C16orf78	89475	distal
chr10:75191861-75192718:VDAC2	0.013	0.036	0.72664887074924	2.9883405253199	1.20781386463427	2.90111349101483e-07	0.00827832734661081	VDAC2	-17436	distal
chr3:194526969-194527770:ATP13A3	0.026	0.05	0.828589751967373	3.41940791264019	1.27312165875119	2.93789645971835e-07	0.00838328754780632	ATP13A3	-28606	distal
chr7:72937040-72937952:POM121	0.043	0.013	2.67724387783923	1.05618812324494	-0.83865259587685	3.00813649187782e-07	0.00858371747957335	POM121	11919	distal
chr9:134371448-134376071:RXRA	0.091	0.119	1.00030884283222	2.5391925670567	0.823197494956649	3.00975144098892e-07	0.0085883257368619	RXRA	44869	distal
chr17:76597212-76598500:ST6GALNAC2	0.022	0.045	0.810106459220905	3.94141539403812	1.44884978910968	3.0825443212998e-07	0.00879604022082899	ST6GALNAC2	-11085	distal
chr18:57581104-57581782:FECH	0.052	0.018	2.92832455581522	1.43457922773625	-0.690241678638367	3.08315166409669e-07	0.0087977732734999	FECH	4872	distal
chr16:67857323-67858971:CENPT	0.019	0.042	0.782087652135544	3.74962452810069	1.41424517094592	3.23387989733822e-07	0.0092278762870546	CENPT	-9866	distal
chr16:67857323-67858971:NUTF2	0.019	0.042	0.782087652135544	3.74962452810069	1.41424517094592	3.23387989733822e-07	0.0092278762870546	NUTF2	0	distal
chr9:63822625-63825282	0.058	0.088	3.46310920668245	11.2759498968411	1.45971364963031	3.33306112513823e-07	0.00951088992058193	---	---	intergenic
chr10:3902239-3902901:KLF6	0.066	0.027	3.6487756204161	1.96951454261623	-0.64662369590578	3.37859408199677e-07	0.00964081821297779	KLF6	-116959	distal
chr10:89837025-89838278:KIF20B	0.043	0.013	2.14925282097764	1.02929489769892	-0.634031048030478	3.43128005099005e-07	0.00979115762550011	KIF20B	135409	distal
chr11:2393072-2394968:CD81	0.071	0.03	4.65604995971109	2.76465642017905	-0.587276659548304	3.43490306522902e-07	0.00980149589663101	CD81	0	promoter
chr19:58058951-58059939:ZNF135	0.035	0.009	1.55932226059271	0.49390181379162	-0.776676487168256	3.46464827190174e-07	0.00988637384387162	ZNF135	0	promoter
chr15:90856144-90857289:FURIN	0.051	0.017	2.5403945834072	1.26121574396278	-0.646811513188531	3.51443333175376e-07	0.0100284355121594	FURIN	-11303	distal
chr4:49091136-49093605:CWH43	0.076	0.111	3.93843946159479	9.80980138756968	1.13021288637557	3.56060393711983e-07	0.0101601833345714	CWH43	104498	distal
chr7:2261505-2262209:NUDT1	0.065	0.027	3.96049260399655	2.16553177331796	-0.648035518856773	3.57197154959355e-07	0.0101926208167652	NUDT1	17030	distal
chr7:2261505-2262209:SNX8	0.065	0.027	3.96049260399655	2.16553177331796	-0.648035518856773	3.57197154959355e-07	0.0101926208167652	SNX8	0	distal
chr16:2560002-2561172:PDPK1	0.057	0.021	2.61035407226683	1.26619017303558	-0.671871397475236	3.58136030695069e-07	0.0102194116358838	PDPK1	21839	distal
chr20:48818194-48819350:PREX1	0.046	0.014	2.26204830682759	0.992734155304999	-0.711028889315057	3.59606622645682e-07	0.0102613749771945	PREX1	8533	distal
chr14:24279213-24280117:RABGGTA	0.05	0.016	2.23185963182853	0.934209231241596	-0.740620673988549	3.60038126416113e-07	0.0102736879372838	RABGGTA	-7475	distal
chr9:107749699-107752221	0.032	0.058	1.05442929117074	3.26534404956668	1.0539244393123	3.78292926570658e-07	0.0107945886596937	---	---	intergenic
chr1:224497559-224498986:WDR26	0.031	0.056	0.727731284724282	3.09302254303072	1.24428776113288	3.79790703396779e-07	0.0108373277214271	WDR26	-63261	distal
chr18:45212644-45213187:SLC14A2	0.043	0.013	2.5581078777796	1.21484838066338	-0.683902310899235	3.82782332714538e-07	0.0109226938640093	SLC14A2	0	promoter
chr9:131650095-131650869:RAPGEF1	0.012	0.031	0.433669901366709	3.14128704230573	1.53036631711822	3.84269534209632e-07	0.0109651311586719	RAPGEF1	58852	distal
chr16:85518600-85520052:GSE1	0.034	0.008	1.53922804676712	0.562050384291605	-0.700948979816682	4.01683584763309e-07	0.011462041091221	GSE1	-91357	distal
chr5:56159165-56162237:ANKRD55	0.034	0.059	0.769014139162135	2.7052775851943	1.06663604868963	4.12584774661451e-07	0.0117731065449645	ANKRD55	-42215	distal
chr5:150065216-150067889:CSF1R	0.021	0.042	0.873587876884835	3.75283641303303	1.34298510067644	4.56597469200771e-07	0.013029008783644	CSF1R	18538	distal
chr17:15958499-15959763:ADORA2B	0.036	0.06	0.825447257229878	3.05714745060546	1.15221575047551	4.58295733560317e-07	0.0130774687571436	ADORA2B	13583	distal
chr7:64569201-64570514:ZNF680	0.054	0.02	1.96221984125947	0.797143355129409	-0.720973219451697	4.59369872405656e-07	0.0131081193090954	ZNF680	-6096	distal
chr10:46542015-46561359:GPRIN2	0.113	0.15	2.59111120649057	5.28643633426695	0.807812081551729	4.62378826651895e-07	0.0131939798185118	GPRIN2	0	promoter
chr8:66123621-66124490:TRIM55	0.016	0.036	0.532936310227014	3.17905947460495	1.4468805328574	4.69655930760395e-07	0.0134016319842479	TRIM55	-2406	distal
chr7:140315957-140316848:SLC37A3	0.014	0.033	0.464025693303837	3.09605723230409	1.48429500078599	4.9793123666936e-07	0.0142084678383602	SLC37A3	81609	distal
chr8:124600600-124601932:MTSS1	0.059	0.023	3.57248586911325	1.77819680205462	-0.718829910803824	4.98386975827762e-07	0.0142214723552452	MTSS1	-31760	distal
chr11:2467109-2467946:KCNQ1	0.045	0.015	1.83718250459813	0.714897772754574	-0.726336378328353	5.03043500670737e-07	0.0143543462916395	KCNQ1	5674	distal
chr19:11323665-11324914:RAB3D	0.047	0.072	0.89312948953923	3.00299110166067	1.08030531436686	5.20802963685471e-07	0.0148611125687649	RAB3D	14754	distal
chr19:11323665-11324914:TSPAN16	0.047	0.072	0.89312948953923	3.00299110166067	1.08030531436686	5.20802963685471e-07	0.0148611125687649	TSPAN16	0	distal
chr22:26579059-26580010:TPST2	0.049	0.016	2.1859239465361	0.93229483318177	-0.721396587578097	5.31573305610274e-07	0.0151684442755892	TPST2	10153	distal
chr17:78442281-78443515:DNAH17	0.05	0.075	0.799231721875196	2.50756990047803	0.963090852522101	5.40896127498485e-07	0.0154344709981693	DNAH17	0	distal
chr17:78442281-78443515:PGS1	0.05	0.075	0.799231721875196	2.50756990047803	0.963090852522101	5.40896127498485e-07	0.0154344709981693	PGS1	63642	distal
chr17:45293251-45294120:MAP3K14	0.017	0.038	0.465878269580276	2.80526583779716	1.37623194143218	5.59622213337178e-07	0.0159688198575764	MAP3K14	-2276	distal
chr14:69643397-69645272:SUSD6	0.022	0.045	0.820303251878476	3.5703286529659	1.32811909840911	5.7802562455829e-07	0.0164939611967708	SUSD6	31802	distal
chr21:31354384-31355335:TIAM1	0.054	0.02	1.7808967846254	0.853372708646084	-0.585397165883555	5.92071793790741e-07	0.0168947686358188	TIAM1	-193476	distal
chr21:10271785-10274297	0.054	0.085	3.41950542446103	10.1686240264924	1.33749462141238	6.06713351897421e-07	0.0173125654963929	---	---	intergenic
chr3:196650757-196651655:NRROS	0.019	0.04	0.738125939888427	3.46958396802835	1.36260793089739	6.08330766621682e-07	0.0173587184255497	NRROS	11072	distal
chr6:168877645-168878487	0.04	0.011	1.48841245698358	0.642949223320717	-0.598937740194172	6.12147701712393e-07	0.0174676346683631	---	---	intergenic
chr16:83744219-83745157:CDH13	0.025	0.05	0.969783640759688	3.28297287627277	1.12057536670968	6.16435354914775e-07	0.0175899828524931	CDH13	0	distal
chr16:83744219-83745157:HSBP1	0.025	0.05	0.969783640759688	3.28297287627277	1.12057536670968	6.16435354914775e-07	0.0175899828524931	HSBP1	-62686	distal
chr17:40581952-40582932:CCR7	0.036	0.009	2.13051538380757	0.789550790949303	-0.8068027000089	6.18526997025286e-07	0.0176496678601165	CCR7	-16481	distal
chrX:10097903-10098874:CLCN4	0.048	0.016	2.92475801877483	1.26259168969447	-0.79462744985667	6.26043825214389e-07	0.0178641605524926	CLCN4	-58071	distal
chrX:10097903-10098874:WWC3	0.048	0.016	2.92475801877483	1.26259168969447	-0.79462744985667	6.26043825214389e-07	0.0178641605524926	WWC3	0	distal
chr2:239926966-239928045:NDUFA10	0.027	0.049	0.568529223986522	2.25750620687618	1.05435551877359	6.38543312295682e-07	0.0182208334163573	NDUFA10	97261	distal
chr2:227370195-227371389:TM4SF20	0.024	0.048	0.855147398831329	3.00798004685921	1.11134150705239	6.43486929009252e-07	0.018361899519279	TM4SF20	7917	distal
chr17:78284102-78286157:TMEM235	0.022	0.044	0.825333135598059	3.95826436726919	1.44167540623571	6.52839962524163e-07	0.018628788330627	TMEM235	52079	distal
chr11:65775448-65777189:AP5B1	0.035	0.056	0.760886211244018	2.98429490699289	1.17802275084639	6.69994118942593e-07	0.0191182821840269	AP5B1	3613	distal
chr1:234356523-234357320:COA6	0.039	0.011	1.96554266757656	0.889553236472888	-0.650250963303721	6.93318984579249e-07	0.0197838572249689	COA6	-16136	distal
chr20:10487373-10489117:SLX4IP	0.017	0.037	0.588698417926757	3.17407541611206	1.39361138259844	7.03272892569316e-07	0.0200678919894654	SLX4IP	52071	distal
chr20:36808486-36809533:DSN1	0.041	0.065	0.611257649519679	2.06567080274532	0.928015578256695	7.34535661879149e-07	0.0209599751117215	DSN1	-34669	distal
chr20:36808486-36809533:SOGA1	0.041	0.065	0.611257649519679	2.06567080274532	0.928015578256695	7.34535661879149e-07	0.0209599751117215	SOGA1	0	distal
chr14:35365152-35368308:NFKBIA	0.059	0.082	0.750420210351843	2.47726659295222	0.990252378272074	7.35859042667196e-07	0.0209977377825084	NFKBIA	35832	distal
chr10:124340126-124342394:OAT	0.056	0.08	0.954260734516883	3.05636072763033	1.05356299296326	7.43808310181639e-07	0.0212245701310331	OAT	76542	distal
chr6:36126565-36128370:MAPK13	0.035	0.059	0.772737293990879	2.71371780885176	1.06688543879823	7.47470677154509e-07	0.0213290757726039	MAPK13	-1951	distal
chr17:42266638-42267602:STAT5B	0.051	0.073	0.593841836337325	1.97145067029165	0.898658958944514	7.50640828273743e-07	0.0214195360347913	STAT5B	8804	distal
chr6:13924097-13925707:RNF182	0.048	0.016	2.08841488712621	0.951848325419219	-0.662025624307137	7.61409141291434e-07	0.0217268098467511	RNF182	0	promoter
chr8:61759469-61761542:ASPH	0.03	0.053	0.940262519818748	3.84987311650708	1.32169513970696	7.71112123724779e-07	0.0220036844504866	ASPH	-44830	distal
chr21:25421389-25422149:MRPL39	0.053	0.019	2.74211830091114	1.47568324129625	-0.596028431304767	7.79775602328136e-07	0.0222508968124334	MRPL39	185368	distal
chr20:3420051-3420916:C20orf194	0.035	0.059	0.750861611495994	2.70571402286008	1.08168649275565	7.81019904701333e-07	0.0222864029806525	C20orf194	-12427	distal
chr20:23161358-23162822:CD93	0.024	0.048	0.89559351503766	3.97990106440029	1.39346745005549	7.82457552128649e-07	0.022327426249991	CD93	-75019	distal
chr18:50853795-50855188:ME2	0.016	0.038	0.734557040177499	3.1058824332015	1.24312503445025	7.84171454044209e-07	0.0223763324411515	ME2	-23546	distal
chr1:235077325-235078574:TOMM20	0.016	0.036	0.79005394270334	4.75359156038919	1.68445974646213	7.84213246199912e-07	0.0223775249803145	TOMM20	50362	distal
chr6:73694937-73697461:CD109	0.036	0.062	0.767613293513643	2.34021215845828	0.918137054312616	7.85535541112417e-07	0.0224152566656428	CD109	0	promoter
chr19:45103026-45103936:PPP1R37	0.039	0.012	1.84455422427384	0.737595697751959	-0.711110146469473	8.11637482855289e-07	0.0231600755732757	PPP1R37	10065	distal
chr20:23142119-23143499:CD93	0.02	0.042	0.973913770179178	4.3374615654861	1.4350948085932	8.251411822392e-07	0.0235454036351956	CD93	-55780	distal
chr1:92095879-92097034:BTBD8	0.019	0.039	0.769708805119456	4.17581970987782	1.54827537149494	8.56415031009486e-07	0.0244378029098557	BTBD8	15544	distal
chr1:1692178-1693625:SLC35E2B	0.139	0.165	1.00556326796723	2.08327233367609	0.620454844354096	8.59388502676925e-07	0.0245226509238861	SLC35E2B	0	promoter
chr15:101199355-101200266:CHSY1	0.016	0.036	0.819067578911966	4.10778132244874	1.48949762025088	8.86088485396233e-07	0.0252845349307815	CHSY1	51666	distal
chr6:27738211-27738923:HIST1H2BL	0.037	0.01	1.91774883947992	0.732316290807835	-0.752153335942846	8.9849318401223e-07	0.025638503005789	HIST1H2BL	69008	distal
chr12:6166977-6169837:CD9	0.065	0.091	1.00604841837933	2.83631733066486	0.935365633909627	9.05039643359343e-07	0.0258253062232589	CD9	-29878	distal
chr17:78861943-78862817:TIMP2	0.027	0.05	0.762986034013785	2.96028525671957	1.16758330442251	9.15815334789812e-07	0.0261327905782273	TIMP2	11272	distal
chr1:64512064-64512768:CACHD1	0.013	0.032	0.670701851338592	3.65787409593267	1.47921734634364	9.32091561300044e-07	0.0265972327016967	CACHD1	41273	distal
chr1:33338647-33339506:PHC2	0.019	0.042	0.842498294131756	3.05896871884492	1.13944993808717	9.57151693582322e-07	0.0273123235763716	PHC2	10379	distal
chr16:10752938-10753639:NUBP1	0.052	0.02	3.48055899244114	1.68947137037176	-0.736356102058828	9.78028766473147e-07	0.0279080508513113	NUBP1	9084	distal
chr3:50627152-50628304:MAPKAPK3	0.027	0.051	0.71652586133098	2.44420685371719	1.00468019813099	1.02735821950705e-06	0.0293156667936336	MAPKAPK3	9983	distal
chr3:196055478-196056421:TFRC	0.035	0.059	0.709234816460731	2.48466092155545	1.02766767044946	1.03718934479237e-06	0.0295961979536502	TFRC	25669	distal
chr6:15253243-15254849:JARID2	0.065	0.028	3.47395248015349	1.88046579073709	-0.635247808924083	1.08631101015738e-06	0.0309978846748408	JARID2	4389	distal
chr18:12910883-12911813:PTPN2	0.046	0.016	1.82461903494171	0.739127955321235	-0.699692217937762	1.09436684461453e-06	0.0312277579110755	PTPN2	-26546	distal
chr11:48004357-48009689:PTPRJ	0.088	0.112	1.0658522971487	2.85926177633431	0.901587797080643	1.12738010331787e-06	0.0321697912481753	PTPRJ	23778	distal
chr21:34835152-34836838:RUNX1	0.021	0.042	0.70859701290322	3.19222403587686	1.2949036524627	1.14592896125121e-06	0.0326990829093032	RUNX1	50345	distal
chr5:1563543-1564666:LPCAT1	0.027	0.049	0.738450382358169	3.52797746878165	1.38106488808176	1.16578215884016e-06	0.033265593902504	LPCAT1	-39567	distal
chr8:22718675-22719800:EGR3	0.05	0.019	2.90172830266956	1.22048494207305	-0.813238531306646	1.2086311558968e-06	0.0344882900335153	EGR3	-25374	distal
chr8:22718675-22719800:PEBP4	0.05	0.019	2.90172830266956	1.22048494207305	-0.813238531306646	1.2086311558968e-06	0.0344882900335153	PEBP4	0	distal
chr16:68356122-68357037:PRMT7	0.03	0.006	1.36251509751094	0.517951420605405	-0.638197928272145	1.26569531321224e-06	0.0361166157625114	PRMT7	0	distal
chr16:68356122-68357037:SMPD3	0.03	0.006	1.36251509751094	0.517951420605405	-0.638197928272145	1.26569531321224e-06	0.0361166157625114	SMPD3	15221	distal
chr11:61417469-61418538:CPSF7	0.022	0.043	0.992202438205806	4.83286637600209	1.54984076939758	1.2675310407952e-06	0.0361689982490911	CPSF7	10697	distal
chr5:142821861-142822545:ARHGAP26	0.017	0.037	0.669887993451387	3.21163235763547	1.33462816773359	1.27569306289138e-06	0.0364019015496056	ARHGAP26	50743	distal
chr1:107940737-107942177:VAV3	0.017	0.038	0.837135641346333	3.83374865502717	1.39568430891203	1.29066005246609e-06	0.0368289845971198	VAV3	22832	distal
chr8:19127335-19128731:PSD3	0.022	0.044	0.82449198900146	3.28502135587859	1.23180757818712	1.31301999001507e-06	0.03746702541508	PSD3	-113650	distal
chr21:14675716-14676719:SAMSN1	0.05	0.019	2.32937278290399	1.1030775953513	-0.662748334201867	1.35370731549712e-06	0.0386280382477104	SAMSN1	-16896	distal
chr6:131807421-131808578:ENPP1	0.053	0.02	1.80682803837692	0.867080016203269	-0.588156921667906	1.37806397858394e-06	0.0393230556288927	ENPP1	0	promoter
chr17:74569005-74570400:CD300LD	0.032	0.055	0.729313604034007	2.74841439946496	1.11608093684549	1.41315091315872e-06	0.0403242613069841	CD300LD	21883	distal
chr11:60182491-60184610:MS4A6A	0.025	0.045	1.04445040811726	4.90669805606053	1.53063879677149	1.41465321076082e-06	0.0403671293690601	MS4A6A	0	promoter
chr8:47600421-47601558:SPIDR	0.037	0.061	0.866213913045336	3.10637920033408	1.13775249487485	1.4259173213995e-06	0.0406885507661348	SPIDR	-58106	distal
chr17:64174567-64175555:ERN1	0.026	0.048	0.677306642382868	3.02550569459288	1.2630235656517	1.44113945988942e-06	0.0411229144879445	ERN1	-43749	distal
chr17:64174567-64175555:TEX2	0.026	0.048	0.677306642382868	3.02550569459288	1.2630235656517	1.44113945988942e-06	0.0411229144879445	TEX2	0	distal
chr4:1042523-1044406:FGFRL1	0.024	0.046	0.697678501427664	2.73332165084558	1.13689653812221	1.47438031991482e-06	0.0420714424287695	FGFRL1	30073	distal
chr8:54268465-54269403:MRPL15	0.018	0.038	0.685696200406454	3.53410720142054	1.42747394733012	1.48701568322607e-06	0.042431992520856	MRPL15	133256	distal
chr20:35735875-35738632:RBM39	0.039	0.012	2.04579806715358	0.78527735506752	-0.770672071778866	1.49107615161103e-06	0.0425478579862209	RBM39	3319	distal
chr1:228989856-228991226	0.025	0.048	0.834795279100165	3.57299139409531	1.31751910363681	1.53359522947957e-06	0.0437611398731994	---	---	intergenic
chr7:20466349-20467117:ITGB8	0.017	0.037	0.75935697309662	4.21482707105863	1.56757117733207	1.53613930729668e-06	0.0438337351337108	ITGB8	135227	distal
chr1:247406943-247408700:NLRP3	0.063	0.086	0.944190687420347	2.87891531897618	0.996483554278405	1.59083382831461e-06	0.0453944432909573	NLRP3	-7456	distal
chr2:43293543-43294499:THADA	0.021	0.041	0.603778672525304	2.7686120831193	1.23255824262228	1.61642103976562e-06	0.046124574369712	THADA	0	distal
chr2:43293543-43294499:ZFP36L2	0.021	0.041	0.603778672525304	2.7686120831193	1.23255824262228	1.61642103976562e-06	0.046124574369712	ZFP36L2	-66935	distal
chr15:67149892-67150949:SMAD3	0.02	0.042	0.876551800230432	3.21638608770031	1.16792286344362	1.64439061329991e-06	0.046922686150513	SMAD3	11892	distal
chr17:56915619-56916383:TRIM25	0.016	0.036	0.843640109823599	3.27465322434922	1.21325032791702	1.64774764524739e-06	0.0470184790571342	TRIM25	-1582	distal
chr4:74108728-74109909:CXCL2	0.013	0.031	0.748322068763413	3.76460270425332	1.44638494350205	1.70565509317974e-06	0.0486708680838838	CXCL2	-9436	distal
chr1:226696979-226697972:ITPKB	0.064	0.027	4.45970491487048	2.50324908832768	-0.640129408317558	1.73753298984914e-06	0.0495805038653453	ITPKB	39486	distal
chr3:170310075-170310612:SKIL	0.047	0.016	2.93423502618434	1.50899682254943	-0.648972501266673	1.75232556998508e-06	0.0500026101395243	SKIL	-47114	distal
chr17:3534912-3535958:TRPV3	0.035	0.009	1.49354167953504	0.636120783715215	-0.607917061230107	1.80802809052413e-06	0.0515920815631062	TRPV3	10757	distal
chrX:38561035-38562413:RP5-972B16.2	0.05	0.018	1.7101367128444	0.694021195299044	-0.677913704632175	1.85130033393586e-06	0.0528268550288596	RP5-972B16.2	0	distal
chrX:38561035-38562413:TSPAN7	0.05	0.018	1.7101367128444	0.694021195299044	-0.677913704632175	1.85130033393586e-06	0.0528268550288596	TSPAN7	0	promoter
chr15:22261825-22267041:IGHV4OR15-8	0.064	0.089	1.08924388044636	3.0458052103736	0.95344595136544	1.86337682973691e-06	0.0531714578365426	IGHV4OR15-8	-76424	distal
chr6:14743373-14744428	0.026	0.048	0.749124983101413	3.19511258448622	1.26207614867533	1.90018865632694e-06	0.0542218833082892	---	---	intergenic
chr16:31128313-31130895:KAT8	0.06	0.084	0.870455822822987	2.55584482690046	0.926802475799867	1.95550669577817e-06	0.0558003835640302	KAT8	0	distal
chr16:31128313-31130895:PRSS8	0.06	0.084	0.870455822822987	2.55584482690046	0.926802475799867	1.95550669577817e-06	0.0558003835640302	PRSS8	4832	distal
chr9:98247999-98249481:TBC1D2	0.03	0.051	1.01837199802744	4.56431865516393	1.46301294565293	1.9573947563189e-06	0.0558542593715597	TBC1D2	6099	distal
chr18:58768312-58768937:ZNF532	0.049	0.018	2.55498458418807	1.2450472709339	-0.663097481594052	1.98099534325236e-06	0.0565277021197061	ZNF532	-93663	distal
chr4:38509226-38510404:KLF3	0.035	0.009	1.71878094035047	0.762124184741142	-0.625644313154931	2.03269038765504e-06	0.0580028202117366	KLF3	-153792	distal
chr16:50335039-50336015:BRD7	0.054	0.079	1.24165171034042	3.63219372970746	1.04713345033321	2.04564367848235e-06	0.0583724423654939	BRD7	32764	distal
chrX:41275697-41277242:DDX3X	0.045	0.015	1.7012727438869	0.7837302461802	-0.598741861440275	2.05683069650303e-06	0.0586916639247141	DDX3X	-56042	distal
chr13:42720272-42721047:FAM216B	0.015	0.035	0.791718463658699	3.65724512997085	1.37813285751369	2.10375098877859e-06	0.0600305344647971	FAM216B	-60503	distal
chr4:80492591-80493519:C4orf22	0.036	0.01	1.7909684821457	0.721566558520457	-0.697043873539605	2.10554664505236e-06	0.0600817735165691	C4orf22	156823	distal
chr8:629073-631608:ERICH1	0.075	0.097	0.734442983116471	1.94697422280774	0.7647620260182	2.26224887205876e-06	0.0645532715641968	ERICH1	0	distal
chr8:629073-631608:TDRP	0.075	0.097	0.734442983116471	1.94697422280774	0.7647620260182	2.26224887205876e-06	0.0645532715641968	TDRP	-83293	distal
chr15:50112901-50114827:ATP8B4	0.022	0.043	0.814908268994453	3.60139303336746	1.34217405933733	2.26274178602258e-06	0.0645673368641543	ATP8B4	0	promoter
chr1:65811888-65812566:PDE4B	0.023	0.045	0.878738626816955	3.35628574340702	1.21333421773946	2.27612194765206e-06	0.0649491397762517	PDE4B	19375	distal
chr16:12415853-12417071:SNX29	0.018	0.038	0.734982064988465	3.64331581498038	1.42023465977532	2.33581886803451e-06	0.0666525913993648	SNX29	0	distal
chr10:78255926-78256620	0.012	0.03	0.588893202744058	2.6724536849561	1.20872213900906	2.34223523431538e-06	0.0668356824111894	---	---	intergenic
chr21:39094180-39095438:PSMG1	0.021	0.043	0.88751278249109	3.046440106651	1.1001668269887	2.40216984296152e-06	0.068545916468907	PSMG1	88050	distal
chr7:141944772-141946336:CLEC5A	0.019	0.04	0.790078719718222	3.49666443274596	1.32883219351862	2.45220703699898e-06	0.0699737278007659	CLEC5A	597	distal
chr17:76408449-76409011:SPHK1	0.042	0.014	2.21984782098988	1.09532871282542	-0.619815914085714	2.46725192255126e-06	0.0704030336100001	SPHK1	23158	distal
chr17:76408449-76409011:UBE2O	0.042	0.014	2.21984782098988	1.09532871282542	-0.619815914085714	2.46725192255126e-06	0.0704030336100001	UBE2O	0	distal
chr5:143117860-143119675:ARHGAP26	0.021	0.042	0.693347275031318	3.05230042659115	1.25886326126293	2.49678184755074e-06	0.0712456700198604	ARHGAP26	0	distal
chr10:14506813-14508310:FAM107B	0.035	0.009	1.2932832160247	0.52578020166459	-0.587867388207315	2.52534008742955e-06	0.0720605793948022	FAM107B	40360	distal
chr6:16725184-16727154:ATXN1	0.017	0.036	0.625716324677697	3.50570635831563	1.47067775476927	2.65046361223744e-06	0.0756309791751954	ATXN1	34302	distal
chr3:172135588-172136463:FNDC3B	0.016	0.035	0.820497803827454	3.30357738242856	1.24120340971825	2.65506785224038e-06	0.0757623611636793	FNDC3B	88676	distal
chr5:119413973-119414586:HSD17B4	0.061	0.027	3.94795326576642	2.07293732110085	-0.687213533398417	2.75881531668736e-06	0.0787227950616739	HSD17B4	-37857	distal
chr7:2757445-2758782:GNA12	0.039	0.062	0.762856788198454	2.60451525750412	1.03188997889641	2.764164216959e-06	0.0788754259309252	GNA12	4358	distal
chr1:40795202-40795943:KCNQ4	0.076	0.039	12.2554137139791	4.70895160144673	-1.21528396196357	2.82539673675273e-06	0.080622695883239	KCNQ4	11109	distal
chr3:59286582-59287661	0.018	0.037	0.739717385871152	4.01024830681686	1.52602914309132	2.90772865995772e-06	0.0829720373118935	---	---	intergenic
chr6:44058182-44060403:C6orf223	0.076	0.097	0.948100078544914	2.65992497864277	0.909746282357309	2.92223199172368e-06	0.0833858898838351	C6orf223	57566	distal
chr1:31605701-31606494:HCRTR1	0.028	0.053	1.29343356539361	3.94070829084179	1.10720876171308	2.94197010182125e-06	0.0839491168554695	HCRTR1	-11206	distal
chr2:102081623-102083651:IL1R1	0.037	0.061	0.772246813681187	2.29591316352492	0.895098696534148	2.94492386669567e-06	0.084033402536161	IL1R1	11248	distal
chr17:34245406-34247336:CCL2	0.024	0.045	0.886140167235104	3.16402472194569	1.14254174108218	2.97495443205388e-06	0.0848903247186574	CCL2	-7949	distal
chr10:79148279-79152337:ZMIZ1	0.063	0.087	1.06317789620047	2.93263925844737	0.930629631682041	2.99484462881906e-06	0.0854578914833518	ZMIZ1	-49258	distal
chr2:119339143-119339708:C2orf76	0.033	0.009	1.47269944174892	0.581218002264684	-0.645050604313171	2.99869118159376e-06	0.0855676528667781	C2orf76	26974	distal
chrX:2897586-2898543:ARSD	0.039	0.012	1.66391636828309	0.746752708326807	-0.608873413599218	3.04714339084622e-06	0.0869502366577969	ARSD	30808	distal
chr10:132544051-132545262:INPP5A	0.039	0.013	2.2250604438657	0.944731707731235	-0.729755062786712	3.05517833832902e-06	0.0871795138842186	INPP5A	6203	distal
chr8:143544482-143547742:ZC3H3	0.082	0.11	1.42668292287994	3.4867397038455	0.886681874879548	3.06704803423266e-06	0.0875182156568289	ZC3H3	-3030	distal
chr19:44401220-44401893:CTC-512J12.6	0.033	0.009	1.8071578765279	0.774511862249948	-0.661687985759903	3.09348541563623e-06	0.0882726063351797	CTC-512J12.6	0	promoter
chr19:44401220-44401893:ZNF285	0.033	0.009	1.8071578765279	0.774511862249948	-0.661687985759903	3.09348541563623e-06	0.0882726063351797	ZNF285	0	promoter
chr20:28804499-28817994	0.112	0.144	4.60440324610213	9.71680094397427	0.935241644432397	3.17168938579185e-06	0.0905041566235706	---	---	intergenic
chr21:34807278-34808979:RUNX1	0.05	0.072	0.649308865976823	1.93659099629891	0.832280745900879	3.18416251556814e-06	0.0908600773817368	RUNX1	78204	distal
chr1:84771711-84772945:SSX2IP	0.043	0.015	3.35369792183968	1.41921562843828	-0.847701945959922	3.22680965737552e-06	0.0920770135732103	SSX2IP	-81167	distal
chr4:53914120-53915143:CHIC2	0.018	0.038	0.814217336604125	3.76002991780646	1.39162334539789	3.22893347166219e-06	0.0921376166138807	CHIC2	149157	distal
chr4:53914120-53915143:RP11-231C18.3	0.018	0.038	0.814217336604125	3.76002991780646	1.39162334539789	3.22893347166219e-06	0.0921376166138807	RP11-231C18.3	0	distal
chr7:43572325-43573235:STK17A	0.026	0.048	0.958096340052953	3.99214034624561	1.35020674534695	3.23903067948569e-06	0.0924257404391242	STK17A	-9830	distal
chr22:45225776-45228787:KIAA0930	0.032	0.052	0.617021043620259	2.45974993799631	1.09732931336272	3.47353809857215e-06	0.0991174096427564	KIAA0930	0	promoter
chr20:836397-837482:FAM110A	0.026	0.046	0.749806576098205	2.99925284481609	1.19253504043122	3.49229217055305e-06	0.0996525570867314	FAM110A	330	distal
chr21:5227771-5239349:CH507-9B2.9	0.11	0.14	4.28216285828198	10.2773494412408	1.0942273373165	3.61350783731752e-06	0.103111446137855	CH507-9B2.9	-64077	distal
chr16:50337268-50339609:BRD7	0.056	0.079	1.02952102181392	2.92255381614132	0.950653957054828	3.69428523893104e-06	0.105416429292897	BRD7	29170	distal
chr4:23333512-23334767	0.035	0.056	0.647103124359039	2.20216734499127	0.959117820587394	3.71073022423785e-06	0.105885686948627	---	---	intergenic
chr6:44062784-44065300:TMEM63B	0.05	0.075	1.0158631353381	2.91042353036614	0.955927179412668	3.72475719715447e-06	0.106285946620803	TMEM63B	-61614	distal
chr22:31229489-31231699:LIMK2	0.06	0.087	1.14761582189339	2.95277499594069	0.880129896215928	3.77569191957214e-06	0.107739368924991	LIMK2	-16703	distal
chr22:46853948-46854852:TBC1D22A	0.018	0.038	0.855115484631736	3.94333256449795	1.41397496729695	3.8905858811041e-06	0.111017868117306	TBC1D22A	80022	distal
chr20:38862832-38863605:PPP1R16B	0.062	0.027	3.77823151709957	2.04275930688934	-0.651096541575916	3.92706569129478e-06	0.112058819501097	PPP1R16B	57109	distal
chr4:74098751-74100013:CXCL2	0.021	0.041	0.928925850799812	4.02782611288154	1.38213706879394	4.05045326450418e-06	0.115579683902627	CXCL2	0	promoter
chr12:2294555-2296419:CACNA1C	0.03	0.049	0.65853018592279	2.71711600174755	1.16427844174905	4.16347825870677e-06	0.118804852112198	CACNA1C	0	distal
chr12:124379858-124382410:NCOR2	0.041	0.064	0.997997483474137	3.08030598720489	1.03012257972104	4.2273518678596e-06	0.120627485549374	NCOR2	40144	distal
chr3:183244058-183245514:B3GNT5	0.015	0.034	0.684779284659604	3.34679994931043	1.36739409787041	4.24497076186252e-06	0.121130240689747	B3GNT5	-7730	distal
chr3:183244058-183245514:MCF2L2	0.015	0.034	0.684779284659604	3.34679994931043	1.36739409787041	4.24497076186252e-06	0.121130240689747	MCF2L2	0	distal
chr19:51784734-51785563:FPR3	0.034	0.056	0.895576604776276	3.03036092515587	1.0882722797093	4.27938861836681e-06	0.122112354225097	FPR3	-9600	distal
chr8:41569473-41570397:AGPAT6	0.018	0.038	0.809742495900952	3.413412017628	1.28611000340595	4.34244726830078e-06	0.123911732800963	AGPAT6	-7803	distal
chr2:111698708-111699959:ANAPC1	0.038	0.059	0.794105250500597	2.6819107310951	1.03719012069246	4.46021871381041e-06	0.12727234099858	ANAPC1	180866	distal
chr7:112080311-112082500:DOCK4	0.063	0.087	1.06866228957309	2.95850504664792	0.936257547117566	4.54505565833051e-06	0.129693163210461	DOCK4	-76180	distal
chr1:220999902-221001185:HLX	0.035	0.056	1.01616306995768	3.53063207803094	1.16810000708319	4.65304229289417e-06	0.132774561827735	HLX	120503	distal
chr12:113039992-113041488:DTX1	0.022	0.043	0.841910195244142	2.83911524881292	1.05957114735548	4.72017349813099e-06	0.134690150769168	DTX1	-16202	distal
chr22:37303596-37304829:CYTH4	0.027	0.047	0.765460928533713	2.87347833706414	1.1335847781086	4.7459045554458e-06	0.135424386489646	CYTH4	21110	distal
chrX:47578682-47580036:SYN1	0.019	0.04	0.990330845728723	3.78827289653617	1.26649711284185	4.96626905710643e-06	0.141712487544532	SYN1	0	distal
chrX:47578682-47580036:TIMP1	0.019	0.04	0.990330845728723	3.78827289653617	1.26649711284185	4.96626905710643e-06	0.141712487544532	TIMP1	-2277	distal
chr14:70881736-70883657:PCNX1	0.045	0.069	1.11566357452664	3.41377424412211	1.06090260715304	4.98132485467055e-06	0.142142104728024	PCNX1	-23748	distal
chr2:241739680-241741588:D2HGDH	0.028	0.051	0.799316661742688	2.46711284812966	0.946285685531216	5.03583615336863e-06	0.143697584636374	D2HGDH	5079	distal
chr22:23128258-23128855:RSPH14	0.028	0.006	1.40652505393159	0.530613861510008	-0.652841072903847	5.06706093068787e-06	0.144588583657178	RSPH14	13238	distal
chr11:122856336-122857375:CRTAM	0.04	0.062	0.85180006554964	2.98545796321682	1.10581716909125	5.14426069312155e-06	0.146791478878223	CRTAM	-4928	distal
chr13:110137164-110139002:COL4A1	0.038	0.058	0.882371425444374	3.41808926843913	1.23087124333999	5.27884041327136e-06	0.150631711192698	COL4A1	168129	distal
chr17:18025334-18026823:ATPAF2	0.036	0.057	0.801884845574735	2.5499543183815	0.978293645121068	5.34036645092527e-06	0.152387356677153	ATPAF2	12345	distal
chr19:8640058-8640974:ADAMTS10	0.026	0.045	0.732707621557262	3.27799982902725	1.30390819130225	5.46956630964143e-06	0.156074074645618	ADAMTS10	-29359	distal
chr7:25862010-25863051	0.068	0.093	0.988917465030676	2.57607231416181	0.846392501249334	5.47051560773919e-06	0.156101162866838	---	---	intergenic
chr1:154501581-154502814:SHE	0.032	0.009	1.96564556557518	0.664201568500221	-0.833516003048423	5.56953314440918e-06	0.158926628275716	SHE	0	promoter
chr1:154501581-154502814:TDRD10	0.032	0.009	1.96564556557518	0.664201568500221	-0.833516003048423	5.56953314440918e-06	0.158926628275716	TDRD10	0	promoter
chr2:90391864-90399274:IGKV3D-7	0.104	0.131	3.77448279518951	9.78938253256824	1.17619593886836	5.6132796385647e-06	0.160174934486444	IGKV3D-7	157053	distal
chr3:50472738-50474006:CACNA2D2	0.042	0.013	1.87921966338373	0.913839171574932	-0.589208261339764	5.65947912994915e-06	0.161493236973099	CACNA2D2	29417	distal
chr1:149938966-149939806:MTMR11	0.02	0.038	0.630532621872923	2.71341090305103	1.18740165851956	6.05416466308319e-06	0.172755588661079	MTMR11	-2100	distal
chr1:149938966-149939806:OTUD7B	0.02	0.038	0.630532621872923	2.71341090305103	1.18740165851956	6.05416466308319e-06	0.172755588661079	OTUD7B	0	distal
chr9:131697517-131699010:RAPGEF1	0.028	0.048	0.806323969301231	3.10574626140292	1.18458780297356	6.12012188741824e-06	0.174637678057479	RAPGEF1	10711	distal
chr9:129762366-129763483:PTGES	0.014	0.032	0.713202973805032	2.95187203991922	1.20584014717732	6.13483272865664e-06	0.175057451912217	PTGES	-9320	distal
chrX:131762635-131764405:IGSF1	0.024	0.005	1.35388005261058	0.378346079276007	-0.772102636662521	6.26499366855936e-06	0.178771594332341	IGSF1	-183737	distal
chr2:10282570-10283892:HPCAL1	0.02	0.038	0.740082581391051	2.81958995035442	1.13426199138942	6.28999615487845e-06	0.179485040279456	HPCAL1	-19015	distal
chr1:20587419-20590939:CDA	0.049	0.074	1.08542940290829	2.80876998130784	0.868980689343709	6.291080301829e-06	0.179515976412691	CDA	0	promoter
chr7:128103595-128104746:LRRC4	0.045	0.016	2.66672251943783	1.4363042992665	-0.589796753720849	6.33495797310894e-06	0.180768025762664	LRRC4	-72526	distal
chr1:183363519-183364537:NMNAT2	0.019	0.038	0.839090243866558	3.89670869809532	1.41282009933882	6.40875315135115e-06	0.182873771173805	NMNAT2	54065	distal
chr1:168535296-168536083:XCL2	0.04	0.014	1.99141988790685	0.77117999054959	-0.756119598387862	6.53039229089095e-06	0.186344744020573	XCL2	7914	distal
chr17:28405581-28406582:SLC46A1	0.037	0.013	2.12735895549885	0.861417572502617	-0.748543088005879	6.55533053356865e-06	0.187056356775381	SLC46A1	0	promoter
chr5:179758892-179760856:MAML1	0.017	0.035	0.754961445932403	4.26650151186444	1.58540557422709	6.62777424592765e-06	0.189123538107545	MAML1	26043	distal
chr13:30739674-30741348:ALOX5AP	0.068	0.09	0.870530883344092	2.28280187064882	0.811479894846859	6.67339461734605e-06	0.19042531540597	ALOX5AP	4167	distal
chr15:67023946-67024920:SMAD3	0.016	0.035	0.695251442225566	3.22096556938377	1.3160737892965	6.82720925074486e-06	0.194814415970005	SMAD3	-40925	distal
chr2:109212907-109215669:SH3RF3	0.113	0.129	1.00724843976214	2.4496571587967	0.781233796009822	7.17615265748746e-06	0.204771516081405	SH3RF3	83560	distal
chr2:429471-431026:FAM150B	0.047	0.018	2.07153665270692	1.02192016847106	-0.603234562714758	7.18526531449764e-06	0.20503154574919	FAM150B	-141176	distal
chr12:55650554-55651329:OR10P1	0.017	0.035	0.680262301331858	3.21771210143538	1.32777415505565	7.2736526320975e-06	0.207553677856902	OR10P1	13695	distal
chr2:26068530-26069129:RAB10	0.02	0.04	0.803852010522797	3.39091178729322	1.28343956766509	7.27777346191464e-06	0.207671265735734	RAB10	34421	distal
chr3:71721371-71722443:EIF4E3	0.02	0.04	0.898871248629063	3.41809678224836	1.21828293445013	7.27832449705153e-06	0.207686989523365	EIF4E3	2932	distal
chr3:183513199-183513808:KLHL6	0.042	0.016	2.07062695625902	0.932523134798958	-0.668047567922757	7.36660014897415e-06	0.210205935250977	KLHL6	41881	distal
chr8:124709341-124710194:MTSS1	0.049	0.02	2.62753619243875	1.31171679413961	-0.650025342640421	7.4364606469624e-06	0.212199404561072	MTSS1	17824	distal
chr7:159144334-159145672:VIPR2	0.028	0.007	1.32115508933751	0.475874652585547	-0.653272723255172	7.44477268985369e-06	0.212436588704975	VIPR2	0	promoter
chr7:24786210-24787496:DFNA5	0.027	0.047	0.891038589509678	3.08869189479381	1.11246054806239	7.7106742566389e-06	0.220024089913191	DFNA5	-28098	distal
chr1:31412904-31414205:SERINC2	0.101	0.057	6.55519036391505	2.92862279845929	-0.94344445064695	7.91698895289255e-06	0.225911279770789	SERINC2	0	promoter
chr22:46542219-46542880:CELSR1	0.043	0.015	1.78737540292543	0.841786099048417	-0.597801797527823	7.9246880954695e-06	0.226130974804222	CELSR1	-5050	distal
chr12:55846934-55848439:MMP19	0.019	0.038	0.632179450029092	2.61968733777227	1.14906540204089	8.16556014980416e-06	0.233004258874662	MMP19	-3985	distal
chr5:118061962-118062604	0.122	0.076	20.622923185819	8.07644613006482	-1.25236214511333	8.18390941004791e-06	0.233527855015717	---	---	intergenic
chr21:9732166-9741623	0.066	0.095	4.14703077409044	10.5468547471456	1.16568761526031	8.31280993487815e-06	0.237206031491748	---	---	intergenic
chr11:35227620-35228517:CD44	0.021	0.041	0.95469689694198	3.45865261407086	1.18966288482143	8.43835463012801e-06	0.240788449370703	CD44	47238	distal
chr19:4051601-4053795:ZBTB7A	0.046	0.068	0.912374184477153	2.61056385448821	0.916859321787007	8.48014867549026e-06	0.241981042455115	ZBTB7A	11937	distal
chr9:89463118-89465518:SEMA4D	0.074	0.101	1.14181523909551	2.51186270520852	0.713402411176143	8.51253242764284e-06	0.242905112822788	SEMA4D	-7166	distal
chr3:49350826-49353022:USP4	0.036	0.056	0.874998680582328	3.08103222672038	1.12204452278374	8.57140771003488e-06	0.244585119005845	USP4	-10756	distal
chr12:6345211-6346306:TNFRSF1A	0.016	0.032	0.468217554655974	2.3402522809044	1.18589131311243	8.57275413208734e-06	0.244623539159112	TNFRSF1A	-3098	distal
chr12:11855092-11857539:BCL2L14	0.033	0.055	1.20036365244263	3.42689758428317	1.00855402067706	8.64113956293882e-06	0.246574917428459	BCL2L14	-192305	distal
chr12:11855092-11857539:ETV6	0.033	0.055	1.20036365244263	3.42689758428317	1.00855402067706	8.64113956293882e-06	0.246574917428459	ETV6	0	distal
chr6:16727816-16728584:ATXN1	0.012	0.028	0.527121501871414	3.50226635348657	1.55983655758843	8.67104515391689e-06	0.247428273467019	ATXN1	32872	distal
chr2:26171443-26173923:GAREM2	0.042	0.015	1.52852104468259	0.640773902676824	-0.623917335620673	8.77565983018085e-06	0.250413453254211	GAREM2	0	promoter
chr5:112963541-112964438:DCP2	0.034	0.056	1.13430082763369	3.72405456786154	1.14626209253297	8.86157458760851e-06	0.252865030857409	DCP2	-12264	distal
chr20:62918043-62919489:DIDO1	0.035	0.011	1.57076021215284	0.626699340430886	-0.660247423736101	8.8839967027632e-06	0.253504845913348	DIDO1	-3638	distal
chr2:89825784-89834863:IGKV2D-40	0.141	0.165	3.97305078360611	9.54394556437767	1.08421175843665	8.90968008955694e-06	0.254237721355507	IGKV2D-40	-17323	distal
chr12:10128250-10131593:CLEC7A	0.066	0.09	1.11773892304208	2.81029456073224	0.847377788393207	8.97704833396028e-06	0.256160074209557	CLEC7A	0	promoter
chr19:4840530-4841725:PLIN3	0.023	0.042	0.763576035823409	3.13674001350602	1.22999051141269	8.98128112878856e-06	0.256280857009982	PLIN3	0	distal
chr19:4840530-4841725:TICAM1	0.023	0.042	0.763576035823409	3.13674001350602	1.22999051141269	8.98128112878856e-06	0.256280857009982	TICAM1	-8827	distal
chr10:104321845-104324846:ITPRIP	0.072	0.093	1.19831038207777	3.39479916371501	0.999402141182836	9.00420646659807e-06	0.256935031524376	ITPRIP	4078	distal
chr18:48715536-48716610:CTIF	0.036	0.055	0.960481292024654	3.69832962149262	1.26094005735472	9.07483073358848e-06	0.258950294982947	CTIF	176379	distal
chr4:40811774-40812906:APBB2	0.02	0.039	0.917442683149164	3.44408251158548	1.21270215010399	9.08726659221113e-06	0.259305152208745	APBB2	44249	distal
chr10:62617489-62621449:ZNF365	0.061	0.084	1.09411109612883	3.16687113816048	0.992626503212505	9.23761419520526e-06	0.263595321060182	ZNF365	-22324	distal
chr14:23160846-23161718:SLC7A8	0.015	0.032	0.670887166210626	3.55886266213272	1.44805963544874	9.31134791102896e-06	0.265699312641211	SLC7A8	4747	distal
chr1:227934627-227935519:WNT9A	0.016	0.034	0.6746611450309	3.59408506520865	1.45590836354805	9.42688230505586e-06	0.268996086574769	WNT9A	12379	distal
chr7:75951358-75952115:POR	0.019	0.037	0.576956276305137	2.38524416578653	1.10211723448483	9.46650032849715e-06	0.270126586873666	POR	-29796	distal
chr2:191739854-191740577:NABP1	0.038	0.013	1.90334707911696	0.777232978593755	-0.70808423093457	9.49849252655736e-06	0.271039484245314	NABP1	61323	distal
chrX:138356439-138357086	0.117	0.073	20.2304454510656	8.05727455643214	-1.22898574548731	9.50622359428246e-06	0.27126009026285	---	---	intergenic
chr3:36892938-36893653:TRANK1	0.038	0.013	2.22453875493389	1.00454984191319	-0.685814519374648	9.58572121687456e-06	0.273528554923515	TRANK1	51404	distal
chr12:108722960-108724966:CORO1C	0.028	0.047	0.771884048302833	3.27515756750086	1.27069339638088	9.60007854564099e-06	0.273938241299866	CORO1C	5877	distal
chr17:32079675-32080284:LRRC37B	0.038	0.013	1.6832786454402	0.77070049076255	-0.599676674512672	9.75308888778204e-06	0.278304391412861	LRRC37B	58534	distal
chr10:49285052-49285906:C10orf71	0.019	0.036	0.678218813389293	3.27923965020551	1.35042364362824	9.94283595994152e-06	0.283718824116931	C10orf71	-13287	distal
chr17:42760015-42761631:RAMP2	0.038	0.013	2.10575076137857	1.04310847631599	-0.60417625289507	1.04140604599532e-05	0.297165215224765	RAMP2	0	promoter
chr3:33791493-33792317:PDCD6IP	0.022	0.042	0.688875884302055	2.68795898808172	1.12675930418016	1.05846314283164e-05	0.302032457807008	PDCD6IP	-6035	distal
chr12:108821871-108822986:SSH1	0.021	0.041	1.00040213533517	3.75295061798709	1.24853336229586	1.06182234898731e-05	0.30299100728353	SSH1	4565	distal
chr5:150762128-150763884:DCTN4	0.026	0.045	0.832369797671991	3.29856264768678	1.23014364372716	1.0655476842483e-05	0.304054031700253	DCTN4	-3020	distal
chr20:25309175-25311293:ABHD12	0.036	0.058	1.05630585562959	3.26370499468603	1.052052754186	1.06882182040379e-05	0.304988306452223	ABHD12	0	distal
chr20:25309175-25311293:PYGB	0.036	0.058	1.05630585562959	3.26370499468603	1.052052754186	1.06882182040379e-05	0.304988306452223	PYGB	61107	distal
chr1:2651934-2656445:MMEL1	0.092	0.117	2.18518529139899	5.08580918012189	0.934071798370177	1.08522887109343e-05	0.30967005836651	MMEL1	-18945	distal
chr1:2651934-2656445:TTC34	0.092	0.117	2.18518529139899	5.08580918012189	0.934071798370177	1.08522887109343e-05	0.30967005836651	TTC34	0	distal
chr12:121143690-121145910:P2RX7	0.05	0.071	0.889405268252324	2.66061234331658	0.954152815182159	1.10463097037228e-05	0.315206447395729	P2RX7	10863	distal
chr5:157221827-157223307:ITK	0.035	0.055	0.717484321977187	2.227696282816	0.910207901948535	1.11866959825905e-05	0.31921236986322	ITK	41002	distal
chr4:146105267-146106441:LSM6	0.019	0.036	0.795039345774034	3.92496660710976	1.45609847558229	1.12646345791711e-05	0.321436347716648	LSM6	-69244	distal
chr9:41229189-41230863:CBWD6	0.064	0.087	2.64642066605212	8.0362451792587	1.30924240951941	1.18245445139236e-05	0.33741337770481	CBWD6	-39754	distal
chr12:110577519-110579891:PPTC7	0.063	0.086	1.18877883686883	2.91203301021926	0.837792357882504	1.19868465622777e-05	0.342044666654593	PPTC7	3429	distal
chr4:1300696-1301811:MAEA	0.031	0.048	0.658892802065278	2.75436207272694	1.17834712906813	1.21620586046107e-05	0.347044342282568	MAEA	-7632	distal
chr15:51077001-51078006:TNFAIP8L3	0.049	0.02	2.53344933193874	1.34167631807918	-0.593535550746674	1.2205126576618e-05	0.348273286863794	TNFAIP8L3	16699	distal
chr6:46770897-46773837:MEP1A	0.045	0.067	1.17362404783202	3.9619713249046	1.19081096598044	1.29651824231212e-05	0.369961480443763	MEP1A	-19553	distal
chr16:87895438-87896549:CA5A	0.033	0.053	0.880057675389479	2.72573922766076	0.986749779749676	1.31843365744786e-05	0.376215044152747	CA5A	0	distal
chr16:87895438-87896549:SLC7A5	0.033	0.053	0.880057675389479	2.72573922766076	0.986749779749676	1.31843365744786e-05	0.376215044152747	SLC7A5	-25951	distal
chr19:4872348-4873054:PLIN3	0.037	0.013	1.59764097834356	0.581014276808242	-0.71635165322101	1.32235226690004e-05	0.377333219359927	PLIN3	-4581	distal
chr9:87712945-87714096:CTSL	0.032	0.053	0.865235171335029	2.7273483449973	0.998792115761486	1.33638999172929e-05	0.381338884139954	CTSL	-11423	distal
chr1:212234441-212235338:PPP2R5A	0.016	0.035	0.885736270516624	3.26428462894446	1.17717581499628	1.34196537261368e-05	0.382929819075315	PPP2R5A	-50199	distal
chr2:224925677-224928738:DOCK10	0.062	0.088	1.14882186714652	2.65742271171324	0.767281486489183	1.36231739920121e-05	0.388737269862065	DOCK10	18327	distal
chr7:73850706-73852088:WBSCR27	0.02	0.039	0.94016991169548	3.39389822499476	1.17931845034365	1.3719214575801e-05	0.391477787920482	WBSCR27	-8172	distal
chr3:172152831-172154002:FNDC3B	0.016	0.033	0.817930665441074	3.50464695374902	1.30911686375505	1.3735290428187e-05	0.391936512368315	FNDC3B	105919	distal
chr14:91360689-91362818:CCDC88C	0.028	0.048	0.77265923907006	3.00052199406944	1.17427302581125	1.37439828772894e-05	0.392184551403452	CCDC88C	54528	distal
chr8:58594530-58596613:NSMAF	0.075	0.096	1.1916794372597	3.15562245897071	0.92302779032418	1.37971198974007e-05	0.39370081627233	NSMAF	0	distal
chr8:58594530-58596613:SDCBP	0.075	0.096	1.1916794372597	3.15562245897071	0.92302779032418	1.37971198974007e-05	0.39370081627233	SDCBP	29515	distal
chr10:89122384-89124013:CH25H	0.029	0.049	0.844548500699909	2.92441926336922	1.08921145552841	1.38954552958055e-05	0.396506816865811	CH25H	83301	distal
chr12:104493573-104495311:CHST11	0.016	0.035	0.691390641486181	2.60305423675935	1.09101046751975	1.45806689036e-05	0.416059387164226	CHST11	36573	distal
chr6:41271670-41272869:TREM1	0.042	0.06	0.817154411864008	2.81707200736143	1.07078538547747	1.46462840623249e-05	0.417931715718441	TREM1	13796	distal
chr22:17106284-17107639:CECR6	0.029	0.048	0.862738899905627	3.08323198946498	1.13228607093588	1.47942995946329e-05	0.42215533893285	CECR6	13614	distal
chr22:17106284-17107639:IL17RA	0.029	0.048	0.862738899905627	3.08323198946498	1.13228607093588	1.47942995946329e-05	0.42215533893285	IL17RA	0	distal
chr19:43674121-43675819:PLAUR	0.041	0.06	0.8946096503081	2.9341738673068	1.05416007957984	1.50602987677362e-05	0.429745625337352	PLAUR	-3575	distal
chr7:151922921-151924093:GALNTL5	0.029	0.048	0.834155981051663	2.88126806766354	1.08141174480958	1.51119294232843e-05	0.431218906093417	GALNTL5	-32286	distal
chr15:90004345-90005518:ZNF710	0.025	0.045	0.907317548220667	3.4678181301609	1.22802540262721	1.52014501302795e-05	0.433773379467525	ZNF710	2954	distal
chr5:83306440-83307228:VCAN	0.026	0.043	0.883595242636779	4.11147282922519	1.44025006791416	1.53435879210816e-05	0.437829281328065	VCAN	-164237	distal
chr5:83306440-83307228:XRCC4	0.026	0.043	0.883595242636779	4.11147282922519	1.44025006791416	1.53435879210816e-05	0.437829281328065	XRCC4	0	distal
chr1:16172998-16173863:EPHA2	0.013	0.029	0.612800672434663	3.25310870570948	1.39894958398636	1.54092403713582e-05	0.439702673996707	EPHA2	-16912	distal
chr3:53140416-53141311:RFT1	0.019	0.035	0.773539786290698	4.09764123319164	1.52319814652394	1.54408741327859e-05	0.440605343379045	RFT1	-9955	distal
chr10:104246652-104247939:GSTO1	0.035	0.052	0.899144546955959	3.57908984337866	1.26971115596739	1.54624406637178e-05	0.441220744339187	GSTO1	-6255	distal
chr1:234932780-234935074:TOMM20	0.038	0.059	0.965621459747589	3.05562144071137	1.04493748119596	1.57955402938893e-05	0.450725742286131	TOMM20	193862	distal
chr7:50350038-50353464:IKZF1	0.082	0.105	1.04471970607132	2.32975695439473	0.703513786511489	1.59872638236055e-05	0.456196573206582	IKZF1	41291	distal
chr19:733944-734518:PALM	0.036	0.013	1.26369674305217	0.494609708087666	-0.598911901630632	1.60950488415558e-05	0.459272218693794	PALM	-512	promoter
chr19:46529310-46531128:PNMAL2	0.072	0.089	0.885107929723197	2.51226167938533	0.897753210453167	1.61998886543265e-05	0.462263822751205	PNMAL2	-32813	distal
chr19:46529310-46531128:PPP5D1	0.072	0.089	0.885107929723197	2.51226167938533	0.897753210453167	1.61998886543265e-05	0.462263822751205	PPP5D1	0	distal
chr22:38981703-38982784:APOBEC3A	0.051	0.075	1.44835464715158	3.78284939226067	0.96605781353546	1.62860836745825e-05	0.464723397654212	APOBEC3A	0	distal
chr22:38981703-38982784:APOBEC3B	0.051	0.075	1.44835464715158	3.78284939226067	0.96605781353546	1.62860836745825e-05	0.464723397654212	APOBEC3B	0	promoter
chr20:40497726-40499664:MAFB	0.045	0.065	0.842837663054413	2.5397166632476	0.941704895868783	1.62886761220195e-05	0.464797373141826	MAFB	189576	distal
chr16:84805970-84807014:CRISPLD2	0.023	0.042	0.848255536815571	3.51430852476067	1.28834078586175	1.6418602613851e-05	0.468504825586239	CRISPLD2	-12970	distal
chr5:140273176-140274030:PFDN1	0.017	0.033	0.719164138897738	3.73387730227921	1.46131501910725	1.64509866559252e-05	0.469428904226826	PFDN1	29053	distal
chr1:39191563-39194333:MACF1	0.063	0.086	0.757482698590338	1.77781667558257	0.660440903690105	1.64594026539208e-05	0.469669054729631	MACF1	-9913	distal
chr3:72625398-72626124:RYBP	0.017	0.035	0.850776975544742	3.46869811856366	1.27172353084863	1.66401423721291e-05	0.474826462588703	RYBP	-178778	distal
chr5:170266559-170271133:LCP2	0.09	0.112	1.03196627539165	2.18436401138051	0.648128804973983	1.66990427704159e-05	0.476507185453817	LCP2	0	promoter
chr1:234774841-234783424:IRF2BP2	0.1	0.121	1.43301623810352	3.49338202675468	0.88505577587431	1.69089039422573e-05	0.482495573992312	IRF2BP2	-165317	distal
chr19:47369656-47370741:DHX34	0.025	0.044	0.670784108587927	2.29779959842327	0.980978404655705	1.783403516785e-05	0.508894193514601	DHX34	20376	distal
chr19:54270979-54272702:LILRB2	0.025	0.044	0.863888770947194	3.04233037846967	1.11687146899576	1.7922965036894e-05	0.511431807327771	LILRB2	7796	distal
chr16:3258255-3260175:MEFV	0.021	0.038	0.632766906303677	3.05950729079021	1.3139857891683	1.81686578038133e-05	0.518442650431812	MEFV	-1629	distal
chr7:66848000-66848903:TMEM248	0.017	0.035	0.874878157340934	3.43115423915792	1.24088570260847	1.81962488664399e-05	0.519229961403863	TMEM248	-72322	distal
chr13:28573909-28575186:FLT1	0.031	0.049	0.847949464801593	3.23800906774521	1.1974613700985	1.82836187186221e-05	0.521723060135883	FLT1	-78765	distal
chr21:34967372-34969446:RUNX1	0.023	0.042	0.919529809831316	2.96440511743878	1.04635143213844	1.90483097988289e-05	0.543543520109583	RUNX1	-78683	distal
chr1:108590368-108592542:FAM102B	0.072	0.092	0.886488398227382	2.25206348144649	0.785652191911856	1.93784352853582e-05	0.552963650867695	FAM102B	30280	distal
chr7:139680604-139681305:HIPK2	0.017	0.034	0.614753985866478	2.94701836763852	1.28944885151088	1.94388519232793e-05	0.554687639630774	HIPK2	35708	distal
chr9:132977577-132978191:GFI1B	0.037	0.013	1.90528434585905	0.925906713476837	-0.59314154590371	1.9783105893977e-05	0.564510926684635	GFI1B	-460	promoter
chr11:1781010-1783665:CTSD	0.057	0.078	1.05579275682779	2.8602417857552	0.908996378660368	1.9804603088165e-05	0.565124349120787	CTSD	-17019	distal
chr20:23125387-23127042:CD93	0.037	0.055	0.88070668386389	2.87776359745294	1.04394999137206	1.98741783963762e-05	0.567109680540594	CD93	-39048	distal
chr5:14586884-14588650:FAM105A	0.023	0.039	0.635524810584583	2.7507110288602	1.19741047077919	1.9909101302179e-05	0.568106205657678	FAM105A	5110	distal
chr9:88926926-88927985:C9orf47	0.021	0.039	0.951836330522926	3.4678171571028	1.19473806346872	1.9958754997531e-05	0.569523073854547	C9orf47	-62878	distal
chrX:153944256-153945108:RENBP	0.031	0.009	1.83702956767449	0.768184533235944	-0.68211233980881	2.01664473917937e-05	0.575449576324834	RENBP	0	promoter
chr11:1770269-1773233:CTSD	0.064	0.084	0.890432657620821	2.32921345361198	0.816464914809883	2.05743717933834e-05	0.587089699124196	CTSD	-6278	distal
chr7:152402132-152407790:KMT2C	0.08	0.107	3.41908033569153	7.64733835128497	0.96850998139326	2.09634831733683e-05	0.598192992352065	KMT2C	28215	distal
chr3:14410412-14411475:SLC6A6	0.03	0.049	0.909953770355624	3.06023578724883	1.08802579162452	2.19636729416296e-05	0.626733407389401	SLC6A6	7793	distal
chr14:80930390-80931862:C14orf145	0.101	0.12	1.33015007026403	3.0323438765458	0.791195803738087	2.21351387522173e-05	0.631626184294522	C14orf145	7678	distal
chr16:30567120-30568901:ZNF688	0.07	0.091	0.97680681773149	2.51584987007009	0.830701575987407	2.24415416593109e-05	0.640369391248437	ZNF688	2734	distal
chr12:120602259-120602902:POP5	0.012	0.028	0.536163470796323	2.61035815209149	1.23281021279892	2.25425048325516e-05	0.64325037539686	POP5	-20862	distal
chr4:107824101-107825697:SGMS2	0.054	0.073	1.13216393501662	3.32797108218951	1.02137249327217	2.25616508845239e-05	0.643796707989891	SGMS2	0	promoter
chr2:239977965-239979309:NDUFA10	0.015	0.031	0.68750789968931	3.19393334464159	1.31340967662781	2.26815840152845e-05	0.647218999876143	NDUFA10	45997	distal
chr6:17907255-17909245:KIF13A	0.029	0.048	0.831861297298772	2.98808154217007	1.12238463675348	2.28268341291714e-05	0.651363711875905	KIF13A	78218	distal
chr16:29227958-29228553:NPIPB11	0.033	0.01	1.81660344544198	0.857240899813509	-0.600795501306674	2.29133361175376e-05	0.653832046113937	NPIPB11	169143	distal
chr22:27132971-27135001	0.025	0.042	0.788445798858957	3.19931414708759	1.23144732271374	2.30145002359174e-05	0.656718764231904	---	---	intergenic
chr12:2885163-2885823:RHNO1	0.053	0.024	3.02747123037847	1.51520512042709	-0.679198223563495	2.31446771504102e-05	0.660433362486955	RHNO1	0	distal
chr12:2885163-2885823:TULP3	0.053	0.024	3.02747123037847	1.51520512042709	-0.679198223563495	2.31446771504102e-05	0.660433362486955	TULP3	-5074	distal
chr5:160345204-160345774:C1QTNF2	0.035	0.012	1.87119804202543	0.878711276866822	-0.611909476159517	2.32249770813247e-05	0.662724721015601	C1QTNF2	24867	distal
chr20:46544874-46545695:OCSTAMP	0.022	0.041	0.896153221224629	3.22392451998818	1.15550850661539	2.33125728570583e-05	0.66522426647616	OCSTAMP	4879	distal
chr9:87722188-87723168:CTSL	0.02	0.038	0.87376471646305	3.17369398877596	1.15538501828518	2.34375697171296e-05	0.668791051878293	CTSL	-2351	distal
chr1:245054024-245055204:EFCAB2	0.017	0.034	0.76516241180204	3.32972442732593	1.29447427376733	2.34914074188861e-05	0.670327310697915	EFCAB2	83698	distal
chr12:6332202-6333994:TNFRSF1A	0.037	0.056	0.857591308572756	2.75977126591691	1.01721176784716	2.36553215922539e-05	0.675004601634966	TNFRSF1A	7854	distal
chr8:60967220-60968041	0.046	0.019	2.32730887651303	1.1368677490808	-0.638858176624747	2.37069576209587e-05	0.676478035714056	---	---	intergenic
chr15:90376697-90377420:IQGAP1	0.027	0.008	1.44282720178943	0.494755827948906	-0.708641979452482	2.39206369454219e-05	0.682575375237615	IQGAP1	-10798	distal
chr10:91901566-91902474:FGFBP3	0.033	0.051	0.86939250400913	3.11383984032954	1.13791611402667	2.46263687434687e-05	0.70271343209488	FGFBP3	7009	distal
chr2:173048523-173049767:MAP3K20	0.014	0.031	0.695277851762924	2.9607674302479	1.22425824423018	2.52989441066803e-05	0.721905370084123	MAP3K20	-25668	distal
chr2:173048523-173049767:RAPGEF4	0.014	0.031	0.695277851762924	2.9607674302479	1.22425824423018	2.52989441066803e-05	0.721905370084123	RAPGEF4	0	distal
chr13:50222406-50223204	0.021	0.038	0.833031249506204	3.69440423576313	1.35671069672472	2.54943831189777e-05	0.727482222300029	---	---	intergenic
chr2:142873208-142874911:KYNU	0.046	0.067	1.31895327503839	3.67065327043696	1.01015059834655	2.55113959440764e-05	0.72796768326422	KYNU	-2587	distal
chr20:31070410-31076126:DEFB115	0.12	0.15	4.57048960335035	9.11071468383607	0.860008938791629	2.61953732804402e-05	0.747484976557361	DEFB115	-181538	distal
chr17:32275004-32276765:RHBDL3	0.012	0.027	0.565544359213452	2.85061892310487	1.29842596636538	2.67030077769826e-05	0.7619703269162	RHBDL3	7201	distal
chr3:161034921-161036308:B3GALNT1	0.03	0.049	1.16135380719216	4.21198862421463	1.2698986786378	2.67369176534117e-05	0.762937945240102	B3GALNT1	64859	distal
chr3:161034921-161036308:PPM1L	0.03	0.049	1.16135380719216	4.21198862421463	1.2698986786378	2.67369176534117e-05	0.762937945240102	PPM1L	0	distal
chr2:218377910-218378592:SLC11A1	0.018	0.034	0.575523912986627	2.8858875211701	1.30241249058737	2.68007774738752e-05	0.764760185217029	SLC11A1	-3437	distal
chr11:2932655-2934148:PHLDA2	0.056	0.071	0.752512134248833	2.31108306452435	0.91787877043935	2.78544532724624e-05	0.794826824129716	PHLDA2	-3201	distal
chr20:53906197-53907622:BCAS1	0.025	0.045	1.31373544446468	3.96526967021371	1.10164816027533	2.89823780939463e-05	0.827012158910758	BCAS1	162923	distal
chr10:86585262-86585932:WAPL	0.035	0.012	1.85678338889309	0.814564647702414	-0.654768193544808	2.90268146776134e-05	0.828280156825699	WAPL	-63448	distal
chr17:8915447-8916954:PIK3R5	0.056	0.077	1.2425020888745	3.28139215843568	0.932970657690297	3.02349740193153e-05	0.862754983641163	PIK3R5	-2931	distal
chr2:58107643-58108490:VRK2	0.024	0.042	0.950496364459644	3.41729421019733	1.17932161576017	3.0322216837202e-05	0.865244457449558	VRK2	60929	distal
chr8:102795046-102796016:AZIN1	0.031	0.049	0.878802675146178	3.32823760985169	1.20396614893116	3.04610367491904e-05	0.869205683638148	AZIN1	68177	distal
chr12:93772005-93773808:CRADD	0.034	0.053	0.999777135817493	3.23042408048417	1.08096306559539	3.05175438075908e-05	0.870818112549604	CRADD	94289	distal
chr6:87718646-87719660:AKIRIN2	0.039	0.059	0.909895966798542	2.90344675806343	1.03125453592607	3.09826767180551e-05	0.884090680149701	AKIRIN2	-16438	distal
chr7:106365136-106365839:NAMPT	0.024	0.041	0.90583648587405	3.94249065870008	1.37481389291286	3.12236254722763e-05	0.890966152851404	NAMPT	-79945	distal
chr1:54965527-54966501:TMEM61	0.03	0.048	0.984103529517065	4.03756760113477	1.3442399870871	3.14574252534508e-05	0.897637629607219	TMEM61	-14291	distal
chr3:128144870-128145770:EEFSEC	0.013	0.027	0.551099411022144	2.86909229381358	1.31870399077125	3.18749776966961e-05	0.909552488575224	EEFSEC	-7684	distal
chr3:128144870-128145770:RUVBL1	0.013	0.027	0.551099411022144	2.86909229381358	1.31870399077125	3.18749776966961e-05	0.909552488575224	RUVBL1	0	distal
chr10:97689419-97690209:AVPI1	0.019	0.037	0.77014712628775	2.97543042307754	1.16724179531114	3.18876101716245e-05	0.909912956247304	AVPI1	-2097	distal
chr6:5671038-5673379:FARS2	0.035	0.054	1.01877202772336	2.98961220196534	0.982770518727402	3.18970272147908e-05	0.910181671574055	FARS2	0	distal
chr10:133012401-133014154:ADGRA1	0.037	0.056	1.0387027905379	3.23602261190124	1.05505882107545	3.26759910404755e-05	0.932409404339968	ADGRA1	-56775	distal
chr21:34510470-34513547:KCNE1	0.039	0.06	1.16218954845023	3.16434707501213	0.945597311655814	3.35850128102911e-05	0.958348340541656	KCNE1	0	promoter
chr2:47752128-47753272:MSH6	0.023	0.042	0.851402052199113	2.94322671805403	1.09075843516499	3.38419161938557e-05	0.965679078591672	MSH6	-29810	distal
chr6:139839358-139840214	0.022	0.041	0.956283105657023	3.10735339885715	1.07009391630609	3.40745516335998e-05	0.972317330864771	---	---	intergenic
chr10:132320031-132320906:STK32C	0.013	0.029	0.613771120905165	2.70658270090003	1.19965372348208	3.43445986417963e-05	0.980023122243657	STK32C	10931	distal
chr9:105051901-105053731:ABCA1	0.022	0.042	0.863178455566339	2.53811422990481	0.925214764472047	3.46665932872954e-05	0.989211239452974	ABCA1	-123665	distal
chr20:45943837-45944812:PCIF1	0.017	0.034	0.659674065601991	2.75044184121698	1.17616062383803	3.46696818949829e-05	0.989299372873338	PCIF1	9210	distal
chr4:107837291-107839514:SGMS2	0.044	0.063	1.2054485125048	3.23006226053462	0.939606817674982	3.49093867296097e-05	0.996139350329412	SGMS2	12729	distal
chr8:25234759-25235683:DOCK5	0.015	0.031	0.787847715967148	3.35442282729586	1.28425764737758	3.54115473097319e-05	1	DOCK5	49895	distal
chr22:27669104-27670741:MN1	0.025	0.042	0.702091830438867	2.47924508184548	1.03146543284892	3.55481732169054e-05	1	MN1	130757	distal
chr10:110076413-110078332:ADD3	0.086	0.106	1.14327858992396	2.66979851917224	0.775881469661606	3.58249578325802e-05	1	ADD3	68450	distal
chr9:93962865-93963568:BARX1	0.028	0.009	1.37349283699087	0.458752577820186	-0.702276490457993	3.59181051832901e-05	1	BARX1	-7494	distal
chr10:123997254-123998508:CHST15	0.055	0.075	0.935853581992776	2.41877664689787	0.820510334009232	3.6368338749499e-05	1	CHST15	93906	distal
chr3:194586733-194587921:TMEM44	0.015	0.031	0.747998317282633	3.18918573067094	1.26096605255887	3.89167412917867e-05	1	TMEM44	45360	distal
chr9:104872967-104873766:ABCA1	0.021	0.038	0.772832023747105	2.87102409488176	1.12665944058241	3.89850634982405e-05	1	ABCA1	54373	distal
chr2:28958549-28959335:TOGARAM2	0.042	0.017	4.48698671306148	1.56830928945566	-1.09519513234611	3.90189429988633e-05	1	TOGARAM2	-21963	distal
chr7:115111-116149:FAM20C	0.019	0.035	0.69648782042696	2.98817892970451	1.23317906515745	3.97427636244542e-05	1	FAM20C	-76820	distal
chr1:207204918-207206113:C4BPA	0.03	0.049	1.11498253226945	3.57939259263608	1.1145105048569	4.06520320524403e-05	1	C4BPA	100657	distal
chr3:172129458-172130956:FNDC3B	0.071	0.088	1.06394857989489	2.90444853253527	0.919711766662666	4.20825319432688e-05	1	FNDC3B	82546	distal
chr1:116762764-116765652:CD2	0.045	0.064	0.724104261267312	1.93306049682434	0.76655980744034	4.22474595571661e-05	1	CD2	8298	distal
chr10:11208018-11210869:CELF2	0.046	0.065	1.11445046941109	3.28601236137188	1.01935324501216	4.40139494515384e-05	1	CELF2	42533	distal
chr10:112389145-112390032:ACSL5	0.03	0.049	0.828196328128634	2.58991277719525	0.973527783581371	4.47471704727098e-05	1	ACSL5	12947	distal
chr20:5065484-5066489:TMEM230	0.03	0.049	0.783546873475138	2.52951739895434	0.984721801311316	4.48830647567377e-05	1	TMEM230	46301	distal
chr21:44877985-44879144:PTTG1IP	0.023	0.042	1.03195211420407	3.46415318681948	1.13552013052132	4.57485520507176e-05	1	PTTG1IP	-4083	distal
chr22:39343421-39343969:SYNGR1	0.038	0.015	2.18325736193312	0.966936548268231	-0.69455338334903	4.58097290879781e-05	1	SYNGR1	-5956	distal
chr6:158219091-158219777:GTF2H5	0.02	0.037	0.823653835650765	3.41548468544369	1.27573990604511	4.74823219492041e-05	1	GTF2H5	50740	distal
chr1:201551664-201552356:CSRP1	0.015	0.031	0.612186506302798	2.27673431145137	1.02324004694658	4.76216075516652e-05	1	CSRP1	-42209	distal
chr4:139872138-139872850:MAML3	0.019	0.037	1.0449949985011	3.89934223489902	1.2604907573213	4.76449064412248e-05	1	MAML3	17202	distal
chr15:101207715-101208435:CHSY1	0.016	0.032	0.82683027254527	3.45675712720877	1.28665174080231	4.89407930077881e-05	1	CHSY1	43497	distal
chr8:20186387-20187604:SLC18A1	0.017	0.032	0.66475315899209	3.22334080295253	1.34307639249425	4.91293402450631e-05	1	SLC18A1	-3182	distal
chr21:5219920-5227037:CH507-9B2.9	0.066	0.089	4.11795100560566	10.1750243338591	1.12663973134573	4.95238655752495e-05	1	CH507-9B2.9	-56226	distal
chr22:11053163-11058389	0.071	0.095	3.89899465592578	9.39095348482279	1.0847704205623	4.99343579356021e-05	1	---	---	intergenic
chr15:58520565-58522221:LIPC	0.021	0.037	0.685934137290286	2.9033774307093	1.21117479151308	4.99816434803382e-05	1	LIPC	88575	distal
chr2:69945332-69947938:ASPRV1	0.054	0.072	0.959388001341097	2.70717896852157	0.919918653857502	5.00532791059362e-05	1	ASPRV1	14327	distal
chr2:239297443-239299131:HDAC4	0.048	0.067	0.767169100447112	2.03645813038426	0.780949378040518	5.01773015322852e-05	1	HDAC4	101818	distal
chr1:107935375-107937641:VAV3	0.07	0.09	0.997263611308013	2.4817863743677	0.801802927650927	5.09430980994704e-05	1	VAV3	27368	distal
chr4:39353105-39354643:RFC1	0.066	0.088	1.31575777741112	3.26682373861798	0.88167815555942	5.14082731334736e-05	1	RFC1	11708	distal
chr1:22022764-22023441:CELA3A	0.035	0.013	1.85402767910028	0.871703636605256	-0.608647308176143	5.14881268611562e-05	1	CELA3A	21105	distal
chr8:8917217-8918178:MFHAS1	0.015	0.033	0.82414535011073	2.44758441924015	0.918365188938025	5.19130852326625e-05	1	MFHAS1	-23573	distal
chr20:2210711-2211655:TGM3	0.022	0.038	0.810684319341314	2.98515859833911	1.13810209663487	5.20134328710619e-05	1	TGM3	-84346	distal
chr2:74843683-74846115:HK2	0.049	0.067	1.07389774972443	3.28844585996853	1.04811014122919	5.38492782980176e-05	1	HK2	8514	distal
chr14:75609323-75611154:FLVCR2	0.014	0.029	0.732901448303826	3.39044351374316	1.34117707582399	5.39101746493671e-05	1	FLVCR2	3862	distal
chr19:246731-247568:PLPP2	0.018	0.034	0.698773308476507	2.85519904955689	1.18231200450099	5.41332365961737e-05	1	PLPP2	43617	distal
chr2:118973568-118974718:MARCO	0.025	0.042	0.793686808969137	2.63007448882094	1.01707114552073	5.45046069850047e-05	1	MARCO	31403	distal
chr17:8922278-8923368:PIK3R5	0.024	0.041	0.7496141107991	2.83108398549306	1.13071589203204	5.47453378539702e-05	1	PIK3R5	-9762	distal
chr14:92846300-92847370:GOLGA5	0.019	0.035	0.771655676172042	2.60346485960696	1.02428653521025	5.56846443824003e-05	1	GOLGA5	52070	distal
chr6:89034423-89036357:PNRC1	0.036	0.054	0.799541374141455	2.51498228981335	0.965888147962617	5.57723350559515e-05	1	PNRC1	-44394	distal
chr21:10750673-10756235:IGHV1OR21-1	0.067	0.089	3.94021885438675	10.1166070753233	1.17006966652797	5.62190245573542e-05	1	IGHV1OR21-1	-100839	distal
chr5:772907-778255:ZDHHC11B	0.027	0.048	1.70046918202329	4.47204397578413	1.01886974018149	5.63906175932152e-05	1	ZDHHC11B	-5956	distal
chr2:90380422-90386469:IGKV3D-7	0.09	0.115	3.6777552561808	8.93739269908383	1.08705099685993	5.64166382578227e-05	1	IGKV3D-7	145611	distal
chr20:63873149-63874710:TPD52L2	0.038	0.056	0.828699190771056	2.54410913253992	0.9546052484234	5.64606908011808e-05	1	TPD52L2	7856	distal
chr2:28951931-28953316:TOGARAM2	0.019	0.034	0.907402385678977	4.20391797738088	1.44798899614333	5.65931300592425e-05	1	TOGARAM2	-27982	distal
chr3:196604470-196605029:NRROS	0.032	0.011	1.79770448747672	0.864432199893	-0.585507248877914	5.76972007064376e-05	1	NRROS	-34657	distal
chr8:141120737-141121640:DENND3	0.052	0.024	3.69702435025663	1.9445910444728	-0.673679791589891	5.82332593992249e-05	1	DENND3	-6972	distal
chr3:142275628-142277305:GK5	0.025	0.043	1.10595795803114	3.61410539323385	1.13157432213171	5.9027844225188e-05	1	GK5	-50022	distal
chr17:50289882-50290759:TMEM92	0.022	0.04	0.853049195251502	2.60035856631371	0.95823941142361	6.10391579526e-05	1	TMEM92	15456	distal
chr20:56373808-56374473:AURKA	0.024	0.042	0.98699908005207	3.05906194596082	1.0305551527481	6.13966890970055e-05	1	AURKA	0	distal
chr20:56373808-56374473:FAM210B	0.024	0.042	0.98699908005207	3.05906194596082	1.0305551527481	6.13966890970055e-05	1	FAM210B	14894	distal
chr21:35508292-35509443	0.03	0.046	1.0162577646046	3.64832106657973	1.20502963210935	6.16397289720748e-05	1	---	---	intergenic
chr4:105057273-105059869:TET2	0.029	0.046	1.03052287098949	3.25335590196608	1.06675030105188	6.17355520265049e-05	1	TET2	-86006	distal
chr17:57948420-57950053:CUEDC1	0.016	0.033	1.12137624387479	3.5434474260106	1.0987868673368	6.37663265364962e-05	1	CUEDC1	5204	distal
chr10:14553378-14555179:FAM107B	0.044	0.064	1.34235971136132	3.9551601274189	1.08096903470708	6.38802531479282e-05	1	FAM107B	0	promoter
chr6:109235592-109238079:CEP57L1	0.045	0.064	1.29979121056711	3.60621226672599	1.00207800572032	6.475880047915e-05	1	CEP57L1	106289	distal
chr1:2150667-2152105:FAAP20	0.03	0.047	0.833663561452626	2.87404049513167	1.07911007529669	6.56247022797465e-05	1	FAAP20	42669	distal
chr1:2150667-2152105:PRKCZ	0.03	0.047	0.833663561452626	2.87404049513167	1.07911007529669	6.56247022797465e-05	1	PRKCZ	0	distal
chr19:14672027-14672848:ADGRE3	0.021	0.037	0.740666079842168	2.76493151694017	1.11298415235422	6.67468777935232e-05	1	ADGRE3	1996	distal
chr13:30712731-30713767:ALOX5AP	0.041	0.06	0.991755546907793	2.7949333292598	0.930033947348353	6.77902677223802e-05	1	ALOX5AP	0	promoter
chr13:99312076-99315577:GPR183	0.065	0.083	0.932095361395627	2.22688868562809	0.739977509387865	6.92674302619803e-05	1	GPR183	-4672	distal
chr13:99312076-99315577:UBAC2	0.065	0.083	0.932095361395627	2.22688868562809	0.739977509387865	6.92674302619803e-05	1	UBAC2	0	distal
chr21:7959094-7969412:KCNE1B	0.07	0.096	4.58765418803958	10.3978432836765	1.02844621909951	7.20772597177274e-05	1	KCNE1B	-129169	distal
chr17:15883461-15884426:ADORA2B	0.021	0.036	0.731376818825666	3.01710065112059	1.21423486084485	7.26616135115694e-05	1	ADORA2B	-60491	distal
chr3:15300243-15301202:SH3BP5	0.017	0.031	0.862951104202584	3.99219816791296	1.42208539467354	7.29121769230798e-05	1	SH3BP5	31427	distal
chr6:134436043-134437882:SGK1	0.043	0.063	1.25737505645029	3.50596172216723	0.997188919905288	7.34682446132463e-05	1	SGK1	-117986	distal
chr12:124681188-124682946:SCARB1	0.027	0.044	0.783621130118193	2.65058820711614	1.03331974325099	7.42135755204079e-05	1	SCARB1	134761	distal
chr14:101730871-101732496:PPP2R5C	0.067	0.086	0.948354723299141	2.24242118621125	0.73481514448469	7.46366787704993e-05	1	PPP2R5C	-29302	distal
chr10:3720350-3721234:KLF6	0.026	0.043	0.750421359403844	2.44601075721754	0.977224957405892	7.47681207790723e-05	1	KLF6	63959	distal
chr1:201713237-201716481:NAV1	0.057	0.074	0.852530449629456	2.36451201884865	0.860900018826967	7.52488076562034e-05	1	NAV1	-23387	distal
chr7:101100016-101100775:TRIM56	0.016	0.032	0.850015030191204	3.39823203793738	1.24938672683187	7.61133182310126e-05	1	TRIM56	14578	distal
chr12:1629724-1630848:WNT5B	0.038	0.015	2.20566418038754	1.10391625420762	-0.607546019566747	7.66335435541194e-05	1	WNT5B	-467	promoter
chr19:17721095-17722368:MAP1S	0.016	0.031	0.683976873409787	3.03290036627829	1.25994543852429	7.68826906910945e-05	1	MAP1S	940	distal
chr16:21626457-21627320:IGSF6	0.021	0.038	0.882315657440777	3.15199402973681	1.14129578617931	7.78329651807e-05	1	IGSF6	25340	distal
chr16:21626457-21627320:METTL9	0.021	0.038	0.882315657440777	3.15199402973681	1.14129578617931	7.78329651807e-05	1	METTL9	0	distal
chr13:113492993-113493816:TMCO3	0.021	0.038	1.01627156912444	3.56490729998605	1.17889559682314	7.97786848911399e-05	1	TMCO3	1898	distal
chr6:11205935-11207826:NEDD9	0.04	0.057	1.10387486335836	3.20386938727366	0.998668949035209	8.04443712942529e-05	1	NEDD9	24832	distal
chr2:38113087-38115663:CYP1B1	0.021	0.039	1.09565892365626	3.31690232158129	1.04259251739527	8.13836284316557e-05	1	CYP1B1	-3186	distal
chr3:138890649-138891664:FOXL2	0.029	0.048	1.39595906798775	4.40532727917284	1.17377871054654	8.16159773778608e-05	1	FOXL2	55476	distal
chr4:15781518-15782321:CD38	0.019	0.036	0.994407374281485	3.39520650340882	1.13997082793728	8.1889986239529e-05	1	CD38	3241	distal
chr19:53823636-53824936:NLRP12	0.038	0.056	0.913898473371613	2.76727903777237	0.977008594740785	8.23073833994595e-05	1	NLRP12	0	promoter
chr5:91313817-91315053:ARRDC3	0.068	0.086	0.902192188793184	2.22613535656723	0.762143952981795	8.27621910593282e-05	1	ARRDC3	68306	distal
chr9:90914278-90915337:SYK	0.044	0.02	2.53410505197626	1.20890913892934	-0.678010848699135	8.3140711364801e-05	1	SYK	86791	distal
chr8:104361092-104362395:DCSTAMP	0.018	0.035	1.0638024743633	4.10176573067039	1.3056917553123	8.3322245695379e-05	1	DCSTAMP	12552	distal
chr8:125512433-125513723:TRIB1	0.05	0.068	0.881506471125293	2.41696856563531	0.860828724449632	8.3761400515715e-05	1	TRIB1	78888	distal
chr16:4344771-4348284:CORO7-PAM16	0.03	0.047	0.916354518948092	2.98230950027396	1.05524087057834	8.51743582154612e-05	1	CORO7-PAM16	0	distal
chr16:4344771-4348284:PAM16	0.03	0.047	0.916354518948092	2.98230950027396	1.05524087057834	8.51743582154612e-05	1	PAM16	0	promoter
chr11:6200790-6201995:OR52W1	0.043	0.061	1.07124295453566	2.94222904073253	0.928514808346515	8.59720307133939e-05	1	OR52W1	1645	distal
chr3:194089220-194090119:HES1	0.041	0.06	0.969814738255049	2.8339921807455	0.96078744459399	8.5982999868144e-05	1	HES1	-46026	distal
chr6:16698989-16701554:ATXN1	0.05	0.072	1.21902954337027	2.88853841655408	0.80929911667221	8.65242723340154e-05	1	ATXN1	59902	distal
chr5:143604251-143606737:NR3C1	0.035	0.054	1.27037187172731	3.96585991611176	1.12911494386995	8.66886694078917e-05	1	NR3C1	-168740	distal
chr17:1586793-1587777:SLC43A2	0.03	0.047	0.644074470558067	2.23513130746713	0.976548620187179	8.95628341483278e-05	1	SLC43A2	17308	distal
chr6:127420369-127421079:KIAA0408	0.031	0.05	1.10466158319539	3.30283083250531	1.03169784593919	8.96678460140977e-05	1	KIAA0408	38312	distal
chr4:1081242-1082852:RNF212	0.024	0.039	0.687879679296331	2.62887184699286	1.10430904415792	9.08885779175232e-05	1	RNF212	30674	distal
chr3:15294060-15296440:SH3BP5	0.089	0.104	1.38345030802725	3.50893632956614	0.919735590579581	9.11734895842415e-05	1	SH3BP5	36189	distal
chr11:130049204-130051587:APLP2	0.029	0.045	0.991120656742321	3.59329904559931	1.20595006563944	9.17641274289403e-05	1	APLP2	-18307	distal
chr10:93436087-93437874:MYOF	0.021	0.036	0.818039065543573	3.2537895586651	1.2263654626661	9.28518006857012e-05	1	MYOF	44320	distal
chr10:69065338-69066527:SRGN	0.034	0.05	0.800544393641634	2.70377890640973	1.04056481025788	9.35343841308098e-05	1	SRGN	-21591	distal
chr2:241852511-241855969:PDCD1	0.024	0.044	1.09357364274455	2.81753495608385	0.866673700772601	9.40650462977894e-05	1	PDCD1	2939	distal
chr6:7697716-7698728:BMP6	0.027	0.043	0.968466756001756	3.58788454085673	1.22075673672936	9.46496437886124e-05	1	BMP6	-28069	distal
chr12:121276623-121278971:CAMKK2	0.054	0.075	1.21445419945084	2.69635065177249	0.739150464596385	9.4821822805509e-05	1	CAMKK2	-2093	distal
chr3:46934745-46936612:CCDC12	0.024	0.042	1.05122486510724	3.34704952724854	1.08355087713338	9.65072069088639e-05	1	CCDC12	0	distal
chr3:46934745-46936612:NBEAL2	0.024	0.042	1.05122486510724	3.34704952724854	1.08355087713338	9.65072069088639e-05	1	NBEAL2	-43071	distal
chr19:51750560-51752477:FPR1	0.03	0.047	0.891011180763492	2.67115591915467	0.95707649565664	9.7517972750296e-05	1	FPR1	0	promoter
chr6:108622118-108623298:FOXO3	0.03	0.047	0.8882246801326	2.98626982803144	1.07800892716913	9.80935995533536e-05	1	FOXO3	-33048	distal
chr17:26936019-26941123	0.084	0.109	3.95545652313359	8.37196576900402	0.919333712473566	9.88048913622017e-05	1	---	---	intergenic
chr6:43798577-43800230:VEGFA	0.02	0.035	0.746123039928243	2.93314772162189	1.1715291506741	9.95901341705912e-05	1	VEGFA	26586	distal
chr15:55247214-55248440:RAB27A	0.023	0.039	0.849133657069594	2.88920536668254	1.07262590942776	0.000101692686402593	1	RAB27A	21846	distal
chr7:106424679-106425811:NAMPT	0.051	0.067	1.12341916907014	3.42807936775482	1.06029188932607	0.000102007107520744	1	NAMPT	-139488	distal
chr7:467413-469230:PDGFA	0.024	0.041	0.944816369872945	3.19162851915203	1.10787692250326	0.000102859759796512	1	PDGFA	50164	distal
chr2:215903083-215904638:MREG	0.014	0.028	0.621490482068781	2.79182781483949	1.22557289821143	0.000102892327230137	1	MREG	108975	distal
chr7:80721354-80723222:CD36	0.02	0.036	0.838018974163756	2.93363403294432	1.09771108233282	0.000103669616568927	1	CD36	75026	distal
chr19:7655284-7656161:STXBP2	0.02	0.036	0.754848858599138	2.73632647386647	1.09027374117546	0.000104009054873104	1	STXBP2	9326	distal
chr20:62675215-62675992:SLCO4A1	0.012	0.025	0.450903878031309	2.16251689847775	1.12412124423678	0.000104028180037569	1	SLCO4A1	18857	distal
chr8:28773212-28773999:EXTL3	0.014	0.028	0.676415360356845	2.86333594603009	1.20446749066858	0.000104936336286275	1	EXTL3	71886	distal
chr8:28773212-28773999:INTS9	0.014	0.028	0.676415360356845	2.86333594603009	1.20446749066858	0.000104936336286275	1	INTS9	0	distal
chr22:38967304-38968322:APOBEC3A	0.03	0.049	1.21270588133521	3.61021300356635	1.0590217112977	0.000105547272366296	1	APOBEC3A	9783	distal
chr15:58146617-58147664:ALDH1A2	0.03	0.047	0.813341499865898	2.53583875330436	0.963401836191522	0.000107121607764165	1	ALDH1A2	0	distal
chr15:58146617-58147664:AQP9	0.03	0.047	0.813341499865898	2.53583875330436	0.963401836191522	0.000107121607764165	1	AQP9	8237	distal
chr1:59506871-59507580:FGGY	0.024	0.042	1.40607421532916	4.4364135164863	1.17597405462331	0.00010715400253771	1	FGGY	-46338	distal
chr6:35600084-35603158:FKBP5	0.083	0.1	0.959685405216436	2.20561632675768	0.709979690476241	0.000108278047175012	1	FKBP5	85757	distal
chr2:28583831-28584835:PLB1	0.017	0.035	0.984774186932824	2.87471995818429	0.965117167267794	0.000110988069664391	1	PLB1	87761	distal
chr16:56938339-56939539:HERPUD1	0.02	0.038	1.0200060975887	2.78545634072669	0.906107581191428	0.000111900952693078	1	HERPUD1	6180	distal
chr12:64699437-64700247:GNS	0.022	0.038	0.796476454231688	2.71984888767349	1.05007398899104	0.000113062382867029	1	GNS	52624	distal
chr20:25237470-25238876:PYGB	0.024	0.039	0.798055099555384	3.25843525238463	1.24388618297291	0.000113464632031672	1	PYGB	-9193	distal
chr11:36149498-36150379:COMMD9	0.024	0.038	0.685112855628155	2.64441764054203	1.11284308258885	0.00011766138017658	1	COMMD9	139045	distal
chr11:36149498-36150379:LDLRAD3	0.024	0.038	0.685112855628155	2.64441764054203	1.11284308258885	0.00011766138017658	1	LDLRAD3	0	distal
chr2:222707465-222709871:MOGAT1	0.037	0.057	0.98125425238465	2.50824029088688	0.824333534357913	0.000118246429382034	1	MOGAT1	35680	distal
chr4:686961-689875:MFSD7	0.053	0.071	0.918134009171384	2.47495705495426	0.857291631669677	0.000119640512945258	1	MFSD7	0	promoter
chr1:230426008-230426955:PGBD5	0.059	0.029	3.82410031727513	2.14830663217847	-0.61568384814605	0.000119730152983186	1	PGBD5	0	promoter
chr21:10383235-10391713:TPTE	0.084	0.104	4.20244805679105	10.7653140915423	1.17727727510933	0.000121775156404272	1	TPTE	-129840	distal
chr17:81118809-81120295:AATK	0.084	0.104	0.837579120716166	1.83434320267241	0.62520809126798	0.000122052109649446	1	AATK	11653	distal
chr15:55281782-55283475:RAB27A	0.041	0.058	0.892601193370127	2.37280848299895	0.833579960519266	0.00012310210014133	1	RAB27A	6340	distal
chr2:100587955-100589338:PDCL3	0.037	0.054	0.833707833707891	2.35841039988915	0.87301474793462	0.000123580559663644	1	PDCL3	25266	distal
chr3:171813822-171814639:PLD1	0.027	0.042	0.771926129247765	2.81916835373937	1.10794005729127	0.000123902420721622	1	PLD1	-3329	distal
chr6:16704390-16705872:ATXN1	0.016	0.031	0.806256636388866	3.42244932268643	1.29184272276974	0.000124794022078938	1	ATXN1	55584	distal
chr7:151844099-151845141:PRKAG2	0.016	0.03	0.688557174587836	3.09863188333451	1.27935139096267	0.000128158734215857	1	PRKAG2	-29260	distal
chr11:9001574-9002300:NRIP3	0.025	0.04	0.853038458454381	3.36153706656294	1.23494382673483	0.000128159590660908	1	NRIP3	1749	distal
chr6:137240017-137240727:IFNGR1	0.023	0.037	0.701103487052207	3.02352436057936	1.24198885718962	0.000129194708337189	1	IFNGR1	-20569	distal
chr5:140251358-140252113:PFDN1	0.027	0.042	0.894097100111653	3.25933636380808	1.16911837350239	0.000130295558724295	1	PFDN1	50970	distal
chr11:44591545-44592832:CD82	0.021	0.036	0.935852434676552	3.69690624439814	1.27874181237661	0.000130356265189236	1	CD82	25945	distal
chr2:236871224-236872407	0.033	0.049	0.805614206033003	2.44271457171125	0.931056900646877	0.000130730115836269	1	---	---	intergenic
chr7:28407640-28409987:CREB5	0.041	0.06	0.979740322058761	2.947912135186	0.995778673745123	0.000131443015100531	1	CREB5	-2538	distal
chr3:15287470-15289055:SH3BP5	0.026	0.042	0.974398996907453	3.1927195359549	1.08647276041571	0.000134588833324076	1	SH3BP5	43574	distal
chr7:73581607-73582543:TBL2	0.019	0.035	0.937212509972991	2.97960248722825	1.03864210608138	0.000136042547734496	1	TBL2	-2817	distal
chr16:21611011-21612509:METTL9	0.021	0.036	0.801978415471086	2.90397088245159	1.11536056237236	0.000138757942313777	1	METTL9	11218	distal
chr1:33433524-33434280:ZSCAN20	0.017	0.032	0.583738700379815	2.15348069309542	0.993610774366769	0.000142747747234948	1	ZSCAN20	-38365	distal
chr9:107548035-107549281:KLF4	0.015	0.03	0.659001713952526	2.48085622769656	1.06912684984758	0.000145681687907755	1	KLF4	-58270	distal
chr19:7543304-7546319:PNPLA6	0.053	0.071	1.03504694131849	2.75435541463352	0.883503159920825	0.000145891184044119	1	PNPLA6	7599	distal
chr3:12186886-12188616:SYN2	0.039	0.058	1.14316467139728	3.08459594942083	0.930450668557721	0.000146028369840199	1	SYN2	0	distal
chr3:12186886-12188616:TIMP4	0.039	0.058	1.14316467139728	3.08459594942083	0.930450668557721	0.000146028369840199	1	TIMP4	-27536	distal
chr17:80856362-80857194:CHMP6	0.018	0.031	0.582108831237283	2.75991401122571	1.24885082365513	0.000149813374772553	1	CHMP6	-134647	distal
chr17:80856362-80857194:RPTOR	0.018	0.031	0.582108831237283	2.75991401122571	1.24885082365513	0.000149813374772553	1	RPTOR	0	distal
chr4:142565566-142568220:INPP4B	0.043	0.058	0.772122397010596	2.42394653167771	0.950181921355632	0.000153385085721483	1	INPP4B	-91159	distal
chr14:55107654-55108702:LGALS3	0.021	0.037	0.649040592425577	2.22429973271301	0.967358951560013	0.000153704994428516	1	LGALS3	-20342	distal
chr2:96616969-96618162:KANSL3	0.023	0.038	0.818559925285381	2.70474076253265	1.02657612782367	0.000153887887081942	1	KANSL3	20147	distal
chr20:28819203-28825625	0.068	0.089	4.69487038375502	11.0263705872388	1.07846640890648	0.00015471940270722	1	---	---	intergenic
chr17:74786217-74787158:TMEM104	0.022	0.037	0.826061188293125	2.86517983720106	1.08180043226343	0.000155498218974002	1	TMEM104	9698	distal
chr3:46947075-46949712:CCDC12	0.103	0.116	0.898182234032745	1.84797250211171	0.585316712567986	0.000156577354224685	1	CCDC12	0	distal
chr3:46947075-46949712:NBEAL2	0.103	0.116	0.898182234032745	1.84797250211171	0.585316712567986	0.000156577354224685	1	NBEAL2	-29971	distal
chr12:54296542-54298412:NFE2	0.023	0.039	1.05274222965003	3.26937950308483	1.05647393442469	0.000156997047078312	1	NFE2	-783	promoter
chr10:14617341-14619187:FAM107B	0.025	0.042	0.856878456294244	2.69194751804996	0.991502659442898	0.00015878053194967	1	FAM107B	-12924	distal
chr1:151939688-151941989:THEM4	0.05	0.069	1.06225696860191	2.60087289748302	0.804122564943172	0.000158887673982581	1	THEM4	-29881	distal
chr16:80580021-80580947:DYNLRB2	0.021	0.037	0.713822173593306	2.22307314965324	0.911219508636737	0.00015957790039094	1	DYNLRB2	39029	distal
chr19:17138359-17139031:MYO9B	0.023	0.039	1.04194192599374	3.38375552975667	1.10222550960354	0.000160849233174128	1	MYO9B	36704	distal
chr2:98438656-98439281:INPP4A	0.025	0.042	1.02180925024415	3.16554173720791	1.0428572421732	0.000161171047687166	1	INPP4A	-5573	distal
chr3:52670537-52671397:PBRM1	0.021	0.037	0.734595567615186	2.6007019344672	1.05367885024771	0.000161863370734559	1	PBRM1	8316	distal
chr20:28557453-28565945	0.074	0.094	3.75161683822453	9.94604594197894	1.20391940722291	0.000163542994982845	1	---	---	intergenic
chr10:124306731-124307558:OAT	0.017	0.031	0.654549965247117	2.38436923134288	1.03244811383594	0.000163804812349901	1	OAT	111378	distal
chr9:91131103-91132026	0.025	0.04	0.758382132871855	2.7750492778752	1.10224684480345	0.000167213360564949	1	---	---	intergenic
chr1:151988591-151990247:S100A10	0.027	0.041	0.68765439844439	2.742116874073	1.14883512159321	0.000171267951323821	1	S100A10	2331	distal
chr20:5947158-5947929:TRMT6	0.017	0.031	0.630341135522248	2.49315692970021	1.09935758895101	0.000172094817887189	1	TRMT6	2607	distal
chr11:65060830-65061962:NAALADL1	0.119	0.08	15.9006409680669	6.96962158567276	-1.08449483394348	0.000173233521794989	1	NAALADL1	-2282	distal
chr21:33007448-33008248:OLIG2	0.021	0.035	0.80572989500963	3.38725279769595	1.28073573071132	0.000176851657084454	1	OLIG2	-17597	distal
chr15:91861016-91861882:SLCO3A1	0.02	0.035	0.914891421950372	2.71859735233309	0.957495951316293	0.00018122372613428	1	SLCO3A1	7161	distal
chr12:9117926-9118774:A2M	0.029	0.044	0.71478335889681	2.54473076240171	1.04764973100048	0.000183822515366643	1	A2M	-1770	distal
chr1:221724809-221726706:DUSP10	0.042	0.058	1.18220928614914	3.72383641458122	1.11416953451849	0.000184117815134594	1	DUSP10	15470	distal
chr8:42385320-42385868:VDAC3	0.031	0.012	1.89554428585777	0.912583118624313	-0.598312115267617	0.000185926807339121	1	VDAC3	-5996	distal
chr10:30493267-30494964:MAP3K8	0.08	0.095	1.07343342242998	2.63261161861553	0.808985404662588	0.00018881113900957	1	MAP3K8	54446	distal
chr8:144003135-144004150:SPATC1	0.021	0.036	0.782060538832888	2.78698913547578	1.08750493441526	0.000188825328651469	1	SPATC1	-8264	distal
chr17:58277115-58280107:MPO	0.041	0.056	0.954171634894804	2.80786712585278	0.962425952425404	0.000189824450910203	1	MPO	828	distal
chr9:105141117-105143450:SLC44A1	0.023	0.039	1.25121479549523	4.26788859054934	1.22652111922987	0.000192552114689323	1	SLC44A1	-101172	distal
chr5:144189463-144190558:KCTD16	0.053	0.073	0.836338714419109	1.95136046369074	0.684547944971804	0.000194075976009275	1	KCTD16	-14719	distal
chr18:3747264-3748428:DLGAP1	0.024	0.04	0.94188903966884	2.92105927528848	1.01378268454446	0.000195025536020603	1	DLGAP1	96868	distal
chr8:23540528-23542231:SLC25A37	0.024	0.039	0.920793208147763	3.01917869870454	1.06519851583014	0.000196378459732921	1	SLC25A37	11724	distal
chr5:32522380-32523279:SUB1	0.023	0.037	0.711264201416996	2.59955395138505	1.07275562796045	0.000202812361096039	1	SUB1	-8354	distal
chr22:46753656-46754948:TBC1D22A	0.058	0.075	0.932791426530529	2.31858298936895	0.779881392548528	0.000204112713119285	1	TBC1D22A	-7669	distal
chr4:109548324-109549203:CCDC109B	0.021	0.035	0.935871930179994	3.58979219138234	1.24544532265398	0.000206251688421592	1	CCDC109B	-11002	distal
chr7:134083965-134085229:LRGUK	0.021	0.035	1.06691244123711	4.54111402006296	1.42269877937025	0.000210159949276612	1	LRGUK	-42070	distal
chr15:73911043-73911697:LOXL1	0.1	0.065	19.8631726053422	7.78183906837371	-1.24836355950589	0.000215627736472964	1	LOXL1	-14761	distal
chr1:46594018-46595959:MKNK1	0.019	0.034	0.663233016638712	2.54047283612343	1.08995174517429	0.000216014524098508	1	MKNK1	0	promoter
chr2:38128436-38130552:CYP1B1	0.035	0.053	1.0945482897164	2.97034807193956	0.922626345049959	0.000219451294493266	1	CYP1B1	-18535	distal
chr12:10068465-10069520:CLEC1A	0.02	0.034	1.0103968234436	3.79780255051863	1.25489348918429	0.000219846686010181	1	CLEC1A	29430	distal
chr13:95707401-95708706:DNAJC3	0.023	0.038	1.3087680046056	4.33814863324678	1.20921626394722	0.000223051934259416	1	DNAJC3	30244	distal
chr2:227406552-227408210:RP11-563C6.1	0.022	0.038	1.13403515289903	3.24588294826289	0.992480657999157	0.000223499896436846	1	RP11-563C6.1	-18604	distal
chr7:75842679-75843448:CCL24	0.017	0.03	0.667139463293583	2.97723956889413	1.25439266851118	0.000225104171508474	1	CCL24	-19324	distal
chr8:90553830-90554484:TMEM64	0.127	0.085	21.5371675266478	8.81802067594532	-1.19880209883656	0.000233120669094918	1	TMEM64	91421	distal
chr2:54421881-54422687:SPTBN1	0.04	0.018	2.0382261239243	0.960348355175253	-0.632119203320816	0.000233330564935098	1	SPTBN1	-33598	distal
chr5:78525927-78527669:LHFPL2	0.017	0.031	0.759537065783542	2.99018725814606	1.18126054751988	0.000239386401682891	1	LHFPL2	21482	distal
chr1:27116300-27117276:SLC9A1	0.021	0.034	0.701541880358343	2.63339898718139	1.09447713718543	0.000241944899039546	1	SLC9A1	37322	distal
chr10:71860142-71861103:PSAP	0.031	0.049	1.01913756115835	2.81586691610507	0.918271653224855	0.00024366992861044	1	PSAP	-8768	distal
chr17:78385818-78387086:PGS1	0.037	0.053	1.19230809488898	3.26152922230451	0.958920664229637	0.000244491111574079	1	PGS1	7179	distal
chr4:56958053-56958727:POLR2B	0.019	0.032	0.844454770114217	3.98333948758963	1.43391844870151	0.000244652751852971	1	POLR2B	-19015	distal
chr4:56958053-56958727:REST	0.019	0.032	0.844454770114217	3.98333948758963	1.43391844870151	0.000244652751852971	1	REST	0	distal
chr1:243267401-243268707:SDCCAG8	0.026	0.042	1.19105849808249	3.54348947318182	1.05217273356937	0.000252177325877567	1	SDCCAG8	11346	distal
chr8:133129641-133131348:SLA	0.026	0.043	0.939437830003353	2.59669617618984	0.891033765763076	0.000253191301816598	1	SLA	-26588	distal
chr8:133129641-133131348:TG	0.026	0.043	0.939437830003353	2.59669617618984	0.891033765763076	0.000253191301816598	1	TG	0	distal
chr11:3919285-3920577:STIM1	0.031	0.047	0.849835652989167	2.80115344389781	1.03904016321337	0.000257637939715393	1	STIM1	63104	distal
chr2:201128900-201131475:CFLAR	0.051	0.068	1.08009855772959	2.48319707884984	0.743760216015053	0.000258303717620995	1	CFLAR	0	promoter
chrX:48631295-48632007:WDR13	0.034	0.014	1.92023906380772	0.934428598445392	-0.594179000845923	0.000258560361864851	1	WDR13	33804	distal
chr20:50003087-50005001:SNAI1	0.021	0.035	0.704141982878417	2.73378484682536	1.13159325639768	0.000258712132419577	1	SNAI1	20089	distal
chr9:127561382-127563261:FAM129B	0.028	0.044	0.817520231796715	2.37142297751657	0.891386215029272	0.000259121397324678	1	FAM129B	5827	distal
chr6:13461640-13462400:GFOD1	0.019	0.032	0.833641256733651	3.52604165443826	1.30353845213746	0.000261170663522417	1	GFOD1	23783	distal
chr2:98748700-98749665:MGAT4A	0.03	0.045	1.00082943302724	3.21014669635334	1.07327231732129	0.000264527522571283	1	MGAT4A	-17575	distal
chr16:30713540-30714214:RP11-2C24.9	0.02	0.035	0.91627572638214	3.09238648971568	1.09463724082508	0.000266438649611997	1	RP11-2C24.9	0	distal
chr16:30713540-30714214:SRCAP	0.02	0.035	0.91627572638214	3.09238648971568	1.09463724082508	0.000266438649611997	1	SRCAP	6283	distal
chr10:50394729-50396272:SGMS1	0.021	0.035	0.949589668047131	4.10190569767406	1.38786572222303	0.00026723407593809	1	SGMS1	-50484	distal
chr11:74580950-74581771:POLD3	0.023	0.038	0.918207242972714	3.17761090729347	1.1229195320449	0.000267668167579329	1	POLD3	-10759	distal
chr22:30195228-30197163:LIF	0.053	0.071	1.3168405491214	3.49410694875768	0.955875699875897	0.000267712551710984	1	LIF	49576	distal
chr17:29240781-29241724:CRYBA1	0.019	0.033	0.925306070890867	3.42473220740461	1.20050233038446	0.000267742994678373	1	CRYBA1	-5139	distal
chr7:151744942-151745799:PRKAG2	0.018	0.033	0.718864345824736	2.58994154853177	1.06250466362281	0.000269978089852022	1	PRKAG2	-8629	distal
chr2:26002196-26003459:KIF3C	0.023	0.039	0.913024439175919	2.61605758581306	0.918562348444241	0.000274311934504589	1	KIF3C	-19448	distal
chr17:75737819-75738789:ITGB4	0.028	0.042	0.845100031379392	2.80239265586448	1.04320848670509	0.000276621018789337	1	ITGB4	13124	distal
chr8:27371679-27372356:PTK2B	0.019	0.033	0.830331699803989	3.12714138228689	1.17303773818848	0.000277627305283384	1	PTK2B	-25096	distal
chr20:5657270-5658055:GPCPD1	0.016	0.03	0.681060809606229	2.60831544373222	1.10195355378948	0.000283813661137541	1	GPCPD1	-46245	distal
chr2:25557551-25559039:DTNB	0.036	0.053	1.00625377306441	2.56039867906204	0.827534691955776	0.000284200379048571	1	DTNB	91183	distal
chr21:33198227-33200445:AP000295.9	0.087	0.101	1.15595954215835	2.63645045626052	0.754200815535134	0.000298372861843866	1	AP000295.9	-29456	distal
chr21:33198227-33200445:IFNAR2	0.087	0.101	1.15595954215835	2.63645045626052	0.754200815535134	0.000298372861843866	1	IFNAR2	-29456	distal
chr7:101717085-101718854:MYL10	0.059	0.071	0.817683553954893	2.09484425364403	0.767765750186777	0.000303684784435128	1	MYL10	-87790	distal
chr1:230104559-230106291:GALNT2	0.024	0.039	1.06263774204639	3.23375088203393	1.03744591716241	0.000304715605265926	1	GALNT2	37351	distal
chr11:66970401-66971588:C11orf86	0.021	0.035	0.836242477356198	2.73341282415809	1.02373846383301	0.000310934285657362	1	C11orf86	-3689	distal
chr19:8423311-8424369:MARCH2	0.023	0.037	0.785726320874941	2.75128436701149	1.07087363998684	0.000311382633350321	1	MARCH2	4907	distal
chr9:91146369-91148410	0.035	0.05	1.26695098563309	3.88774056921674	1.1084145135191	0.000311966548559448	1	---	---	intergenic
chr6:36290507-36291684:C6orf222	0.03	0.044	0.749253774962872	2.69298512134207	1.07804784503271	0.000312462675957096	1	C6orf222	45201	distal
chr6:36290507-36291684:PNPLA1	0.03	0.044	0.749253774962872	2.69298512134207	1.07804784503271	0.000312462675957096	1	PNPLA1	0	distal
chr6:14921019-14923448	0.05	0.067	1.09554328282927	2.5959055872043	0.779030822253346	0.000318385448749214	1	---	---	intergenic
chr11:2825429-2827126:KCNQ1	0.026	0.041	0.823643010361485	2.48574129149668	0.934642157467488	0.00032107744024607	1	KCNQ1	47855	distal
chr22:42993714-42995805:PACSIN2	0.039	0.053	0.908779058718076	2.84821303860062	1.0115385491139	0.000326974793722594	1	PACSIN2	19340	distal
chr1:144101434-144104881:FAM72C	0.042	0.061	1.73925676418159	3.98106666243579	0.862670215590804	0.000335548778990372	1	FAM72C	-129470	distal
chr7:98131573-98132528:LMTK2	0.051	0.069	1.19800728909983	2.65211978721987	0.732537914978288	0.000336490195248087	1	LMTK2	24689	distal
chr7:74610143-74610859:GTF2I	0.016	0.028	0.725772128274663	3.40060156406284	1.35045877125032	0.000337573791555507	1	GTF2I	-46826	distal
chr17:31051378-31052931:NF1	0.026	0.039	0.74013825349046	2.59848162108209	1.04818635759829	0.000340148989623547	1	NF1	-41996	distal
chr16:1469573-1471406:CLCN7	0.051	0.068	1.20114980662234	3.11206948965375	0.90160730875427	0.000341161738075227	1	CLCN7	3651	distal
chr14:77498448-77499258:ISM2	0.032	0.013	1.93977975262476	0.956597486337371	-0.587361079376293	0.000343893476896868	1	ISM2	0	promoter
chr10:79298304-79300011:ZMIZ1	0.021	0.034	0.927960306252216	3.57883414511527	1.24790495955254	0.000346100015054461	1	ZMIZ1	12852	distal
chr7:92633215-92635807:CDK6	0.035	0.051	1.07501214233093	2.84723372297636	0.890701698652916	0.000347910981693285	1	CDK6	0	distal
chr7:92633215-92635807:FAM133B	0.035	0.051	1.07501214233093	2.84723372297636	0.890701698652916	0.000347910981693285	1	FAM133B	-42822	distal
chr10:17216022-17217522:VIM	0.058	0.072	0.944453073844176	2.35563215858022	0.787220159358919	0.000349674844053927	1	VIM	-11756	distal
chr22:30279062-30279929:GATSL3	0.014	0.027	0.766260753904608	2.6805691151876	1.05923051861345	0.000352185485094626	1	GATSL3	9678	distal
chr19:35447458-35449633:FFAR2	0.041	0.056	0.949266599339892	2.46925329496024	0.831693757501506	0.000355360096849046	1	FFAR2	0	promoter
chr8:125341254-125342772:NSMCE2	0.033	0.048	1.05789684175133	3.1903744953799	1.02590851926658	0.000360242768978821	1	NSMCE2	0	distal
chr8:125341254-125342772:TRIB1	0.033	0.048	1.05789684175133	3.1903744953799	1.02590851926658	0.000360242768978821	1	TRIB1	-87549	distal
chr6:159983047-159984868:IGF2R	0.047	0.062	0.830575861925798	2.15255786023513	0.784225286772655	0.000363956904137993	1	IGF2R	13949	distal
chr13:25901504-25902138:ATP8A2	0.028	0.042	0.869352725109133	2.77647775688334	1.01450247502666	0.000364015432596036	1	ATP8A2	0	distal
chr13:25901504-25902138:SHISA2	0.028	0.042	0.869352725109133	2.77647775688334	1.01450247502666	0.000364015432596036	1	SHISA2	148893	distal
chr17:65027206-65028775:GNA13	0.047	0.064	1.07810707204789	2.71879638474758	0.839565768893326	0.000366615917056624	1	GNA13	26999	distal
chr10:116947037-116948701:SHTN1	0.021	0.035	0.945778748724356	3.07734548930391	1.06728253417079	0.000367826356590806	1	SHTN1	56664	distal
chr8:128167431-128168613	0.02	0.035	0.878207568889355	2.55739512486866	0.92146471515463	0.000369501059571999	1	---	---	intergenic
chr8:25242641-25244416:DOCK5	0.041	0.057	0.981192480785797	2.31376690633078	0.742103074881296	0.000373500414229081	1	DOCK5	57777	distal
chr20:41002883-41004342:TOP1	0.073	0.087	0.934581253078956	2.1268278812708	0.692678483409628	0.000379731579131927	1	TOP1	-24476	distal
chr4:184813165-184814047:ACSL1	0.023	0.04	1.11861710064932	2.99727869978354	0.91589529254778	0.000380718706964016	1	ACSL1	-907	promoter
chr3:126472128-126473991:ZXDC	0.043	0.056	1.01939776263249	2.92140381275285	0.957445105678245	0.000383681481712237	1	ZXDC	1874	distal
chr12:124625753-124626828:NCOR2	0.028	0.041	0.67529806841792	2.17510829237356	0.922387996068662	0.000383785270333703	1	NCOR2	-90151	distal
chr10:19824452-19827175:PLXDC2	0.021	0.034	0.837377473504175	3.12297365807628	1.16603719752192	0.000386260211665831	1	PLXDC2	8214	distal
chr1:234848976-234850245	0.019	0.034	0.674850182737151	2.24465443118074	0.954032782927793	0.000399221577675196	1	---	---	intergenic
chr16:34062492-34066232	0.06	0.077	3.88735786449473	10.2844429805711	1.20720855510669	0.00039954743865024	1	---	---	intergenic
chr19:51138394-51140062:SIGLEC7	0.031	0.045	0.86905031664451	2.69669121014706	0.983929129844342	0.000408520357970515	1	SIGLEC7	-2239	distal
chr3:157436467-157438260:PTX3	0.026	0.038	1.01413097908202	4.24489098585834	1.38075528199279	0.000411286445162017	1	PTX3	0	promoter
chr3:157436467-157438260:VEPH1	0.026	0.038	1.01413097908202	4.24489098585834	1.38075528199279	0.000411286445162017	1	VEPH1	0	distal
chr22:10734376-10744944	0.079	0.097	4.06894599102843	10.2667745665347	1.152316864892	0.000419709425579543	1	---	---	intergenic
chr6:15066572-15067500:JARID2	0.03	0.045	0.905734965170081	2.75206480713295	0.977337252494675	0.000422101475075575	1	JARID2	-178796	distal
chr19:54642836-54644555:LILRB1	0.021	0.034	0.615604471477908	2.44712186611885	1.09331825913381	0.000424008566763487	1	LILRB1	11763	distal
chr1:28313912-28315641:MED18	0.017	0.03	0.698113382203034	2.68993170637148	1.11966132483547	0.000425474995673683	1	MED18	-13397	distal
chr5:177415903-177416863:F12	0.028	0.042	0.84811420168168	2.92722843974004	1.08745761052399	0.000425693579241402	1	F12	-6328	distal
chr6:106257446-106258088:ATG5	0.115	0.079	20.4504261737897	9.04410858810012	-1.09465678029333	0.000428545238753842	1	ATG5	58120	distal
chr12:94640127-94641067:TMCC3	0.02	0.033	0.726552848950343	2.63749352769217	1.07505018592321	0.000428909756051529	1	TMCC3	9495	distal
chr9:86765469-86767461:GAS1	0.029	0.042	0.885199918124257	3.41595542541523	1.22800808583997	0.000430819323163112	1	GAS1	179728	distal
chr17:2087352-2088369:HIC1	0.04	0.056	1.15719206861619	3.35699245590945	1.01417798065254	0.000437906277756987	1	HIC1	31043	distal
chr17:2087352-2088369:SMG6	0.04	0.056	1.15719206861619	3.35699245590945	1.01417798065254	0.000437906277756987	1	SMG6	0	distal
chr6:146357442-146359179:GRM1	0.026	0.04	0.967700110902723	3.67018788640613	1.24697022998946	0.000439993398672269	1	GRM1	0	distal
chr6:146357442-146359179:RAB32	0.026	0.04	0.967700110902723	3.67018788640613	1.24697022998946	0.000439993398672269	1	RAB32	-184514	distal
chr2:102227310-102228599:IL1RL2	0.076	0.089	0.807248863184206	1.8417416459302	0.652980216387797	0.000442569380090421	1	IL1RL2	40296	distal
chr16:55508279-55510552:LPCAT2	0.025	0.039	0.988455360239231	3.20115356423618	1.0791373466645	0.000443870431394285	1	LPCAT2	0	promoter
chr5:83368102-83369556:VCAN	0.029	0.045	0.955256822210921	2.51222935784964	0.845028942342127	0.000446076140763973	1	VCAN	-101909	distal
chr10:41857020-41862463	0.113	0.129	4.14502206210399	8.72531269793796	0.918567374333349	0.000452747100907094	1	---	---	intergenic
chr8:27332923-27335424:PTK2B	0.056	0.068	0.916264917383641	2.50567542206309	0.871395405559205	0.000453248939982628	1	PTK2B	7360	distal
chr7:38353323-38354716:TRGV4	0.022	0.038	0.782105379903387	2.30109601927946	0.889362453784231	0.000453748234982607	1	TRGV4	0	promoter
chr12:122946408-122947955:ABCB9	0.055	0.071	0.835755378392198	1.98900542105468	0.703291686800127	0.000456359930404662	1	ABCB9	18505	distal
chr16:84982498-84984086:ZDHHC7	0.026	0.039	0.91786544817304	3.15692111203959	1.11601386083588	0.000462104779860963	1	ZDHHC7	27416	distal
chr5:49665973-49667478	0.098	0.118	4.24248164399277	8.81979481725043	0.905442975132499	0.000465725545018885	1	---	---	intergenic
chr9:127519105-127519965:FAM129B	0.025	0.039	0.730624519341282	2.54801125794668	1.03571783945884	0.000474510922369815	1	FAM129B	49123	distal
chr6:146913363-146915133	0.025	0.038	1.15767411829667	4.50209024627573	1.35050281761544	0.000477363949877617	1	---	---	intergenic
chr20:38167910-38169325:TGM2	0.033	0.048	1.22199697357236	4.0403534000933	1.181668038874	0.000484452005468039	1	TGM2	-2539	distal
chr11:3904926-3906064:STIM1	0.033	0.047	0.850030255166768	2.58605243545472	0.954847718934868	0.000498671400071389	1	STIM1	48745	distal
chr9:89439996-89446269:SEMA4D	0.104	0.115	1.07957071514187	2.20645643342257	0.62469406100196	0.000500355614519786	1	SEMA4D	9684	distal
chr17:20063637-20064673:SPECC1	0.015	0.027	0.853859851864894	2.88659440836344	1.06797437763897	0.000500573895938462	1	SPECC1	-22348	distal
chr3:30578387-30579151:TGFBR2	0.019	0.032	0.833385741244413	3.09133518841427	1.15806137849741	0.000502245686070485	1	TGFBR2	-27351	distal
chr14:91348364-91352274:CCDC88C	0.12	0.132	1.24297681378305	2.44172851585951	0.617718594833043	0.000502621732820156	1	CCDC88C	-62675	distal
chr16:66205590-66208271:CDH5	0.02	0.033	0.944672521465052	3.41140763945552	1.18171185089183	0.000504030500364209	1	CDH5	-158351	distal
chr2:89835691-89842910:IGKV2D-40	0.108	0.126	3.95931691101867	7.84737631246461	0.835108268103133	0.000512082529545908	1	IGKV2D-40	-9276	distal
chr9:113187756-113188829:FKBP15	0.033	0.047	0.839158403283949	2.57145488034291	0.957466153550294	0.0005139288332945	1	FKBP15	32532	distal
chr6:6806625-6807487	0.029	0.041	0.975901376562025	3.29466470437846	1.12003456153053	0.000519473944963281	1	---	---	intergenic
chr10:69061137-69062318:SRGN	0.063	0.079	1.30970358154118	2.98879142831455	0.788243974078057	0.000520261026782213	1	SRGN	-25800	distal
chr3:57463655-57464302:DNAH12	0.122	0.085	19.7828248038376	8.1594393666606	-1.1820605575535	0.000520875916004387	1	DNAH12	80042	distal
chr1:234840810-234843599	0.063	0.078	1.17869319326456	2.79442536665134	0.800418369978459	0.00052162660764901	1	---	---	intergenic
chr7:130938232-130939182:MKLN1	0.028	0.042	0.693018370286047	2.19039141055537	0.914135803263874	0.000523511562083745	1	MKLN1	-170914	distal
chr19:10780176-10781114:DNM2	0.018	0.031	0.677457357605003	2.40035542345224	1.01940946014136	0.000523797173122809	1	DNM2	0	distal
chr19:10780176-10781114:TMED1	0.018	0.031	0.677457357605003	2.40035542345224	1.01940946014136	0.000523797173122809	1	TMED1	54518	distal
chr4:139188815-139189661:ELF2	0.017	0.03	0.693138179941312	2.74264166019123	1.1443572049077	0.000531702613412037	1	ELF2	-11598	distal
chr2:203869208-203872043:CTLA4	0.061	0.075	1.14462853092281	2.84253609293702	0.84133102969079	0.000546145013570943	1	CTLA4	0	promoter
chr6:6884251-6886622	0.027	0.042	0.806202249927382	2.57334297892545	0.984314946276039	0.000546994810390328	1	---	---	intergenic
chr22:42439627-42440507:NFAM1	0.02	0.032	0.690555784538871	2.58084520852501	1.08280253300103	0.00055020075986302	1	NFAM1	-7233	distal
chr14:95522329-95524576:GLRX5	0.043	0.056	0.897288204110006	2.37413662998844	0.83057954895862	0.000553837903889692	1	GLRX5	-10017	distal
chr15:63135473-63136358:LACTB	0.017	0.028	0.778410001254116	2.99174205437129	1.16643053020972	0.00055715951092532	1	LACTB	13641	distal
chr9:127835422-127836500:ENG	0.025	0.038	0.760985950858733	2.7776208339517	1.10109450390885	0.000561173028309354	1	ENG	10667	distal
chr12:53365189-53366706:SP1	0.02	0.035	0.927259593864294	2.7068344678452	0.943636781947815	0.000564865222915832	1	SP1	-13488	distal
chr3:188946436-188949465:TPRG1	0.041	0.057	1.03335197921691	2.56048167332954	0.808212455225219	0.000572376357617618	1	TPRG1	0	promoter
chr19:15210069-15210944:NOTCH3	0.03	0.044	0.826412596789359	2.54073762378686	0.955037225914307	0.000580138575026488	1	NOTCH3	-9089	distal
chr16:88025007-88025689:BANP	0.015	0.028	0.860417339595005	2.66217732376785	0.977075357222694	0.000588067802845167	1	BANP	54990	distal
chr6:5657595-5658530:FARS2	0.014	0.027	0.739034231918712	2.45512733242388	0.990452547919874	0.000592379407868875	1	FARS2	0	distal
chr2:233357925-233359480:DGKD	0.03	0.046	1.217356462779	3.23893810047853	0.934862182581994	0.0005987456333669	1	DGKD	3419	distal
chr4:8190953-8191870:SH3TC1	0.024	0.039	0.978362001623814	2.65743464084153	0.886525648038046	0.00060069673902464	1	SH3TC1	-7494	distal
chr4:89303042-89304224:GPRIN3	0.036	0.049	0.744955265364978	2.0890371328618	0.823967162311321	0.000604855859086934	1	GPRIN3	3786	distal
chr12:54363115-54365036:GPR84	0.026	0.041	1.05407485306304	3.1218947602948	1.00481891440655	0.000611704164032957	1	GPR84	0	promoter
chr5:172132982-172134225:STK10	0.055	0.069	0.982247930502135	2.52354753905641	0.82989125927394	0.00061445592318248	1	STK10	54161	distal
chr7:30237061-30237896:ZNRF2	0.03	0.045	1.25189065466314	3.89888564974811	1.12131684049488	0.000621604160595338	1	ZNRF2	-46411	distal
chr1:209648836-209651740:LAMB3	0.048	0.061	0.997752547240669	2.6772771606542	0.880260024289255	0.000624221174672863	1	LAMB3	0	promoter
chr3:58525780-58527127:ACOX2	0.024	0.036	0.744976230902487	2.57285765680653	1.03387105290002	0.000627888758991663	1	ACOX2	10156	distal
chr18:25953630-25954567:SS18	0.131	0.09	17.3895889939804	9.05669037717235	-0.870733638789975	0.000634215868988716	1	SS18	136058	distal
chr3:46405050-46407789:CCRL2	0.08	0.092	1.03024033510504	2.38251125262665	0.73644421324845	0.000634325284425136	1	CCRL2	0	promoter
chr12:121214071-121215539:P2RX4	0.04	0.053	0.971511902611169	2.65610201461485	0.89100390538958	0.000639040879145031	1	P2RX4	4007	distal
chr10:78756485-78757556	0.047	0.06	1.00466442386197	2.67224651822068	0.87330215712879	0.000641229014318905	1	---	---	intergenic
chr9:94653899-94655162:FBP1	0.023	0.036	0.868678147664667	3.22034841454001	1.17534399932412	0.00064177909095976	1	FBP1	-13651	distal
chr20:29873896-29882451	0.101	0.119	3.68352238177249	8.13332234461273	0.963545792005312	0.00065434192643524	1	---	---	intergenic
chr5:55977755-55978623:IL6ST	0.018	0.031	0.684854099457235	2.22500982340499	0.936679888879426	0.000661972877855049	1	IL6ST	-1442	distal
chr5:172411730-172413346:SH3PXD2B	0.015	0.027	0.756480775037065	3.43444918987722	1.3360671300461	0.000663965948471318	1	SH3PXD2B	41012	distal
chr13:40221197-40222551	0.043	0.06	0.768707686860573	1.78799805638195	0.656533920967715	0.000665205217312921	1	---	---	intergenic
chr1:151944255-151947056:THEM4	0.165	0.17	1.34169996997347	2.5451174790809	0.598277194131725	0.000669220498566578	1	THEM4	-34448	distal
chr13:20174626-20175599:GJA3	0.029	0.042	0.896740757055426	3.18710221092514	1.1424296285996	0.000672864979347064	1	GJA3	-13578	distal
chr9:19161322-19162368:PLIN2	0.053	0.065	1.01258929533905	2.5893125330144	0.834654754033924	0.000675134325935655	1	PLIN2	-33747	distal
chr17:76484631-76486259:RHBDF2	0.019	0.032	0.92431362748826	3.25381467878789	1.14441323152961	0.00068207949661681	1	RHBDF2	15148	distal
chr10:20003458-20004716:PLXDC2	0.056	0.07	1.16967867117011	2.97062056411804	0.871883106541839	0.000683502228689359	1	PLXDC2	187220	distal
chr12:96176528-96177573:ELK3	0.018	0.032	0.776517145695193	2.47321722076155	0.967221029465515	0.000685845076063121	1	ELK3	-16809	distal
chr6:108874394-108875557:ARMC2	0.036	0.05	1.00306508355251	2.88560908205471	0.955931465639288	0.00068865505138406	1	ARMC2	25973	distal
chr5:173714272-173715383:BOD1	0.031	0.048	1.16205638461234	2.7483389540264	0.793847270790788	0.000688821542282654	1	BOD1	-97613	distal
chr10:32985285-32986434:ITGB1	0.024	0.039	1.3843212996839	4.44119026867249	1.19034361818687	0.000692768079279435	1	ITGB1	-27077	distal
chr5:172797886-172798984:DUSP1	0.02	0.032	0.70762315124605	2.776474695077	1.14505049259639	0.000698926444580799	1	DUSP1	-26692	distal
chr8:47627502-47628286:SPIDR	0.027	0.04	0.813948170828918	2.90544716680988	1.10635450891911	0.000700149213251877	1	SPIDR	-31378	distal
chr4:189566127-189567505	0.027	0.04	0.854063052911508	2.87453946428887	1.06333453096422	0.000700171313714606	1	---	---	intergenic
chr4:74230642-74231576:MTHFD2L	0.016	0.027	0.738012279113485	3.49679168506652	1.37145777749162	0.000702253416164255	1	MTHFD2L	72470	distal
chr10:98323023-98323857:LOXL4	0.023	0.036	0.804872476958787	2.65514541098823	1.01803189412636	0.000703416543539491	1	LOXL4	-54774	distal
chr7:128236718-128237517:LEP	0.025	0.038	0.716467777232539	2.45384334101991	1.00875987253495	0.00070708863682402	1	LEP	-3767	distal
chr20:1618562-1620610:RP4-576H24.4	0.034	0.05	1.89298083007871	3.77436173478737	0.722751114455154	0.000728325549783177	1	RP4-576H24.4	0	promoter
chr20:1618562-1620610:SIRPB1	0.034	0.05	1.89298083007871	3.77436173478737	0.722751114455154	0.000728325549783177	1	SIRPB1	0	promoter
chr1:212595670-212596865:ATF3	0.05	0.067	1.17653455488076	2.83378813838494	0.81673768876276	0.000728615824376979	1	ATF3	-11763	distal
chr2:26768784-26769770:SLC35F6	0.03	0.045	0.860334386042679	2.13368885366131	0.752299978592041	0.000730599386230468	1	SLC35F6	4497	distal
chr5:177545398-177546878:FAM193B	0.013	0.026	0.708149664003428	2.18628485675866	0.899440864876995	0.000759812794299766	1	FAM193B	7629	distal
chr1:31482870-31484051:SERINC2	0.026	0.041	0.808802810491164	2.08329068621169	0.769435771292777	0.000760028440452269	1	SERINC2	69058	distal
chr6:137773677-137774420:TNFAIP3	0.021	0.033	0.808089143091221	2.72195329706738	1.04159414482624	0.000776630963052266	1	TNFAIP3	-92768	distal
chr2:10398496-10401300:HPCAL1	0.047	0.06	0.960426442297611	2.49921171968947	0.835862446323746	0.000786564258445026	1	HPCAL1	29733	distal
chr17:4766073-4767151:TM4SF5	0.022	0.035	0.76970855180014	2.70210738379508	1.06483495622729	0.000796355516129541	1	TM4SF5	-4741	distal
chr17:80092218-80093468:CCDC40	0.029	0.04	0.838408852216645	3.1663214151649	1.18031649196138	0.000797842128216434	1	CCDC40	0	distal
chr17:80092218-80093468:GAA	0.029	0.04	0.838408852216645	3.1663214151649	1.18031649196138	0.000797842128216434	1	GAA	-8126	distal
chr2:98505026-98506613:INPP4A	0.039	0.05	0.902742830276546	3.15824545929361	1.1278943384111	0.000799643496150325	1	INPP4A	-13436	distal
chr8:11862235-11864060:CTSB	0.031	0.044	0.821767464214409	2.59042073784025	0.978814092886197	0.000813538958043891	1	CTSB	4019	distal
chr4:138405417-138407131:SLC7A11	0.019	0.031	1.00024775722285	4.11689356766121	1.35508951734506	0.000815845992778604	1	SLC7A11	-163069	distal
chr1:12604022-12604913:DHRS3	0.037	0.051	0.81004178439735	2.20540582739267	0.824484021983168	0.000820704184268922	1	DHRS3	12818	distal
chr11:587580-588686:PHRF1	0.059	0.07	0.681757932270469	1.64454025427134	0.653046872869368	0.000820810404916178	1	PHRF1	11060	distal
chr10:79295366-79296124:ZMIZ1	0.02	0.032	0.87308289286288	3.4549003908289	1.2499784270856	0.00082397618686782	1	ZMIZ1	9914	distal
chr2:104572702-104573434	0.025	0.038	1.00627154922892	3.15069840968238	1.0488372211201	0.000825278941343773	1	---	---	intergenic
chr10:124289831-124291865:OAT	0.034	0.049	1.28420151876817	3.11948531121496	0.850774163263894	0.000837512729757231	1	OAT	127071	distal
chr17:81837382-81838298:PPP1R27	0.021	0.032	0.732543601816712	2.9107927685427	1.17456943001878	0.000842601927029365	1	PPP1R27	-2333	distal
chr11:62816331-62817208:NXF1	0.024	0.038	1.09797284919962	3.44134978147575	1.08200218871592	0.00084711391714661	1	NXF1	-10030	distal
chr11:62816331-62817208:STX5	0.024	0.038	1.09797284919962	3.44134978147575	1.08200218871592	0.00084711391714661	1	STX5	0	distal
chr5:91162208-91163463:ADGRV1	0.055	0.069	1.08096794251108	2.61354503414983	0.796160133730113	0.000847332183888633	1	ADGRV1	0	distal
chr20:19973840-19975598:NAA20	0.03	0.042	0.905560678314056	2.91086025002043	1.03727043571028	0.000849144258318372	1	NAA20	-41518	distal
chr20:19973840-19975598:RIN2	0.03	0.042	0.905560678314056	2.91086025002043	1.03727043571028	0.000849144258318372	1	RIN2	0	distal
chr10:33005121-33006127:ITGB1	0.034	0.049	1.01794214222435	2.42127380355646	0.761648756636502	0.000849704223266264	1	ITGB1	-46913	distal
chr8:27351617-27352413:PTK2B	0.019	0.033	0.958740530214983	2.7580949709008	0.940075225778294	0.000850434596620761	1	PTK2B	26054	distal
chr1:21337407-21338823:ECE1	0.038	0.053	1.10930222207095	2.89101338150488	0.883380121721197	0.000855389831298383	1	ECE1	6681	distal
chr1:21022181-21023142:EIF4G3	0.031	0.045	1.30883296213777	3.74510904938175	1.0392774410425	0.00085708348975585	1	EIF4G3	27852	distal
chr19:38651051-38653113:ACTN4	0.019	0.033	0.863779353479836	2.39547396180121	0.865381894728925	0.000860327927437048	1	ACTN4	3306	distal
chr15:90915490-90916548:MAN2A2	0.026	0.04	1.00868351927816	3.09438391533275	1.02739610861724	0.000865041441166724	1	MAN2A2	11301	distal
chr8:89836838-89837645:OSGIN2	0.018	0.031	1.10329655758967	3.73116479808469	1.16954313487835	0.000866702687116481	1	OSGIN2	-64214	distal
chr3:45645818-45647891:LIMD1	0.028	0.04	0.730363126056779	2.5070320824408	1.01917580148314	0.000872939242816603	1	LIMD1	0	distal
chr3:45645818-45647891:SACM1L	0.028	0.04	0.730363126056779	2.5070320824408	1.01917580148314	0.000872939242816603	1	SACM1L	-41350	distal
chr1:198918879-198920501	0.027	0.042	1.27041560582535	3.75931719450123	1.06779819809825	0.000873580061441086	1	---	---	intergenic
chr7:130915223-130916951:KLF14	0.023	0.038	0.927762578760505	2.66455160926878	0.926709300806517	0.000882068751636732	1	KLF14	-181163	distal
chr10:97353863-97354709:FRAT2	0.019	0.032	0.762288440840942	2.68614677609818	1.06466344248849	0.000883589688368136	1	FRAT2	-19155	distal
chr2:217849900-217851672:TNS1	0.024	0.037	1.14837412327021	3.63280260082371	1.10863996211756	0.000886427738719207	1	TNS1	-7741	distal
chr14:54502457-54503995:CGRRF1	0.02	0.033	0.903737609881172	2.93697641598761	1.04825342298791	0.000891278061351082	1	CGRRF1	-5833	distal
chr12:111393432-111394481:SH2B3	0.028	0.042	0.650902476655165	1.97180224689029	0.848083218776176	0.000896472323266144	1	SH2B3	-11467	distal
chr11:74461914-74463006:KCNE3	0.023	0.036	1.16922108476496	3.96983567594923	1.19602105241261	0.000899807239297756	1	KCNE3	0	promoter
chr19:7491001-7493170:PEX11G	0.051	0.064	0.836800274195968	2.26748466050014	0.830985700684784	0.000901464194325655	1	PEX11G	-1983	distal
chr5:139663463-139665167:CXXC5	0.066	0.08	1.19945258142431	2.89547952984001	0.824656435469452	0.000903682308707061	1	CXXC5	14531	distal
chr10:29657461-29659983:SVIL	0.087	0.099	0.969022273777926	1.95997050044001	0.588103366543201	0.00091438623554432	1	SVIL	-22490	distal
chr7:36190683-36192593:EEPD1	0.028	0.04	0.969201732486546	3.10394226242835	1.05939952013313	0.000914682896196071	1	EEPD1	37416	distal
chr9:89448304-89449554:SEMA4D	0.026	0.04	0.842139957349239	2.28632149609286	0.835090949018538	0.000918565313664444	1	SEMA4D	6399	distal
chr20:38928149-38929159:FAM83D	0.105	0.071	17.9570075355424	8.19325040623855	-1.04408430266803	0.000935849627681593	1	FAM83D	1724	distal
chr17:64073928-64077908:ERN1	0.058	0.072	1.20024519701703	2.87997600351717	0.818383422051721	0.000936680606815917	1	ERN1	52217	distal
chr16:31877181-31878146:ZNF267	0.027	0.042	0.97928430149997	2.66485794576326	0.888778424999793	0.000942163857974124	1	ZNF267	3375	distal
chr13:20943080-20944294:XPO4	0.035	0.046	0.938884244245054	3.12080210630441	1.08769850871889	0.000947883528530622	1	XPO4	-40271	distal
chr1:121511278-121512333	0.028	0.041	1.02237232847576	3.12005301627746	1.02661427313811	0.000952761458446567	1	---	---	intergenic
chr21:10804506-10814503:IGHV1OR21-1	0.087	0.107	5.21334661046528	9.51236531370155	0.758644874402517	0.000966144603658989	1	IGHV1OR21-1	-154672	distal
chr22:29820919-29821979:ASCC2	0.028	0.038	0.820192965702602	2.89681942281269	1.09820567487722	0.000984864408197515	1	ASCC2	16295	distal
chr8:143218589-143220740:GPIHBP1	0.023	0.035	0.673331787957547	2.11649376926613	0.89720029732469	0.00100728420640747	1	GPIHBP1	5397	distal
chr18:50283419-50285005:CXXC1	0.029	0.043	1.15529083227847	3.37700826725127	1.02206255099394	0.0010098809630497	1	CXXC1	0	distal
chr18:50283419-50285005:MBD1	0.029	0.043	1.15529083227847	3.37700826725127	1.02206255099394	0.0010098809630497	1	MBD1	-1646	distal
chr3:12681381-12682888:RAF1	0.03	0.045	0.796868721783912	2.07824670462197	0.776623850197985	0.00101365787475062	1	RAF1	-17156	distal
chr2:102063383-102064769:IL1R1	0.027	0.04	1.06226505262464	3.11433587682334	0.996429807127986	0.00102316697984765	1	IL1R1	-5607	distal
chr1:161083135-161084262:NECTIN4	0.042	0.056	0.839326345361988	2.06565506125509	0.737017903314676	0.00103301324892573	1	NECTIN4	5337	distal
chr2:43539798-43540542:THADA	0.021	0.033	0.831624521172047	2.6739309316724	1.00420072008691	0.0010472946510682	1	THADA	51878	distal
chr12:104669640-104672894:CHST11	0.095	0.107	1.35637251951182	2.74140849445274	0.667013857601809	0.00106279017634851	1	CHST11	0	distal
chr10:6395661-6397247:PRKCQ	0.023	0.036	1.0010035729249	2.65169662459847	0.867843170907123	0.00107395304133187	1	PRKCQ	114925	distal
chr11:44568463-44571002:CD82	0.089	0.102	1.15175913481452	2.2445338572751	0.592494627391819	0.00107448759408334	1	CD82	2863	distal
chr2:145692826-145693627	0.026	0.04	1.00919701375725	3.19439862714009	1.06184494289591	0.00108687576114585	1	---	---	intergenic
chr21:44967758-44968874:FAM207A	0.039	0.053	0.967326863938097	2.38176027057406	0.781537716369169	0.0010944744854238	1	FAM207A	27747	distal
chr17:27530835-27533384:KSR1	0.053	0.066	1.18512781610897	2.94379358389327	0.851866373085451	0.00110121853802541	1	KSR1	-33006	distal
chr7:76507669-76508520:UPK3B	0.032	0.045	1.00388784196563	3.09952407088921	1.03265466873845	0.00110123994270458	1	UPK3B	-1908	distal
chr2:239321454-239323119:HDAC4	0.041	0.054	0.72312716967545	1.68032008512937	0.637376119509322	0.00111615158588349	1	HDAC4	77830	distal
chr13:110520198-110522417:RAB20	0.031	0.045	1.12449070747775	3.07948258637854	0.941269148928257	0.00112615839390319	1	RAB20	39316	distal
chr8:16361577-16363267:MSR1	0.027	0.042	1.24724879917773	3.13943079671562	0.881272541649724	0.00112810889468103	1	MSR1	-168787	distal
chr1:225454342-225455397:LBR	0.029	0.041	0.706017889927449	2.24051498979991	0.925590332249648	0.00113341278190624	1	LBR	-25488	distal
chr1:85278716-85279753:BCL10	0.023	0.035	0.797507123275862	2.80338068868792	1.08128486081655	0.00113557744193713	1	BCL10	-1627	distal
chr21:33011264-33011979:OLIG2	0.013	0.024	0.523666705459215	2.22915132502593	1.08360769539898	0.00115692386744332	1	OLIG2	-13866	distal
chr3:56795702-56796739:ARHGEF3	0.02	0.035	1.15640164333083	2.74396430511914	0.795940766243298	0.00116466564306494	1	ARHGEF3	5210	distal
chr5:126811024-126812434:LMNB1	0.045	0.059	1.0230356849277	2.47238841356086	0.779406565185051	0.00117343364130728	1	LMNB1	33836	distal
chr11:121574970-121575977:SORL1	0.032	0.044	0.90670774413806	2.86901459545752	1.02088244365443	0.00118027368622413	1	SORL1	-783	promoter
chr13:45950288-45951500:SIAH3	0.021	0.034	0.976417418048379	2.49571666513615	0.822700580904382	0.00118545847509953	1	SIAH3	-98553	distal
chr10:131916686-131920408:PPP2R2D	0.027	0.04	1.51963982412895	4.81842170403339	1.20741034399167	0.00118933043843176	1	PPP2R2D	16043	distal
chr16:50038975-50039673:TMEM188	0.017	0.027	0.722834651707976	3.11660162023843	1.25666959394	0.00120658430659461	1	TMEM188	13456	distal
chr19:51735694-51736646:HAS1	0.03	0.043	1.04503233057009	2.99250103452471	0.965169130088728	0.00121905396396567	1	HAS1	-11701	distal
chr4:16000640-16002169:FGFBP2	0.077	0.048	4.74047659847548	2.28636791056489	-0.804676520699276	0.00122179633005976	1	FGFBP2	-37405	distal
chr4:16000640-16002169:PROM1	0.077	0.048	4.74047659847548	2.28636791056489	-0.804676520699276	0.00122179633005976	1	PROM1	0	distal
chr14:69042713-69043985:ACTN1	0.022	0.035	0.932179162521607	2.68546664048104	0.931618424547076	0.00122217412995914	1	ACTN1	-63274	distal
chr4:173414544-173417459:SCRG1	0.066	0.08	1.16890026026511	2.54260705000863	0.707847738656553	0.00123375362904413	1	SCRG1	-15009	distal
chr4:81504350-81506300:RASGEF1B	0.072	0.085	1.21278698627858	2.60499799559218	0.704133880389221	0.00123418519104725	1	RASGEF1B	-32436	distal
chr5:172881655-172882508:ERGIC1	0.034	0.046	0.910824620134924	2.57327097644707	0.90304995328489	0.00123955330702386	1	ERGIC1	-22732	distal
chr20:4154769-4155480:SMOX	0.014	0.024	0.524329220203294	2.29606415860168	1.11256979959125	0.00124220910178159	1	SMOX	5835	distal
chr12:120230862-120233334:PXN	0.056	0.068	0.886822569027394	2.13831108820868	0.734029605248986	0.00124859430074916	1	PXN	-4019	distal
chr12:108312264-108314521:CMKLR1	0.031	0.045	1.02300065092863	2.94740267600893	0.964406912489894	0.00126501266943572	1	CMKLR1	6141	distal
chr10:88792523-88793187:LIPM	0.022	0.034	0.855490540129569	2.91825238172189	1.07840968145088	0.00128677332151625	1	LIPM	-9543	distal
chr1:89723877-89725953:RP11-302M6.4	0.029	0.042	1.17559867922387	3.40500347432663	1.01773070195684	0.0012870885343715	1	RP11-302M6.4	90738	distal
chr10:103197074-103198107:NT5C2	0.017	0.029	0.904784374416621	3.01904566843657	1.07722527998154	0.00131045694759866	1	NT5C2	-3769	distal
chr5:86979621-86980557	0.018	0.031	1.07234103871248	3.14255054864908	0.999257859360047	0.00131251705071807	1	---	---	intergenic
chr20:2314359-2315606:TGM3	0.017	0.03	0.950674997000895	2.6622856286222	0.908770884273326	0.00131911314083127	1	TGM3	18359	distal
chr4:73704343-73705230:CXCL8	0.028	0.042	0.96403296286499	2.47182925287947	0.821876853748292	0.00131942731962513	1	CXCL8	-35276	distal
chr17:78412127-78413829:PGS1	0.061	0.074	1.15218316720894	2.62703541879283	0.752989966133379	0.00131985227889377	1	PGS1	33488	distal
chr9:105063552-105065354:ABCA1	0.026	0.041	1.04479456342195	2.58700369586667	0.810823326125038	0.00132771938967331	1	ABCA1	-135316	distal
chr22:50277757-50283929:PLXNB2	0.043	0.06	1.37966718712829	3.27885190452156	0.846463929874008	0.00133377485410067	1	PLXNB2	0	promoter
chr13:110160231-110161810:COL4A1	0.023	0.035	0.875361196509043	2.96487919559242	1.08010842273852	0.00135368465696471	1	COL4A1	145321	distal
chr4:158208865-158210766:TMEM144	0.033	0.047	0.946208630906548	2.33971753914222	0.779059716744719	0.00137340931808366	1	TMEM144	0	promoter
chr10:23432150-23433154:OTUD1	0.021	0.032	0.93069713756464	3.31936494132648	1.1616973434237	0.00137719096506118	1	OTUD1	-6304	distal
chr21:39079421-39080104:PSMG1	0.022	0.033	0.989041688602436	2.74829366217571	0.914160472044291	0.00138864331024557	1	PSMG1	103384	distal
chr8:102567783-102568504:ODF1	0.028	0.042	1.1503484975858	3.19165651630882	0.962950010580074	0.00139033686312253	1	ODF1	7322	distal
chr20:1819215-1821224:SIRPA	0.034	0.047	1.00547456538444	2.44993366757626	0.782624954074347	0.00141643536374835	1	SIRPA	-72943	distal
chr1:151277080-151277855:ZNF687	0.026	0.041	1.34758212510897	3.72470046471449	1.00904724029849	0.00141883841539803	1	ZNF687	-4457	distal
chr10:133292919-133294742:TUBGCP2	0.019	0.031	0.577204477644342	1.94435180288714	0.9005803493073	0.0014404038761249	1	TUBGCP2	-1886	distal
chr19:18514539-18515754:ELL	0.035	0.047	0.76829702139196	2.27485823656901	0.889071831004978	0.00145716630596009	1	ELL	6373	distal
chr5:94432420-94434108:KIAA0825	0.023	0.034	0.947366296672929	3.49418835730018	1.20653631266539	0.00145875722125692	1	KIAA0825	0	distal
chr5:94432420-94434108:SLF1	0.023	0.034	0.947366296672929	3.49418835730018	1.20653631266539	0.00145875722125692	1	SLF1	-184239	distal
chr20:50033630-50034405:UBE2V1	0.02	0.03	0.763835838495036	3.24638044609983	1.26751733800714	0.0014600311369503	1	UBE2V1	50346	distal
chr14:31090404-31091366:AP4S1	0.022	0.034	1.13930098526436	3.7665778496588	1.15581438499623	0.00146206476945457	1	AP4S1	63762	distal
chr15:45447868-45448618:C15orf48	0.02	0.031	0.768357580142454	2.06652181915318	0.794193184143967	0.00147009966792461	1	C15orf48	17262	distal
chr20:23085350-23088271:CD93	0.042	0.053	1.13265653772924	3.37955033258464	1.03813110993106	0.00148046457261874	1	CD93	0	promoter
chr9:87792473-87793893:CTSL	0.057	0.067	1.00671797982437	2.30004267896085	0.717646805312941	0.00148155610131848	1	CTSL	66334	distal
chr4:158817059-158818497:FNIP2	0.027	0.038	1.27153965374218	4.25880335114472	1.21106405896189	0.00149799515545942	1	FNIP2	47922	distal
chr19:51811192-51811867:FPR3	0.016	0.027	0.684463746853764	2.5512081774263	1.07602055688689	0.00151109613619915	1	FPR3	-5817	distal
chr19:14784625-14785686:ADGRE2	0.041	0.054	0.902135452076558	2.44068089737989	0.855074111986511	0.00151495157824557	1	ADGRE2	-6089	distal
chr21:9245967-9249089	0.068	0.084	3.81415302844284	9.34955730865195	1.10421515240353	0.00152173384196581	1	---	---	intergenic
chr16:87464220-87465694:ZCCHC14	0.019	0.031	0.884596497236	2.67655892118641	0.964100438605574	0.00152787334247399	1	ZCCHC14	26351	distal
chr2:217934134-217935380:TNS1	0.03	0.042	0.936814480929637	2.82977174876668	0.983572640229758	0.00152928039609922	1	TNS1	8625	distal
chr1:209672845-209675982:G0S2	0.064	0.078	1.45381132185916	3.37194224872093	0.833250022073803	0.001533675670214	1	G0S2	0	promoter
chr2:239221357-239223914:HDAC4	0.033	0.046	1.07436858426598	3.03283183555787	0.959120986021641	0.001542423825954	1	HDAC4	177035	distal
chr2:108587542-108588766:LIMS1	0.027	0.041	1.00491291846217	2.88813545544079	0.955538904726877	0.00155058387757568	1	LIMS1	0	promoter
chr10:32317765-32319224:EPC1	0.049	0.061	1.25961359626159	3.23877433604855	0.907571075596017	0.00155240728212132	1	EPC1	27961	distal
chr5:157494290-157494927:ADAM19	0.022	0.034	0.985331779337737	3.34303635108592	1.12932390421084	0.00155251799562611	1	ADAM19	0	distal
chr5:157494290-157494927:NIPAL4	0.022	0.034	0.985331779337737	3.34303635108592	1.12932390421084	0.00155251799562611	1	NIPAL4	34272	distal
chr19:54901021-54901680:NCR1	0.016	0.027	0.734167701401493	2.48657059551936	1.00756527331703	0.00157102596349753	1	NCR1	-4470	distal
chr6:36118347-36119152:MAPK13	0.062	0.075	1.05538207067436	2.34592686295996	0.702999312129712	0.00157155569039158	1	MAPK13	-11169	distal
chr1:112393896-112394923:CTTNBP2NL	0.022	0.035	1.11127264419933	3.11822151964632	0.963908538241792	0.00158411008002114	1	CTTNBP2NL	-1258	distal
chr12:93847352-93849218:CRADD	0.044	0.058	1.30757017094802	3.32381385102248	0.905929893973922	0.00159228823193555	1	CRADD	169636	distal
chr3:56980478-56981382:ARHGEF3	0.014	0.026	0.748464185137708	2.26071242671052	0.899098965794799	0.00159330929009071	1	ARHGEF3	-64008	distal
chr1:119987008-119989158:NOTCH2	0.027	0.038	0.911811299016115	2.96828305111616	1.05357480204948	0.00159420923502101	1	NOTCH2	62556	distal
chr7:141960377-141961320:TAS2R38	0.022	0.036	1.45610861147865	3.71324917357112	0.940347594308221	0.00159808909284003	1	TAS2R38	12453	distal
chr12:116551766-116552578:MAP1LC3B2	0.029	0.041	1.03563429670991	3.44145171095743	1.12555290242647	0.00160217006184353	1	MAP1LC3B2	-6803	distal
chr16:10738337-10739345:NUBP1	0.027	0.039	0.900959293547596	2.4306775061963	0.851765875711384	0.00160364530188931	1	NUBP1	-4500	distal
chr19:39430068-39432615:RPS16	0.088	0.098	1.05716966718452	2.22733826146603	0.649684009941349	0.00160921219707716	1	RPS16	3300	distal
chr1:94541497-94542413:F3	0.018	0.029	0.908430810777041	3.34376899235522	1.18656049736355	0.00161723256054366	1	F3	0	promoter
chr7:23019924-23021601:FAM126A	0.021	0.032	0.960304594632378	3.44305505124274	1.18047417747501	0.0016241886669754	1	FAM126A	-5796	distal
chr2:105789707-105791106:NCK2	0.039	0.054	1.08698673053994	2.35005552502901	0.68276357992031	0.00163815148400018	1	NCK2	-25452	distal
chr2:8090702-8091579	0.035	0.048	0.989301696988921	2.50383874135115	0.816674287176917	0.00163976690762058	1	---	---	intergenic
chr19:35436269-35437264:FFAR2	0.03	0.042	1.41291425009031	3.39192530918314	0.864076873399967	0.00164221192300616	1	FFAR2	-11037	distal
chr21:38277308-38278303:KCNJ15	0.02	0.031	0.64696351550949	2.04537596078996	0.886811748151749	0.00164505971701643	1	KCNJ15	4886	distal
chr4:49653927-49658105	0.096	0.111	3.94905977166478	8.19510061377523	0.893710894563914	0.00164802449463152	1	---	---	intergenic
chr12:12441407-12442951:BORCS5	0.055	0.068	0.836776283073175	1.89907100448772	0.658414749740439	0.00165276867619932	1	BORCS5	83990	distal
chr10:119135060-119136254:FAM45A	0.018	0.029	0.807910484466151	2.95605802634138	1.12974034030224	0.00166240345862304	1	FAM45A	0	distal
chr10:119135060-119136254:SFXN4	0.018	0.029	0.807910484466151	2.95605802634138	1.12974034030224	0.00166240345862304	1	SFXN4	29413	distal
chr2:215899986-215901251:MREG	0.028	0.038	0.953216798404899	3.35383527169673	1.15643473301282	0.00166625137556092	1	MREG	112362	distal
chr1:212488316-212489318:NENF	0.031	0.044	1.07431851315797	3.11920322950835	0.989727868277495	0.0016719923616269	1	NENF	55430	distal
chr19:17107528-17108658:MYO9B	0.034	0.047	0.795662401830038	2.03372416234894	0.756573778321779	0.00167612504218173	1	MYO9B	5873	distal
chr19:8486933-8488244:HNRNPM	0.056	0.069	0.997906634441327	2.16684391383848	0.664556597006269	0.00167681403117981	1	HNRNPM	0	distal
chr19:8486933-8488244:PRAM1	0.056	0.069	0.997906634441327	2.16684391383848	0.664556597006269	0.00167681403117981	1	PRAM1	14868	distal
chr2:69985497-69986429:ASPRV1	0.028	0.039	0.868100217447364	2.74483866710811	1.00333171372186	0.0016793742352888	1	ASPRV1	-23233	distal
chr10:100370380-100371839:SCD	0.064	0.075	0.921956545845072	2.12063217183463	0.699262599051619	0.00169926668955503	1	SCD	23257	distal
chr12:51241994-51243370:DAZAP2	0.029	0.043	1.0076831850648	2.60062511843952	0.842715772005964	0.00170505697748685	1	DAZAP2	2700	distal
chr6:16711510-16713854:ATXN1	0.081	0.093	1.28980186705998	2.91446136976738	0.773591036608122	0.0017062094525544	1	ATXN1	47602	distal
chr9:93113385-93115081:CARD19	0.028	0.041	1.10596347816079	3.16007701087569	0.982129818409126	0.00170821984869523	1	CARD19	17168	distal
chr11:117907085-117907735:TMPRSS13	0.031	0.042	0.82036245410902	2.52444636100944	0.95317091359794	0.00171857165292816	1	TMPRSS13	21630	distal
chr4:6885807-6886727:TBC1D14	0.029	0.04	0.853692830198785	2.57627859755491	0.948056929881122	0.00171960790419206	1	TBC1D14	-22717	distal
chr12:54195644-54197009:SMUG1	0.039	0.053	1.28648567947073	3.26303898143582	0.89875036403169	0.00171984294423221	1	SMUG1	-6651	distal
chr11:86161913-86163598:EED	0.015	0.024	0.611703723037171	3.13159182689279	1.35811117293087	0.00177692671830499	1	EED	-80946	distal
chr19:19590893-19591801:PBX4	0.039	0.052	1.18528191501997	3.25303593504531	0.960673636328091	0.00178736303192587	1	PBX4	27115	distal
chr20:43751003-43753049:GTSF1L	0.056	0.076	2.13236390604307	3.84676749063964	0.629771045978611	0.0018084252501548	1	GTSF1L	-24006	distal
chr9:112860400-112862639:SLC46A2	0.031	0.042	0.959473561923347	2.82305602545931	0.964260234887665	0.00182130194085912	1	SLC46A2	28274	distal
chr9:112860400-112862639:SNX30	0.031	0.042	0.959473561923347	2.82305602545931	0.964260234887665	0.00182130194085912	1	SNX30	0	distal
chr10:28402383-28403265:MPP7	0.021	0.034	0.970904319860884	2.65209565521983	0.889866812144469	0.00184174082373854	1	MPP7	-120246	distal
chr1:212671064-212672014:BATF3	0.034	0.046	1.22875560266776	3.57102124768038	1.03627810058493	0.00185433157553488	1	BATF3	27971	distal
chr4:40586021-40588239:RBM47	0.025	0.038	0.914104348338981	2.52127375657041	0.87942791070003	0.00186240297602864	1	RBM47	41625	distal
chr19:50386587-50388096:POLD1	0.026	0.038	0.82439544487279	2.49574341473561	0.938180822648415	0.00186512009124032	1	POLD1	2237	distal
chr12:29164341-29165426:FAR2	0.043	0.056	1.64118016858696	4.36448897808677	1.02225802764405	0.00186855425310284	1	FAR2	15142	distal
chr9:88923181-88924484:C9orf47	0.047	0.06	0.988643411322381	2.29135076171509	0.726895177678888	0.00186966292496721	1	C9orf47	-66379	distal
chr14:50037967-50040941:VCPKMT	0.117	0.12	1.04082659706809	2.30062096381929	0.693583865995549	0.00190636519994782	1	VCPKMT	75616	distal
chr14:94390223-94393048:SERPINA1	0.047	0.058	1.16007939144305	3.27118768035256	0.983552954767667	0.00192062517097198	1	SERPINA1	0	promoter
chr10:113093536-113094696:TCF7L2	0.028	0.04	0.899505409088609	2.53900046937399	0.897718132835837	0.00192178351722003	1	TCF7L2	142780	distal
chr11:35214505-35215387:CD44	0.019	0.031	0.918934117229964	2.94916481320762	1.04124239770674	0.00193969679719938	1	CD44	34123	distal
chr16:15013641-15015077:PDXDC1	0.05	0.063	0.799535775188883	1.81276277296003	0.644363097927499	0.0020003082352363	1	PDXDC1	15894	distal
chr20:20254962-20255758:CFAP61	0.016	0.027	0.889760248031875	3.07120813109534	1.1072537650112	0.00202000312891312	1	CFAP61	26717	distal
chr5:54670496-54672048:SNX18	0.026	0.038	0.969775820212596	3.00352194948607	1.02323826966833	0.00202512275175199	1	SNX18	152632	distal
chr2:144414009-144415038:ZEB2	0.028	0.041	1.13881466978921	2.9933264144684	0.900779525573035	0.00203203165920497	1	ZEB2	15896	distal
chr14:61525050-61526014:PRKCH	0.019	0.029	0.745318957595357	2.68124317708339	1.07670234150781	0.00203244776072895	1	PRKCH	0	distal
chr14:61525050-61526014:RP11-47I22.4	0.019	0.029	0.745318957595357	2.68124317708339	1.07670234150781	0.00203244776072895	1	RP11-47I22.4	-3114	distal
chr18:9826764-9828711:RAB31	0.025	0.037	0.942754879819888	2.62416832142393	0.899546076192492	0.00203326392478282	1	RAB31	0	distal
chr18:9826764-9828711:TXNDC2	0.025	0.037	0.942754879819888	2.62416832142393	0.899546076192492	0.00203326392478282	1	TXNDC2	-57015	distal
chr15:90336688-90337673:ZNF774	0.018	0.029	0.742725913671128	2.46818955854204	0.99283706496503	0.00205398665212169	1	ZNF774	-14572	distal
chr11:86047083-86048034:PICALM	0.021	0.032	0.984914286384826	3.41193087057416	1.15233347638824	0.00206477535284588	1	PICALM	20746	distal
chr6:13406857-13408408:GFOD1	0.033	0.045	1.00251703892318	2.82289400869846	0.93285068319419	0.00207594319581417	1	GFOD1	0	promoter
chr2:8597294-8599117:ID2	0.03	0.041	0.846611611445922	2.53861389556361	0.938303891919289	0.00208805239941533	1	ID2	-79728	distal
chr1:8396866-8397904:RERE	0.022	0.034	0.957895996856635	2.66935385401363	0.906221906310657	0.00211613526435893	1	RERE	25762	distal
chr12:75944061-75945017:PHLDA1	0.027	0.038	1.05858055776152	3.49875039482985	1.12787441748885	0.00211666484328986	1	PHLDA1	86587	distal
chr12:94941307-94943095:NDUFA12	0.039	0.05	0.857733632951856	2.37698811703788	0.862193443896078	0.00212330041728982	1	NDUFA12	60605	distal
[truncated: 839 more rows]
