# Supplementary material for: Epigenetic Landscapes of Single-Cell Chromatin Accessibility and Transcriptomic Immune Profiles of T Cells in COVID-19 Patients
Source: Front Immunol. 2021 Feb 24;12:625881. doi: 10.3389/fimmu.2021.625881 (PMC7943924; doi:10.3389/fimmu.2021.625881)
Supplement: Supplementary file 12 [file Table_12.XLS]

Feature	pct.1	pct.2	HCs_Mean_Counts	MPs_Mean_Counts	log2FC(MPs_Mean_Counts/HCs_Mean_Counts)	Pvalue	AdjustPvalue	gene	distance	peak_type
chr4:186201548-186205074:CYP4V2	0.192	0.061	2.23306049644224	0.62390926913066	-0.993429474479082	0	0	CYP4V2	10029	distal
chr14:24631503-24634923:GZMB	0.133	0.045	2.18318051316345	0.729894018491359	-0.879785318030096	0	0	GZMB	0	promoter
chr6:137715256-137716494:TNFAIP3	0.146	0.051	2.08351282579876	0.737784024664943	-0.827326054966648	0	0	TNFAIP3	-150694	distal
chr8:144877961-144879786:ZNF250	0.249	0.127	1.9706059755672	0.969983665726856	-0.59257358969889	0	0	ZNF250	21645	distal
chr4:184963655-184969133:HELT	0.054	0.167	0.745854142932405	2.3859127130792	0.955611747541694	0	0	HELT	-49708	distal
chr1:114340842-114343038:TRIM33	0.14	0.051	2.16396257837405	0.768455894785898	-0.8392422977654	1.23518011482441e-308	3.52458645765146e-304	TRIM33	168122	distal
chr8:66532874-66536435:C8orf46	0.228	0.115	1.97702261821562	0.942435203372626	-0.616003709266432	1.42532397807427e-306	4.06716197143493e-302	C8orf46	39248	distal
chr17:16997386-16998030:TNFRSF13B	0.047	0.004	2.73022002222158	0.207071369587519	-1.62774974875501	8.31813990361177e-304	2.37358122149562e-299	TNFRSF13B	-25269	distal
chr14:75249005-75250405:FOS	0.208	0.101	2.01089792914387	0.900826660493521	-0.663566824597595	2.45997744115374e-303	7.01954562833218e-299	FOS	-28369	distal
chr17:36066180-36067356:CCL18	0.102	0.029	2.24740863319216	0.646403972568068	-0.97997056719759	9.95925139679205e-298	2.84187238607461e-293	CCL18	1901	distal
chr15:39623191-39625688:FSIP1	0.162	0.067	2.08438587706658	0.842759310179273	-0.743115619859791	5.80501130127877e-297	1.6564599748199e-292	FSIP1	0	distal
chr15:39623191-39625688:THBS1	0.162	0.067	2.08438587706658	0.842759310179273	-0.743115619859791	5.80501130127877e-297	1.6564599748199e-292	THBS1	42099	distal
chr2:7743629-7745476	0.09	0.022	2.32305834232584	0.589772224755931	-1.063691544771	2.61257162795754e-296	7.45497314037683e-292	---	---	intergenic
chr12:12379511-12380717:BORCS5	0.13	0.048	2.05628803001911	0.779546190172918	-0.780271131780305	3.9494145247361e-277	1.12696543463345e-272	BORCS5	22094	distal
chr7:150667854-150669169:GIMAP2	0.121	0.043	2.18790310600029	0.760368299354867	-0.856730483244948	1.40816878607367e-276	4.01820963106122e-272	GIMAP2	-16531	distal
chr7:38231962-38234175:TRGC2	0.176	0.08	2.02309306665343	0.884731420861157	-0.681666443027957	2.9868524639541e-276	8.52298350589303e-272	TRGC2	15397	distal
chr1:1098747-1100091:C1orf159	0.059	0.01	2.6954291711404	0.397073238442361	-1.40333426966241	2.92154288503201e-274	8.33662262243885e-270	C1orf159	6036	distal
chr12:31896060-31898267:KIAA1551	0.179	0.085	2.05865171477817	0.919543158242533	-0.672132840661733	3.65210710791766e-264	1.0421287632443e-259	KIAA1551	-61152	distal
chr7:102671218-102672106:POLR2J2	0.018	0.074	0.632590867921772	2.36847687483934	1.04493310244582	2.05761366793095e-251	5.87140060144096e-247	POLR2J2	0	promoter
chr7:102671218-102672106:RP11-577H5.5	0.018	0.074	0.632590867921772	2.36847687483934	1.04493310244582	2.05761366793095e-251	5.87140060144096e-247	RP11-577H5.5	0	promoter
chr17:81118809-81120295:AATK	0.079	0.169	0.941256291151776	1.97420526442044	0.615513618198905	4.01606242051735e-250	1.14598341169462e-245	AATK	11653	distal
chr5:138565053-138566343:HSPA9	0.103	0.034	2.16831442161215	0.73814610081883	-0.866166160939859	6.21745664313045e-249	1.77415125311727e-244	HSPA9	9101	distal
chr12:52645000-52646411:KRT2	0.123	0.048	2.20647244963031	0.822645357102803	-0.814953136463204	4.79339836254357e-246	1.36779622275181e-241	KRT2	5753	distal
chr11:73994866-73996658:UCP2	0.126	0.049	2.13139725069386	0.822344999902247	-0.781010430221242	1.72299836364232e-244	4.91657583065337e-240	UCP2	-11560	distal
chr6:24948313-24952618:RIPOR2	0.166	0.077	2.0158288072408	0.91642146362904	-0.654139660073316	2.25491471985841e-243	6.43439915311599e-239	RIPOR2	-12262	distal
chr6:33904050-33905930:MLN	0.154	0.07	2.07450334718385	0.887937838723251	-0.703542113426349	3.37401851537065e-243	9.62776183361014e-239	MLN	-100040	distal
chr9:95724197-95725402:ERCC6L2	0.125	0.049	2.10559325659295	0.820628635918062	-0.770432213008197	4.68651292145757e-242	1.33729646213792e-237	ERCC6L2	-150299	distal
chr16:50337268-50339609:BRD7	0.071	0.017	1.79894007321222	0.439876574760169	-0.958935448246625	9.10552004035058e-240	2.59826014351404e-235	BRD7	29170	distal
chr12:124437389-124440088:NCOR2	0.038	0.104	0.766728522133039	2.17339002701396	0.844944476803521	3.04935119206527e-239	8.70132362655825e-235	NCOR2	-14836	distal
chr17:2265721-2267345:SMG6	0.17	0.082	2.02515505793227	0.945338670575686	-0.636987750611761	1.53729191409852e-238	4.38666247688012e-234	SMG6	0	promoter
chr17:36103096-36108845:CCL4	0.156	0.07	1.89801369393733	0.858141182657528	-0.641204289353521	6.19390694835598e-237	1.76743134771338e-232	CCL4	0	promoter
chr14:101710142-101714185:PPP2R5C	0.161	0.076	1.97104525290154	0.859188337557862	-0.676297655422755	1.23917257652506e-235	3.53597894711425e-231	PPP2R5C	-47613	distal
chr1:202197300-202199639:LGR6	0.11	0.04	2.1040796478116	0.784584811219801	-0.798577110070366	7.93979161176104e-232	2.26561953641601e-227	LGR6	3400	distal
chr7:132429986-132431965:PLXNA4	0.101	0.035	2.22662360280007	0.773579403027252	-0.863361371020259	3.20686166757656e-231	9.15077976842971e-227	PLXNA4	144505	distal
chr5:59098839-59100092:PDE4D	0.098	0.032	2.16627874191363	0.762873945875534	-0.844858949487697	3.44632104547182e-231	9.83407710325385e-227	PDE4D	-59328	distal
chr12:52566187-52568021:KRT74	0.136	0.058	2.07820979727733	0.87515557151745	-0.715081269602961	7.54711185569611e-230	2.15356836802289e-225	KRT74	5795	distal
chr18:48813649-48816041:CTIF	0.138	0.059	2.00184236883138	0.856234137785303	-0.693469523306376	3.74305466949467e-228	1.0680806499403e-223	CTIF	0	distal
chr18:48813649-48816041:SMAD7	0.138	0.059	2.00184236883138	0.856234137785303	-0.693469523306376	3.74305466949467e-228	1.0680806499403e-223	SMAD7	133292	distal
chr2:241619251-241620924:THAP4	0.007	0.045	0.280855404748754	2.22089363323653	1.33035339834974	2.21073966351084e-226	6.30834562982819e-222	THAP4	-1751	distal
chr11:130388543-130390321:ADAMTS8	0.075	0.021	2.31024849040139	0.635976896088773	-1.01678714576163	2.02444490692903e-225	5.77675354192198e-221	ADAMTS8	38672	distal
chr17:49714895-49716572:FAM117A	0.135	0.058	2.03314163118178	0.881852277310192	-0.688659482498737	1.84470712059721e-224	5.26387176862415e-220	FAM117A	0	distal
chr17:49714895-49716572:SLC35B1	0.135	0.058	2.03314163118178	0.881852277310192	-0.688659482498737	1.84470712059721e-224	5.26387176862415e-220	SLC35B1	-6697	distal
chr20:35250637-35252889:MMP24	0.106	0.039	2.11104747625951	0.784997723100935	-0.801478177354033	3.11339725650811e-220	8.8840790714459e-216	MMP24	23984	distal
chr1:169691981-169695282:SELL	0.159	0.077	2.03029515163776	0.951211597127961	-0.635088081457176	1.054094764186e-218	3.00785940960474e-214	SELL	16416	distal
chr15:65818397-65820103:DENND4A	0.153	0.07	1.94255880704912	0.939611680909325	-0.601303400612893	1.46333363681463e-218	4.17562253265054e-214	DENND4A	-26274	distal
chr18:22391421-22392227:CTAGE1	0.049	0.008	2.56592617499055	0.432331654648031	-1.31591124974181	3.10630150973538e-218	8.8638313580299e-214	CTAGE1	22640	distal
chr19:50657812-50659440:C19orf81	0.054	0.124	0.917150940053087	2.1443235375297	0.713785745488198	1.07976933937346e-217	3.08112180990218e-213	C19orf81	8368	distal
chr16:81576577-81578579:CMIP	0.055	0.011	2.41063467414322	0.485829606860356	-1.19877155191406	2.26987226027943e-216	6.47708049470736e-212	CMIP	-28369	distal
chr7:75727593-75728689:HIP1	0.08	0.024	2.22080914085835	0.665939025270557	-0.951087573984161	2.60612678187561e-215	7.43658277208204e-211	HIP1	10252	distal
chr3:28326250-28327116:AZI2	0.069	0.018	2.25612126061392	0.633538353773395	-0.995154099600203	1.09680086894875e-213	3.12972127954525e-209	AZI2	21513	distal
chr5:143008494-143010273:ARHGAP26	0.171	0.086	1.89489662451041	0.927560632165611	-0.586735589741913	1.50506212222157e-213	4.29469476575924e-209	ARHGAP26	133602	distal
chr6:152565826-152566836:SYNE1	0.05	0.009	2.30829633448095	0.397274333567501	-1.24347316722803	1.7661639903918e-213	5.03974894658299e-209	SYNE1	61495	distal
chr17:78816781-78819821:USP36	0.169	0.086	1.97410457996004	0.933625014420458	-0.621147336684386	4.12364851391601e-213	1.17668310344593e-208	USP36	16542	distal
chr5:142929352-142930316:ARHGAP26	0.047	0.008	2.54777115877049	0.397787353936952	-1.34376805523242	4.31183710327024e-213	1.23038271741816e-208	ARHGAP26	54460	distal
chr4:81490617-81492644:RASGEF1B	0.124	0.051	2.00937371451617	0.873359056011064	-0.683835837508036	7.95190414389292e-212	2.26907584745985e-207	RASGEF1B	-18703	distal
chr17:36081670-36084179:CCL3	0.136	0.06	1.91462126354668	0.849529403008308	-0.656150190603084	2.09718998518082e-211	5.98433162271346e-207	CCL3	5962	distal
chr18:22342535-22346839:CTAGE1	0.098	0.035	2.10306338018323	0.754496317975759	-0.822636244194658	6.89323564380586e-211	1.96698479096e-206	CTAGE1	68028	distal
chr6:158686418-158688045:SYTL3	0.131	0.058	2.04370051619778	0.878917113743867	-0.69592498703439	1.98574994571321e-210	5.66633747009264e-206	SYTL3	25100	distal
chr9:73151482-73156622:ANXA1	0.132	0.056	1.88202249392648	0.856070610777399	-0.634829999484667	1.33285074685624e-209	3.80328960615429e-205	ANXA1	0	promoter
chr3:105752420-105754579:CBLB	0.118	0.048	2.02829876343533	0.845087941256333	-0.714817964395462	1.48297841845274e-209	4.23167891705489e-205	CBLB	113802	distal
chr12:121557287-121558510:KDM2B	0.132	0.059	2.00973954194499	0.873992292161286	-0.683523624740002	7.43236762609931e-207	2.12082610210744e-202	KDM2B	-19672	distal
chr10:62183228-62184612:RTKN2	0.079	0.025	2.42865380779928	0.724486428304542	-0.991475467433177	7.89550983252922e-207	2.25298373071221e-202	RTKN2	51651	distal
chr9:7976049-7977851:TMEM261	0.143	0.065	1.96105044520873	0.915251879972404	-0.628574931477075	1.54137974412077e-206	4.39832709984863e-202	TMEM261	-175983	distal
chr20:24957535-24961816:CST7	0.134	0.059	1.97849357305088	0.896464684270016	-0.651270339864652	2.90937717918357e-206	8.30190778080031e-202	CST7	8306	distal
chr17:74852106-74853074:GRIN2C	0.019	0.067	0.66055471437509	2.34756345775763	1.01144614447446	4.76033940530842e-205	1.35836284930476e-200	GRIN2C	6801	distal
chr14:22560400-22562877:TRAC	0.168	0.088	1.99976598565652	0.964550301827423	-0.610650851099456	7.6078685205776e-203	2.17090528234682e-198	TRAC	12895	distal
chr14:52351765-52353038:PTGER2	0.059	0.014	2.31681544366938	0.586292542991355	-1.06413988259853	1.93266117984691e-202	5.51484867669316e-198	PTGER2	37371	distal
chr6:73422069-73423074:MB21D1	0.092	0.033	2.0974895981614	0.767353641589966	-0.809508690327704	6.58408594460584e-202	1.87876892429328e-197	MB21D1	0	distal
chr6:73422069-73423074:OOEP	0.092	0.033	2.0974895981614	0.767353641589966	-0.809508690327704	6.58408594460584e-202	1.87876892429328e-197	OOEP	-26977	distal
chr10:130300435-130302225:GLRX3	0.113	0.046	2.0515903227901	0.857553984125624	-0.716157153899078	5.36481648417015e-201	1.53085038375795e-196	GLRX3	164037	distal
chr14:100545909-100548716:BEGAIN	0.084	0.163	1.09841539225651	2.18653476273049	0.602688104385151	8.38006531655569e-201	2.39125163807917e-196	BEGAIN	19354	distal
chr12:128794515-128798948:SLC15A4	0.148	0.071	2.00382444341955	0.955333566872061	-0.619385755251147	3.34294959086463e-200	9.53910665753223e-196	SLC15A4	25035	distal
chr14:55336176-55338485:FBXO34	0.118	0.05	2.00500707934986	0.856758281444009	-0.69458237673624	7.09104692337578e-200	2.02343023958528e-195	FBXO34	64023	distal
chr1:10524898-10525905:PEX14	0.073	0.021	2.17485251862463	0.677265672454837	-0.920578351582685	2.89661768721375e-199	8.26549857046444e-195	PEX14	50012	distal
chr8:19474842-19476145:CSGALNACT1	0.096	0.036	2.06062573952343	0.748615364398517	-0.807613658956925	1.64469357602219e-198	4.69313311917932e-194	CSGALNACT1	125720	distal
chr12:96445441-96446681:CFAP54	0.122	0.053	1.98507609684897	0.844019091810038	-0.69491411716524	2.28830869139994e-198	6.52968885090973e-194	CFAP54	-42906	distal
chr12:10394388-10396216:KLRC4-KLRK1	0.12	0.05	1.9871668454523	0.878685717880298	-0.669054079343963	2.3760651440665e-198	6.78010188859375e-194	KLRC4-KLRK1	0	distal
chr12:10394388-10396216:KLRK1	0.12	0.05	1.9871668454523	0.878685717880298	-0.669054079343963	2.3760651440665e-198	6.78010188859375e-194	KLRK1	-4371	distal
chr19:10522948-10523833:S1PR5	0.068	0.019	2.22535493213739	0.652444530532525	-0.964856085756669	1.4584108406353e-197	4.16157533375283e-193	S1PR5	-5018	distal
chr1:172670284-172671318:FASLG	0.068	0.019	2.31845903787142	0.635843344660586	-1.02047886985632	1.98573689435182e-196	5.6663002280329e-192	FASLG	11141	distal
chr1:185566721-185569100:HMCN1	0.122	0.053	2.04860337008579	0.888322281424074	-0.691043453208699	1.12822617682644e-195	3.21939339557424e-191	HMCN1	-165451	distal
chr5:148847459-148850045:ADRB2	0.09	0.032	2.05481575816329	0.780527380328089	-0.778780749812366	1.5030677231691e-195	4.28900374806302e-191	ADRB2	22215	distal
chrX:15749672-15752022:CA5B	0.118	0.05	2.11454037097617	0.93491670260486	-0.686747812641122	2.43990766774603e-195	6.9622765299133e-191	CA5B	0	promoter
chr10:72369882-72370925:DNAJB12	0.082	0.027	2.13761172732209	0.715871480653847	-0.870725334410245	3.04840114824104e-195	8.6986126765058e-191	DNAJB12	-14653	distal
chr10:72369882-72370925:MICU1	0.082	0.027	2.13761172732209	0.715871480653847	-0.870725334410245	3.04840114824104e-195	8.6986126765058e-191	MICU1	0	distal
chr6:130131460-130133208:L3MBTL3	0.091	0.033	2.1910649274286	0.764562707113205	-0.854727262944873	4.89456072786331e-195	1.3966629036958e-190	L3MBTL3	0	distal
chr6:130131460-130133208:SAMD3	0.091	0.033	2.1910649274286	0.764562707113205	-0.854727262944873	4.89456072786331e-195	1.3966629036958e-190	SAMD3	82082	distal
chr1:91555378-91557534:CDC7	0.145	0.07	1.96239377140146	0.928970902803563	-0.618932039787481	5.11711763957363e-195	1.46016951845234e-190	CDC7	54271	distal
chr1:8182015-8183198:SLC45A1	0.074	0.023	2.13763742274624	0.660727064314258	-0.917863657807694	5.67245081757552e-195	1.61863384079517e-190	SLC45A1	-134628	distal
chr11:14577543-14579268:PSMA1	0.154	0.076	1.96283199503422	0.945245308178164	-0.607024721795011	1.53123185246477e-194	4.36937009100821e-190	PSMA1	-56848	distal
chr1:236415731-236417881:EDARADD	0.108	0.044	2.03103436764777	0.824269953945827	-0.732490976229948	1.01698010459242e-193	2.90195272845448e-189	EDARADD	20316	distal
chr2:196175648-196178608:STK17B	0.175	0.096	1.99184441727558	0.987744832745867	-0.589902584050697	1.13941209158933e-193	3.25131240335015e-189	STK17B	0	promoter
chr17:67452433-67453534:PITPNC1	0.076	0.024	2.19519401014663	0.716443605161169	-0.89648107593951	1.52093208840225e-193	4.33997971425581e-189	PITPNC1	74279	distal
chr14:75246987-75248276:FOS	0.104	0.043	2.08542618032463	0.825529698668812	-0.757154638640002	3.21340855408999e-193	9.16946130909577e-189	FOS	-30498	distal
chr12:94674797-94678174:TMCC3	0.141	0.066	1.90832732076309	0.931832662650393	-0.59021951618442	9.2373251007501e-193	2.63587071749904e-188	TMCC3	-24236	distal
chr11:134348781-134350408:GLB1L2	0.071	0.022	2.17694076427929	0.675663744093701	-0.922905518430525	1.6373507442244e-189	4.67218034864433e-185	GLB1L2	16908	distal
chr13:31805961-31807760:FRY	0.072	0.022	2.15117380375659	0.670794701403655	-0.915354855347964	2.54439345212641e-189	7.26042671564273e-185	FRY	-38953	distal
chr7:3103438-3104471:CARD11	0.047	0.009	2.4870576635775	0.503613172596673	-1.21357676191125	7.32868449141284e-189	2.09124011962465e-184	CARD11	-59494	distal
chr12:96240804-96243429:ELK3	0.148	0.073	1.91541982988821	0.93471204011853	-0.591584797538748	1.23948966289507e-188	3.53688375307107e-184	ELK3	46260	distal
chr5:157025043-157025858:HAVCR1	0.058	0.015	2.31626054560898	0.582184803055593	-1.06763923822538	2.99942822789547e-187	8.55886844829973e-183	HAVCR1	32618	distal
chr16:9081167-9083047:C16orf72	0.057	0.014	2.27743874491051	0.560400062142294	-1.07065285590477	5.15696976943652e-187	1.47154132370871e-182	C16orf72	-8601	distal
chr6:40477144-40478425:LRFN2	0.101	0.04	2.05040033583788	0.82473310012045	-0.741313135562937	5.31237132527405e-187	1.51588515766695e-182	LRFN2	109040	distal
chr6:158849522-158851122:EZR	0.133	0.062	1.90394597189311	0.896280866502001	-0.614841948174349	5.52252700255531e-187	1.57585308017916e-182	EZR	-30111	distal
chr10:70610222-70611530:PRF1	0.09	0.033	2.04506225351538	0.805905456857605	-0.753749356493522	8.41878749353625e-184	2.40230101128057e-179	PRF1	-7448	distal
chr1:185420438-185421376:IVNS1ABP	0.053	0.012	2.16589816923077	0.553288536514426	-1.0272890046385	9.76844188685096e-183	2.78742489241292e-178	IVNS1ABP	-103110	distal
chr1:100712497-100714012:VCAM1	0.085	0.031	2.16764010927812	0.795710855921091	-0.818853366199141	6.50754220460924e-182	1.85692716808525e-177	VCAM1	-5730	distal
chr7:70659262-70661171:AUTS2	0.096	0.038	2.15395297739163	0.843972301985176	-0.774344165563323	9.19324480489147e-182	2.62329240507578e-177	AUTS2	-32887	distal
chr1:108590368-108592542:FAM102B	0.108	0.044	1.82875840327155	0.81642259248098	-0.639069079169088	2.39114172638832e-181	6.82312291624907e-177	FAM102B	30280	distal
chr11:128301839-128303340	0.149	0.077	1.95360448421616	0.942919231905088	-0.604250719786755	3.86263281007182e-181	1.102202272354e-176	---	---	intergenic
chr14:52175484-52176940:PTGDR	0.071	0.023	2.32446553430613	0.732955373917251	-0.93988791740635	9.67484582678577e-181	2.76071725667332e-176	PTGDR	-90773	distal
chr3:43477378-43478783:ANO10	0.086	0.032	2.1162401450574	0.770561414053358	-0.815599529067798	1.12321670329155e-179	3.20509886284243e-175	ANO10	143182	distal
chr5:35810434-35811931:IL7R	0.081	0.03	2.08993970766149	0.723374381160031	-0.84234254511495	2.7750043636407e-178	7.91847495164875e-174	IL7R	-44918	distal
chr5:35810434-35811931:SPEF2	0.081	0.03	2.08993970766149	0.723374381160031	-0.84234254511495	2.7750043636407e-178	7.91847495164875e-174	SPEF2	0	distal
chr2:7725078-7726296	0.085	0.031	2.07515141892896	0.765765669237792	-0.800363550890107	3.81346126090182e-178	1.08817117079833e-173	---	---	intergenic
chr20:36564011-36565365:TGIF2	0.087	0.033	2.06507855953335	0.770369091501017	-0.791873882638458	1.80869714556407e-177	5.16111730486707e-173	TGIF2	-8123	distal
chr2:191113914-191116220:STAT4	0.104	0.043	1.97891735402418	0.866326253611011	-0.67458689192717	1.60906629999554e-176	4.59147068703728e-172	STAT4	34751	distal
chr10:8415917-8417279	0.078	0.027	2.04458769677968	0.72355406068256	-0.820860318429744	3.45066280732477e-175	9.84646632070125e-171	---	---	intergenic
chr7:77351286-77352352:GSAP	0.078	0.027	2.19980807668392	0.763143779813426	-0.85983524788448	1.1036546952095e-174	3.1492786727803e-170	GSAP	-25041	distal
chr6:46174755-46176287:ENPP5	0.063	0.018	2.1589754364276	0.659593149067658	-0.928627112240417	4.03652296106202e-173	1.15182182693905e-168	ENPP5	-3785	distal
chr5:68274983-68276050:PIK3R1	0.068	0.021	2.09247468138787	0.695469626726601	-0.867076844042843	6.58788180006732e-172	1.87985207164921e-167	PIK3R1	-12318	distal
chr3:51024498-51026102:DOCK3	0.149	0.078	2.02905582820144	0.990914530774109	-0.605436880512877	1.86088270673254e-171	5.31002880366131e-167	DOCK3	0	distal
chr22:21766419-21768099:MAPK1	0.12	0.055	1.98339248684143	0.89726755566907	-0.653030642886327	2.78332848541707e-171	7.94222783313761e-167	MAPK1	0	distal
chr22:21766419-21768099:YPEL1	0.12	0.055	1.98339248684143	0.89726755566907	-0.653030642886327	2.78332848541707e-171	7.94222783313761e-167	YPEL1	-30586	distal
chr5:180367083-180368173:GFPT2	0.04	0.007	2.32268293709528	0.365651973603691	-1.28275876199968	3.09156866526109e-171	8.82179118632253e-167	GFPT2	-13697	distal
chr1:67332675-67333665:IL12RB2	0.062	0.018	2.08467192051459	0.674962012952825	-0.880988678840716	3.27862365658985e-171	9.35555260407913e-167	IL12RB2	24803	distal
chr2:241035096-241037534:SNED1	0.064	0.128	0.989234172950761	2.06584636750229	0.624072283528275	2.45640707619741e-170	7.0093575919293e-166	SNED1	-25844	distal
chr14:94945360-94947081:DICER1	0.079	0.029	2.04435743036417	0.730828276440524	-0.814675156699424	1.54678046704169e-169	4.41373806270345e-165	DICER1	159000	distal
chr6:105645921-105647070	0.09	0.034	1.99931233932119	0.84607927910765	-0.700167257677478	1.6664341306156e-168	4.75516979171162e-164	---	---	intergenic
chr15:94272137-94273277:MCTP2	0.061	0.017	2.22463154820095	0.704150762989195	-0.920081351495687	2.14525434639854e-168	6.12148327744824e-164	MCTP2	-24989	distal
chr10:119090290-119091707:EIF3A	0.099	0.041	2.00800846954856	0.841028404098454	-0.708296743852556	3.61109645001833e-168	1.03042637201273e-163	EIF3A	-9468	distal
chr2:195648660-195651445:SLC39A10	0.104	0.044	1.99086027271434	0.888900401824973	-0.663013878943418	4.49202506549394e-168	1.28179935243869e-163	SLC39A10	-5302	distal
chr12:89949700-89951627	0.105	0.047	2.06095975893692	0.86104109638402	-0.717874164507217	1.60654472620678e-167	4.58427537623104e-163	---	---	intergenic
chr8:123519572-123521034:FBXO32	0.076	0.027	2.21871759356825	0.744926125177537	-0.883320043588092	2.0139961250653e-167	5.74693794287383e-163	FBXO32	20172	distal
chr14:31127575-31129218:HECTD1	0.079	0.028	2.06532406065621	0.752665306659566	-0.806489079400986	2.8028631347295e-167	7.99796995495062e-163	HECTD1	78099	distal
chr12:48932815-48934654:AC073610.5	0.078	0.028	2.09892735359934	0.748480988297175	-0.825666825726208	2.54797163893423e-166	7.27063707169882e-162	AC073610.5	5009	distal
chr12:48932815-48934654:RP11-302B13.5	0.078	0.028	2.09892735359934	0.748480988297175	-0.825666825726208	2.54797163893423e-166	7.27063707169882e-162	RP11-302B13.5	0	distal
chr14:24692680-24693859:GZMB	0.083	0.03	2.04884728914723	0.8365924470446	-0.731232372706405	3.22287803077258e-166	9.19648246080957e-162	GZMB	-58414	distal
chr4:38654071-38656440:KLF3	0.149	0.08	2.07498298760831	1.0111807644138	-0.612535672207989	3.29909940702341e-166	9.4139801579413e-162	KLF3	-7756	distal
chr11:35046624-35048689:CD44	0.103	0.046	2.0400675384105	0.850674303150863	-0.716052354829739	3.69689012213549e-166	1.05490759635136e-161	CD44	-90181	distal
chr6:32685391-32686198:HLA-DQB1	0.099	0.041	2.03391477255721	0.87979765604146	-0.690603181961362	6.4217817803116e-166	1.83245543101192e-161	HLA-DQB1	-17009	distal
chr8:30133488-30134511:LEPROTL1	0.121	0.058	1.97697300285657	0.915697649842164	-0.635976256532897	3.65764433145613e-165	1.04370880998101e-160	LEPROTL1	0	distal
chr8:30133488-30134511:MBOAT4	0.121	0.058	1.97697300285657	0.915697649842164	-0.635976256532897	3.65764433145613e-165	1.04370880998101e-160	MBOAT4	10175	distal
chr12:68158412-68160265:IFNG	0.076	0.027	1.95977956818843	0.740932884266885	-0.765629148184378	4.02135848428738e-164	1.1474946434914e-159	IFNG	0	promoter
chr12:10303903-10304714:KLRD1	0.051	0.012	2.29551439074667	0.605629824382113	-1.03736435046055	4.92788406907814e-164	1.40617171911145e-159	KLRD1	0	promoter
chr19:51371618-51373924:NKG7	0.132	0.065	1.96970171586877	0.960783623936226	-0.598887690197341	1.27966099977512e-163	3.6515126628583e-159	NKG7	0	promoter
chr7:36784574-36785624:AOAH	0.105	0.046	2.07500082520212	0.88728451591343	-0.70427486605819	1.40339566755857e-163	4.00458953737837e-159	AOAH	-60026	distal
chr8:25198320-25199653:DOCK5	0.095	0.038	1.89717216110904	0.83854565698676	-0.656080413909801	1.47009321831382e-163	4.19491099845848e-159	DOCK5	13456	distal
chr3:149009478-149010374:GYG1	0.072	0.025	2.17916470174423	0.746658793733901	-0.864049951333459	1.80637781417405e-163	5.15449909274566e-159	GYG1	17921	distal
chr10:6491439-6492757:PRKCQ	0.083	0.031	2.02852870004276	0.813335437835112	-0.739971258142371	9.08660776422971e-163	2.59286352552295e-158	PRKCQ	19415	distal
chr1:1593967-1598062:C1orf233	0.037	0.09	0.874068687818595	2.08027435856612	0.716885025597838	1.34034124717329e-162	3.82466374880898e-158	C1orf233	2034	distal
chr9:96008444-96010599:ERCC6L2	0.081	0.03	2.10372834972245	0.81043023508745	-0.777669709170469	2.38153629725126e-162	6.79571382420648e-158	ERCC6L2	132744	distal
chr19:7690544-7693353:FCER2	0.109	0.049	1.95651479976317	0.847411127873798	-0.678392535672956	2.890933582135e-162	8.24927897662221e-158	FCER2	6126	distal
chr22:39205270-39206285:PDGFB	0.055	0.016	2.29783446081867	0.596420976761089	-1.04667784169001	2.89554998170904e-162	8.26245187280674e-158	PDGFB	34624	distal
chr1:67194161-67195262:C1orf141	0.062	0.019	2.10328493402328	0.700259117606727	-0.868041538499261	2.98058443853153e-162	8.50509769534971e-158	C1orf141	0	distal
chr1:67194161-67195262:IL23R	0.062	0.019	2.10328493402328	0.700259117606727	-0.868041538499261	2.98058443853153e-162	8.50509769534971e-158	IL23R	-12354	distal
chr1:225460246-225461377:LBR	0.069	0.023	2.2043967816989	0.734246948466171	-0.885743453233472	3.80066204763758e-162	1.08451891529338e-157	LBR	-31392	distal
chr2:181145944-181146820:UBE2E3	0.056	0.016	2.26409775593274	0.675891302794258	-0.961755685173713	1.01165629865092e-161	2.88676124820041e-157	UBE2E3	163922	distal
chr2:144459286-144460540:ZEB2	0.095	0.039	1.92863539593671	0.831935394961159	-0.676859968059807	5.59509930582407e-161	1.5965615869169e-156	ZEB2	-4087	distal
chr17:30363384-30364455:CPD	0.109	0.049	1.90051895871532	0.870961494318691	-0.632531182046041	6.75685356658539e-161	1.92806816522514e-156	CPD	-14450	distal
chr1:160755672-160757271:SLAMF7	0.082	0.032	2.02505741909711	0.784969880713228	-0.761062796009613	1.28280569751202e-160	3.66048605785054e-156	SLAMF7	16382	distal
chr7:121530128-121531330:FAM3C	0.082	0.031	1.99511065767543	0.817303789375439	-0.72080969828296	1.89195222953906e-160	5.3986856869897e-156	FAM3C	-133795	distal
chr8:29490008-29491680:DUSP4	0.104	0.047	2.06651093527347	0.905767829190417	-0.686225722541127	2.09982103285764e-160	5.99183931725929e-156	DUSP4	-139341	distal
chr1:28255970-28256966:SESN2	0.049	0.012	2.32922979861535	0.562895738454051	-1.09096691665311	4.13073866269759e-160	1.17870627740076e-155	SESN2	-2561	distal
chr5:131280934-131282026:CDC42SE2	0.081	0.03	2.12156196693467	0.834695579627047	-0.76672740046795	5.21132073893354e-160	1.48705037285468e-155	CDC42SE2	16835	distal
chr1:108956328-108957446:CLCC1	0.078	0.03	2.15123380594303	0.787316800553341	-0.818121425502671	9.7702545097991e-160	2.78794212437117e-155	CLCC1	-5881	distal
chr1:108956328-108957446:RP11-475E11.9	0.078	0.03	2.15123380594303	0.787316800553341	-0.818121425502671	9.7702545097991e-160	2.78794212437117e-155	RP11-475E11.9	0	distal
chr2:28620003-28622420:PLB1	0.13	0.065	1.94233257645626	0.955172694506837	-0.58966428382584	1.48416418606615e-159	4.23506250493975e-155	PLB1	123933	distal
chr2:234032216-234033105:SPP2	0.047	0.011	2.15491631049531	0.538418493041116	-1.0361537255211	2.83343407127553e-159	8.08520412238473e-155	SPP2	-17574	distal
chr18:69934860-69936578:CD226	0.118	0.056	1.98587306774293	0.947642151509268	-0.616424207124259	4.16686154789216e-158	1.18901394269103e-153	CD226	10841	distal
chr11:114065140-114067038:ZBTB16	0.061	0.019	2.23447752969312	0.676559789819042	-0.948028756474239	5.0305190696619e-158	1.43545861652802e-153	ZBTB16	4634	distal
chr2:191126270-191128971:STAT4	0.078	0.029	2.1477020601285	0.829998404582533	-0.782456600948913	9.4425752911506e-158	2.69443885932982e-153	STAT4	22000	distal
chr11:72519221-72520575:CLPB	0.059	0.017	2.30165121851222	0.733635647655295	-0.929387000081475	1.00623747009409e-157	2.87129862091349e-153	CLPB	-84542	distal
chr12:52558632-52560361:KRT71	0.062	0.019	2.22068930951421	0.71192862863112	-0.911746938718921	1.09957864850839e-157	3.1376476735187e-153	KRT71	-5486	distal
chr22:28810355-28812691:XBP1	0.118	0.056	1.95001706624459	0.940073042649675	-0.604612330598091	3.05898192919745e-157	8.72880493496492e-153	XBP1	-9759	distal
chr15:90407734-90408762:IQGAP1	0.069	0.023	2.06164295804864	0.75247936860702	-0.804908588842246	7.50458878266111e-157	2.14143440913235e-152	IQGAP1	19474	distal
chr8:20251514-20252590:LZTS1	0.07	0.025	2.20882984588529	0.749390194545108	-0.875195177526327	2.54690934752723e-156	7.26760582316896e-152	LZTS1	2591	distal
chr1:184840356-184841179:EDEM3	0.061	0.019	2.00758791610415	0.676756041119745	-0.842934110168494	2.85465604283162e-156	8.14576101822003e-152	EDEM3	-85444	distal
chr1:184840356-184841179:FAM129A	0.061	0.019	2.00758791610415	0.676756041119745	-0.842934110168494	2.85465604283162e-156	8.14576101822003e-152	FAM129A	0	distal
chr5:72234096-72234935:MRPS27	0.062	0.019	2.09812284433439	0.709752088125681	-0.857607198539554	2.90142151764197e-156	8.27920630059136e-152	MRPS27	85293	distal
chr2:157413105-157414586:CYTIP	0.088	0.036	2.03455066034132	0.845277092889675	-0.717645433512604	9.34649613482436e-156	2.66702267207213e-151	CYTIP	29556	distal
chr15:89935988-89937314:ARPIN	0.05	0.013	2.41887315116653	0.615198614354714	-1.08180931800805	2.27291541778751e-155	6.48576414465665e-151	ARPIN	-23033	distal
chr19:14459520-14460256:PKN1	0.062	0.019	2.20266707459802	0.725404109923439	-0.892339536478879	2.61975033636806e-155	7.47545758482625e-151	PKN1	0	distal
chr19:14459520-14460256:PTGER1	0.062	0.019	2.20266707459802	0.725404109923439	-0.892339536478879	2.61975033636806e-155	7.47545758482625e-151	PTGER1	15106	distal
chr21:26843338-26846935:ADAMTS1	0.081	0.032	2.0867778330008	0.786786919371441	-0.788734052330475	5.18886914143705e-155	1.48064380950906e-150	ADAMTS1	0	promoter
chr2:102366601-102369114:IL18R1	0.094	0.04	1.95091591430379	0.834009060501761	-0.68616204582452	7.86311593424777e-155	2.2437401318376e-150	IL18R1	3965	distal
chr1:111470228-111471768:C1orf162	0.115	0.055	1.97889666188873	0.941536282885731	-0.617579409095646	1.44303902210295e-154	4.11771184957077e-150	C1orf162	-2024	distal
chr19:19420278-19421612:GATAD2A	0.082	0.032	2.01873634043309	0.804641308003828	-0.74223264152208	2.53965091245982e-154	7.24689387870411e-150	GATAD2A	-5915	distal
chr17:35160348-35162087:UNC45B	0.09	0.038	2.17711330316224	0.872710861842928	-0.762588369658181	7.39857214767463e-154	2.11118256233896e-149	UNC45B	12085	distal
chr4:36284637-36286906:DTHD1	0.111	0.051	1.87578481443042	0.914008987723518	-0.587358123278703	8.23428157322182e-154	2.34965224691885e-149	DTHD1	616	distal
chr17:35213630-35215352:SLC35G3	0.118	0.057	1.95293985815077	0.946716703286088	-0.601109023161961	1.14454929325231e-153	3.26597140829547e-149	SLC35G3	-19108	distal
chr14:38078092-38079073:SSTR1	0.058	0.017	2.30651441715392	0.738841172837177	-0.927185030338774	2.70009422722494e-153	7.70471887738636e-149	SSTR1	-128926	distal
chr2:30421351-30423103:LCLAT1	0.109	0.051	2.08415848815436	0.936311677415508	-0.671565710127153	5.67238060932736e-153	1.61861380687156e-148	LCLAT1	-24133	distal
chr11:114072228-114076355:ZBTB16	0.122	0.06	1.93941335969989	0.949229787325479	-0.592624080069129	8.99390267806188e-153	2.56641012918496e-148	ZBTB16	11722	distal
chr1:235296739-235298247:ARID4B	0.061	0.019	2.08775016737645	0.720081720279956	-0.844078919260077	1.26510568564483e-152	3.60997907398753e-148	ARID4B	0	distal
chr1:235296739-235298247:GGPS1	0.061	0.019	2.08775016737645	0.720081720279956	-0.844078919260077	1.26510568564483e-152	3.60997907398753e-148	GGPS1	-29103	distal
chr18:44729399-44730319:SETBP1	0.06	0.018	2.26015385592566	0.732680448230298	-0.91193444275815	1.7914760251343e-152	5.11197683772073e-148	SETBP1	28062	distal
chr6:16481177-16482356:ATXN1	0.101	0.045	1.97372547325078	0.885379999589732	-0.65741613866847	2.06774323667758e-152	5.90030532585948e-148	ATXN1	-152897	distal
chr18:12920806-12921900:SEH1L	0.067	0.023	2.20417596887217	0.764231545428756	-0.86091346182056	6.12177262782535e-152	1.74684781934996e-147	SEH1L	-26095	distal
chr8:124649569-124651550:MTSS1	0.072	0.026	2.13611767040104	0.777594944624308	-0.819053072983626	2.15096772192803e-151	6.13778639452164e-147	MTSS1	76468	distal
chr5:88203869-88204859:TMEM161B	0.057	0.017	2.13983956017021	0.689024789396118	-0.894500339657154	3.90988636935628e-151	1.11568607549581e-146	TMEM161B	15772	distal
chr19:13885877-13888074:C19orf57	0.12	0.059	1.98580531240918	0.959599531320819	-0.607561246817566	9.87500626276261e-151	2.81783303707931e-146	C19orf57	0	distal
chr19:13885877-13888074:NANOS3	0.12	0.059	1.98580531240918	0.959599531320819	-0.607561246817566	9.87500626276261e-151	2.81783303707931e-146	NANOS3	8629	distal
chr19:13043956-13045043:NFIX	0.078	0.03	2.08377394750105	0.814822566768702	-0.764868509641343	1.42356971427898e-149	4.06215617969508e-145	NFIX	19018	distal
chr17:68356120-68357364:ARSG	0.107	0.049	1.99211862460275	0.948814779378733	-0.618570393520134	2.54178492855068e-149	7.25298329361937e-145	ARSG	64603	distal
chr20:64285535-64287101:PCMTD2	0.044	0.097	0.948896971363598	2.06019843180664	0.650967379931937	1.20219497960486e-148	3.43046337430247e-144	PCMTD2	29768	distal
chr12:96433855-96434874:CDK17	0.093	0.04	2.00711942357413	0.879161533924903	-0.678293076605725	1.7840348323871e-148	5.09074339421659e-144	CDK17	-33296	distal
chr12:9009935-9010662:KLRG1	0.04	0.009	2.34801865776469	0.554184593379495	-1.10714970224845	1.8070202591893e-148	5.15633230959668e-144	KLRG1	20315	distal
chr1:199172832-199174463	0.066	0.022	2.08961278485823	0.766940235604907	-0.806172795823952	2.21627931895375e-148	6.32415303663453e-144	---	---	intergenic
chr10:124688323-124689875:FAM53B	0.091	0.039	1.95000199371056	0.851599457721093	-0.671943884276986	2.56778249766766e-148	7.32716735709466e-144	FAM53B	53095	distal
chr10:124688323-124689875:RP11-12J10.3	0.091	0.039	1.95000199371056	0.851599457721093	-0.671943884276986	2.56778249766766e-148	7.32716735709466e-144	RP11-12J10.3	0	distal
chr2:39216421-39217571:CDKL4	0.068	0.025	2.16111312123264	0.731964091524626	-0.868023644114728	3.13092865912854e-148	8.93410492882328e-144	CDKL4	11961	distal
chr2:42123496-42124779:EML4	0.055	0.017	2.26653640373967	0.671582853452083	-0.966546852709168	4.90497959735271e-148	1.39963592810459e-143	EML4	-44571	distal
chr2:181393333-181396258:ITGA4	0.084	0.034	1.97883001117406	0.827118853400458	-0.705175313835281	1.70536701404448e-147	4.86626477457591e-143	ITGA4	-60949	distal
chr3:142269703-142271104:GK5	0.094	0.04	2.02004444791684	0.967646940874713	-0.618098404745299	1.71773338716349e-147	4.90155222027102e-143	GK5	-44097	distal
chr19:47539728-47542498:ZNF541	0.093	0.041	1.97623097512888	0.857390566182769	-0.680209280929903	1.83356788319072e-147	5.23208595468473e-143	ZNF541	13358	distal
chr1:184889963-184891154:FAM129A	0.086	0.035	1.90284611876485	0.786476725137327	-0.700350977955708	2.79816370427224e-147	7.98456013014085e-143	FAM129A	83396	distal
chr16:89256523-89257807:ZNF778	0.059	0.115	0.953509989078824	1.9757660738476	0.607192487455559	3.18183982510315e-147	9.07937994093184e-143	ZNF778	35448	distal
chr3:18740198-18741966	0.1	0.045	1.94389657878321	0.898245824678834	-0.633060154497462	5.007811881834e-147	1.42897912048133e-142	---	---	intergenic
chr7:36787716-36789429:AOAH	0.076	0.029	2.035560699252	0.826598251977059	-0.732803663926234	1.24402258422625e-146	3.5498184440896e-142	AOAH	-63168	distal
chr1:168362779-168363742:TBX19	0.091	0.039	2.03797884480927	0.880490619375807	-0.692002713893291	1.47864867080892e-146	4.21932398215327e-142	TBX19	81740	distal
chr5:175796612-175797554:CPLX2	0.038	0.087	0.923884366654708	2.1113908450299	0.693537544127905	2.0482890532967e-146	5.84479281358212e-142	CPLX2	303	distal
chr17:64050940-64051825:ERN1	0.059	0.02	2.30592439512435	0.748992176477352	-0.918529895409222	1.65552401029174e-145	4.72403776336749e-141	ERN1	0	distal
chr17:64050940-64051825:ICAM2	0.059	0.02	2.30592439512435	0.748992176477352	-0.918529895409222	1.65552401029174e-145	4.72403776336749e-141	ICAM2	-30307	distal
chr7:132450172-132451828:PLXNA4	0.051	0.015	2.25233084466296	0.659900823219358	-0.970376978499182	1.6691196591806e-145	4.76283294747185e-141	PLXNA4	124642	distal
chr11:128304276-128306084	0.072	0.027	2.09439349792965	0.805367114776593	-0.777364434793318	2.13693507464e-145	6.09774423548525e-141	---	---	intergenic
chr15:60844041-60845544:RORA	0.099	0.046	2.02638423340238	0.890119435958657	-0.679117764789458	4.0941541013021e-145	1.16826687280655e-140	RORA	0	distal
chr14:105576072-105578525:IGHA2	0.012	0.044	0.607579884696412	2.31346283983863	1.04344930933396	1.20662123232283e-144	3.44309368643321e-140	IGHA2	9870	distal
chr9:121353274-121354405:STOM	0.094	0.041	1.93360000970373	0.882256287170495	-0.640209097784651	3.72166120520743e-144	1.06197602490594e-139	STOM	15800	distal
chr22:46280122-46281785:TTC38	0.092	0.04	2.05358988173892	0.877546719478901	-0.701657504075059	7.83502919974082e-144	2.23572558214604e-139	TTC38	12083	distal
chr3:161310517-161311683:SPTSSB	0.057	0.018	2.2283844082453	0.696907241942351	-0.92790466757704	8.18673989421596e-144	2.33608622881452e-139	SPTSSB	34640	distal
chr13:29901723-29902789:UBL3	0.044	0.011	2.30391648264929	0.585719471026737	-1.05903965132374	1.13741921209274e-143	3.24562572170663e-139	UBL3	-51040	distal
chr4:89294182-89295657:GPRIN3	0.077	0.03	1.98573964712237	0.819792257059958	-0.714314604338049	2.2632266597668e-143	6.45811727364457e-139	GPRIN3	12353	distal
chr12:9615061-9616280:KLRB1	0.064	0.022	2.15357005588305	0.790062774899531	-0.816975801131547	2.6787074193147e-143	7.6436916210145e-139	KLRB1	-7176	distal
chr4:1176343-1178036:SPON2	0.083	0.034	2.03750843067836	0.876163016872358	-0.695103226142206	3.1993617501764e-143	9.12937875412837e-139	SPON2	-3133	distal
chr1:33045509-33046413:AK2	0.047	0.013	2.2467727993701	0.600812103628974	-1.02020245163335	5.38130705223549e-143	1.5355559673554e-138	AK2	-8518	distal
chrX:3743222-3744500:PRKX	0.052	0.016	2.41467787763915	0.664898784974854	-1.03631501535628	2.50982472804522e-142	7.16178486147704e-138	PRKX	-29615	distal
chr18:45938221-45939269:EPG5	0.049	0.013	2.19044415144002	0.69027397345073	-0.916500170648069	3.09155596377366e-142	8.82175494262815e-138	EPG5	28005	distal
chr12:128387754-128389526:TMEM132C	0.059	0.019	2.19501168214885	0.732294322229156	-0.883137136915869	2.57044135521909e-141	7.33475440711768e-137	TMEM132C	120352	distal
chr5:155767169-155768786:SGCD	0.038	0.008	2.31972038772423	0.488026969000992	-1.15766105777585	2.91906957556688e-141	8.32956503388009e-137	SGCD	-101558	distal
chr2:181123485-181125683:UBE2E3	0.108	0.052	1.97171246401417	0.95673590058785	-0.602845481349839	4.29891553031236e-141	1.22669554657463e-136	UBE2E3	141463	distal
chr18:3511764-3512533:DLGAP1	0.048	0.013	2.22891815781349	0.706308970494586	-0.920171967140454	6.06916182993418e-141	1.73183532817172e-136	DLGAP1	0	distal
chr18:3511764-3512533:TGIF1	0.048	0.013	2.22891815781349	0.706308970494586	-0.920171967140454	6.06916182993418e-141	1.73183532817172e-136	TGIF1	56351	distal
chr10:67612678-67613707:CTNNA3	0.046	0.012	2.26257810046443	0.62188317444556	-1.00834253290527	7.3656867890881e-141	2.10179872526629e-136	CTNNA3	82462	distal
chr9:7935402-7936506:TMEM261	0.073	0.028	2.11033439477432	0.85108900700217	-0.748695427270306	1.97493655636457e-140	5.63548146358631e-136	TMEM261	-135336	distal
chr3:41419035-41420075:CTNNB1	0.042	0.01	2.39222677537925	0.622507550003408	-1.06400742790011	4.16676208542268e-140	1.18898556107536e-135	CTNNB1	198082	distal
chr3:41419035-41420075:ULK4	0.042	0.01	2.39222677537925	0.622507550003408	-1.06400742790011	4.16676208542268e-140	1.18898556107536e-135	ULK4	0	distal
chr2:6909323-6910490:RNF144A	0.06	0.02	2.21405710498879	0.760987863961505	-0.868010595264527	1.20599383085861e-139	3.44130339635503e-135	RNF144A	-6902	distal
chr6:80453504-80454866	0.042	0.01	2.33718333337637	0.641420964518933	-1.02368566051778	1.24337368658752e-139	3.54796681467748e-135	---	---	intergenic
chr10:333328-334378:DIP2C	0.068	0.025	2.10423076083593	0.813901533776296	-0.775139665470092	5.84753871635015e-139	1.66859517271052e-134	DIP2C	0	distal
chr10:333328-334378:ZMYND11	0.068	0.025	2.10423076083593	0.813901533776296	-0.775139665470092	5.84753871635015e-139	1.66859517271052e-134	ZMYND11	135388	distal
chr19:38680858-38681833:ACTN4	0.096	0.044	1.99649555955676	0.901820446715161	-0.655895190054845	1.17813600737846e-138	3.36181109705444e-134	ACTN4	33113	distal
chr12:9024692-9025892:KLRG1	0.073	0.028	2.08902037198241	0.812667969037089	-0.769034698327579	2.9638764655454e-138	8.4574214944338e-134	KLRG1	35072	distal
chr2:41896214-41897176:C2orf91	0.044	0.011	2.26466851703128	0.625844792326789	-1.00574697272487	4.77114747845037e-138	1.36144693297581e-133	C2orf91	56119	distal
chr15:60839875-60842000:RORA	0.101	0.048	1.99895667813579	0.92179369000448	-0.642007214670756	1.87683611759854e-137	5.35555186156742e-133	RORA	0	distal
chr12:8953630-8954957:M6PR	0.066	0.024	2.12143471588277	0.772627497442497	-0.816319894439886	8.9983338563765e-137	2.56767456591703e-132	M6PR	-3676	distal
chr11:128525111-128526291:ETS1	0.093	0.042	1.99895130818858	0.913166141359017	-0.648495934118665	1.24685904041475e-136	3.55791227182348e-132	ETS1	-2802	distal
chr2:159144752-159145864:TANC1	0.052	0.015	2.20195108674929	0.728493900785012	-0.889435756429595	1.2689950536416e-136	3.62107738556629e-132	TANC1	0	distal
chr2:159144752-159145864:WDSUB1	0.052	0.015	2.20195108674929	0.728493900785012	-0.889435756429595	1.2689950536416e-136	3.62107738556629e-132	WDSUB1	140688	distal
chr2:234422098-234424241:ARL4C	0.096	0.045	2.05434770167691	0.948299174378216	-0.648649075489262	1.5497190544213e-136	4.42212332179118e-132	ARL4C	72359	distal
chr13:24617869-24619199:ATP12A	0.118	0.06	1.97132781320794	0.976932701542652	-0.587844020109726	1.6649931071974e-136	4.75105783138778e-132	ATP12A	-61212	distal
chr12:68367671-68368784:MDM1	0.055	0.017	2.01982664128199	0.682456935477382	-0.843896153576218	6.81061640770129e-136	1.94340939193756e-131	MDM1	-35291	distal
chr2:84781882-84783541:DNAH6	0.074	0.029	2.06468669654844	0.830061603260691	-0.743847381378594	1.39214941389771e-135	3.9724983525571e-131	DNAH6	0	distal
chr2:84781882-84783541:TRABD2A	0.074	0.029	2.06468669654844	0.830061603260691	-0.743847381378594	1.39214941389771e-135	3.9724983525571e-131	TRABD2A	97609	distal
chr5:67514857-67516254	0.053	0.016	2.23077472133721	0.713618135078537	-0.914834503236778	1.63235477569726e-135	4.65792435245214e-131	---	---	intergenic
chr7:36780735-36781614:AOAH	0.061	0.022	2.23896739576369	0.783338637493329	-0.860953263898446	1.7118508638824e-135	4.88476644008844e-131	AOAH	-56187	distal
chr11:115256236-115257286:CADM1	0.052	0.015	2.13251659947555	0.714929790413726	-0.869172641164076	2.12153191191346e-135	6.05379131064506e-131	CADM1	-15815	distal
chr14:65846411-65847973	0.09	0.042	2.14226574496516	0.902407259597348	-0.723979070602173	2.29504370809013e-134	6.54890722103519e-130	---	---	intergenic
chr16:31364473-31365681:ITGAX	0.062	0.022	2.06526297290186	0.779940518089383	-0.784181819782606	2.39441945632e-134	6.83247591860912e-130	ITGAX	9252	distal
chr8:143553065-143554227:GSDMD	0.019	0.057	0.748858641789589	2.02910917718205	0.792479895041935	2.90580761020863e-134	8.29172201573032e-130	GSDMD	0	promoter
chr6:137974996-137976671:TNFAIP3	0.073	0.029	2.07714448135813	0.877348125783363	-0.71289598328626	3.73255050466778e-134	1.06508328650695e-129	TNFAIP3	103786	distal
chr9:94870878-94871802:C9orf3	0.068	0.027	2.16617512836282	0.808633968053977	-0.807840592036907	7.44424443705189e-134	2.12421515011276e-129	C9orf3	111230	distal
chr11:14764184-14765715:PDE3B	0.091	0.04	1.95994979368376	0.909563413612455	-0.632329874839718	1.03038726726671e-133	2.94021006714556e-129	PDE3B	120354	distal
chr19:39502531-39503411:DLL3	0.045	0.095	0.960319147762338	2.0329764836911	0.629645762050869	2.36482703227802e-133	6.74803393660533e-129	DLL3	3564	distal
chr22:19419053-19420542:HIRA	0.076	0.031	2.13416995980064	0.885067262489916	-0.7334674141239	2.69578138838003e-133	7.69241219174242e-129	HIRA	11154	distal
chr10:3892199-3893251:KLF6	0.06	0.021	2.11321934735504	0.742694784455925	-0.837087310014346	6.67339223961094e-133	1.90425247557298e-128	KLF6	-106919	distal
chr17:74282484-74283618:DNAI2	0.055	0.018	2.13291588224831	0.712982498070844	-0.870995623189864	7.35131054542803e-133	2.09769646413789e-128	DNAI2	973	distal
chr12:122898086-122899268:VPS37B	0.078	0.032	2.09736444503485	0.889761284541112	-0.712837140655921	1.89119302084015e-132	5.39651928496736e-128	VPS37B	-1643	distal
chr1:117660543-117661685:FAM46C	0.095	0.045	1.96765562552679	0.889160228715959	-0.651578618805418	2.05546848244803e-132	5.86527931466546e-128	FAM46C	54610	distal
chr16:50335039-50336015:BRD7	0.057	0.018	1.74937260785196	0.650385877062122	-0.736299060153326	2.91174721491114e-132	8.30867067774893e-128	BRD7	32764	distal
chr2:144323973-144325752:GTDC1	0.069	0.027	2.02764236629948	0.802604511241182	-0.7481118938257	5.79158698574996e-132	1.65262934638375e-127	GTDC1	6764	distal
chr4:169015718-169016801:CBR4	0.057	0.019	2.22615190833406	0.75972483601301	-0.874464515905831	1.63516150524318e-131	4.6659333552114e-127	CBR4	-5461	distal
chr19:39941096-39942527:PSMC4	0.085	0.037	2.0644091980809	0.921796412423414	-0.673153445985236	6.8606311546487e-131	1.95768109997901e-126	PSMC4	-28478	distal
chr14:98188792-98190429	0.069	0.028	2.24520981495325	0.834414680163577	-0.822991951421487	1.96659449403324e-130	5.61167738872384e-126	---	---	intergenic
chrX:72105097-72106122:NHSL2	0.086	0.038	2.01956247311672	0.889282640101326	-0.676500974209787	2.0812283048648e-130	5.93878496793172e-126	NHSL2	0	distal
chrX:72105097-72106122:RGAG4	0.086	0.038	2.01956247311672	0.889282640101326	-0.676500974209787	2.0812283048648e-130	5.93878496793172e-126	RGAG4	25706	distal
chr5:76732401-76733617:F2R	0.097	0.046	1.93814528704599	0.900687855596937	-0.628384114990881	2.58646882897724e-130	7.38048880348654e-126	F2R	16203	distal
chr7:55308754-55310305:LANCL2	0.089	0.04	1.95761045924002	0.893354965821273	-0.643487137982137	4.04408417527329e-130	1.15397941941423e-125	LANCL2	-55143	distal
chr3:3109433-3110820:IL5RA	0.04	0.01	2.17384968056065	0.524295037244639	-1.05809162817111	2.13990896012139e-129	6.10623021770638e-125	IL5RA	0	promoter
chr16:26597773-26598886	0.081	0.034	1.88555685038425	0.827142686782776	-0.659260452303885	3.91601125813263e-129	1.11743381250814e-124	---	---	intergenic
chr13:46751568-46752527:ESD	0.094	0.043	1.95663874685296	0.94469158049137	-0.604416612084479	4.82721241456399e-129	1.37744506249583e-124	ESD	44606	distal
chr13:46751568-46752527:LRCH1	0.094	0.043	1.95663874685296	0.94469158049137	-0.604416612084479	4.82721241456399e-129	1.37744506249583e-124	LRCH1	0	distal
chr6:151373088-151375301:ZBTB2	0.071	0.028	1.99148145471995	0.820191607242147	-0.716769791735783	7.15158400655014e-128	2.04070449626908e-123	ZBTB2	16247	distal
chr16:53911382-53912801:FTO	0.061	0.022	2.10824387190817	0.780055593722876	-0.804177402260924	9.13274106885335e-128	2.6060276639973e-123	FTO	127	distal
chr11:126332096-126332821:DCPS	0.052	0.016	2.24172324891791	0.745111260716168	-0.893441911598458	1.09107838209379e-127	3.11339216330464e-123	DCPS	0	distal
chr11:126332096-126332821:ST3GAL4	0.052	0.016	2.24172324891791	0.745111260716168	-0.893441911598458	1.09107838209379e-127	3.11339216330464e-123	ST3GAL4	-22839	distal
chr4:121706383-121707374:ANXA5	0.059	0.021	2.0650040851102	0.760802522269232	-0.799655879837159	1.29436197553889e-126	3.69346189720022e-122	ANXA5	-9271	distal
chr1:193478994-193479802	0.073	0.031	2.1987197272658	0.853924869231732	-0.786911809069307	2.282259363436e-126	6.51242709356461e-122	---	---	intergenic
chr9:88322709-88323466:SPIN1	0.053	0.018	2.22080856204086	0.743458264921702	-0.885471083417524	2.40494634508695e-126	6.86251439570561e-122	SPIN1	-64953	distal
chr6:152634619-152635412:SYNE1	0.055	0.019	2.13200836741732	0.702058589597607	-0.879807367451808	3.20072781525042e-126	9.13327682081706e-122	SYNE1	1271	distal
chr8:90466933-90468309:TMEM64	0.08	0.034	1.93465466840809	0.882442800927479	-0.640584717628382	8.25775371863891e-126	2.35635002361361e-121	TMEM64	177596	distal
chr21:46621665-46623003:PRMT2	0.061	0.023	2.25826843766342	0.83704755608448	-0.826716493180982	8.37447513933587e-126	2.38965648100949e-121	PRMT2	-12164	distal
chr7:131235332-131236262:MKLN1	0.074	0.031	1.90114405163731	0.815432572294802	-0.676308584592778	1.33196918663443e-125	3.80077407406135e-121	MKLN1	-48800	distal
chr17:3763163-3763887:ITGAE	0.06	0.022	2.11680134404479	0.779815217569722	-0.80833873792575	2.2909635932257e-125	6.53726461326953e-121	ITGAE	37356	distal
chr7:38316588-38319238:TRGV9	0.101	0.049	2.04948199329953	0.995664511558438	-0.611694985485716	2.80979574944223e-125	8.01775217103341e-121	TRGV9	0	promoter
chrX:136586180-136586941:VGLL1	0.052	0.018	2.28968207575076	0.74133743297503	-0.917752371824649	6.58951604674163e-125	1.88031840393772e-120	VGLL1	54029	distal
chr1:8495841-8497911:RERE	0.07	0.028	1.99565644262936	0.813291261433002	-0.724261499757602	6.91086650690431e-125	1.97201575774514e-120	RERE	28028	distal
chr22:41603762-41604515:DESI1	0.061	0.023	2.12323965673213	0.793184379309476	-0.800519439442117	7.81220807346312e-125	2.2292135737627e-120	DESI1	0	distal
chr22:41603762-41604515:PMM1	0.061	0.023	2.12323965673213	0.793184379309476	-0.800519439442117	7.81220807346312e-125	2.2292135737627e-120	PMM1	-13873	distal
chr5:107474441-107475718:EFNA5	0.054	0.018	2.09826570004558	0.775646195942098	-0.803116723585451	8.35849700475648e-125	2.38509712030726e-120	EFNA5	-46928	distal
chr3:101643788-101644637:ZBTB11	0.042	0.011	2.23487878392809	0.64567798855817	-0.975029583337609	1.17224665849474e-124	3.34500584001474e-120	ZBTB11	32481	distal
chr19:991234-992280:WDR18	0.046	0.091	0.928847373187852	1.98029146232717	0.627714438635836	1.75202528899157e-123	4.99940416213745e-119	WDR18	6903	distal
chr10:97412883-97415475:RRP12	0.074	0.031	2.08269490549418	0.869109046883617	-0.721841372162236	6.40827491863179e-123	1.82860124803158e-118	RRP12	10599	distal
chr5:1518005-1519445:LPCAT1	0.079	0.034	2.03024042735687	0.898861771556241	-0.674297377795989	1.42433677477191e-122	4.06434498681164e-118	LPCAT1	4532	distal
chr6:160461807-160463162:SLC22A3	0.067	0.027	2.10855889662993	0.816978973268237	-0.7747041890192	2.05708405145135e-122	5.86988934081642e-118	SLC22A3	113540	distal
chr13:48561400-48563008:RCBTB2	0.089	0.042	1.97219318443223	0.936271657695446	-0.618246514138597	3.20940927159045e-122	9.15804935648336e-118	RCBTB2	-28145	distal
chr3:43345575-43348084:SNRK	0.081	0.037	2.06903387855948	0.890788856462884	-0.698796304386187	4.27045938403457e-122	1.21857558523426e-117	SNRK	58990	distal
chr2:144505240-144506101:ZEB2	0.058	0.021	2.02474487641845	0.786089601480723	-0.760009005776238	4.30925393554914e-122	1.22964561050895e-117	ZEB2	10063	distal
chr20:36627710-36628696:SLA2	0.066	0.026	2.0820764848605	0.82934414299458	-0.752576158488329	5.21892856148697e-122	1.48922126502031e-117	SLA2	17185	distal
chr16:57601641-57602641:ADGRG1	0.069	0.028	2.00881173015048	0.816502022845289	-0.728030863660835	5.88105491049811e-122	1.67815901871064e-117	ADGRG1	-17301	distal
chr17:77127592-77128526:SEC14L1	0.095	0.046	1.9546946481485	0.92869824937066	-0.615381596235133	5.89743476135726e-122	1.68283300915329e-117	SEC14L1	-12406	distal
chr7:3106270-3108248:CARD11	0.067	0.026	2.20797662224487	0.946284499978305	-0.720941015512958	3.3212673207193e-121	9.47723629967253e-117	CARD11	-62326	distal
chr20:10350665-10352051:MKKS	0.071	0.029	1.97744266337334	0.870309747869493	-0.67079650721673	4.05949741600034e-121	1.1583775876557e-116	MKKS	79871	distal
chr20:10350665-10352051:RP5-931K24.3	0.071	0.029	1.97744266337334	0.870309747869493	-0.67079650721673	4.05949741600034e-121	1.1583775876557e-116	RP5-931K24.3	79871	distal
chr5:150045712-150046565:CSF1R	0.052	0.017	2.14751440550294	0.767314521972904	-0.832654167400333	6.55936377479762e-121	1.8717144531385e-116	CSF1R	39862	distal
chr5:150045712-150046565:HMGXB3	0.052	0.017	2.14751440550294	0.767314521972904	-0.832654167400333	6.55936377479762e-121	1.8717144531385e-116	HMGXB3	0	distal
chr9:137150556-137151921:GRIN1	0.019	0.053	0.813251221882509	2.28385738843917	0.856812653940871	6.80815977923902e-121	1.94270839300586e-116	GRIN1	11076	distal
chr20:57604863-57606211:ZBP1	0.052	0.017	2.08737605547441	0.763541655280377	-0.807905567047475	8.02315670829701e-121	2.28940776671255e-116	ZBP1	14183	distal
chr6:112285900-112286600:LAMA4	0.043	0.012	2.11681622733819	0.642837103208582	-0.923883657944764	1.09035197915423e-120	3.11131937251659e-116	LAMA4	-31186	distal
chr6:112285900-112286600:RP11-506B6.7	0.043	0.012	2.11681622733819	0.642837103208582	-0.923883657944764	1.09035197915423e-120	3.11131937251659e-116	RP11-506B6.7	0	distal
chr2:191206211-191207450:MYO1B	0.083	0.037	2.00563744654074	0.91955592494549	-0.646898402679819	1.23210940866931e-120	3.51582419763789e-116	MYO1B	-37826	distal
chr22:23278657-23280062:BCR	0.065	0.026	2.10962067487715	0.823842816409272	-0.769757205250018	1.64729318457417e-120	4.70055110218239e-116	BCR	98293	distal
chr14:55806747-55808072:KTN1	0.107	0.056	1.95034040773471	0.95982476695867	-0.590156756006494	1.6667603406993e-120	4.75610063218546e-116	KTN1	145474	distal
chr20:23455646-23457331:CST11	0.053	0.018	2.18972812658906	0.781327026549991	-0.840481063263108	2.93835546364754e-120	8.38459731551825e-116	CST11	-2790	distal
chr8:134278076-134278783	0.047	0.014	2.16555253093707	0.724310436992772	-0.876437802591915	5.13943029109374e-120	1.4665364335636e-115	---	---	intergenic
chr8:116437233-116438477	0.036	0.008	2.1763402576383	0.574592308061869	-1.01238713017811	1.11490143930444e-119	3.18137125705523e-115	---	---	intergenic
chr1:39525415-39526397:BMP8A	0.061	0.024	2.07913284778543	0.769556542843539	-0.799136252046439	2.2432933983412e-119	6.40123771216661e-115	BMP8A	33770	distal
chr10:70616647-70617512:PRF1	0.045	0.013	2.16872859117602	0.722733828343027	-0.879204280269039	2.80280317832651e-119	7.99779886935471e-115	PRF1	-13873	distal
chr3:109806782-109807606	0.054	0.018	2.12024385432506	0.794269387610378	-0.798262273931644	3.123290541314e-119	8.91230955963951e-115	---	---	intergenic
chr12:31932069-31932875:KIAA1551	0.041	0.012	2.31490485079191	0.655568825570999	-1.00164047267641	3.23457815794474e-119	9.22986877369532e-115	KIAA1551	-26544	distal
chr19:2034645-2035794:MKNK2	0.05	0.097	0.983676408808891	2.01649729976232	0.604697588529741	3.36757001825372e-119	9.60936104708699e-115	MKNK2	6288	distal
chr12:116924410-116925226:FBXW8	0.042	0.012	2.27528568789146	0.663296269053525	-0.977575584980843	4.55553449346449e-119	1.29992176771009e-114	FBXW8	13446	distal
chr12:31721773-31723899:AMN1	0.079	0.035	2.0314729642956	0.915797712945277	-0.662073719580329	4.72743852998461e-119	1.34897458453111e-114	AMN1	5111	distal
chr15:63841759-63842538:HERC1	0.06	0.023	2.04414482408754	0.771759723273694	-0.780854029716394	6.56498149646564e-119	1.87331747001647e-114	HERC1	-7872	distal
chr10:88064496-88065797	0.055	0.02	2.2020221998043	0.756788263743577	-0.866042988639546	7.62280598601471e-119	2.1751676881093e-114	---	---	intergenic
chr8:60796412-60797098:CHD7	0.058	0.021	2.05409288437641	0.808975872032478	-0.755570774061367	8.91759352091924e-119	2.54463531119431e-114	CHD7	54980	distal
chr6:16179590-16180726:MYLIP	0.074	0.033	2.08093035696389	0.868832059700323	-0.721229142388951	1.37660767239522e-118	3.92814999317976e-114	MYLIP	50420	distal
chr2:84845751-84847175:TRABD2A	0.072	0.031	2.18495980025977	0.902321172967368	-0.743514323209095	1.5894013995541e-118	4.53535689362764e-114	TRABD2A	33975	distal
chr21:32407702-32408513:EVA1C	0.044	0.014	2.30334702863928	0.698724999045097	-0.959476219644333	3.93536066310885e-118	1.12295516521811e-113	EVA1C	-3868	distal
chr12:70049741-70050597:MYRFL	0.067	0.026	2.08985737753717	0.904097636780047	-0.69843278946997	5.06334369768501e-118	1.44482512413442e-113	MYRFL	113786	distal
chr13:84136487-84137852	0.07	0.028	1.9436640248674	0.85678301091673	-0.664807791203653	8.97132826813174e-118	2.55996852131139e-113	---	---	intergenic
chr2:101516789-101518192:RFX8	0.012	0.039	0.495609001051845	2.00068866890979	1.00456058352149	1.93525984672606e-117	5.52226397263282e-113	RFX8	-42087	distal
chr15:85646263-85647355:AKAP13	0.082	0.037	1.9140183621085	0.903402441209162	-0.614429341750012	2.06697465242175e-117	5.89811217068546e-113	AKAP13	11167	distal
chr9:96015788-96017243:ERCC6L2	0.058	0.021	2.07477516704695	0.78303986872083	-0.786141959973147	3.63247824080255e-117	1.03652766601301e-112	ERCC6L2	140088	distal
chr14:91866064-91868110:TC2N	0.092	0.045	1.98285141496704	0.934940006663129	-0.624403278457165	4.0047097982485e-117	1.14274394093021e-112	TC2N	0	promoter
chr16:89994613-89996271:DBNDD1	0.031	0.07	0.749553235624045	1.80705976341884	0.682073215978373	4.06967804293281e-117	1.16128262955088e-112	DBNDD1	13850	distal
chr6:150310476-150311961:IYD	0.058	0.022	2.00210245482492	0.735895822962306	-0.790292844326298	8.57719963198565e-117	2.44750391498711e-112	IYD	-56931	distal
chr1:91548188-91549832:CDC7	0.055	0.02	2.11193165092736	0.777291290467867	-0.808130221650534	1.38497663656767e-116	3.95203083244584e-112	CDC7	47081	distal
chr19:16256457-16257484:AP1M1	0.043	0.013	2.24195353149504	0.675751690909348	-0.95205502256026	2.03095444729241e-116	5.79532851534889e-112	AP1M1	58524	distal
chr3:68057385-68058339:FAM19A1	0.066	0.027	2.22598433678597	0.887793279028863	-0.773038641323651	2.73507234744268e-116	7.80452894342769e-112	FAM19A1	51156	distal
chr12:31890496-31891512:KIAA1551	0.043	0.012	2.21675111608103	0.680259293326316	-0.936920434049865	2.77824817145119e-116	7.92773115723597e-112	KIAA1551	-67907	distal
chr11:47863068-47863788:NUP160	0.037	0.01	2.53682140309139	0.665722940581199	-1.08630491247456	7.74708362428807e-116	2.2106303121906e-111	NUP160	-14514	distal
chr2:216352634-216353507:MARCH4	0.038	0.01	2.39029032643559	0.67155226393071	-1.02022035940344	8.59232783310675e-116	2.45182074717701e-111	MARCH4	18520	distal
chr1:169604497-169605511:F5	0.09	0.043	1.94686971595876	0.953012427817871	-0.593482149175827	1.2324262922523e-115	3.51672842494194e-111	F5	-17910	distal
chr1:169604497-169605511:SELP	0.09	0.043	1.94686971595876	0.953012427817871	-0.593482149175827	1.2324262922523e-115	3.51672842494194e-111	SELP	0	distal
chr3:108806002-108806937:TRAT1	0.072	0.031	2.00992373386583	0.863686657289863	-0.691567612878583	1.4072086614662e-115	4.0154699154938e-111	TRAT1	-15761	distal
chr4:4348022-4349193:NSG1	0.068	0.028	2.22870785297998	0.913537084504803	-0.754715044938051	2.12555209397154e-115	6.06526290014778e-111	NSG1	0	promoter
chr3:153165091-153166675:RAP2B	0.053	0.019	2.08974174201602	0.778367594896479	-0.796932689427237	6.74202112200463e-115	1.92383572716402e-110	RAP2B	2822	distal
chr20:24027121-24027980:GGTLC1	0.079	0.036	2.08710618636852	0.921600592979684	-0.683946606451002	8.3357870948441e-115	2.37861684751376e-110	GGTLC1	-38343	distal
chr1:182259012-182259987:GLUL	0.082	0.037	1.984320273797	0.900886584412087	-0.650729915493891	1.75627512936041e-114	5.01153108162992e-110	GLUL	131359	distal
chr17:39094306-39095296:PLXDC1	0.051	0.018	2.13088783953368	0.764271262808242	-0.827499429205052	2.20844150993306e-114	6.30178784859399e-110	PLXDC1	56353	distal
chr20:5996635-5997433:CRLS1	0.059	0.023	2.05809324027233	0.776299122230903	-0.783757847995885	4.34152374492657e-114	1.2388538006148e-109	CRLS1	-8657	distal
chr20:5996635-5997433:MCM8	0.059	0.023	2.05809324027233	0.776299122230903	-0.783757847995885	4.34152374492657e-114	1.2388538006148e-109	MCM8	0	distal
chr18:51190996-51191793:MEX3C	0.049	0.016	2.16170866523539	0.782153236409464	-0.827083046410116	5.03394635688759e-114	1.43643659293787e-109	MEX3C	5527	distal
chr22:50010522-50012095:IL17REL	0.022	0.056	0.869003707770493	2.22486229837248	0.786968127633599	5.84504634187689e-114	1.66788397365457e-109	IL17REL	564	distal
chr13:45333787-45338367:TPT1	0.068	0.028	2.00120878381157	0.863764394682035	-0.687324190650257	7.10048600479152e-114	2.02612368146726e-109	TPT1	2719	distal
chrX:79258763-79259831:GPR174	0.066	0.027	2.1237282534277	0.879723016153777	-0.732748861346191	7.40698980430675e-114	2.11358454065893e-109	GPR174	87792	distal
chr14:63857245-63858010:SYNE2	0.05	0.017	2.06708101457865	0.750334944437057	-0.809235251903865	7.55112688348071e-114	2.15471405620122e-109	SYNE2	4254	distal
chr8:124643796-124644624:MTSS1	0.063	0.026	2.12536099877716	0.847929568333014	-0.758113068542513	2.4972171758963e-113	7.12580921142009e-109	MTSS1	-74956	distal
chr10:27224853-27226408:ACBD5	0.049	0.016	2.09955397130132	0.727003377872266	-0.843789720618606	2.9181152687816e-113	8.3268419194683e-109	ACBD5	14150	distal
chr7:158823416-158824549:ESYT2	0.077	0.035	1.9807126116563	0.891019605955193	-0.656492962046724	5.3979758853448e-113	1.54031241888314e-108	ESYT2	5079	distal
chr7:132485289-132486280:PLXNA4	0.065	0.027	2.15105871730015	0.89656669249297	-0.732446533315166	9.43723793634487e-113	2.69291584513601e-108	PLXNA4	90190	distal
chr1:111475610-111477596:C1orf162	0.073	0.032	2.07635087112006	0.92046694267561	-0.679762927564762	1.10951363043624e-112	3.16599714444981e-108	C1orf162	1742	distal
chr9:37503585-37504430:POLR1E	0.051	0.018	2.22083307537934	0.770323793904187	-0.863420638035817	1.11016014919885e-112	3.16784198573891e-108	POLR1E	17433	distal
chr12:113135305-113136532:RASAL1	0.033	0.074	0.99698849332912	2.06974506064608	0.620292826164406	1.48714055956209e-112	4.24355558671042e-108	RASAL1	0	promoter
chr14:105579802-105583172:IGHA2	0.011	0.037	0.674609260764802	2.36258345194805	1.00574556412636	1.53349546746921e-112	4.37582931642339e-108	IGHA2	5223	distal
chr7:2417693-2418764:CHST12	0.077	0.034	1.97938176281043	0.901834566611964	-0.647621237952238	1.57978220352343e-112	4.5079085177541e-108	CHST12	14106	distal
chr5:54609980-54611384:SNX18	0.068	0.028	1.9479055022757	0.86544666851532	-0.660169162947708	1.68363051046375e-112	4.80423966160831e-108	SNX18	92116	distal
chr6:169803417-169808381:ERMARD	0.081	0.038	2.02224978819282	0.910549938518721	-0.661634936039144	2.77838828293535e-112	7.92813096535603e-108	ERMARD	51621	distal
chr1:168535296-168536083:XCL2	0.042	0.012	2.32534458049582	0.726490058197175	-0.945661817402088	3.7706482205619e-112	1.07595446973734e-107	XCL2	7914	distal
chr2:46439411-46440197:TMEM247	0.035	0.009	2.28904483644806	0.577779409996079	-1.05977315956017	5.8874806828711e-112	1.67999261285727e-107	TMEM247	-39368	distal
chr7:150754118-150757280:GIMAP5	0.088	0.043	1.9608740992415	0.9457289783274	-0.605712375968824	6.67266705379818e-112	1.90404554380131e-107	GIMAP5	16771	distal
chr8:66490151-66491539:C8orf46	0.062	0.024	2.05595271808767	0.857189223736809	-0.718501407205086	9.42911550594398e-112	2.69059810962111e-107	C8orf46	-1669	distal
chr7:44460202-44461794:NUDCD3	0.065	0.027	2.04001062775735	0.886621092266623	-0.688271665170221	1.10619470410554e-111	3.15652658816516e-107	NUDCD3	29086	distal
chr10:131896228-131897663:PPP2R2D	0.075	0.033	1.97601938932191	0.950902664268348	-0.609242126060895	1.90107012533562e-111	5.4247036026452e-107	PPP2R2D	-2981	distal
chr2:43139569-43140454:ZFP36L2	0.044	0.014	2.26315745524931	0.757369090018559	-0.892851378612735	2.89707947143362e-111	8.26681627173583e-107	ZFP36L2	86155	distal
chr10:8404511-8405281	0.056	0.022	2.1030119562707	0.809209909174514	-0.778309452901858	3.26505352515049e-111	9.31683023401693e-107	---	---	intergenic
chr5:32240918-32241909:GOLPH3	0.038	0.01	2.2646023950202	0.697626408706102	-0.943388288171604	3.71127886541818e-111	1.05901342424708e-106	GOLPH3	-66569	distal
chr5:32240918-32241909:MTMR12	0.038	0.01	2.2646023950202	0.697626408706102	-0.943388288171604	3.71127886541818e-111	1.05901342424708e-106	MTMR12	0	distal
chr15:69713810-69714907	0.066	0.028	2.01773454655158	0.846925992311403	-0.708339847904897	3.98948345314558e-111	1.13839910335509e-106	---	---	intergenic
chr6:166244088-166245116:PRR18	0.045	0.015	2.21059645911427	0.738813340595297	-0.884738274186648	5.15539678122773e-111	1.47109247152333e-106	PRR18	63267	distal
chr13:74243415-74244563	0.047	0.016	2.13159097914035	0.746823419287593	-0.842162014537209	5.86450349239457e-111	1.67343607155479e-106	---	---	intergenic
chr15:58614538-58615461:ADAM10	0.053	0.019	2.15761270073752	0.799170262735757	-0.811502506150886	6.57746446470092e-111	1.87687948500241e-106	ADAM10	134133	distal
chr6:157143135-157143981:ARID1B	0.064	0.025	1.94139211612586	0.843987441525629	-0.673670291973242	7.36211752576167e-111	2.10078023597609e-106	ARID1B	58364	distal
chr17:8958356-8959732:PIK3R5	0.067	0.028	2.00035421175398	0.881352635142137	-0.673362541838344	1.7434643349101e-110	4.97497547966598e-106	PIK3R5	5980	distal
chr7:36776723-36778259:AOAH	0.066	0.029	2.10392231350129	0.840494858475149	-0.753998730015104	2.89499415706496e-110	8.26086582718487e-106	AOAH	-52175	distal
chr20:32737431-32738225:COMMD7	0.047	0.016	2.24270375836529	0.760940398974718	-0.88085115009074	3.60784498805358e-110	1.02949856734109e-105	COMMD7	5230	distal
chr20:32737431-32738225:RP11-503P21.4	0.047	0.016	2.24270375836529	0.760940398974718	-0.88085115009074	3.60784498805358e-110	1.02949856734109e-105	RP11-503P21.4	0	distal
chr8:125949491-125952238	0.084	0.04	1.98121052653682	0.924919452498849	-0.631100180819105	3.88020371879776e-110	1.10721613115894e-105	---	---	intergenic
chr7:105848745-105850070:ATXN7L1	0.075	0.034	2.08099068841087	0.907210837176039	-0.691929983533442	5.06604319327822e-110	1.44559542520194e-105	ATXN7L1	26407	distal
chr17:50871197-50873235:TOB1	0.06	0.024	2.08819013665122	0.837699930926664	-0.748860365362852	5.37583612184929e-110	1.5339948373697e-105	TOB1	-3220	distal
chr17:58152714-58153565:OR4D1	0.041	0.013	2.36275614452289	0.744503300687371	-0.946827836203322	5.78450010685363e-110	1.65060710549068e-105	OR4D1	-1568	distal
chr3:56923523-56924493:ARHGEF3	0.052	0.019	2.2293047480311	0.796139991906784	-0.846323795136162	6.1256463272328e-110	1.74795317947588e-105	ARHGEF3	-7053	distal
chr19:3788784-3789950:MATK	0.059	0.023	2.09471446822031	0.838407066986911	-0.751350057332952	9.11036667006715e-110	2.59964312930366e-105	MATK	0	promoter
chr3:66306112-66307509:SLC25A26	0.038	0.011	2.24373443554127	0.644798836595509	-0.979744561789243	1.42046427985406e-109	4.05329482256355e-105	SLC25A26	62910	distal
chr1:168520011-168522053:XCL2	0.067	0.028	1.97747575202725	0.88798197707337	-0.657244766507507	2.43940529965019e-109	6.96084302255181e-105	XCL2	21944	distal
chrX:48712755-48715440:SUV39H1	0.081	0.038	2.01010784711483	0.972993505989757	-0.609428969744091	8.75434654829744e-109	2.49805278755667e-104	SUV39H1	16161	distal
chr2:169106886-169108711:DHRS9	0.04	0.012	2.18420107125542	0.652151848180982	-0.946585149950991	1.33244222853252e-108	3.80212389911754e-104	DHRS9	25780	distal
chr6:30736778-30738093:FLOT1	0.073	0.033	2.02165276420171	0.916867537926791	-0.656587236188486	1.74000984791796e-108	4.96511810103389e-104	FLOT1	4640	distal
chr1:239718766-239720301:CHRM3	0.051	0.019	2.25701230070543	0.818103698830947	-0.841114679748692	2.02250733839219e-108	5.77122469010212e-104	CHRM3	86561	distal
chr16:89840957-89841883:SPIRE2	0.073	0.033	2.00037642327694	0.883191381213027	-0.671963887963755	2.81564075927565e-108	8.03443090659308e-104	SPIRE2	12411	distal
chr8:2133732-2134485:MYOM2	0.043	0.014	2.26510065527662	0.710136283252622	-0.933016167146482	5.76470156097526e-108	1.64495759042429e-103	MYOM2	88664	distal
chr5:107486324-107487413:EFNA5	0.041	0.012	2.11840773568946	0.652064188345072	-0.916539833055756	7.0991268513546e-108	2.02573584703404e-103	EFNA5	-58811	distal
chr14:99286719-99287924:BCL11B	0.054	0.02	2.14147368251429	0.835039252759882	-0.775630570409255	7.9584543427043e-108	2.27094494669067e-103	BCL11B	-15196	distal
chr8:66467442-66468504:ADHFE1	0.063	0.026	2.06627431475476	0.854352059630608	-0.725571594927746	9.26965438668716e-108	2.64509587924118e-103	ADHFE1	0	distal
chr8:66467442-66468504:C8orf46	0.063	0.026	2.06627431475476	0.854352059630608	-0.725571594927746	9.26965438668716e-108	2.64509587924118e-103	C8orf46	-24704	distal
chr11:85823595-85824534:SYTL2	0.095	0.049	2.01034824415383	0.996963464258804	-0.5921224530069	1.55929518800854e-107	4.44944881898238e-103	SYTL2	-12437	distal
chr5:142976831-142979043:ARHGAP26	0.078	0.036	1.90986686934515	0.926070010179116	-0.595293004988123	1.57325130597073e-107	4.48927260158748e-103	ARHGAP26	101939	distal
chr4:38310256-38311175	0.09	0.045	1.92244020904923	0.934256971495329	-0.5953940349388	1.65197511572442e-107	4.71391099271964e-103	---	---	intergenic
chr8:120749137-120750082:SNTB1	0.068	0.029	2.05993049564919	0.917482481988319	-0.674285485993259	2.53614931240947e-107	7.23690206296041e-103	SNTB1	62061	distal
chr19:52745746-52746528:ZNF611	0.04	0.012	2.27479834572732	0.676669413271213	-0.965807809029577	6.04533492309654e-107	1.7250363203056e-102	ZNF611	-10693	distal
chr7:3068556-3070430:CARD11	0.054	0.02	2.23996463801716	0.872959506160382	-0.790658358672157	7.62746345099463e-107	2.17649669574132e-102	CARD11	-24612	distal
chr1:33098336-33100078:AZIN2	0.099	0.052	2.0054949018457	1.00302244046265	-0.585423988662548	7.90989478511903e-107	2.25708847693372e-102	AZIN2	16087	distal
chr5:157180301-157181321:ITK	0.07	0.031	2.03914235804953	0.890717566814779	-0.684730383193063	7.93183580605234e-107	2.26334934725703e-102	ITK	0	promoter
chr18:63212935-63213916:BCL2	0.035	0.01	2.45251935534831	0.640630510943562	-1.07339913872904	8.98345388794248e-107	2.56342856692439e-102	BCL2	104896	distal
chr12:120480221-120481646:DYNLL1	0.048	0.017	2.06258526332933	0.75574888619535	-0.802663489793901	1.64411517514975e-106	4.6914826522898e-102	DYNLL1	10339	distal
chr1:109687319-109688565:GSTM1	0.029	0.067	1.04934604885895	2.22183182974652	0.652717575734757	2.00832896100103e-106	5.73076669021645e-102	GSTM1	0	promoter
chr1:109687319-109688565:GSTM2	0.029	0.067	1.04934604885895	2.22183182974652	0.652717575734757	2.00832896100103e-106	5.73076669021645e-102	GSTM2	0	distal
chr1:100028428-100029405:MFSD14A	0.043	0.014	2.1123986682814	0.702956750644411	-0.869985071599307	3.12603750039099e-106	8.9201480073657e-102	MFSD14A	-8692	distal
chr1:100028428-100029405:RP4-714D9.5	0.043	0.014	2.1123986682814	0.702956750644411	-0.869985071599307	3.12603750039099e-106	8.9201480073657e-102	RP4-714D9.5	0	distal
chr1:100028428-100029405:SLC35A3	0.043	0.014	2.1123986682814	0.702956750644411	-0.869985071599307	3.12603750039099e-106	8.9201480073657e-102	SLC35A3	0	distal
chr6:90233215-90234900:BACH2	0.051	0.02	2.3531635657567	0.775985442408492	-0.916903102744034	3.51125415883445e-106	1.00193637422341e-101	BACH2	61842	distal
chr7:151038884-151040139:ABCB8	0.012	0.037	0.596436438608719	2.227007680075	1.0153418975482	5.78710803945591e-106	1.65135127905874e-101	ABCB8	0	distal
chr7:151038884-151040139:ASIC3	0.012	0.037	0.596436438608719	2.227007680075	1.0153418975482	5.78710803945591e-106	1.65135127905874e-101	ASIC3	-8153	distal
chr12:107027296-107028160:CRY1	0.059	0.023	1.99225409414979	0.850248372725409	-0.693513742676276	7.0212823444712e-106	2.00352291699486e-101	CRY1	0	distal
chr12:107027296-107028160:MTERFD3	0.059	0.023	1.99225409414979	0.850248372725409	-0.693513742676276	7.0212823444712e-106	2.00352291699486e-101	MTERFD3	-40131	distal
chr2:69774544-69775981:ANXA4	0.055	0.021	2.15120712525084	0.885902018993131	-0.74064986064279	8.52841881844488e-106	2.43358430984325e-101	ANXA4	32571	distal
chr14:52917875-52919065:FERMT2	0.07	0.031	1.9360760462419	0.891773241046581	-0.634150166172016	9.21114691061105e-106	2.62840077094286e-101	FERMT2	31503	distal
chr6:127971610-127972709:PTPRK	0.075	0.035	1.93915240165386	0.905369356602343	-0.625329476074795	9.25448287552807e-106	2.64076668853194e-101	PTPRK	0	distal
chr6:127971610-127972709:THEMIS	0.075	0.035	1.93915240165386	0.905369356602343	-0.625329476074795	9.25448287552807e-106	2.64076668853194e-101	THEMIS	-52980	distal
chr3:183349257-183350757:MCF2L2	0.043	0.014	2.22504366943445	0.722486377812695	-0.904826122305664	9.46290682843614e-106	2.70024046349425e-101	MCF2L2	77220	distal
chr19:50325260-50326193:KCNC3	0.04	0.081	0.995228437788519	2.01788930235534	0.596985955067827	1.74938543428034e-105	4.99187133671895e-101	KCNC3	3053	distal
chr11:86486447-86487984:CCDC81	0.052	0.019	2.17917762120886	0.805495776797225	-0.81625857664309	1.80289476901794e-105	5.1445602233927e-101	CCDC81	91274	distal
chr11:86486447-86487984:ME3	0.052	0.019	2.17917762120886	0.805495776797225	-0.81625857664309	1.80289476901794e-105	5.1445602233927e-101	ME3	0	distal
chr11:88843545-88845410:GRM5	0.048	0.017	2.40023084814756	0.812898871113548	-0.907334247491812	1.81456707295745e-105	5.17786714268409e-101	GRM5	0	distal
chr8:124757034-124758034:MTSS1	0.048	0.016	2.1366686680509	0.794151763054257	-0.805931213179478	2.26886499318046e-105	6.47420625804046e-101	MTSS1	-28606	distal
chr22:48097783-48099294	0.068	0.03	2.03841842565375	0.892080517680669	-0.683347075435049	2.31067216345385e-105	6.59350301841555e-101	---	---	intergenic
chr2:177251681-177253301:NFE2L2	0.064	0.027	2.01978829717834	0.887158564294468	-0.678231765422322	3.44657384172762e-105	9.83479845736976e-101	NFE2L2	10153	distal
chr4:83125468-83126370:PLAC8	0.058	0.023	2.03986288677431	0.824574028471188	-0.736446565677988	5.21575190179777e-105	1.48831480517799e-100	PLAC8	-10667	distal
chr4:185587255-185588111:PDLIM3	0.03	0.067	0.973180810204237	2.05238566464042	0.629414094324301	6.12216054666632e-105	1.74695851199124e-100	PDLIM3	-51644	distal
chr4:185587255-185588111:SORBS2	0.03	0.067	0.973180810204237	2.05238566464042	0.629414094324301	6.12216054666632e-105	1.74695851199124e-100	SORBS2	0	distal
chr15:95864290-95865915	0.036	0.01	2.29915404797216	0.657063332158751	-0.993467400765902	8.39113765531312e-105	2.3944111299436e-100	---	---	intergenic
chr11:34650164-34651091:EHF	0.083	0.041	2.00145978801336	0.970430116831258	-0.607153755783348	2.19119773661225e-104	6.25258274142306e-100	EHF	7538	distal
chr3:189324382-189325395:TPRG1	0.078	0.038	2.08346845832537	0.951331856974171	-0.660094935157537	2.42362850683876e-104	6.91582394426441e-100	TPRG1	152409	distal
chr14:91062739-91063760:RPS6KA5	0.057	0.023	2.06288533839974	0.835249391546784	-0.738915235655542	2.47399265487554e-104	7.05953804068737e-100	RPS6KA5	-2132	distal
chr7:36863882-36865539:ELMO1	0.055	0.021	2.14552999845704	0.851644020348213	-0.76449635470578	2.53056682534374e-104	7.22097243611837e-100	ELMO1	119521	distal
chr13:111188961-111189913:ARHGEF7	0.059	0.024	2.0831903038675	0.808623853826758	-0.769531543165061	3.47679451077285e-104	9.92103313649032e-100	ARHGEF7	2108	distal
chr7:21355092-21356245:SP4	0.062	0.026	2.01394994766214	0.844187974764403	-0.708669743881936	4.50351941625429e-104	1.28507926542816e-99	SP4	-71789	distal
chr8:1831059-1834043:ARHGEF10	0.011	0.037	0.671900897512712	2.22182611998013	0.946389301040905	7.63646847964939e-104	2.17906628066795e-99	ARHGEF10	4949	distal
chr8:1831059-1834043:RP11-439C15.6	0.011	0.037	0.671900897512712	2.22182611998013	0.946389301040905	7.63646847964939e-104	2.17906628066795e-99	RP11-439C15.6	0	distal
chr5:146751569-146752481:PPP2R2B	0.077	0.036	2.00062379475623	0.94051347736259	-0.628823998360407	7.91531837294194e-104	2.25863609771898e-99	PPP2R2B	126161	distal
chr16:3214861-3216529:OR1F1	0.093	0.049	2.05823027781433	1.02907796950834	-0.591872739186372	8.44951783316516e-104	2.41106991369368e-99	OR1F1	10615	distal
chr4:1042523-1044406:FGFRL1	0.019	0.048	0.671419212819543	1.99104411690447	0.839575565161304	9.84827899447962e-104	2.81020641107476e-99	FGFRL1	30073	distal
chr11:126329289-126330177:DCPS	0.058	0.023	2.11031846251294	0.889101852256807	-0.719361816332518	9.85360854954212e-104	2.81172719961184e-99	DCPS	0	distal
chr11:126329289-126330177:ST3GAL4	0.058	0.023	2.11031846251294	0.889101852256807	-0.719361816332518	9.85360854954212e-104	2.81172719961184e-99	ST3GAL4	-25483	distal
chr1:243507323-243508950:AKT3	0.065	0.028	2.17995018824719	0.919545093454714	-0.728239714851799	1.03580458800611e-103	2.95566839187543e-99	AKT3	0	distal
chr8:73346178-73347101:RDH10	0.041	0.013	2.04818985632877	0.680172251586498	-0.859343617844074	1.05498781205386e-103	3.01040772169569e-99	RDH10	49163	distal
chr5:59123463-59126432:PDE4D	0.062	0.026	2.08346431145715	0.894823143952117	-0.702488949753527	1.11259785023686e-103	3.17479796565089e-99	PDE4D	-83952	distal
chr2:119929322-119930025:EPB41L5	0.04	0.012	2.29955670785171	0.773622522139908	-0.895573217522296	1.12552300433156e-103	3.21167989286011e-99	EPB41L5	-82980	distal
chr2:119929322-119930025:PTPN4	0.04	0.012	2.29955670785171	0.773622522139908	-0.895573217522296	1.12552300433156e-103	3.21167989286011e-99	PTPN4	0	distal
chr18:44724504-44726198:SETBP1	0.065	0.027	2.00124284731319	0.895180870603041	-0.663224518543076	1.69670741219081e-103	4.84155460068647e-99	SETBP1	23167	distal
chr9:132451101-132451794:CFAP77	0.052	0.019	2.05054590509424	0.837984681587201	-0.730942697993038	2.08321803144996e-103	5.94446265274247e-99	CFAP77	40874	distal
chr19:47471668-47472490:SLC8A2	0.026	0.061	0.893620596523275	2.06370572947457	0.694130429141029	2.12528585887991e-103	6.06450319831382e-99	SLC8A2	0	promoter
chr8:123085662-123086573:TBC1D31	0.055	0.022	2.08015981755134	0.815416541593392	-0.762704600689972	2.29182616298051e-103	6.53972595606489e-99	TBC1D31	12904	distal
chr14:38073534-38075267:SSTR1	0.048	0.017	2.01453292115295	0.762238243216014	-0.77452550438074	7.10545578467908e-103	2.02754180815817e-98	SSTR1	-132732	distal
chr2:36800199-36801450:VIT	0.064	0.027	2.03911849351557	0.895272229101536	-0.681247839765316	8.04176872000688e-103	2.29471870425396e-98	VIT	103323	distal
chr18:77073438-77074319:MBP	0.054	0.021	2.10056383911301	0.80521162379081	-0.780362620952099	8.36599793103053e-103	2.38723750961956e-98	MBP	30942	distal
chr16:17590891-17592486:XYLT1	0.057	0.023	2.01742123709704	0.765406541454942	-0.773315664665366	9.80748126714799e-103	2.79856477958068e-98	XYLT1	-120011	distal
chr10:88090709-88092257	0.078	0.038	1.95010025516874	0.920596253222258	-0.619209715096538	1.74902725442166e-102	4.9908492704922e-98	---	---	intergenic
chr18:23306718-23308443:TMEM241	0.057	0.023	2.13212880022834	0.899678225370975	-0.72138847058739	1.85838291641707e-102	5.30289565199611e-98	TMEM241	129426	distal
chr19:39073299-39074113:ACP7	0.076	0.037	2.0459398032337	0.929878683593808	-0.658377270822407	1.95702667470569e-102	5.58437561627268e-98	ACP7	-10192	distal
chr1:185439566-185440647:IVNS1ABP	0.054	0.02	1.75824255269886	0.706709047023612	-0.692532194882457	2.04517947478825e-102	5.83591963130827e-98	IVNS1ABP	-122238	distal
chr19:17830648-17831463:INSL3	0.018	0.047	0.796289047704488	2.16147668589346	0.815579062182591	2.10246919359562e-102	5.9993958439251e-98	INSL3	-9075	distal
chr19:17830648-17831463:JAK3	0.018	0.047	0.796289047704488	2.16147668589346	0.815579062182591	2.10246919359562e-102	5.9993958439251e-98	JAK3	0	distal
chr20:56460303-56460993:CASS4	0.05	0.019	2.12639122353069	0.758079485157521	-0.830498024306656	2.13149684426539e-102	6.0822262451113e-98	CASS4	0	distal
chr20:56460303-56460993:RTFDC1	0.05	0.019	2.12639122353069	0.758079485157521	-0.830498024306656	2.13149684426539e-102	6.0822262451113e-98	RTFDC1	-7592	distal
chr10:6583220-6583984:PRKCQ	0.039	0.013	2.41003365221278	0.687993495910602	-1.01447663154305	2.34971122326283e-102	6.70490097558048e-98	PRKCQ	-2920	distal
chr2:172495874-172496844:ITGA6	0.043	0.015	2.54385932994548	0.789864483156482	-0.985470978468196	9.41680192266936e-102	2.6870844286337e-97	ITGA6	0	distal
chr2:172495874-172496844:PDK1	0.043	0.015	2.54385932994548	0.789864483156482	-0.985470978468196	9.41680192266936e-102	2.6870844286337e-97	PDK1	-59125	distal
chr4:98706052-98706847:TSPAN5	0.036	0.011	2.23333151065094	0.632834515848717	-0.98564284893731	9.79136069479458e-102	2.79396477425963e-97	TSPAN5	-47424	distal
chr16:57592355-57593496:ADGRG1	0.074	0.034	1.97548798027942	0.93201075337363	-0.623023165843712	1.04739751188192e-101	2.98874880015507e-97	ADGRG1	-26446	distal
chr16:84013775-84014743:SLC38A8	0.023	0.055	0.818727407064005	2.1278657108155	0.782249248090201	1.27546778292826e-101	3.63954731858578e-97	SLC38A8	27414	distal
chr5:98933104-98934153:CHD1	0.077	0.036	1.90169967275643	0.92243458111032	-0.593963702254534	1.97842737507656e-101	5.64544251478096e-97	CHD1	-4148	distal
chr11:12673759-12675226:TEAD1	0.04	0.079	0.942326190751173	1.97205222027828	0.613673960189912	2.40331616922929e-101	6.85786268889578e-97	TEAD1	0	promoter
chr2:96556502-96557538:ARID5A	0.011	0.036	0.598945146479189	2.13064950982862	0.969341554901593	3.64847480677019e-101	1.04109228611187e-96	ARID5A	19158	distal
chrX:71992422-71993338:NHSL2	0.079	0.037	2.00874819807867	0.970221324049585	-0.610805669304699	4.7741886687469e-101	1.36231473662693e-96	NHSL2	-76321	distal
chrY:7239879-7240702	0.046	0.017	1.97743360429721	0.633741204385079	-0.865889867898601	6.43084123244572e-101	1.83504054567839e-96	---	---	intergenic
chr5:80754966-80756200:DHFR	0.039	0.012	2.18490661081925	0.71007354549739	-0.897192697048182	1.05880915723129e-100	3.0213119301595e-96	DHFR	-99984	distal
chr5:80754966-80756200:MSH3	0.039	0.012	2.18490661081925	0.71007354549739	-0.897192697048182	1.05880915723129e-100	3.0213119301595e-96	MSH3	0	distal
chr10:96650845-96652894:PIK3AP1	0.071	0.032	2.03913681752371	0.978371205203391	-0.619348477500753	1.07640935562963e-100	3.07153409628916e-96	PIK3AP1	16717	distal
chr1:12150198-12151381:TNFRSF1B	0.075	0.035	1.98707507696457	0.945313684438224	-0.618730688235989	1.10210348199076e-100	3.14485228586063e-96	TNFRSF1B	-15622	distal
chr5:35830381-35831341:IL7R	0.042	0.015	2.46517304584667	0.733837713603758	-0.998958531013475	1.99361994153636e-100	5.68879450317401e-96	IL7R	-25508	distal
chr2:24739278-24740101:CENPO	0.04	0.012	2.22455787292008	0.774352487572571	-0.861808723017982	2.60984460661889e-100	7.44719158498699e-96	CENPO	-53044	distal
chr2:24739278-24740101:NCOA1	0.04	0.012	2.22455787292008	0.774352487572571	-0.861808723017982	2.60984460661889e-100	7.44719158498699e-96	NCOA1	0	distal
chr2:176852492-176853218	0.042	0.013	2.20329590192559	0.747478822056027	-0.87428210060106	6.25743985736396e-100	1.78556046329881e-95	---	---	intergenic
chr4:83114461-83115967:PLAC8	0.054	0.022	2.15921018360972	0.853921901026138	-0.768983453639478	7.21377697365017e-100	2.05845125943108e-95	PLAC8	0	promoter
chr1:202201106-202202150:LGR6	0.035	0.01	2.1757675488157	0.65395257618452	-0.9411874492044	1.37483217739043e-99	3.92308361818358e-95	LGR6	-1586	distal
chr1:7929630-7931712:TNFRSF9	0.056	0.022	1.87556392897809	0.806162513970489	-0.670917203060872	1.40200703118822e-99	4.00062706349559e-95	TNFRSF9	9154	distal
chr1:160637717-160638919:SLAMF1	0.061	0.026	2.0379725138386	0.861150277355139	-0.706914267503237	1.80261635566703e-99	5.14376577089588e-95	SLAMF1	8039	distal
chr20:62675215-62675992:SLCO4A1	0.011	0.034	0.569927671894552	2.19276123290716	1.0241065723258	1.85699590115584e-99	5.2989378039482e-95	SLCO4A1	18857	distal
chr4:121066-122075:ZNF718	0.043	0.015	2.19893423502784	0.73634019142189	-0.88154169860966	2.4637488154776e-99	7.03030724496533e-95	ZNF718	-2405	distal
chr3:72337125-72339768:RYBP	0.016	0.043	0.608615704978107	2.00571510559191	0.901888560676945	2.80146508678805e-99	7.9939806251497e-95	RYBP	106853	distal
chr1:28199180-28200359:DNAJC8	0.08	0.039	1.89983212493695	0.922244855969582	-0.593177264534031	2.91362314768982e-99	8.31402365193291e-95	DNAJC8	0	distal
chr1:28199180-28200359:PTAFR	0.08	0.039	1.89983212493695	0.922244855969582	-0.593177264534031	2.91362314768982e-99	8.31402365193291e-95	PTAFR	-5245	distal
chr10:96670455-96671965:PIK3AP1	0.066	0.028	1.95617572765657	0.947482167776003	-0.602121913727921	3.14979924872879e-99	8.98795215624761e-95	PIK3AP1	-845	promoter
chr20:52404607-52406351	0.044	0.015	1.93928880963329	0.715854227933432	-0.776540130289404	3.23824210409999e-99	9.24032384404933e-95	---	---	intergenic
chr2:234452137-234455001:ARL4C	0.066	0.029	2.07963794770255	0.937148436644509	-0.668826246292705	5.12381734598172e-99	1.46208127967588e-94	ARL4C	41599	distal
chr18:32040431-32041508:RNF125	0.054	0.021	1.99835651208707	0.842151435356532	-0.702780269466427	1.43704746955615e-98	4.10061495437847e-94	RNF125	22060	distal
chr2:47888444-47889138:FBXO11	0.041	0.013	2.21366760266022	0.765479169851994	-0.864160915880565	1.60136721907552e-98	4.56950135963201e-94	FBXO11	0	promoter
chr18:23828312-23828946:LAMA3	0.049	0.018	2.07384368635424	0.7837836607997	-0.785103147508576	3.22375286432015e-98	9.19897879833755e-94	LAMA3	-43894	distal
chr13:40221197-40222551	0.076	0.036	1.87575082258285	0.908493181317317	-0.591504642785844	3.49976719431882e-98	9.98658568898874e-94	---	---	intergenic
chr19:18474731-18476510:ELL	0.067	0.03	1.94900244682267	0.902240283002169	-0.632527526534967	4.57221470469833e-98	1.30468146598567e-93	ELL	0	promoter
chr7:158803146-158805027:ESYT2	0.055	0.022	2.00952849013105	0.808801787837738	-0.734503151105472	7.1265137653377e-98	2.03355070293911e-93	ESYT2	24601	distal
chr8:139705505-139706374:KCNK9	0.03	0.063	0.868849201570702	2.05317997845171	0.708162473894317	7.49059069189116e-98	2.13744005393114e-93	KCNK9	-2450	distal
chr15:90013291-90014081:ZNF710	0.043	0.015	2.14939738310628	0.799947342540602	-0.807121103491473	7.80779038424399e-98	2.22795298614402e-93	ZNF710	11900	distal
chr10:92747377-92748173:HHEX	0.04	0.013	2.16616900125062	0.723296144028292	-0.877567618243514	7.84381370004163e-98	2.23823223930688e-93	HHEX	55346	distal
chr14:91078243-91078937:RPS6KA5	0.039	0.013	2.27090618729794	0.71239016813406	-0.933678924859527	8.63268555339196e-98	2.46333682266039e-93	RPS6KA5	-17636	distal
chr6:139159916-139162545:HECA	0.09	0.048	2.02646040755173	1.00303117066292	-0.595446605515731	1.00291643816687e-97	2.86182205630916e-93	HECA	24805	distal
chr18:63199459-63200561:BCL2	0.064	0.028	2.1657336513662	0.917295467145657	-0.723467197191272	1.08320718970104e-97	3.09093171581193e-93	BCL2	118251	distal
chr4:36189497-36190344:ARAP2	0.039	0.012	2.09989278362869	0.744249060394722	-0.829612261211877	1.12525722536004e-97	3.21092149256489e-93	ARAP2	-27998	distal
chr3:12915758-12916744:IQSEC1	0.055	0.022	2.18924720825737	0.860552985043701	-0.777484453322397	1.51869297920811e-97	4.33359041617034e-93	IQSEC1	50924	distal
chr19:54551043-54552214:KIR3DX1	0.042	0.014	2.19405798664724	0.721159681730497	-0.892009553872694	2.91087560865558e-97	8.30618354929871e-93	KIR3DX1	18284	distal
chr19:38924212-38925071:CTC-360G5.8	0.044	0.015	2.10985553229719	0.748546001440141	-0.830691810282484	3.36204914897009e-97	9.59360724658615e-93	CTC-360G5.8	0	distal
chr19:38924212-38925071:SARS2	0.044	0.015	2.10985553229719	0.748546001440141	-0.830691810282484	3.36204914897009e-97	9.59360724658615e-93	SARS2	5062	distal
chr19:29262920-29263877:UQCRFS1	0.047	0.017	2.21740165746896	0.799240692774532	-0.838507856449861	5.7196086326068e-97	1.63209032331435e-92	UQCRFS1	-49380	distal
chr19:8525410-8527017:MYO1F	0.025	0.056	0.893818083860986	2.25318793842774	0.78055641481658	6.34840256275903e-97	1.81151667128329e-92	MYO1F	0	distal
chr19:8525410-8527017:ZNF414	0.025	0.056	0.893818083860986	2.25318793842774	0.78055641481658	6.34840256275903e-97	1.81151667128329e-92	ZNF414	-11251	distal
chr1:53135294-53137066:SLC1A7	0.042	0.014	2.12589560294646	0.746747597593187	-0.839598440709002	9.38192520395795e-97	2.6771323569494e-92	SLC1A7	5511	distal
chr5:68279735-68280802:PIK3R1	0.079	0.04	1.95450762503159	0.933051306201446	-0.612037792805524	1.03088010592519e-96	2.94161638225753e-92	PIK3R1	-7566	distal
chr10:103910669-103911678:OBFC1	0.076	0.037	2.0542536124727	0.990500007737039	-0.617688985446641	1.25512485925842e-96	3.58149878589389e-92	OBFC1	5991	distal
chr16:82655127-82656100:CDH13	0.066	0.03	1.97993770616332	0.859259715326143	-0.680553861529734	1.80767466018741e-96	5.15819964284477e-92	CDH13	28089	distal
chr13:99218639-99219638:UBAC2	0.069	0.032	2.07206136417631	0.972646958424995	-0.639074251799937	2.06999334349255e-96	5.90672600565599e-92	UBAC2	17731	distal
chr11:86503790-86504653:CCDC81	0.036	0.011	2.20314589815414	0.663879388135821	-0.944938653360144	2.40863132536901e-96	6.87302948694047e-92	CCDC81	108617	distal
chr11:86503790-86504653:ME3	0.036	0.011	2.20314589815414	0.663879388135821	-0.944938653360144	2.40863132536901e-96	6.87302948694047e-92	ME3	0	distal
chr6:161226001-161227193:AGPAT4	0.045	0.016	2.08436672183987	0.781333941589259	-0.792016307796912	2.51917857490144e-96	7.18847606348127e-92	AGPAT4	46832	distal
chr2:97720858-97721745:ZAP70	0.049	0.018	2.12606144933428	0.858887523423475	-0.749906658756794	3.0144184760811e-96	8.60164312149741e-92	ZAP70	7299	distal
chr22:42828298-42828942:ARFGAP3	0.037	0.011	2.26653767180013	0.735183322884217	-0.912674185692387	6.48130915194646e-96	1.84944156650792e-91	ARFGAP3	28297	distal
chr5:148855390-148856327:ADRB2	0.044	0.015	2.12644088675037	0.76056391017637	-0.828483640338848	7.12568217651856e-96	2.03331340906957e-91	ADRB2	30146	distal
chr6:108895509-108896716:ARMC2	0.051	0.019	1.78946606394025	0.759752902503187	-0.664616134377445	7.54160362162922e-96	2.1519965934319e-91	ARMC2	47088	distal
chr18:48841275-48843511:CTIF	0.076	0.037	1.98285154710819	0.955838201942545	-0.608905150994022	7.94629147631951e-96	2.26747427276777e-91	CTIF	0	distal
chr18:48841275-48843511:SMAD7	0.076	0.037	1.98285154710819	0.955838201942545	-0.608905150994022	7.94629147631951e-96	2.26747427276777e-91	SMAD7	105822	distal
chr17:74473875-74474980:CD300A	0.048	0.018	2.1638121236861	0.80135774567909	-0.812579205195498	8.95045262702148e-96	2.55401165712058e-91	CD300A	7014	distal
chr3:188553527-188554152:LPP	0.039	0.012	2.20816677639777	0.765228248408907	-0.861894402555908	1.04025393467005e-95	2.96836460258098e-91	LPP	0	distal
chr22:44492943-44493900:LDOC1L	0.046	0.017	2.12887032315851	0.800387555692527	-0.797334369008522	1.21682534682977e-95	3.47221112717874e-91	LDOC1L	4398	distal
chr1:100396406-100398191:CDC14A	0.063	0.027	1.90105833229483	0.914748930106581	-0.599424072112411	1.35931344501445e-95	3.87880091534873e-91	CDC14A	43458	distal
chr6:32529596-32530881:HLA-DRB5	0.064	0.028	1.95729225584241	0.880912578166923	-0.65284402929902	1.39027899136711e-95	3.96716110186605e-91	HLA-DRB5	0	promoter
chr14:61451571-61453221:PRKCH	0.064	0.029	2.01258920080356	0.916488163764072	-0.652538871157697	1.41748759129644e-95	4.0448008417644e-91	PRKCH	-32314	distal
chr18:12307085-12309255:TUBB6	0.043	0.082	0.958437973270018	1.97467129301247	0.603026819957649	1.60741376388528e-95	4.58675517524665e-91	TUBB6	0	promoter
chr11:121485031-121485744:SORL1	0.039	0.012	2.2435026829463	0.762161943849322	-0.880206117198468	1.84508529919383e-95	5.26495090124961e-91	SORL1	32829	distal
chr7:105345796-105347317:SRPK2	0.059	0.025	1.97146355317079	0.897315925085974	-0.647213761321749	1.93688504902948e-95	5.52690148740561e-91	SRPK2	41577	distal
chr6:135879800-135881196:PDE7B	0.071	0.034	2.06508092635279	0.941627650453749	-0.658658606464634	2.49261349386873e-95	7.11267260475442e-91	PDE7B	28105	distal
chr1:64922244-64923902:JAK1	0.057	0.023	1.97577045477738	0.870882491986675	-0.669544296630452	2.78132179592049e-95	7.93650174465912e-91	JAK1	42602	distal
chr8:38368344-38369046:NSD3	0.039	0.013	2.17124387089891	0.685268942704603	-0.912069984514374	4.00001791906094e-95	1.14140511320404e-90	NSD3	12800	distal
chr15:77021472-77022677:PSTPIP1	0.049	0.019	2.12920125503401	0.763957032895589	-0.826979029069244	5.626263443169e-95	1.60545427350827e-90	PSTPIP1	25899	distal
chr9:5841288-5842566:ERMP1	0.084	0.044	1.9960494406567	0.970238420595036	-0.604691209004765	6.69758939055396e-95	1.91115713259457e-90	ERMP1	-8172	distal
chr1:185559688-185562269:HMCN1	0.067	0.031	2.07074209137807	0.961065654029517	-0.646949510890738	1.05500921274455e-94	3.01046878856657e-90	HMCN1	-172282	distal
chr1:149585526-149586114:PPIAL4C	0.041	0.014	2.24676526908182	0.80203073177087	-0.849379471046414	1.12532874810166e-94	3.21112558270809e-90	PPIAL4C	1662	distal
chr17:61139036-61139737:BCAS3	0.054	0.022	2.19832161016606	0.878567905741722	-0.767681750735835	1.34375189084036e-94	3.83439602051297e-90	BCAS3	0	distal
chr14:99055536-99056442	0.058	0.025	2.09469620115775	0.900604470631649	-0.703339462429307	1.94169910553946e-94	5.54063839765684e-90	---	---	intergenic
chr1:198788395-198789128:PTPRC	0.039	0.012	2.2261190348531	0.777480525328628	-0.859965917643362	2.03394101980096e-94	5.80385070000204e-90	PTPRC	149299	distal
chr10:110441475-110442319:DUSP5	0.053	0.021	2.10742162145557	0.866684847240826	-0.735239624973353	3.80006915126544e-94	1.08434973231359e-89	DUSP5	-55519	distal
chr6:11258014-11259053:NEDD9	0.045	0.016	2.09289929923516	0.794618704136699	-0.785282509288069	6.40447744059347e-94	1.82751763767335e-89	NEDD9	-25333	distal
chr10:4234469-4235287	0.051	0.019	1.97752316764092	0.824373960305669	-0.706711249968139	6.77676756865878e-94	1.93375062571678e-89	---	---	intergenic
chr12:10497442-10498139:EIF2S3L	0.044	0.016	2.11636577100868	0.773576133479057	-0.813203312414183	7.4469473258459e-94	2.12498641943013e-89	EIF2S3L	-7463	distal
chr14:89466284-89467359:FOXN3	0.058	0.024	2.06603643146705	0.912063242676964	-0.681244597447302	1.47964938789729e-93	4.22217952836492e-89	FOXN3	-49173	distal
chr3:4850251-4851544:BHLHE40	0.055	0.023	1.94467799104785	0.835025545217477	-0.682309733026256	1.75367103783183e-93	5.00410030645313e-89	BHLHE40	-127572	distal
chr5:132026338-132027463:ACSL6	0.039	0.013	2.18672899045381	0.718503694890199	-0.890923379370016	1.83489836371158e-93	5.23588248085101e-89	ACSL6	-14253	distal
chr10:24887222-24888349:PRTFDC1	0.076	0.037	1.98042427433558	0.970909568186823	-0.596656135934749	2.4902983510119e-93	7.10606634461246e-89	PRTFDC1	64235	distal
chr11:85755320-85756872:SYTL2	0.056	0.024	2.07471550310077	0.83646484563478	-0.743521647445131	2.77084513917237e-93	7.90660660462835e-89	SYTL2	853	distal
chr16:89821395-89822132:FANCA	0.048	0.018	2.0200010318099	0.791365148859152	-0.753489598629151	3.57518569047358e-93	1.02017923677664e-88	FANCA	-4739	distal
chr2:85693661-85695096:GNLY	0.052	0.02	2.05119707474697	0.859084240688827	-0.71478322103641	3.8872562989969e-93	1.10922858491877e-88	GNLY	0	promoter
chr16:48458047-48458861:SIAH1	0.059	0.025	1.98516078929516	0.932628139808551	-0.627244568360961	4.80848999826817e-93	1.37210262100582e-88	SIAH1	-72598	distal
chr10:22645988-22647618:PIP4K2A	0.056	0.024	1.97649741053228	0.846555422288584	-0.68877907519725	9.56750637991388e-93	2.73008794550842e-88	PIP4K2A	-54276	distal
chr9:125409393-125410889:GAPVD1	0.011	0.034	0.715957736895231	2.3927014451796	0.983420459225355	1.00805004331898e-92	2.87647079861071e-88	GAPVD1	107285	distal
chr6:89952068-89953383:BACH2	0.059	0.025	1.96008711036844	0.883164514640228	-0.652480592199405	1.18475698084741e-92	3.38070404484808e-88	BACH2	0	distal
chr6:89952068-89953383:GJA10	0.059	0.025	1.96008711036844	0.883164514640228	-0.652480592199405	1.18475698084741e-92	3.38070404484808e-88	GJA10	57600	distal
chr6:158717200-158718446:SYTL3	0.064	0.028	1.97946208430211	0.926060385698402	-0.629398953129402	1.29799485094488e-92	3.70382830717122e-88	SYTL3	55882	distal
chr7:150556456-150557271:GIMAP4	0.053	0.022	2.14639044881143	0.892789842221327	-0.733183475457218	1.3889340088834e-92	3.96332319434877e-88	GIMAP4	-10006	distal
chr3:187999710-188000897:LPP	0.047	0.018	2.1669797356647	0.805129364584618	-0.811005404573709	1.45033055642064e-92	4.13851824274629e-88	LPP	-152387	distal
chr1:55127699-55128994:USP24	0.045	0.016	1.9467318748294	0.803560780538351	-0.708267751414973	1.85044655987451e-92	5.28024925860191e-88	USP24	86119	distal
chr3:16788644-16789952:PLCL2	0.043	0.015	2.10127434958661	0.784402443499924	-0.797420128647289	1.86859109899125e-92	5.33202470097155e-88	PLCL2	-95007	distal
chr8:117439269-117440397:MED30	0.053	0.022	2.17860114228852	0.873539858633916	-0.76262532473778	4.25378397680453e-92	1.21381725778117e-87	MED30	-80316	distal
chr6:25055946-25057479:RIPOR2	0.073	0.036	2.00313092855164	0.951747318519686	-0.621701086372114	4.5426813685216e-92	1.29625412850764e-87	RIPOR2	-13929	distal
chr11:3946660-3947851:STIM1	0.063	0.028	2.00464663963923	0.893222763793812	-0.666351159276874	6.82633382680061e-92	1.94789435747756e-87	STIM1	90479	distal
chr5:107476595-107477399:EFNA5	0.051	0.02	1.98378393762903	0.879473266578262	-0.666814675857126	8.0446871374688e-92	2.29555147467672e-87	EFNA5	-49082	distal
chr3:114222974-114223666:ZNF80	0.04	0.013	2.08959126413944	0.728711712294989	-0.83771869141287	8.37110441811413e-92	2.38869464570887e-87	ZNF80	13435	distal
chr1:167617057-167618174:RCSD1	0.058	0.025	2.044536574987	0.842619587345591	-0.724464390289575	1.00559632660179e-91	2.86946911795821e-87	RCSD1	-11919	distal
chr5:76325496-76326745:IQGAP2	0.045	0.017	2.13445334684569	0.810144917237919	-0.792108655148523	1.03956582627443e-91	2.96640108527409e-87	IQGAP2	-76504	distal
chr5:76325496-76326745:SV2C	0.045	0.017	2.13445334684569	0.810144917237919	-0.792108655148523	1.03956582627443e-91	2.96640108527409e-87	SV2C	0	distal
chr1:67170646-67172453:C1orf141	0.045	0.017	2.03167281145001	0.782866560913749	-0.765915333164377	1.11627627054765e-91	3.18529433800771e-87	C1orf141	0	distal
chr1:67170646-67172453:IL23R	0.045	0.017	2.03167281145001	0.782866560913749	-0.765915333164377	1.11627627054765e-91	3.18529433800771e-87	IL23R	4247	distal
chr5:94793091-94794170:MCTP1	0.042	0.015	2.00869515830393	0.812153766021448	-0.731432562824147	1.48444636972532e-91	4.23586771601121e-87	MCTP1	135531	distal
chr16:29640699-29641994:SPN	0.052	0.021	2.10573381415319	0.837948793556955	-0.756837611927791	1.48612322235701e-91	4.24065261499571e-87	SPN	-20985	distal
chr18:49819601-49820951:ACAA2	0.051	0.021	2.02573680330593	0.819012672169027	-0.734130905191188	1.61711075360337e-91	4.61442553540722e-87	ACAA2	-5642	distal
chr18:49819601-49820951:RP11-886H22.1	0.051	0.021	2.02573680330593	0.819012672169027	-0.734130905191188	1.61711075360337e-91	4.61442553540722e-87	RP11-886H22.1	0	distal
chr18:79326278-79328404:ATP9B	0.063	0.028	2.02252163000828	0.953898819213766	-0.629396903185365	2.23566729346321e-91	6.37947662189726e-87	ATP9B	0	distal
chr18:79326278-79328404:NFATC1	0.063	0.028	2.02252163000828	0.953898819213766	-0.629396903185365	2.23566729346321e-91	6.37947662189726e-87	NFATC1	-67452	distal
chr4:970057-971326:DGKQ	0.075	0.037	1.96512585803552	0.959252081587708	-0.597790313056979	3.49234327422136e-91	9.96540153299064e-87	DGKQ	2230	distal
chr22:23242659-23243784:BCR	0.072	0.035	1.96865975252922	0.926772832803235	-0.623625263558569	4.22146876443217e-91	1.20459611193072e-86	BCR	62295	distal
chr2:12708860-12709857:TRIB2	0.045	0.017	2.18439376159157	0.830598088700896	-0.798703661819037	4.69944044015953e-91	1.34098532959952e-86	TRIB2	-7032	distal
chr1:3889853-3891528:C1orf174	0.062	0.028	1.96131288404464	0.931516985617297	-0.616502565116555	6.65555240633292e-91	1.8991618791471e-86	C1orf174	8757	distal
chr8:66609282-66610720:MYBL1	0.039	0.013	2.08672059681335	0.782297344216633	-0.792336854641207	1.38060065534271e-90	3.93954397002042e-86	MYBL1	2187	distal
chr21:15513965-15514855	0.056	0.024	2.217373714189	0.929074381614025	-0.737974749864295	1.63482926748968e-90	4.6649853147818e-86	---	---	intergenic
chr2:176931677-176932637	0.053	0.021	1.92546961118545	0.869401431507464	-0.646091828208845	1.70182279344581e-90	4.85615134109762e-86	---	---	intergenic
chr6:130513528-130514334:TMEM200A	0.048	0.019	2.31002284480721	0.862288099095368	-0.829764896617983	2.22454341216161e-90	6.34773462660315e-86	TMEM200A	76412	distal
chr15:64430049-64430915:TRIP4	0.058	0.025	1.98859221668891	0.922436713486698	-0.636529954054776	5.5628289689941e-90	1.58735324630247e-85	TRIP4	0	distal
chr15:64430049-64430915:ZNF609	0.058	0.025	1.98859221668891	0.922436713486698	-0.636529954054776	5.5628289689941e-90	1.58735324630247e-85	ZNF609	-29827	distal
chr10:6498481-6499314:PRKCQ	0.051	0.021	2.07142402890545	0.84674464556475	-0.733923304233259	5.62465755284007e-90	1.60499603270291e-85	PRKCQ	12858	distal
chr19:40969846-40971227:CYP2B6	0.052	0.022	2.22627230220986	0.850328090120933	-0.802087104984861	5.95026250458004e-90	1.69790740568191e-85	CYP2B6	-20023	distal
chr3:63978944-63980130:ATXN7	0.056	0.024	1.9860432593615	0.895057293903963	-0.655993599674303	6.94564074731668e-90	1.98193858724682e-85	ATXN7	11201	distal
chr3:63978944-63980130:RP11-245J9.9	0.056	0.024	1.9860432593615	0.895057293903963	-0.655993599674303	6.94564074731668e-90	1.98193858724682e-85	RP11-245J9.9	0	distal
chr10:74585205-74586638:ADK	0.066	0.032	1.9916598146314	0.913566340547515	-0.644682215898314	1.63058087741286e-89	4.65286253369759e-85	ADK	0	distal
chr2:196182258-196184414:STK17B	0.053	0.022	2.0268172436767	0.859348017528646	-0.703004741881901	1.67132352927923e-89	4.76912169079828e-85	STK17B	-5756	distal
chr22:50267359-50268216:MAPK11	0.02	0.049	0.893820525242371	2.17826735318662	0.746940873022645	1.77333086889643e-89	5.06019963439597e-85	MAPK11	2177	distal
chr6:131524232-131525377:ARG1	0.051	0.02	2.13154826980352	0.895073610622563	-0.72462222856992	1.80452744911077e-89	5.14921907603759e-85	ARG1	-47767	distal
chr6:168877645-168878487	0.043	0.015	2.20345960950795	0.843072774364207	-0.79751776313973	2.23316832998064e-89	6.37234582959975e-85	---	---	intergenic
chr14:65927009-65928502	0.046	0.018	2.15045586740105	0.843781526447881	-0.772892882134409	4.4131232964506e-89	1.25928473264218e-84	---	---	intergenic
chr1:58941545-58943102:JUN	0.041	0.015	2.14874801862234	0.761441158623222	-0.838022027077336	4.46114727609653e-89	1.27298837523414e-84	JUN	-157219	distal
chr3:4834106-4835092:BHLHE40	0.054	0.023	2.098952436944	0.856330334309471	-0.739327151308235	4.89519817604447e-89	1.39684479953429e-84	BHLHE40	-144024	distal
chr3:4834106-4835092:ITPR1	0.054	0.023	2.098952436944	0.856330334309471	-0.739327151308235	4.89519817604447e-89	1.39684479953429e-84	ITPR1	0	distal
chr21:45265963-45267183:POFUT2	0.063	0.029	2.02897309512681	0.966680746437773	-0.623065981175294	1.07046967696944e-88	3.05458522323229e-84	POFUT2	10227	distal
chr2:233408743-233410532:DGKD	0.069	0.033	2.01491192570565	0.957858801376763	-0.62283913433376	1.5397612502734e-88	4.39370872765514e-84	DGKD	20590	distal
chr11:115222128-115223233:CADM1	0.055	0.023	1.86369542513108	0.849247704790226	-0.630939574461258	1.61378826269602e-88	4.60494480760309e-84	CADM1	17188	distal
chr19:29587299-29588115:POP4	0.057	0.024	2.01788068010299	0.90153149571152	-0.666373931212855	1.64060167371816e-88	4.68145687595477e-84	POP4	-15902	distal
chr2:174778194-174779170:CHRNA1	0.074	0.037	2.02886394722227	0.95250210378673	-0.633452672686408	1.81777978545166e-88	5.18703461778632e-84	CHRNA1	8765	distal
chr1:145689333-145691206:PDZK1	0.055	0.023	2.14525919426019	0.955429264437189	-0.685693562433211	2.02502577742666e-88	5.77841105588698e-84	PDZK1	596	distal
chr10:30502133-30503119:MAP3K8	0.051	0.021	2.10625072737424	0.897002439098099	-0.711452750786774	4.43839225666633e-88	1.26649523043974e-83	MAP3K8	63312	distal
chr4:88613134-88614058:HERC3	0.066	0.032	2.08195641681276	0.942330486539578	-0.666057764798241	4.80367101831776e-88	1.37072752507697e-83	HERC3	7341	distal
chr4:88613134-88614058:RP11-2I7.1	0.066	0.032	2.08195641681276	0.942330486539578	-0.666057764798241	4.80367101831776e-88	1.37072752507697e-83	RP11-2I7.1	0	distal
chr6:130183318-130184457:SAMD3	0.052	0.021	1.99243431160932	0.841193502941422	-0.700678321396356	5.0359836975095e-88	1.43701794808434e-83	SAMD3	30833	distal
chr6:32437043-32437948:HLA-DRA	0.058	0.026	1.88048995067181	0.870411148277023	-0.622958790660571	5.17039870826352e-88	1.475373271403e-83	HLA-DRA	-1894	distal
chr1:10497041-10498782:PEX14	0.043	0.016	1.97392109857968	0.768451475626481	-0.749879737992342	7.81319986412422e-88	2.22949658122785e-83	PEX14	22155	distal
chr7:2902400-2904106:GNA12	0.061	0.028	2.00062488674135	0.903633975820777	-0.656506867548089	7.91250086960037e-88	2.25783212314047e-83	GNA12	-58077	distal
chr4:158895763-158897275:C4orf45	0.038	0.013	2.07230434630744	0.718328532006225	-0.838315242590034	2.49173005297396e-87	7.1101517061612e-83	C4orf45	0	distal
chr4:158895763-158897275:FNIP2	0.038	0.013	2.07230434630744	0.718328532006225	-0.838315242590034	2.49173005297396e-87	7.1101517061612e-83	FNIP2	126626	distal
chr12:12384401-12385800:BORCS5	0.051	0.021	1.95189274430189	0.824384364023127	-0.694230592002019	2.62940053010649e-87	7.50299441265887e-83	BORCS5	26984	distal
chr14:74573791-74575187:LTBP2	0.045	0.017	2.05559628692957	0.824266237182458	-0.744137648703329	3.28342633010967e-87	9.36925703296795e-83	LTBP2	36885	distal
chr12:538730-539955:B4GALNT3	0.071	0.035	2.09255872228778	1.03951734938492	-0.600573210089219	3.60680444745499e-87	1.02920164908128e-82	B4GALNT3	0	distal
chr12:538730-539955:NINJ2	0.071	0.035	2.09255872228778	1.03951734938492	-0.600573210089219	3.60680444745499e-87	1.02920164908128e-82	NINJ2	70463	distal
chr1:8427195-8428399:RERE	0.07	0.034	2.03952692249243	1.01042049308179	-0.596349515038857	5.30411810770063e-87	1.51353010203238e-82	RERE	-3530	distal
chr11:61567119-61567941:SYT7	0.019	0.047	0.845130313466691	1.99225252309743	0.697509221616787	8.97140218277897e-87	2.55998961285598e-82	SYT7	12879	distal
chr16:79380895-79382225	0.048	0.019	2.04616818877186	0.826464109090181	-0.737942195553426	9.13752190269405e-87	2.60739187493375e-82	---	---	intergenic
chr6:144582863-144583790:UTRN	0.049	0.02	2.10502769847376	0.870164368826232	-0.731441063884585	1.4129120730891e-86	4.03174460055975e-82	UTRN	0	promoter
chr7:98514158-98515259:NPTX2	0.04	0.014	2.05328240677181	0.72900842160536	-0.82041613864724	1.86376072050576e-86	5.3182412159632e-82	NPTX2	-102038	distal
chr6:159053639-159054424:TAGAP	0.041	0.014	2.10605590705549	0.776947724356229	-0.805682557908459	2.23804477915916e-86	6.38626077733066e-82	TAGAP	-8488	distal
chr19:246731-247568:PLPP2	0.016	0.041	0.774637059167023	2.11421241991743	0.811343352516436	2.80646469963504e-86	8.00824702040859e-82	PLPP2	43617	distal
chr2:27920411-27920999:BRE	0.036	0.012	2.00610807496644	0.707395916368895	-0.816099243805423	2.91012561450021e-86	8.30404344097635e-82	BRE	0	distal
chr2:27920411-27920999:RBKS	0.036	0.012	2.00610807496644	0.707395916368895	-0.816099243805423	2.91012561450021e-86	8.30404344097635e-82	RBKS	-29314	distal
chr2:98656530-98657388:MGAT4A	0.055	0.024	2.08729505459084	0.904423223457084	-0.696989241714754	5.0834968732657e-86	1.45057583278637e-81	MGAT4A	6085	distal
chr15:61857184-61858053:VPS13C	0.051	0.021	1.97095096637758	0.85070587330782	-0.682849164047616	8.10601161235523e-86	2.31305041358557e-81	VPS13C	0	distal
chr1:92315600-92316539:GLMN	0.07	0.034	1.98308251955618	0.982494605149553	-0.589486946783916	9.11334685876534e-86	2.60049352614869e-81	GLMN	-16625	distal
chr1:92315600-92316539:RPAP2	0.07	0.034	1.98308251955618	0.982494605149553	-0.589486946783916	9.11334685876534e-86	2.60049352614869e-81	RPAP2	0	distal
chr12:68591485-68592580:RAP1B	0.044	0.017	2.22745594029092	0.840521854958048	-0.810282519817271	9.56903231865566e-86	2.73052337212839e-81	RAP1B	-18259	distal
chr5:50593558-50594231:PARP8	0.041	0.015	2.01826558761903	0.7477486035636	-0.788222076894059	1.14449256060152e-85	3.26580952167643e-81	PARP8	-71668	distal
chr19:31339346-31341014:TSHZ3	0.06	0.027	1.97662449787628	0.915087810437712	-0.636266692624967	1.24304785965521e-85	3.54703706752614e-81	TSHZ3	8241	distal
chr18:44700464-44701186:SETBP1	0.056	0.024	2.05590598632579	0.946520071379328	-0.65070293915319	1.4379321171561e-85	4.10313929630495e-81	SETBP1	-152	promoter
chr1:184866839-184867947:FAM129A	0.062	0.028	1.87397490451763	0.903734937638989	-0.59421484212369	3.09313720191026e-85	8.82626700565092e-81	FAM129A	106603	distal
chr3:114220465-114222258:ZNF80	0.055	0.024	1.93954561969222	0.87851208646317	-0.646002769289144	3.31715998830048e-85	9.46551602661542e-81	ZNF80	14843	distal
chr1:203651901-203653764:ATP2B4	0.064	0.03	1.87497408031234	0.88319192190932	-0.610368912362978	8.28229597489559e-85	2.36335315643646e-80	ATP2B4	25115	distal
chr12:51318116-51319599:BIN2	0.066	0.032	2.05024813793549	0.937472580677696	-0.654750717454612	9.26925859381612e-85	2.64498293974543e-80	BIN2	4599	distal
chr15:38576572-38577650:RASGRP1	0.038	0.013	2.08325149750128	0.766870029136586	-0.803256654100544	1.49868993876248e-84	4.27651174025875e-80	RASGRP1	-10998	distal
chr16:85518600-85520052:GSE1	0.041	0.015	2.20272282925393	0.80468270392128	-0.827553742130552	1.51240074802222e-84	4.31563553448142e-80	GSE1	-91357	distal
chr6:137717245-137718101:TNFAIP3	0.05	0.021	2.03135171149368	0.834400085316091	-0.724652922877943	1.70706179956132e-84	4.87110084504824e-80	TNFAIP3	-149087	distal
chr12:104687421-104688588:CHST11	0.058	0.026	1.91353183426255	0.911163557033191	-0.608317824978678	1.71215500092698e-84	4.88563429514513e-80	CHST11	0	distal
chr2:9680802-9681923:YWHAQ	0.059	0.027	2.04332948062711	0.959683468715582	-0.635029886416871	2.42325044547501e-84	6.91474514616293e-80	YWHAQ	-49789	distal
chr9:131839116-131840770:RAPGEF1	0.045	0.018	1.95595643947008	0.770688327005718	-0.739314715167442	2.49075792624962e-84	7.1073777425533e-80	RAPGEF1	-99043	distal
chr10:7029996-7030949	0.036	0.012	2.06450182223653	0.754496583258986	-0.804595424448217	3.03390821519074e-84	8.65725709204677e-80	---	---	intergenic
chr1:185338616-185339695:IVNS1ABP	0.048	0.019	2.06172541483385	0.888475788668966	-0.697122615482082	3.52397375682456e-84	1.00556591150989e-79	IVNS1ABP	-21288	distal
chr10:62383474-62384625:ZNF365	0.042	0.016	2.05601162048918	0.795243789965694	-0.767470257223658	5.04187967005873e-84	1.43870036385126e-79	ZNF365	9283	distal
chr7:129535073-129536755:SMKR1	0.038	0.013	2.12697908779	0.790660459147027	-0.804277768230937	5.70450806407388e-84	1.62778137608348e-79	SMKR1	32595	distal
chr12:68539041-68539710:RAP1B	0.048	0.02	2.1245090218794	0.883188205078239	-0.730452316298377	1.54029127127118e-83	4.39522114257231e-79	RAP1B	-71129	distal
chr6:53647183-53648099:KLHL31	0.046	0.018	1.97838307669242	0.864136595295417	-0.676021745990933	4.2696285518345e-83	1.21833850726598e-78	KLHL31	7173	distal
chr10:110849867-110851359:PDCD4	0.049	0.02	2.06135395289351	0.889819784113516	-0.695921194941466	4.58081592121485e-83	1.30713582311866e-78	PDCD4	-20436	distal
chr10:22596870-22597706:PIP4K2A	0.056	0.025	2.02113138379764	0.901740440390804	-0.667768572778026	4.76702811683912e-83	1.36027147314004e-78	PIP4K2A	-5158	distal
chr7:127856649-127857322:LRRC4	0.042	0.016	2.15476946382682	0.836286110406795	-0.780743721948644	4.99717253783809e-83	1.4259431836721e-78	LRRC4	173748	distal
chr7:127856649-127857322:SND1	0.042	0.016	2.15476946382682	0.836286110406795	-0.780743721948644	4.99717253783809e-83	1.4259431836721e-78	SND1	0	distal
chr2:232502470-232503617:ECEL1	0.017	0.043	0.84505114140534	2.10906644394733	0.752820643206901	5.87252994425452e-83	1.67572641959303e-78	ECEL1	-14643	distal
chr16:23182261-23183195:SCNN1G	0.028	0.058	0.968976490440052	2.05384466310163	0.633180794280557	5.92393320323751e-83	1.69039433954382e-78	SCNN1G	0	promoter
chr3:39234484-39235203:XIRP1	0.044	0.017	2.11876216175746	0.858897603362336	-0.746526234155353	6.31503921231176e-83	1.80199643923316e-78	XIRP1	-41889	distal
chr6:40436522-40437300:LRFN2	0.043	0.016	2.16050731678393	0.863001473880967	-0.76252733917199	8.03799438790297e-83	2.29364169858811e-78	LRFN2	150165	distal
chr17:41341035-41342021:KRT33A	0.045	0.018	2.14000598553871	0.814903038666245	-0.790874835025191	1.07059236617813e-82	3.05493531688929e-78	KRT33A	8791	distal
chr4:101526997-101527738:BANK1	0.064	0.031	1.95938969948487	0.941461192539351	-0.608156816754783	1.49990553663352e-82	4.27998044878376e-78	BANK1	107037	distal
chr22:46373054-46374808:CELSR1	0.058	0.027	2.06682415246968	0.937404918305237	-0.662619937580079	1.71585162113016e-82	4.8961826008949e-78	CELSR1	0	distal
chr22:46373054-46374808:TRMU	0.058	0.027	2.06682415246968	0.937404918305237	-0.662619937580079	1.71585162113016e-82	4.8961826008949e-78	TRMU	36910	distal
chr2:197869404-197870301:PLCL1	0.042	0.017	2.30546069295997	0.819805328500099	-0.861067230812593	1.76073944952829e-82	5.02427001922897e-78	PLCL1	64703	distal
chr20:13230815-13231754:C20orf82	0.04	0.015	2.33386371575121	0.795469123616205	-0.89283428650134	2.74330710509048e-82	7.82802682437569e-78	C20orf82	9045	distal
chr16:25060659-25061583:ARHGAP17	0.047	0.02	2.34268436896358	0.894046794815521	-0.819535160894733	2.8875629348939e-82	8.23966083471975e-78	ARHGAP17	-45329	distal
chr15:92813269-92814208:RP11-437B10.1	0.047	0.02	2.23372725606815	0.900893568357882	-0.766520244679693	4.28080166282112e-82	1.22152675448601e-77	RP11-437B10.1	-69205	distal
chr17:35536522-35538263:SLFN12L	0.063	0.03	1.97485007975308	0.948700998603719	-0.610304218494888	4.46121278118033e-82	1.27300706710981e-77	SLFN12L	0	promoter
chr17:39096342-39097393:PLXDC1	0.046	0.018	2.17724277463575	0.885444411771996	-0.75287071489851	4.52525093174754e-82	1.29128035337416e-77	PLXDC1	54256	distal
chr2:102417761-102418999:IL18RAP	0.041	0.015	1.94288008382063	0.766704805468494	-0.736167753164154	4.53409329921479e-82	1.29380352293094e-77	IL18RAP	0	promoter
chr5:67998505-67999473	0.017	0.041	0.653544187500507	2.04123863349473	0.879097424116516	6.92749805408232e-82	1.97676156973239e-77	---	---	intergenic
chr10:73774484-73775140:FUT11	0.036	0.012	2.17032311731308	0.743992215122903	-0.862236286227853	1.00143520118319e-81	2.85759534657622e-77	FUT11	2194	distal
chr6:148198-149068:DUSP22	0.017	0.042	0.844752449491685	2.15603842596443	0.774687539275514	1.103176394301e-81	3.14791384113789e-77	DUSP22	-143029	distal
chr5:172722068-172722752:DUSP1	0.041	0.015	2.10308330179598	0.798253809019629	-0.787105766322581	1.20087634173926e-81	3.42670064115297e-77	DUSP1	48443	distal
chr1:198556765-198557484:ATP6V1G3	0.061	0.029	2.04184709604959	0.956567714107612	-0.636622594420823	1.39290924159243e-81	3.974666520884e-77	ATP6V1G3	-15821	distal
chr3:112671998-112673366:CCDC80	0.038	0.014	2.08578434355429	0.772622483623687	-0.799751922292685	1.52415364422167e-81	4.34917242378654e-77	CCDC80	-30699	distal
chr17:35895719-35896813:CCL5	0.046	0.018	1.983212233993	0.86197225994952	-0.680035039165473	1.73321084707746e-81	4.94571715213552e-77	CCL5	-14927	distal
chr10:29635586-29636732:SVIL	0.043	0.016	1.97674107399877	0.822944672043607	-0.707462962034304	1.92314830170029e-81	5.48770367890177e-77	SVIL	-615	promoter
chr1:64876989-64877885:JAK1	0.045	0.019	2.18048126806816	0.860893422903266	-0.77324965784666	2.89440613755902e-81	8.25918791352468e-77	JAK1	88619	distal
chr1:221829237-221830193:DUSP10	0.053	0.022	1.8839133445656	0.900451299254817	-0.601685759989089	2.92591965399477e-81	8.34911173267409e-77	DUSP10	-87062	distal
chr10:6558167-6559191:PRKCQ	0.039	0.014	2.09554410193232	0.785662230204524	-0.793733802393467	3.69006682340575e-81	1.05296056805883e-76	PRKCQ	21110	distal
chr11:122842994-122844308:CRTAM	0.059	0.027	1.96139897387728	0.918114309710617	-0.626590170312413	4.48491118105233e-81	1.27976940551328e-76	CRTAM	4495	distal
chr19:18879262-18880448:CERS1	0.026	0.055	0.926823453956582	2.08149754025981	0.677407249382463	4.70384364083954e-81	1.34224178291356e-76	CERS1	15648	distal
chr19:18879262-18880448:GDF1	0.026	0.055	0.926823453956582	2.08149754025981	0.677407249382463	4.70384364083954e-81	1.34224178291356e-76	GDF1	15648	distal
chr11:134582326-134584451:B3GAT1	0.052	0.022	2.10216822521036	1.00243463113221	-0.631521776285786	5.29029233278586e-81	1.50958491716045e-76	B3GAT1	-170409	distal
chr14:24609485-24610387:GZMH	0.043	0.017	2.07392360938121	0.836010404733381	-0.743507078228047	5.71822906702073e-81	1.63169666427437e-76	GZMH	0	promoter
chr12:116916510-116917262:FBXW8	0.056	0.025	1.91920309833713	0.916365622429509	-0.607201748867092	6.25341004791202e-81	1.78441055717169e-76	FBXW8	5546	distal
chr12:92398331-92400669:CLLU1OS	0.067	0.034	2.07187250934828	1.00646329813977	-0.614463574882087	6.469703388715e-81	1.84612986196983e-76	CLLU1OS	27477	distal
chr5:40378198-40379137	0.037	0.013	1.97616330382495	0.742553901929714	-0.772250406876541	7.60969086961775e-81	2.17142528964543e-76	---	---	intergenic
chr1:7948931-7949658:TNFRSF9	0.036	0.013	2.07392179036228	0.773059108283947	-0.793839827067909	9.45585860058871e-81	2.69822925167799e-76	TNFRSF9	-5767	distal
chr2:7748477-7749499	0.043	0.017	2.08646372235399	0.824264597469436	-0.758639836308371	9.9572002619048e-81	2.84128709473453e-76	---	---	intergenic
chr6:36203881-36204629:BRPF3	0.04	0.015	2.17506409120716	0.823347879514	-0.800195872354644	1.90509297005368e-80	5.43618279004819e-76	BRPF3	3585	distal
chr13:73715171-73716323:KLF12	0.061	0.029	2.01384761100878	0.915100408937808	-0.654186437076853	2.27253822716158e-80	6.48468783120557e-76	KLF12	0	distal
chr2:239622957-239623688	0.04	0.015	2.0709529246794	0.758029396668723	-0.804727202562307	2.70036597108503e-80	7.70549429849112e-76	---	---	intergenic
chr22:39094490-39095352:APOBEC3H	0.048	0.02	2.08015877095244	0.857542638629387	-0.729609391276706	2.94265591742583e-80	8.3968686603746e-76	APOBEC3H	-1872	distal
chr20:62501534-62502624:GATA5	0.015	0.038	0.675858340668082	1.90697854431025	0.794620219320606	3.12152964339822e-80	8.90728483743681e-76	GATA5	-25565	distal
chr1:89285628-89287529:GBP5	0.057	0.025	1.90025304882158	0.914675851162493	-0.599078612830662	4.26414997928006e-80	1.21677519658756e-75	GBP5	-14766	distal
chr1:203606932-203607792:ATP2B4	0.061	0.029	1.98051201424472	0.91755304214507	-0.636293703525602	5.28625293657288e-80	1.50843227545107e-75	ATP2B4	-18769	distal
chr12:68450888-68452210:MDM1	0.044	0.017	1.90243846635054	0.822213091641863	-0.671573801928099	5.4630421935173e-80	1.55887908992016e-75	MDM1	-118508	distal
chr19:3798032-3798761:MATK	0.038	0.014	2.21670583610644	0.794318688568909	-0.84214785950942	8.30683576384435e-80	2.37035558521298e-75	MATK	3051	distal
chr15:52682698-52684144:KIAA1370	0.047	0.019	2.09112463531133	0.891434231676058	-0.708651213031315	8.57423519535266e-80	2.44665801299388e-75	KIAA1370	-4076	distal
chr12:682191-683023:NINJ2	0.046	0.019	2.03076629616583	0.804085883035686	-0.748414590161268	1.29712171369574e-79	3.7013368100308e-75	NINJ2	-18413	distal
chr11:82959888-82961156:RAB30	0.065	0.032	1.97688340417002	0.944794330179508	-0.614185124053961	1.35253952101082e-79	3.85947152320437e-75	RAB30	36257	distal
chr4:36268785-36269675:DTHD1	0.056	0.025	1.96894497893001	0.946809399603122	-0.608838711885784	1.48058485667321e-79	4.22484888851701e-75	DTHD1	-11947	distal
chr10:62528330-62529050:ZNF365	0.038	0.014	2.3131488558316	0.838837343033252	-0.849409153688289	1.52321917806058e-79	4.34650592459587e-75	ZNF365	7883	distal
chr7:100515973-100516757:AGFG2	0.05	0.022	2.07533920833687	0.922736796455222	-0.677584262160141	1.69069344508804e-79	4.82439374555872e-75	AGFG2	-22468	distal
chrX:149829632-149830826:MAGEA9	0.048	0.02	2.15409769717831	0.930655570303882	-0.708136537949083	2.06366323757515e-79	5.8886630484207e-75	MAGEA9	47703	distal
chr19:4769348-4770006:FEM1A	0.029	0.059	0.9893568958877	2.01571891674794	0.600199844268241	6.65610830794785e-79	1.89932050567292e-74	FEM1A	-21675	distal
chr1:203755925-203757060:LAX1	0.034	0.012	2.17161205839353	0.774169380038384	-0.838072565534916	6.80027818748364e-79	1.94045938079846e-74	LAX1	-8116	distal
chrX:131987112-131987885:STK26	0.05	0.021	2.0450010087043	0.943505400256875	-0.64778158966758	7.09262359515219e-79	2.02388014287668e-74	STK26	-35380	distal
chr10:5297229-5298004:UCN3	0.038	0.014	2.05184690634778	0.773355364738426	-0.783200923713559	8.12557295586335e-79	2.31863224295561e-74	UCN3	-67005	distal
chr7:38242686-38243776:TRGC2	0.036	0.012	1.98628372727957	0.786827995434618	-0.740950479060451	9.03617171852798e-79	2.57847159988196e-74	TRGC2	5796	distal
chr6:52397647-52398500:EFHC1	0.045	0.019	2.20685530193096	0.862972059244887	-0.783553221728563	1.05777487862506e-78	3.01836061615662e-74	EFHC1	-21607	distal
chr6:52397647-52398500:PAQR8	0.045	0.019	2.20685530193096	0.862972059244887	-0.783553221728563	1.05777487862506e-78	3.01836061615662e-74	PAQR8	0	distal
chr2:110674944-110676106:BUB1	0.059	0.028	1.96916303658824	0.945751030953818	-0.609729192275771	1.31766254726159e-78	3.75995007861094e-74	BUB1	1957	distal
chr22:28748914-28749585:HSCB	0.034	0.011	2.24614068323901	0.77646344615763	-0.869717522643835	1.35451605721013e-78	3.8651115692491e-74	HSCB	6860	distal
chrY:7279747-7280861	0.034	0.012	1.80968614731237	0.592752125089991	-0.81888722256756	2.02863423557408e-78	5.78870779121063e-74	---	---	intergenic
chr18:75216115-75217085:TSHZ1	0.047	0.02	2.0722934752417	0.860096448219477	-0.723938604727782	2.1406817634115e-78	6.10843541189471e-74	TSHZ1	4587	distal
chr11:47920122-47921030:PTPRJ	0.038	0.014	2.24320953590223	0.808702328726194	-0.842467243134381	2.46565707748333e-78	7.03575247059868e-74	PTPRJ	-59528	distal
chr19:35929758-35930471:LRFN3	0.038	0.014	2.00715978389269	0.781335034566202	-0.755442641897431	3.36195919563651e-78	9.59335056474879e-74	LRFN3	-5079	distal
chr6:38571733-38572804:BTBD9	0.049	0.021	2.12743375908694	0.922681992315148	-0.701859163984616	3.70168595293856e-78	1.05627608667102e-73	BTBD9	21531	distal
chr1:77430989-77432013:AK5	0.038	0.014	2.08062719603725	0.785210698745406	-0.787129746546062	4.44938287496762e-78	1.26963140337201e-73	AK5	-100094	distal
chr19:54803192-54804799:KIR2DL4	0.056	0.025	2.11525274384279	1.01534922989377	-0.62831935751548	4.50443743169397e-78	1.28534122113388e-73	KIR2DL4	0	promoter
chr2:151637045-151639003:NEB	0.067	0.033	2.04783118768098	1.01717381294429	-0.595447596115998	6.08360902437013e-78	1.73595783510402e-73	NEB	94153	distal
chr5:139925750-139926731:NRG2	0.035	0.012	2.17598373957545	0.792592507436296	-0.82515595449007	1.0855464232337e-77	3.09760671869737e-73	NRG2	-21354	distal
chr2:136225782-136226729:CXCR4	0.053	0.024	2.03091396793939	0.908627623363064	-0.667217244177445	1.28920651481214e-77	3.67875079001644e-73	CXCR4	-107618	distal
chr19:50607867-50608560:SYT3	0.018	0.043	0.877557413083091	2.15661944985884	0.749523321245241	1.3268094422837e-77	3.78605074355652e-73	SYT3	29485	distal
chr14:106308720-106309443:IGHV2-26	0.022	0.05	0.948639735551393	2.13130894895255	0.684298468409144	1.38232962678307e-77	3.94447759002548e-73	IGHV2-26	-6859	distal
chr17:65523064-65524225:AXIN2	0.041	0.017	2.12827793618919	0.803765905499328	-0.794356580209532	1.39720127649959e-77	3.98691384249159e-73	AXIN2	34504	distal
chr13:94323662-94324442:GPC6	0.041	0.016	2.16720679765953	0.8157279287576	-0.802663025530653	1.98085863798434e-77	5.65238012348832e-73	GPC6	37315	distal
chr18:23570697-23571724:NPC1	0.038	0.014	2.12304861178305	0.830996579664894	-0.770325929631967	2.62234506086105e-77	7.48286163116699e-73	NPC1	15174	distal
chr7:148628451-148629347:C7orf33	0.045	0.018	2.12207369065317	0.886160209769166	-0.727052366594468	3.57350020843445e-77	1.01969828447677e-72	C7orf33	37887	distal
chr17:39818536-39819955:IKZF3	0.061	0.029	1.95725456290687	0.918006690598463	-0.624650684250497	4.37658261858921e-77	1.24885785021443e-72	IKZF3	-40312	distal
chr3:43023712-43024905:FAM198A	0.048	0.021	2.1632868600447	0.911980778995037	-0.726356371308404	5.87008520807e-77	1.67502881412277e-72	FAM198A	44165	distal
chr3:43023712-43024905:RP11-136C24.3	0.048	0.021	2.1632868600447	0.911980778995037	-0.726356371308404	5.87008520807e-77	1.67502881412277e-72	RP11-136C24.3	0	distal
chr16:68062556-68063456:DUS2	0.049	0.021	2.03888650651344	0.949755517105746	-0.640249561915622	6.39945243566055e-77	1.82608375251574e-72	DUS2	0	distal
chr16:68062556-68063456:NFATC3	0.049	0.021	2.03888650651344	0.949755517105746	-0.640249561915622	6.39945243566055e-77	1.82608375251574e-72	NFATC3	-21888	distal
chr9:38226578-38228128:SHB	0.052	0.023	1.95500655948441	0.929404911535986	-0.615005388787911	6.60576776280263e-77	1.88495583111573e-72	SHB	-157368	distal
chr15:60649421-60650578:RORA	0.058	0.027	1.9069240992582	0.92663533396252	-0.593409872954499	9.83869928642354e-77	2.80747284138096e-72	RORA	-21959	distal
chr1:16122723-16124236:EPHA2	0.059	0.028	2.01884564877145	0.996433506611275	-0.596571972618478	1.13697484236426e-76	3.24435771268643e-72	EPHA2	31851	distal
chr16:30767586-30768356:CCDC189	0.04	0.016	2.13798048896714	0.797212822742299	-0.804075121741763	1.2886198354299e-76	3.67707670039923e-72	CCDC189	-4877	distal
chr16:30767586-30768356:RNF40	0.04	0.016	2.13798048896714	0.797212822742299	-0.804075121741763	1.2886198354299e-76	3.67707670039923e-72	RNF40	0	distal
chr17:74279868-74280719:DNAI2	0.054	0.025	1.99574164273698	0.889179464707799	-0.665153450313298	1.65218303713044e-76	4.71450429645171e-72	DNAI2	-793	promoter
chr1:184843647-184844384:EDEM3	0.043	0.017	1.98314855731348	0.792730205264457	-0.73467743607026	3.46635953405905e-76	9.89125693043749e-72	EDEM3	-88735	distal
chr1:184843647-184844384:FAM129A	0.043	0.017	1.98314855731348	0.792730205264457	-0.73467743607026	3.46635953405905e-76	9.89125693043749e-72	FAM129A	0	distal
chr6:90424960-90425813:MAP3K7	0.037	0.014	2.06051044096037	0.80412135759067	-0.762475902488417	3.60642327665807e-76	1.02909288199438e-71	MAP3K7	127651	distal
chr15:38610529-38611672:RASGRP1	0.048	0.021	2.09583084983253	0.911715593914671	-0.695458738165741	6.97445518947339e-76	1.99016078831623e-71	RASGRP1	-44955	distal
chr12:92403551-92404634:CLLU1OS	0.054	0.025	2.05360287719663	0.967393701376006	-0.634226762243073	1.0070294273169e-75	2.87355847084877e-71	CLLU1OS	23512	distal
chr2:134232197-134234238:MGAT5	0.061	0.03	1.99352599449122	0.982561616928379	-0.594480093240712	1.03698735674728e-75	2.95904342247837e-71	MGAT5	-20021	distal
chr8:41514628-41515739:GINS4	0.055	0.025	2.04505909429647	0.969624583000297	-0.628549552824749	1.05809338561392e-75	3.01926947584933e-71	GINS4	-13467	distal
chr10:32459087-32459885:CCDC7	0.04	0.016	2.23329228727272	0.855059851342785	-0.801538197472282	1.15108012829161e-75	3.28460714608011e-71	CCDC7	7445	distal
chr1:85297840-85298785:BCL10	0.056	0.025	1.94960550555974	0.949132053353196	-0.597690178154594	1.32314294806352e-75	3.77558840229926e-71	BCL10	-20751	distal
chr1:228635083-228635913:RHOU	0.015	0.039	0.905425646522554	2.27141803445593	0.779802811921056	1.44179513882946e-75	4.11416242864986e-71	RHOU	-99164	distal
chr2:203719697-203721583:CD28	0.053	0.025	2.12919827197536	0.952493831259175	-0.680475083086271	1.88646650632832e-75	5.38303217580786e-71	CD28	13150	distal
chr10:3945642-3946525:KLF6	0.037	0.014	2.0247395352529	0.780650785492649	-0.76440630687792	1.99250929853859e-75	5.68562528337986e-71	KLF6	-160362	distal
chr8:100415542-100416514:RNF19A	0.041	0.016	2.06916854561732	0.803069190291575	-0.767393115361227	2.0672983809912e-75	5.89903593015839e-71	RNF19A	-105216	distal
chr17:18476311-18477294:LGALS9C	0.039	0.015	1.95149513380527	0.71754104579563	-0.781101386203296	2.30072025742349e-75	6.56510525455792e-71	LGALS9C	0	promoter
chr7:138875648-138876367:ATP6V0A4	0.05	0.022	1.98131181549901	0.888361635871626	-0.658812196314039	2.79036613847418e-75	7.96230977613609e-71	ATP6V0A4	-77453	distal
chr7:138875648-138876367:KIAA1549	0.05	0.022	1.98131181549901	0.888361635871626	-0.658812196314039	2.79036613847418e-75	7.96230977613609e-71	KIAA1549	0	distal
chr3:185582614-185583469:SENP2	0.044	0.018	2.00142418832789	0.849503320425356	-0.69850933747252	2.93912091038591e-75	8.38678151778618e-71	SENP2	-2705	distal
chr2:9655343-9657231:YWHAQ	0.045	0.019	2.03859199736842	0.848100455563098	-0.717359793849091	3.12114223751194e-75	8.90617937474033e-71	YWHAQ	-24330	distal
chr20:20215866-20216799:CFAP61	0.05	0.021	2.01229021572411	0.983546088215505	-0.602778852270712	3.19645468200106e-75	9.12108343509003e-71	CFAP61	-5141	distal
chr19:7185983-7186868:INSR	0.036	0.013	1.99802945590971	0.810908764121924	-0.72730069464941	7.0154713519863e-75	2.00186475028929e-70	INSR	107063	distal
chr15:64622369-64623613:OAZ2	0.055	0.026	1.98371964537057	0.951704055092917	-0.612377676534223	7.2941414793844e-75	2.08138327114234e-70	OAZ2	79588	distal
chr15:64622369-64623613:ZNF609	0.055	0.026	1.98371964537057	0.951704055092917	-0.612377676534223	7.2941414793844e-75	2.08138327114234e-70	ZNF609	0	distal
chr8:144455977-144457435:CYHR1	0.018	0.041	0.758598113849955	1.98075796164665	0.761253406329473	1.13570265023939e-74	3.2407275124581e-70	CYHR1	5426	distal
chr18:2889603-2890343:EMILIN2	0.034	0.012	2.09881645285001	0.696392987721582	-0.869246880171214	1.20005881730999e-74	3.42436783519406e-70	EMILIN2	42574	distal
chr9:99076357-99077262:TGFBR1	0.045	0.019	2.0574918491637	0.887468062527001	-0.695896419651604	1.4165896897218e-74	4.04223867962114e-70	TGFBR1	-27827	distal
chr18:22465891-22467152:CTAGE1	0.042	0.016	2.07739687741563	0.91766112640358	-0.682362711815015	1.78498527473902e-74	5.09345548146781e-70	CTAGE1	-47977	distal
chr3:190616622-190617754:IL1RAP	0.047	0.02	1.86140417618789	0.838026895696938	-0.638565416545421	2.94304373032922e-74	8.39797528449444e-70	IL1RAP	52440	distal
chr3:4845735-4846389:BHLHE40	0.034	0.012	2.18548715765654	0.767801753155407	-0.849557525762952	3.01919445133122e-74	8.61527136687364e-70	BHLHE40	-132727	distal
chr3:4845735-4846389:ITPR1	0.034	0.012	2.18548715765654	0.767801753155407	-0.849557525762952	3.01919445133122e-74	8.61527136687364e-70	ITPR1	0	distal
chr5:40441477-40442700	0.044	0.018	2.0936984073124	0.920954076438999	-0.687509531462249	3.68424027038995e-74	1.05129796115577e-69	---	---	intergenic
chr6:137033690-137034366:IL20RA	0.045	0.019	2.00044454059553	0.835650027463238	-0.708885233167323	4.97185473645317e-74	1.41871874904691e-69	IL20RA	9946	distal
chr5:159412091-159412937:IL12B	0.061	0.03	1.91885498968895	0.90614027281609	-0.614748247695159	6.92509575995638e-74	1.97607607510355e-69	IL12B	-81205	distal
chr5:96537162-96537973:PCSK1	0.05	0.022	1.94209561856528	0.932712988928605	-0.606216724309364	8.08460094919033e-74	2.30694088085146e-69	PCSK1	-103883	distal
chr8:143218589-143220740:GPIHBP1	0.023	0.048	0.914336489775979	2.17833978768207	0.731428927759277	8.52656217648418e-74	2.43305451705976e-69	GPIHBP1	5397	distal
chr12:10305312-10306346:KLRD1	0.044	0.018	1.96805226833225	0.857346394111437	-0.676273596273306	1.07987135063318e-73	3.08141289903179e-69	KLRD1	867	distal
chr1:12449111-12450686:VPS13D	0.054	0.025	2.11854430131253	0.994224455316055	-0.645044955577309	1.85148328661755e-73	5.28320755836317e-69	VPS13D	-14254	distal
chr5:62578470-62579036:IPO11	0.04	0.016	2.0359348482711	0.806797037366571	-0.748706377300207	1.949417600103e-73	5.56266312189392e-69	IPO11	0	promoter
chr5:62578470-62579036:LRRC70	0.04	0.016	2.0359348482711	0.806797037366571	-0.748706377300207	1.949417600103e-73	5.56266312189392e-69	LRRC70	0	promoter
chr22:22820377-22821468:IGLV2-8	0.036	0.014	2.20346410436306	0.761149118035261	-0.863115756233721	2.47798178311382e-73	7.07092101811529e-69	IGLV2-8	-1190	distal
chr3:50472738-50474006:CACNA2D2	0.043	0.018	2.12335149776578	0.88786059783728	-0.726342699356669	9.27745792166469e-73	2.64732261794702e-68	CACNA2D2	29417	distal
chr11:10742728-10744203:CTR9	0.046	0.019	1.80140590243341	0.822693349348768	-0.620079171902091	9.78939442219923e-73	2.79340369837455e-68	CTR9	-6784	distal
chr1:198519523-198521233:ATP6V1G3	0.051	0.023	1.90324509038693	0.903937345806906	-0.608680364988142	1.01213962457676e-72	2.88814041872979e-68	ATP6V1G3	19441	distal
chr3:106176583-106177280	0.04	0.016	2.071676133078	0.890961239635794	-0.699906319641038	1.03769394909163e-72	2.96105968373295e-68	---	---	intergenic
chr18:44507488-44508619:SETBP1	0.044	0.018	1.94718397887234	0.872953675331713	-0.654021906808997	1.27641434334872e-72	3.64224832874556e-68	SETBP1	-171554	distal
chrX:40278467-40279343:BCOR	0.047	0.02	2.01200813945268	0.930148551851387	-0.642013781387786	1.35517409667839e-72	3.86698928487178e-68	BCOR	-101139	distal
chr14:87994897-87996145:GALC	0.037	0.014	2.01828148517789	0.778966377238321	-0.762688114310746	2.10691113796681e-72	6.0120709321883e-68	GALC	-1233	distal
chr1:54480196-54482210:ACOT11	0.052	0.023	1.97344653868218	0.955745457293006	-0.604417522945509	2.19669176934487e-72	6.26825996382559e-68	ACOT11	-66018	distal
chr5:157193503-157194415:ITK	0.046	0.02	1.99079572672796	0.884823351492952	-0.666100058563482	3.47037113805072e-72	9.90270404242772e-68	ITK	12678	distal
chr14:65850111-65850996	0.04	0.016	2.15041641581563	0.861236784358982	-0.759280928753174	5.197058582078e-72	1.48298066639596e-67	---	---	intergenic
chr15:39629103-39629980:FSIP1	0.045	0.019	2.02958731343304	0.894453087830346	-0.677339870018389	5.2560459388117e-72	1.49981270863992e-67	FSIP1	0	distal
chr15:39629103-39629980:THBS1	0.045	0.019	2.02958731343304	0.894453087830346	-0.677339870018389	5.2560459388117e-72	1.49981270863992e-67	THBS1	48011	distal
chr3:10242185-10242998:IRAK2	0.065	0.034	2.03609177912669	0.988299072631646	-0.610680625064786	5.82849121573492e-72	1.66315996840996e-67	IRAK2	0	distal
chr3:10242185-10242998:TATDN2	0.065	0.034	2.03609177912669	0.988299072631646	-0.610680625064786	5.82849121573492e-72	1.66315996840996e-67	TATDN2	-5025	distal
chr5:55101384-55102930:GZMA	0.046	0.02	2.03917658404979	0.8869853294375	-0.687597295022648	8.6239337372187e-72	2.46083949191536e-67	GZMA	0	promoter
chr16:79370438-79371264	0.037	0.014	1.99657365165219	0.799144538415932	-0.736002740330012	9.63425715994142e-72	2.74913528058928e-67	---	---	intergenic
chr15:90376697-90377420:IQGAP1	0.036	0.014	2.22754767964631	0.820537090469431	-0.826074274577769	1.84392351749847e-71	5.26163575718188e-67	IQGAP1	-10798	distal
chr7:50610374-50611253:DDC	0.039	0.015	1.95374615866672	0.81873912832679	-0.69960722377197	2.40950336466138e-71	6.87551785106124e-67	DDC	-44918	distal
chr7:50610374-50611253:GRB10	0.039	0.015	1.95374615866672	0.81873912832679	-0.69960722377197	2.40950336466138e-71	6.87551785106124e-67	GRB10	0	distal
chr19:38655368-38657239:ACTN4	0.056	0.027	1.97905063105712	0.950259428927814	-0.611186595367962	3.4167989242792e-71	9.7498357304307e-67	ACTN4	7623	distal
chr16:78894758-78897236:WWOX	0.044	0.019	1.89954589417471	0.808182667024921	-0.681286543820399	3.98136616086311e-71	1.13608283400229e-66	WWOX	0	distal
chr6:118810310-118811024:ASF1A	0.058	0.028	1.96637489401299	0.951837486514853	-0.603868002314619	4.93038072413891e-71	1.40688413963304e-66	ASF1A	-83196	distal
chr14:64673384-64674308:PLEKHG3	0.037	0.014	2.06438708658514	0.839791646392486	-0.736056154301385	5.27796212809469e-71	1.50606649325182e-66	PLEKHG3	-30167	distal
chr12:91977920-91978841:BTG1	0.041	0.017	2.15346148502519	0.875881718011351	-0.749367449963467	6.15990134591274e-71	1.7577278490562e-66	BTG1	167056	distal
chr2:144382716-144383415:ZEB2	0.036	0.013	2.05656043288313	0.847706809738751	-0.726173240600468	6.62065315856561e-71	1.8892033787967e-66	ZEB2	47519	distal
chr4:47531504-47532243:ATP10D	0.035	0.013	2.21402873441472	0.794049067572084	-0.841163478440649	6.67072509840201e-71	1.90349140682901e-66	ATP10D	46206	distal
chr12:47276451-47277424:AMIGO2	0.059	0.029	1.97129794097173	0.955446259628402	-0.603595387910836	6.92005237250977e-71	1.97463694449566e-66	AMIGO2	-196501	distal
chr7:1925582-1927483:MAD1L1	0.056	0.028	2.18032260211386	0.978950057843793	-0.684437911474645	7.36641081178615e-71	2.10200532514318e-66	MAD1L1	0	distal
chrX:49272422-49273964:PPP1R3F	0.042	0.018	2.2083037962209	0.860843988192134	-0.78585365196116	7.82607999611592e-71	2.23317192689168e-66	PPP1R3F	2553	distal
chr1:19687811-19689053:HTR6	0.035	0.013	1.98979027314701	0.74290221614173	-0.778552655550268	8.44165412278523e-71	2.40882600393677e-66	HTR6	22525	distal
chr1:19687811-19689053:TMCO4	0.035	0.013	1.98979027314701	0.74290221614173	-0.778552655550268	8.44165412278523e-71	2.40882600393677e-66	TMCO4	0	distal
chr2:8281886-8283434	0.049	0.021	2.02019057672567	0.956671979125198	-0.626237668163728	8.55178056013021e-71	2.44025058283316e-66	---	---	intergenic
chr5:113022415-113023288:DCP2	0.047	0.02	2.01111513841431	0.899916288267547	-0.664362020865583	1.18371654527817e-70	3.37773516195125e-66	DCP2	45680	distal
chr5:113022415-113023288:MCC	0.047	0.02	2.01111513841431	0.899916288267547	-0.664362020865583	1.18371654527817e-70	3.37773516195125e-66	MCC	0	distal
chr9:137406723-137407460:EXD3	0.025	0.051	1.00590119360096	2.11599218906611	0.635441073334411	1.6589083832294e-70	4.7336950715451e-66	EXD3	15695	distal
chr10:3948693-3949420:KLF6	0.053	0.025	1.96561308571506	0.923982324100922	-0.624234841225551	2.31363428729181e-70	6.60195543878718e-66	KLF6	-163413	distal
chr19:38693191-38694419:ACTN4	0.057	0.028	1.97705490545239	0.949147761439289	-0.611042366368916	3.90168631972077e-70	1.11334619133232e-65	ACTN4	45446	distal
chr8:144767264-144768688:ZNF251	0.021	0.044	0.754783623946362	1.91230237746877	0.73086700696473	5.11281978736154e-70	1.45894312632361e-65	ZNF251	-11660	distal
chr8:123534347-123535176:FBXO32	0.041	0.017	1.94947095703013	0.851442104426189	-0.671806766870653	6.0730927477756e-70	1.73295701557777e-65	FBXO32	6030	distal
chr4:113564481-113565607:CAMK2D	0.052	0.024	2.01117704545327	0.964468344333001	-0.616188615160401	6.10729765204443e-70	1.74271738501088e-65	CAMK2D	195461	distal
chr3:14175356-14176193:LSM3	0.04	0.017	2.08904280301014	0.839930498069142	-0.747508591024032	9.14277802876474e-70	2.60889171050802e-65	LSM3	-2165	distal
chr3:14175356-14176193:XPC	0.04	0.017	2.08904280301014	0.839930498069142	-0.747508591024032	9.14277802876474e-70	2.60889171050802e-65	XPC	0	distal
chr11:63866094-63866851:MARK2	0.055	0.027	1.93091328534816	0.940800173048229	-0.59469870055618	1.355549859384e-69	3.86806152375225e-65	MARK2	-21696	distal
chr20:50440401-50441884:PTPN1	0.017	0.038	0.678319874598567	1.85292968736515	0.765426482696273	1.54832755570652e-69	4.41815268020855e-65	PTPN1	-68437	distal
chr22:40116408-40117456:TNRC6B	0.044	0.019	2.23048517080155	0.897623327930717	-0.767557202022756	1.79313702651699e-69	5.11671650516622e-65	TNRC6B	-60469	distal
chr7:159195582-159196317:VIPR2	0.036	0.013	2.00576649721159	0.82500623737352	-0.719831543191201	2.19948096790954e-69	6.27621894192988e-65	VIPR2	-50626	distal
chr1:181395973-181396897:CACNA1E	0.036	0.015	2.33465257736245	0.780938617347461	-0.904898668549124	3.24968904060223e-69	9.27298767735846e-65	CACNA1E	-86683	distal
chr2:101223641-101224433:CNOT11	0.051	0.023	2.04847033609864	0.940884200122157	-0.651371463125327	3.60103582614688e-69	1.02755557299101e-64	CNOT11	-28369	distal
chr17:74730345-74731264:RAB37	0.054	0.025	1.92163410422901	0.942672680717111	-0.588732668182051	3.95783100125407e-69	1.12936707620785e-64	RAB37	-5334	distal
chr1:160558646-160561123:CD84	0.044	0.019	1.90541325283897	0.855229187310276	-0.647145958231211	3.96641808857786e-69	1.13181740157569e-64	CD84	18350	distal
chr17:1890642-1891519:RPA1	0.046	0.02	2.00101899658539	0.913629874589899	-0.649140633863921	4.36488865223347e-69	1.24552097691482e-64	RPA1	60659	distal
chr9:86106629-86107481:GOLM1	0.047	0.02	1.87292982315081	0.908233357852439	-0.590285143388533	5.69034342303657e-69	1.62373949576348e-64	GOLM1	-6481	distal
chr9:105405278-105406167:FSD1L	0.046	0.021	2.09223283861075	0.912102074320024	-0.693489414048938	5.84614125209228e-69	1.66819640628453e-64	FSD1L	-41629	distal
chr9:105405278-105406167:SLC44A1	0.046	0.021	2.09223283861075	0.912102074320024	-0.693489414048938	5.84614125209228e-69	1.66819640628453e-64	SLC44A1	0	distal
chr10:125014951-125015919:CTBP2	0.042	0.018	2.04704739166145	0.932792389231709	-0.656725259998975	6.1168987605046e-69	1.74545706130999e-64	CTBP2	-8939	distal
chr15:38685752-38686643:RP11-275I4.2	0.043	0.019	2.151431552735	0.88009432920494	-0.7452022811052	6.58237101257726e-69	1.87827956843892e-64	RP11-275I4.2	-9955	distal
chr1:192936312-192937827:UCHL5	0.036	0.013	1.79750199120639	0.760186126941167	-0.668411166597726	7.64557029591843e-69	2.18166348394032e-64	UCHL5	121522	distal
chr5:99037506-99038430:CHD1	0.06	0.031	2.01984457969118	0.992936419838146	-0.599578616281104	8.04390800583383e-69	2.29532914946468e-64	CHD1	-108550	distal
chr19:18232899-18233909:LLNLR-225F10.1	0.02	0.044	0.920032676228667	2.07504869739185	0.679478393807852	8.83591430506403e-69	2.52132814695002e-64	LLNLR-225F10.1	0	distal
chr19:18232899-18233909:PDE4C	0.02	0.044	0.920032676228667	2.07504869739185	0.679478393807852	8.83591430506403e-69	2.52132814695002e-64	PDE4C	0	promoter
chr8:131856469-131857501:EFR3A	0.013	0.032	0.64145674992708	2.02172297849405	0.880394667655376	9.4087800859496e-69	2.68479539752572e-64	EFR3A	-46587	distal
chr8:128540280-128541470	0.048	0.022	1.9518693620014	0.903797602682417	-0.632748764459346	1.09052853834212e-68	3.11182318415923e-64	---	---	intergenic
chr1:94017202-94017973:ABCA4	0.035	0.013	2.08877598471254	0.825998433099687	-0.758349715119452	1.17441982189136e-68	3.35120696176701e-64	ABCA4	45276	distal
chr6:16483002-16484034:ATXN1	0.041	0.018	2.08777702847821	0.865705182225805	-0.726847547619123	1.33984758376423e-68	3.82325508027122e-64	ATXN1	-154722	distal
chrY:3002460-3004391:ZFY	0.04	0.017	1.72745135619177	0.666870684800637	-0.710411281535737	2.28069925827465e-68	6.50797533348672e-64	ZFY	66810	distal
chr7:29337181-29338209:CHN2	0.049	0.023	2.02214073404881	0.970569794489013	-0.616957996637434	2.55561279563995e-68	7.29244111235859e-64	CHN2	-141503	distal
chr7:29337181-29338209:RP5-1189D6.2	0.049	0.023	2.02214073404881	0.970569794489013	-0.616957996637434	2.55561279563995e-68	7.29244111235859e-64	RP5-1189D6.2	0	distal
chr9:21919470-21920325:CDKN2A	0.035	0.013	2.0143375443687	0.811452672287348	-0.734693865343289	3.9131034962516e-68	1.1166040826554e-63	CDKN2A	51007	distal
chr9:21919470-21920325:MTAP	0.035	0.013	2.0143375443687	0.811452672287348	-0.734693865343289	3.9131034962516e-68	1.1166040826554e-63	MTAP	0	distal
chr9:21919470-21920325:RP11-145E5.5	0.035	0.013	2.0143375443687	0.811452672287348	-0.734693865343289	3.9131034962516e-68	1.1166040826554e-63	RP11-145E5.5	0	distal
chr7:151744942-151745799:PRKAG2	0.015	0.035	0.737889723727457	2.09465015778903	0.832439785603119	3.95845543318529e-68	1.12954525785942e-63	PRKAG2	-8629	distal
chr12:21456135-21456979:PYROXD1	0.039	0.016	1.91748678279867	0.798001279673895	-0.698332072403235	4.43748238126023e-68	1.26623559749261e-63	PYROXD1	18221	distal
chr1:160682780-160683970:CD48	0.047	0.021	1.84397234891627	0.837714094111243	-0.629995104096073	4.69012844294139e-68	1.33832815119333e-63	CD48	27833	distal
chr6:137155587-137156395:IL22RA2	0.042	0.017	1.84932843578022	0.86187638689464	-0.61386463438445	5.42620060136227e-68	1.54836634159872e-63	IL22RA2	17253	distal
chr7:25028278-25029406:OSBPL3	0.034	0.013	2.08364287066913	0.780510844491746	-0.792344467799294	8.13160521170868e-68	2.32035354716107e-63	OSBPL3	-48091	distal
chr6:139112858-139113758:HECA	0.056	0.027	2.11050223346935	1.04275571039317	-0.606630857175472	9.20389015345315e-68	2.62633005528786e-63	HECA	-21354	distal
chr7:116671705-116672863:MET	0.017	0.039	0.797023695143118	2.0301680765648	0.753788386926356	9.38763507146137e-68	2.6787616676415e-63	MET	0	promoter
chr15:94306593-94307604:MCTP2	0.042	0.018	2.11674571554335	0.888128501130904	-0.723083501162093	1.00430348716602e-67	2.86578000062824e-63	MCTP2	8328	distal
chr12:124423633-124424606:NCOR2	0.049	0.022	2.24435109581758	1.04871163182108	-0.663213022116398	1.16482728778485e-67	3.32383466569408e-63	NCOR2	-1080	distal
chr2:7467948-7468682	0.037	0.015	2.10321550547834	0.831190499755126	-0.760982006246298	1.4391950277329e-67	4.10674301163584e-63	---	---	intergenic
chr16:31176895-31177754:FUS	0.051	0.025	2.01490129606768	0.919193862204735	-0.651610322094093	1.47016583291537e-67	4.195118204224e-63	FUS	-2356	distal
chr11:14554772-14555529:PSMA1	0.04	0.017	2.13540179909485	0.863371598197192	-0.750734926223529	2.15905997745067e-67	6.16087764565549e-63	PSMA1	-34077	distal
chr7:96285383-96286360:SLC25A13	0.041	0.017	2.1042458922728	0.917038961280887	-0.695363182056467	2.78449462452114e-67	7.94555541107108e-63	SLC25A13	35733	distal
chr17:57599209-57600575:CCDC182	0.037	0.015	2.16539632308232	0.860458555748758	-0.766727890606797	3.3333040442311e-67	9.51158309021343e-63	CCDC182	144737	distal
chr17:57599209-57600575:MSI2	0.037	0.015	2.16539632308232	0.860458555748758	-0.766727890606797	3.3333040442311e-67	9.51158309021343e-63	MSI2	0	distal
chr22:38108385-38110483:BAIAP2L2	0.022	0.046	0.91073653584949	2.04411655154908	0.671894732725952	3.92895628559262e-67	1.12112767609385e-62	BAIAP2L2	162	distal
chr22:49870021-49870838:ZBED4	0.04	0.016	1.87579944889396	0.814508965151613	-0.664383884395758	4.67905463898732e-67	1.33516824123503e-62	ZBED4	16180	distal
chr7:149599667-149601309:ZNF746	0.046	0.021	2.06012267406433	0.947098594033356	-0.65226355000423	4.81242886764932e-67	1.37322657738373e-62	ZNF746	-101851	distal
chr2:152729923-152731198:ARL6IP6	0.04	0.016	1.92577804064701	0.851756236322205	-0.659926130033461	4.97220150734031e-67	1.41881770011956e-62	ARL6IP6	0	distal
chr2:152729923-152731198:PRPF40A	0.04	0.016	1.92577804064701	0.851756236322205	-0.659926130033461	4.97220150734031e-67	1.41881770011956e-62	PRPF40A	-11943	distal
chr7:151050827-151051588:ASIC3	0.021	0.046	0.96672935527869	2.04067024956586	0.628590929699231	5.49786838804216e-67	1.56881674452783e-62	ASIC3	1942	distal
chr1:198166952-198168571:NEK7	0.049	0.023	1.95533055055955	0.949699085159524	-0.600068026450729	6.23156204241994e-67	1.77817622880453e-62	NEK7	9832	distal
chr11:45093128-45094193:PRDM11	0.042	0.018	2.08569088519525	0.930511827607116	-0.676610151275014	9.80518975614506e-67	2.79791089691599e-62	PRDM11	-1613	distal
chr8:19473196-19473887:CSGALNACT1	0.04	0.016	1.96204804151837	0.83734995276787	-0.688968602886041	1.23947152653421e-66	3.53683200096537e-62	CSGALNACT1	127978	distal
chr1:109793479-109794330:EPS8L3	0.036	0.014	2.11169906271827	0.838812874680188	-0.75892786926341	1.46973658698214e-66	4.19389335095355e-62	EPS8L3	-29453	distal
chrX:19839788-19841418:SH3KBP1	0.047	0.021	2.03501377421547	0.941556848623633	-0.644489114218714	1.49395817667378e-66	4.26300965713863e-62	SH3KBP1	-40038	distal
chr19:34217941-34218965:KIAA0355	0.056	0.028	2.00092045066746	0.98701494776516	-0.594802350409176	1.81699566695734e-66	5.18479713566278e-62	KIAA0355	-35572	distal
chr19:34217941-34218965:LSM14A	0.056	0.028	2.00092045066746	0.98701494776516	-0.594802350409176	1.81699566695734e-66	5.18479713566278e-62	LSM14A	0	distal
chr10:11863249-11864280:PROSER2	0.045	0.02	2.01139400551191	0.895148871657861	-0.668120297686246	1.86139454967662e-66	5.31148934750223e-62	PROSER2	-5364	distal
chr1:32886169-32887015:HPCA	0.014	0.035	0.837058791615059	2.10546393706384	0.757411016311471	2.34696227600609e-66	6.69705685458337e-62	HPCA	0	promoter
chr11:85749677-85751215:SYTL2	0.043	0.018	1.93619875556269	0.892984907297743	-0.633286721080906	2.44232863790285e-66	6.96918476825578e-62	SYTL2	6510	distal
chr22:28822719-28823685:XBP1	0.039	0.018	2.34742388655873	0.889208116253217	-0.825269613448058	3.28262437347216e-66	9.36696864970282e-62	XBP1	-22123	distal
chr12:68119286-68120429:IFNG	0.039	0.016	1.91187789279853	0.814888395112347	-0.682069024828552	6.05135633540299e-66	1.72675453030724e-61	IFNG	39318	distal
chr12:117062957-117064037:TESC	0.042	0.018	2.09101044731413	0.902619750677067	-0.700091270719927	1.4506608988227e-65	4.13946087479056e-61	TESC	35409	distal
chr7:155069889-155070495:HTR5A	0.025	0.05	0.978930625016861	2.04722911529726	0.622776940573754	1.91523231653119e-65	5.46511541522176e-61	HTR5A	0	promoter
chr10:91200753-91202198:PCGF5	0.046	0.021	2.01777769504752	0.901160743749033	-0.666606016006527	2.07118601778865e-65	5.91012930175992e-61	PCGF5	-17953	distal
chr4:184534380-184535453:IRF2	0.035	0.014	1.98146999572569	0.807096477846441	-0.722350286827852	2.57997941447327e-65	7.36197125919949e-61	IRF2	-59801	distal
chr12:11500404-11501075:PRB1	0.024	0.05	0.994200462350773	2.04980345567647	0.612905830732291	2.9341083628858e-65	8.37247821349463e-61	PRB1	-104839	distal
chr3:30353944-30355202	0.045	0.021	2.12145484708141	0.929212179474979	-0.694206773622008	3.2046284852875e-65	9.14440738276788e-61	---	---	intergenic
chr1:32798832-32799849:YARS	0.043	0.019	1.9922683682914	0.903349134029524	-0.652699350882284	3.74842181946786e-65	1.06961216618515e-60	YARS	17395	distal
chr3:50627152-50628304:MAPKAPK3	0.023	0.046	0.755739286066583	1.8620298250359	0.704960074844742	4.88517597866166e-65	1.3939849655111e-60	MAPKAPK3	9983	distal
chr17:68255392-68256601:AMZ2	0.042	0.018	1.79709382106657	0.819781076308654	-0.620163744534225	7.08457753088676e-65	2.02158419843854e-60	AMZ2	0	distal
chr17:68255392-68256601:ARSG	0.042	0.018	1.79709382106657	0.819781076308654	-0.620163744534225	7.08457753088676e-65	2.02158419843854e-60	ARSG	-2581	distal
chr9:92953867-92954817:FGD3	0.051	0.026	2.01978215791576	0.914218098449944	-0.657689265509006	7.64851293002639e-65	2.18250316458303e-60	FGD3	6417	distal
chr9:113511691-113512995:RGS3	0.056	0.029	2.00258869306176	0.997933857909984	-0.587698038986257	8.05279176601199e-65	2.29786413043152e-60	RGS3	6430	distal
chr14:106177089-106177834:IGHV1-18	0.041	0.018	1.81143625844693	0.795462173666528	-0.646952079127484	1.02477610921899e-64	2.92419862765638e-60	IGHV1-18	7560	distal
chr2:160394042-160394619:RBMS1	0.033	0.012	2.11861820530485	0.787708457123947	-0.802795464303263	1.1355212533698e-64	3.24020989649071e-60	RBMS1	13270	distal
chr9:2655274-2656112:VLDLR	0.033	0.012	2.10047213900714	0.84265389245882	-0.75070281186654	1.26427547510028e-64	3.60761006819865e-60	VLDLR	33175	distal
chr10:84177149-84178246:C10orf99	0.05	0.024	2.04747457375046	0.936770420916958	-0.65396123269859	1.60402661159692e-64	4.57708993619181e-60	C10orf99	3412	distal
chr12:89397936-89398793:DUSP6	0.035	0.014	2.13794900011688	0.903694626420298	-0.721019831891413	1.67294385054154e-64	4.77374527752028e-60	DUSP6	-44666	distal
chrX:119821566-119822198:RPL39	0.045	0.021	1.97421011040841	0.914108256207871	-0.635834142263789	1.85936973874117e-64	5.30571154949793e-60	RPL39	-29924	distal
chr6:75496153-75496873:FILIP1	0.036	0.014	1.97824639127574	0.822685226027678	-0.708397681043264	2.35799048152031e-64	6.72852583901822e-60	FILIP1	-2416	distal
chr17:19771760-19772677:ALDH3A1	0.042	0.02	2.25563935311543	0.905182416228591	-0.773011753784761	2.50385628947872e-64	7.14475392202754e-60	ALDH3A1	-23328	distal
chr17:19771760-19772677:ULK2	0.042	0.02	2.25563935311543	0.905182416228591	-0.773011753784761	2.50385628947872e-64	7.14475392202754e-60	ULK2	0	distal
chr5:157248710-157249581:CYFIP2	0.041	0.017	2.05307617715127	0.897312693465138	-0.68630611969866	2.54457520510671e-64	7.26094534777199e-60	CYFIP2	-16498	distal
chr5:157248710-157249581:ITK	0.041	0.017	2.05307617715127	0.897312693465138	-0.68630611969866	2.54457520510671e-64	7.26094534777199e-60	ITK	0	distal
chr3:66297442-66298997:SLC25A26	0.034	0.013	2.04316214178446	0.846927804639894	-0.720443730398503	2.93000175829262e-64	8.36076001728799e-60	SLC25A26	54240	distal
chr9:136718216-136720060:FAM69B	0.02	0.043	0.948411927892025	2.06712765762326	0.6545894943101	3.49555966643722e-64	9.97457950817862e-60	FAM69B	-825	promoter
chr14:89626026-89627004:FOXN3	0.04	0.016	1.94610352157182	0.916376069110858	-0.620427422428178	4.9569128342149e-64	1.41445507724322e-59	FOXN3	-6878	distal
chr6:44925271-44925927:SUPT3H	0.034	0.014	2.03454500971494	0.803069576478489	-0.751025151203255	5.39420340303744e-64	1.53923594105673e-59	SUPT3H	29583	distal
chr22:36289750-36290527:APOL1	0.039	0.017	2.08895371596406	0.828631675468935	-0.756353738681679	6.08726540054092e-64	1.73700118204435e-59	APOL1	36610	distal
chr22:36289750-36290527:MYH9	0.039	0.017	2.08895371596406	0.828631675468935	-0.756353738681679	6.08726540054092e-64	1.73700118204435e-59	MYH9	0	distal
chr12:89762345-89763019:ATP2B1	0.036	0.014	1.69495449846525	0.732104303641222	-0.637735106050792	6.31820662286198e-64	1.80290025983367e-59	ATP2B1	-53515	distal
chr1:116325597-116326653:ATP1A1	0.043	0.02	2.14571201363769	0.934766912979165	-0.701226828553377	6.61202153110175e-64	1.88674034389988e-59	ATP1A1	-46607	distal
chr3:50429626-50430947:CACNA2D2	0.034	0.014	2.1012728744252	0.780008430095137	-0.80097639742195	8.06687268023187e-64	2.30188211930417e-59	CACNA2D2	0	distal
chr3:50429626-50430947:TMEM115	0.034	0.014	2.1012728744252	0.780008430095137	-0.80097639742195	8.06687268023187e-64	2.30188211930417e-59	TMEM115	-70017	distal
chr16:79278375-79279193	0.054	0.027	2.03338025057819	0.984033825473355	-0.612489736694356	1.0008206714864e-63	2.85584178608643e-59	---	---	intergenic
chr2:175956-176854:SH3YL1	0.039	0.017	2.13029345092428	0.893695108887871	-0.725093838787	1.01515449115164e-63	2.8967433405012e-59	SH3YL1	84469	distal
chr4:123616806-123617650	0.05	0.024	1.8977176695419	0.911150068588903	-0.600475970047053	1.0155728065193e-63	2.89793700340282e-59	---	---	intergenic
chr12:55846934-55848439:MMP19	0.016	0.036	0.730221595016965	1.9276320011608	0.758777400204824	1.06339023050543e-63	3.03438402274726e-59	MMP19	-3985	distal
chr10:127293373-127294183:DOCK1	0.044	0.02	2.20302925668358	0.929377215822067	-0.731301741119822	1.08863566576125e-63	3.10642187224972e-59	DOCK1	0	distal
chr10:127293373-127294183:FAM196A	0.044	0.02	2.20302925668358	0.929377215822067	-0.731301741119822	1.08863566576125e-63	3.10642187224972e-59	FAM196A	-97216	distal
chr1:172674798-172675782:FASLG	0.037	0.015	1.98172214499347	0.882294596572024	-0.663653383885539	1.46977208355631e-63	4.19399464042794e-59	FASLG	15655	distal
chr1:235304438-235305590:ARID4B	0.043	0.019	1.86672668447781	0.883824854712554	-0.605739524520603	1.98114850781145e-63	5.65320726703997e-59	ARID4B	0	distal
chr1:235304438-235305590:GGPS1	0.043	0.019	1.86672668447781	0.883824854712554	-0.605739524520603	1.98114850781145e-63	5.65320726703997e-59	GGPS1	-21760	distal
chr14:105032667-105034751:CDCA4	0.041	0.018	1.87389648674411	0.858582587073949	-0.628805302591667	1.99064646057248e-63	5.68030967524358e-59	CDCA4	-11520	distal
chr6:10726523-10727459:TMEM14C	0.04	0.017	1.94222712489703	0.866685622470363	-0.656429642784281	2.69128474794567e-63	7.67958102826296e-59	TMEM14C	3549	distal
chr3:18725484-18726253	0.036	0.014	2.09420693721257	0.889188131508752	-0.711803308744688	3.07999040819643e-63	8.7887526297885e-59	---	---	intergenic
chr3:113741410-113742594:NAA50	0.031	0.011	1.84030540319361	0.744468343622533	-0.703258645939392	3.39171518079443e-63	9.67825926839691e-59	NAA50	-1824	distal
chr5:109856936-109858175:MAN2A1	0.036	0.015	2.12415642480903	0.824797425218313	-0.7757303741152	3.60171477409982e-63	1.02774931078938e-58	MAN2A1	167571	distal
chr6:157099935-157100657:ARID1B	0.04	0.017	2.08520246044004	0.914889955029633	-0.688103680873188	3.8010288702167e-63	1.08462358811634e-58	ARID1B	15164	distal
chr6:137388904-137389778:OLIG3	0.042	0.019	2.01367190004152	0.9062575328501	-0.660779319967964	3.88943849443509e-63	1.10985127438705e-58	OLIG3	104472	distal
chr17:35529805-35531581:SLFN12L	0.04	0.017	1.8697341534886	0.849140778666965	-0.634062030578717	8.50553070492579e-63	2.42705318665057e-58	SLFN12L	6280	distal
chr10:69203988-69204578:HKDC1	0.036	0.015	1.97012325962028	0.822003446119086	-0.704997116030658	8.8812184258555e-63	2.53425567781787e-58	HKDC1	-15725	distal
chr10:69203988-69204578:SUPV3L1	0.036	0.015	1.97012325962028	0.822003446119086	-0.704997116030658	8.8812184258555e-63	2.53425567781787e-58	SUPV3L1	0	distal
chr3:13069317-13070167:IQSEC1	0.04	0.017	2.05076308628208	0.873863537404574	-0.703154254885949	8.99053206406875e-63	2.56544832448202e-58	IQSEC1	2950	distal
chr2:739908-741120:TMEM18	0.037	0.015	1.87915881680608	0.801245391930359	-0.676652631756987	1.02236520698313e-62	2.91731911812636e-58	TMEM18	-62470	distal
chr12:79927946-79928608:PPP1R12A	0.046	0.021	1.99127153608827	0.93998934483758	-0.624710150088956	1.18794348440502e-62	3.38979673274971e-58	PPP1R12A	6323	distal
chr13:114268228-114269391:CDC16	0.045	0.021	1.9232822535167	0.930275892320208	-0.598782068185644	1.50658929276471e-62	4.29905254690411e-58	CDC16	0	distal
chr13:114268228-114269391:UPF3A	0.045	0.021	1.9232822535167	0.930275892320208	-0.598782068185644	1.50658929276471e-62	4.29905254690411e-58	UPF3A	-12193	distal
chr12:106747491-106748611:RFX4	0.042	0.019	2.22730588417979	1.02516425188222	-0.672291399808156	1.60021230517489e-62	4.56620581281655e-58	RFX4	0	distal
chr12:106747491-106748611:RIC8B	0.042	0.019	2.22730588417979	1.02516425188222	-0.672291399808156	1.60021230517489e-62	4.56620581281655e-58	RIC8B	-25984	distal
chr7:44769472-44770369:ZMIZ2	0.037	0.015	2.03854546828183	0.884201641919631	-0.689427513942604	1.66624461079783e-62	4.7546289969116e-58	ZMIZ2	13223	distal
chr8:141152086-141153327:DENND3	0.046	0.021	1.92718167855054	0.942011087699375	-0.591960853191763	1.68596040219718e-62	4.81088800766965e-58	DENND3	15461	distal
chr5:95261331-95262126:MCTP1	0.029	0.01	1.93699318128981	0.77948011051101	-0.722884108473143	1.80122639113577e-62	5.13979950710592e-58	MCTP1	22449	distal
chr2:74290163-74291492:RP11-287D1.3	0.043	0.02	2.14074720192842	0.954725835077774	-0.684141552498127	2.23822920026758e-62	6.38678702296355e-58	RP11-287D1.3	0	distal
chr2:74290163-74291492:SLC4A5	0.043	0.02	2.14074720192842	0.954725835077774	-0.684141552498127	2.23822920026758e-62	6.38678702296355e-58	SLC4A5	23531	distal
chr20:63533602-63535700:PTK6	0.017	0.038	0.910372998351916	2.04889036741858	0.674429924098458	4.45149088272815e-62	1.27023292338648e-57	PTK6	1654	distal
chr1:93758566-93759512:BCAR3	0.033	0.013	2.36325848875247	0.899765753646308	-0.824038122574069	4.67289639878739e-62	1.33341098739398e-57	BCAR3	-76738	distal
chr13:74230770-74231721	0.033	0.013	2.1835733315191	0.836750340234819	-0.79349145427234	5.19661876258247e-62	1.48285516390291e-57	---	---	intergenic
chr1:210332079-210333336:HHAT	0.045	0.021	1.7194535677186	0.80668916327976	-0.589968478078087	5.27373923093915e-62	1.50486148954849e-57	HHAT	2780	distal
chr10:22570435-22571400:PIP4K2A	0.036	0.015	2.04974540751797	0.846128093812001	-0.724186153625952	5.7069472219894e-62	1.62847738979468e-57	PIP4K2A	20313	distal
chr9:96149852-96150892:HSD17B3	0.033	0.013	2.04644295936738	0.812019258729754	-0.749527439145783	6.00029577982006e-62	1.71218440077166e-57	HSD17B3	151260	distal
chr6:90110818-90111690:BACH2	0.041	0.019	2.10728223982002	0.947897268468876	-0.67373569778438	6.23151274669066e-62	1.77816216226818e-57	BACH2	185052	distal
chr12:89166364-89167067:DUSP6	0.037	0.015	1.90312093489315	0.835060125605236	-0.661777337721105	7.23468656014946e-62	2.06441780993865e-57	DUSP6	184104	distal
chr22:20122651-20123833:RANBP1	0.046	0.022	2.04648787190598	0.895948020517423	-0.684227585264971	8.6630658282069e-62	2.47200583407884e-57	RANBP1	5104	distal
chr5:157389921-157391119:CYFIP2	0.051	0.025	1.90533396799558	0.89276581628322	-0.618208087211374	8.90621839169745e-62	2.54138941807087e-57	CYFIP2	0	distal
chr5:157389921-157391119:FNDC9	0.051	0.025	1.90533396799558	0.89276581628322	-0.618208087211374	8.90621839169745e-62	2.54138941807087e-57	FNDC9	-44201	distal
chr22:19723047-19724552:GP1BB	0.021	0.044	0.915667280572059	1.96786979458425	0.631580789114409	9.97549840569871e-62	2.84650847006613e-57	GP1BB	103	distal
chr22:19723047-19724552:SEPT5	0.021	0.044	0.915667280572059	1.96786979458425	0.631580789114409	9.97549840569871e-62	2.84650847006613e-57	SEPT5	0	distal
chr22:19723047-19724552:SEPT5-GP1BB	0.021	0.044	0.915667280572059	1.96786979458425	0.631580789114409	9.97549840569871e-62	2.84650847006613e-57	SEPT5-GP1BB	0	distal
chr2:112841178-112842183:IL1B	0.029	0.01	1.79201185418189	0.685812538628019	-0.727860948530655	1.01097275431762e-61	2.88481075444532e-57	IL1B	-4276	distal
chr3:42066383-42068339:TRAK1	0.047	0.023	2.09524326801746	0.9864683680647	-0.639846980728373	1.09070529093333e-61	3.11232754767825e-57	TRAK1	-18861	distal
chr20:53835349-53836008	0.041	0.018	2.021717716904	0.913658975735181	-0.659035136226604	1.18478982418899e-61	3.38079776332328e-57	---	---	intergenic
chr19:46262738-46263415:IGFL1	0.034	0.013	1.97170803730876	0.809709802700804	-0.715534010283648	1.20464247772976e-61	3.43744731020187e-57	IGFL1	32987	distal
chr11:118045900-118046995:RP11-652L8.2	0.044	0.021	2.03459791323771	0.89873201124922	-0.676469074269359	1.22896972038138e-61	3.50686509710828e-57	RP11-652L8.2	0	distal
chr11:118045900-118046995:TMPRSS4	0.044	0.021	2.03459791323771	0.89873201124922	-0.676469074269359	1.22896972038138e-61	3.50686509710828e-57	TMPRSS4	-30017	distal
chr17:50779718-50780623:AC005921.2	0.049	0.024	2.00920767871316	0.90588347634809	-0.658923759732556	1.43446392081781e-61	4.09324279805362e-57	AC005921.2	-12162	distal
chr2:44955324-44956158:SIX3	0.018	0.039	0.90499709378049	2.0773150317316	0.691883346422871	1.50660570025664e-61	4.29909936568231e-57	SIX3	13427	distal
chr11:73365554-73366825:ARHGEF17	0.053	0.028	1.97446772508437	0.95530534697795	-0.605237603014553	1.60936335281125e-61	4.5923183272469e-57	ARHGEF17	0	distal
chr11:73365554-73366825:RELT	0.053	0.028	1.97446772508437	0.95530534697795	-0.605237603014553	1.60936335281125e-61	4.5923183272469e-57	RELT	-9439	distal
chr1:144101434-144104881:FAM72C	0.019	0.042	0.963798459157926	1.99345292985102	0.608163708709725	1.62773894229513e-61	4.64475307183915e-57	FAM72C	-129470	distal
chr20:32285326-32286451:KIF3B	0.045	0.021	1.78926919230234	0.846235827734888	-0.595300329080244	1.709911346212e-61	4.87923202641595e-57	KIF3B	7663	distal
chr2:201211896-201212670:CASP10	0.052	0.026	2.01073587477047	1.00010674449175	-0.590039151334644	2.8295020631115e-61	8.07398413708868e-57	CASP10	0	distal
chr2:201211896-201212670:CASP8	0.052	0.026	2.01073587477047	1.00010674449175	-0.590039151334644	2.8295020631115e-61	8.07398413708868e-57	CASP8	-20773	distal
chr7:2849874-2851877:GNA12	0.033	0.013	2.0834034835847	0.800302975543946	-0.776283967729677	3.05473870294566e-61	8.71669688885544e-57	GNA12	-5551	distal
chr11:65791536-65792257:OVOL1	0.033	0.013	1.9998151025546	0.756482986612366	-0.772183978498048	4.25299818791863e-61	1.21359303292258e-56	OVOL1	-1452	distal
chr17:48453311-48454069:SKAP1	0.034	0.014	2.10808980155869	0.857165694464787	-0.742925651089391	5.0358109412682e-61	1.43696865209088e-56	SKAP1	-23093	distal
chr11:35066065-35067568:CD44	0.032	0.012	2.07274855215901	0.814735663468821	-0.759770294891539	9.84380682877772e-61	2.80893027859172e-56	CD44	-71302	distal
chr14:97993650-97994775	0.045	0.021	1.98845149132228	0.9442083316189	-0.620215305867828	1.24220658406373e-60	3.54463648762587e-56	---	---	intergenic
chr14:63650087-63651051:WDR89	0.049	0.024	2.10961949931894	1.00562086774684	-0.632689147372674	1.69869349128251e-60	4.84722187737465e-56	WDR89	-8227	distal
chr10:6591479-6593676:PRKCQ	0.045	0.022	2.13263431741728	0.928888834351619	-0.699606368621106	2.11037297231742e-60	6.02194927650776e-56	PRKCQ	-11179	distal
chr10:33109550-33110784:ITGB1	0.04	0.018	2.01738972047268	0.906126950192357	-0.662656836785645	2.22709707274261e-60	6.35502149707104e-56	ITGB1	-151342	distal
chr12:12465905-12466720:BORCS5	0.046	0.022	2.11586276813412	0.949863207824623	-0.676258778609216	4.01397833138646e-60	1.14538871686113e-55	BORCS5	0	distal
chr12:12465905-12466720:DUSP16	0.046	0.022	2.11586276813412	0.949863207824623	-0.676258778609216	4.01397833138646e-60	1.14538871686113e-55	DUSP16	95663	distal
chr14:77593304-77594038:SPTLC2	0.035	0.014	2.00718635985432	0.914741052640182	-0.651264979722744	6.58641938114133e-60	1.87943477040868e-55	SPTLC2	22735	distal
chr3:125835875-125837255:ALG1L	0.037	0.015	1.86559560569051	0.828113933395292	-0.648479043943264	7.30336518058868e-60	2.08401525428098e-55	ALG1L	97218	distal
chrY:14340403-14341309:NLGN4Y	0.029	0.011	1.55697551042019	0.561310201266143	-0.71168114256293	1.86498770633219e-59	5.32174242001891e-55	NLGN4Y	-181443	distal
chr15:63193692-63194515:RAB8B	0.035	0.014	2.00172575697313	0.861694979549699	-0.689175454947989	2.02019814312789e-59	5.76463540141542e-55	RAB8B	4224	distal
chr3:128112373-128113260:RUVBL1	0.041	0.018	1.91236074473832	0.914837659087524	-0.604966983675683	2.60900508260433e-59	7.44479600321145e-55	RUVBL1	10564	distal
chr17:7552422-7553317:TNFSF12	0.048	0.023	1.97088467160282	0.97761456160985	-0.587131330218267	3.41620680448412e-59	9.74814611659544e-55	TNFSF12	0	distal
chr17:7552422-7553317:TNFSF12-TNFSF13	0.048	0.023	1.97088467160282	0.97761456160985	-0.587131330218267	3.41620680448412e-59	9.74814611659544e-55	TNFSF12-TNFSF13	3324	distal
chr3:56694774-56695666:FAM208A	0.032	0.012	1.9972534378764	0.853099744909253	-0.69370054061991	3.98281684750185e-59	1.13649678743465e-54	FAM208A	-11538	distal
chr11:95699390-95700911:FAM76B	0.047	0.023	1.97258799760394	0.946532531333858	-0.610813062883868	4.00658900378467e-59	1.14328017222995e-54	FAM76B	88650	distal
chr6:150622749-150623722:PLEKHG1	0.05	0.025	2.19650107650593	1.08075295233007	-0.619387895559661	6.49391030679467e-59	1.85303730604386e-54	PLEKHG1	-59890	distal
chr11:35176879-35178194:CD44	0.046	0.023	2.01682854293896	0.945709224753114	-0.632736581733177	6.65469433758417e-59	1.89891702922964e-54	CD44	-2189	distal
chr11:14713599-14714397:PDE3B	0.035	0.015	2.04701067872881	0.872150688544954	-0.702697994732319	7.26686622641489e-59	2.07360027770749e-54	PDE3B	69769	distal
chr17:68253221-68254052:AMZ2	0.041	0.018	1.94998216444393	0.939932204633287	-0.604699996967959	7.85541806188688e-59	2.24154354395942e-54	AMZ2	3035	distal
chr7:7156860-7158196:C1GALT1	0.051	0.026	2.01313055074131	0.987603887487838	-0.600232913611591	1.62839759867042e-58	4.64663254780604e-54	C1GALT1	-24419	distal
chr19:50639063-50640120:SYT3	0.017	0.037	0.935669640379899	2.13211469824507	0.694304295491289	2.15377405850873e-58	6.14579427595466e-54	SYT3	0	promoter
chr17:78784894-78785799:CYTH1	0.039	0.017	1.98743102814822	0.909048059081706	-0.646051983341864	2.33481784784493e-58	6.66240272882552e-54	CYTH1	-2598	distal
chr8:26045189-26045796:EBF2	0.017	0.037	0.85447798731781	2.01685583438484	0.702032613351869	2.9305951316873e-58	8.36245320826972e-54	EBF2	0	promoter
chr3:141552470-141553589:RASA2	0.041	0.019	1.87216070403335	0.863590144787131	-0.624051867359728	2.95904155336512e-58	8.44362507252738e-54	RASA2	65387	distal
chr3:105882370-105883247:CBLB	0.039	0.018	2.06342962669379	0.892261823133654	-0.695035988773863	4.55279675757917e-58	1.29914055477521e-53	CBLB	-13328	distal
chr1:214427690-214428433:PTPN14	0.04	0.018	1.96609273261474	0.926385365284513	-0.622667366128543	5.00764461443782e-58	1.42893139072983e-53	PTPN14	122790	distal
chr15:64872857-64873582:AC069368.3	0.036	0.015	1.88180512685681	0.774677321821763	-0.699416048539157	7.75722184722673e-58	2.21352325410615e-53	AC069368.3	30910	distal
chr7:24910634-24911595:OSBPL3	0.04	0.017	1.90480471707528	0.915250949548927	-0.600907741516181	8.46283176596974e-58	2.41486904441947e-53	OSBPL3	-18023	distal
chr2:97745334-97746045:ZAP70	0.044	0.021	1.92627668352917	0.939699885326632	-0.593232732048992	1.08025576130468e-57	3.08250981488291e-53	ZAP70	10929	distal
chr2:231425358-231427566:B3GNT7	0.048	0.026	2.01825784971301	0.89325660358174	-0.672846099775676	1.08999427964072e-57	3.1102986769548e-53	B3GNT7	29816	distal
chr16:86566529-86568704:FOXC2	0.017	0.038	0.92305200847938	2.01636649608927	0.649413949773854	1.09114868883124e-57	3.11359278357996e-53	FOXC2	0	promoter
chr17:36198628-36199649:CCL3L3	0.036	0.015	1.89688015516085	0.867644907472106	-0.633279817423591	1.13463221739674e-57	3.2376730323416e-53	CCL3L3	-1871	distal
chr7:150483496-150485182:GIMAP7	0.038	0.017	1.95493331187508	0.849516765480184	-0.675977193199497	1.42774832251324e-57	4.07407983829154e-53	GIMAP7	-29648	distal
chr17:5184148-5184819:ZNF594	0.043	0.02	2.07070262007831	0.954716802972289	-0.651609195601988	1.50214197398584e-57	4.28636212276859e-53	ZNF594	0	promoter
chr17:78241490-78243126:TMEM235	0.013	0.03	0.779657063559981	2.07173993936279	0.787456815859176	1.56709933620853e-57	4.47171795587104e-53	TMEM235	9467	distal
chr17:66330981-66332002:PRKCA	0.038	0.018	2.23298483627617	0.940819840883094	-0.736200536552717	2.16050654138881e-57	6.16500541585297e-53	PRKCA	28156	distal
chr20:24157035-24157727:GGTLC1	0.044	0.021	2.00814588553489	0.994234938109873	-0.593039153154077	2.67613410725132e-57	7.63634867504164e-53	GGTLC1	-168257	distal
chr19:14564143-14564968:TECR	0.015	0.034	0.829336048403106	1.9656579867532	0.697032107178309	3.62590443699766e-57	1.03465183109728e-52	TECR	1788	distal
chr2:223941414-223942329:WDFY1	0.037	0.016	1.96743042426947	0.872190441079603	-0.664487009411451	4.404341385822e-57	1.25677881444431e-52	WDFY1	3058	distal
chr3:5002245-5003149:BHLHE40	0.042	0.019	1.9147489600553	0.933921525798728	-0.591842378435911	5.00087681450539e-57	1.42700019901911e-52	BHLHE40	23130	distal
chr13:98484430-98485595:STK24	0.03	0.053	0.840011599039118	1.77143308773237	0.590917315496085	5.39335563468592e-57	1.53899403035763e-52	STK24	36403	distal
chr3:71372610-71373594:FOXP1	0.039	0.018	2.30714864309774	0.948119876011309	-0.763505435108641	1.25515730410316e-56	3.58159136725837e-52	FOXP1	-67851	distal
chr1:54226998-54228214:MRPL37	0.013	0.03	0.744863383472415	2.07600996441097	0.817946093742564	3.13480636453826e-56	8.94516996120993e-52	MRPL37	26803	distal
chr1:54226998-54228214:SSBP3	0.013	0.03	0.744863383472415	2.07600996441097	0.817946093742564	3.13480636453826e-56	8.94516996120993e-52	SSBP3	0	distal
chr7:115410348-115411471	0.032	0.012	1.95807603020698	0.894853124678657	-0.642573108472531	6.43266242663225e-56	1.83556022343951e-51	---	---	intergenic
chr18:26215387-26216307:TAF4B	0.046	0.024	2.14114633911471	1.03141974487048	-0.62880278728868	6.82175733474937e-56	1.94658845547073e-51	TAF4B	-9629	distal
chr12:122901080-122902138:VPS37B	0.04	0.018	1.97606312711049	0.941944709247449	-0.61590300351536	7.85430102010179e-56	2.24122479608604e-51	VPS37B	-4637	distal
chr7:127413355-127414664:ZNF800	0.045	0.022	2.04580800086036	0.999556735053884	-0.607144784776387	8.80532878055253e-56	2.51260056753066e-51	ZNF800	-20662	distal
chr11:86805770-86806654:PRSS23	0.031	0.012	2.03052531718886	0.864236400213796	-0.700983077995313	9.61459757033852e-56	2.7435254166961e-51	PRSS23	5250	distal
chr2:173149468-173150158:MAP3K20	0.034	0.014	1.90434446762348	0.912947506292735	-0.602415288413553	1.22010014757934e-55	3.48155577111765e-51	MAP3K20	73510	distal
chr6:158564451-158565455:TMEM181	0.033	0.014	1.93551785115731	0.822094508654218	-0.688017238885444	1.35022898322339e-55	3.85287840362795e-51	TMEM181	28016	distal
chr19:33160190-33161055:WDR88	0.04	0.018	2.03712372677163	0.914008923146705	-0.666108126703264	1.92706118941126e-55	5.49886910398502e-51	WDR88	28097	distal
chr7:55469095-55469886:VOPP1	0.037	0.017	2.17696025353169	0.929943876580706	-0.719088146780614	1.97482454557236e-55	5.63516184079073e-51	VOPP1	46191	distal
chr10:109910070-109910838:XPNPEP1	0.04	0.018	1.98083677787879	0.937205585254517	-0.621740312061135	2.01198942100665e-55	5.74121181284248e-51	XPNPEP1	12673	distal
chr2:110993460-110994811:ACOXL	0.032	0.013	1.75809735285696	0.820431453244135	-0.599392962327772	2.09846267148018e-55	5.9879632330687e-51	ACOXL	0	distal
chr2:110993460-110994811:BCL2L11	0.032	0.013	1.75809735285696	0.820431453244135	-0.599392962327772	2.09846267148018e-55	5.9879632330687e-51	BCL2L11	-126103	distal
chr8:130244344-130245512:ASAP1	0.042	0.02	1.95060145207277	0.901973291898465	-0.633512076561004	2.74549713229824e-55	7.83427606701303e-51	ASAP1	198148	distal
chr20:20603129-20603929:RALGAPA2	0.039	0.017	1.9306798811055	0.895349611165015	-0.628771402048415	2.75501228281928e-55	7.86142754902481e-51	RALGAPA2	-90472	distal
chr8:22639165-22640160:BIN3	0.047	0.024	2.02105484533875	0.981244366970273	-0.608645542099452	2.9992778195065e-55	8.55843925796178e-51	BIN3	4644	distal
chr2:28583831-28584835:PLB1	0.011	0.027	0.675326021957218	1.89807912933234	0.790655112495707	4.4095387549643e-55	1.25826188372906e-50	PLB1	87761	distal
chr8:29655388-29656889	0.009	0.023	0.570922273620578	1.79038938243228	0.828854655243897	4.62422408648274e-55	1.31952234307785e-50	---	---	intergenic
chr18:3305142-3305815:MYL12B	0.041	0.019	1.88005731380852	0.912434159036044	-0.590687442122931	5.82670263639739e-55	1.66264959729599e-50	MYL12B	42187	distal
chr7:2101847-2102980:MAD1L1	0.037	0.016	1.90025134619322	0.880062653815597	-0.625397193714942	7.29816167611957e-55	2.08253043428072e-50	MAD1L1	127438	distal
chr22:46369846-46371475:CELSR1	0.042	0.02	1.98730633129709	0.941261546331573	-0.621850679845602	8.90622172981362e-55	2.54139037060232e-50	CELSR1	0	distal
chr22:46369846-46371475:TRMU	0.042	0.02	1.98730633129709	0.941261546331573	-0.621850679845602	8.90622172981362e-55	2.54139037060232e-50	TRMU	33702	distal
chr1:206757524-206758391:IL10	0.034	0.015	2.14978286331723	0.877676237818272	-0.746304052145734	8.91338103673923e-55	2.54343327883354e-50	IL10	14103	distal
chr1:12201110-12202222:TNFRSF1B	0.044	0.021	1.97880201122353	0.981137542232784	-0.588403192651561	9.43042602281284e-55	2.69097206560964e-50	TNFRSF1B	0	distal
chr1:12201110-12202222:VPS13D	0.044	0.021	1.97880201122353	0.981137542232784	-0.588403192651561	9.43042602281284e-55	2.69097206560964e-50	VPS13D	-27810	distal
chr5:50634655-50635518:PARP8	0.034	0.014	2.02874324707626	0.902441571988958	-0.670867136841223	1.22097788966646e-54	3.48406040816323e-50	PARP8	-30381	distal
chr2:460707-461455:FAM150B	0.051	0.027	2.08302891696474	1.01280437685508	-0.615141456641777	1.32689187918754e-54	3.78628597726164e-50	FAM150B	-172412	distal
chr5:56860772-56861433:MAP3K1	0.045	0.022	2.82041406609244	1.25463404822183	-0.760835722364883	1.48159648455264e-54	4.22773556867095e-50	MAP3K1	45199	distal
chr6:90401913-90403030:BACH2	0.043	0.021	1.96472949357012	0.94868613573846	-0.605398734810673	1.59482586932636e-54	4.55083561812276e-50	BACH2	-105006	distal
chr20:13247102-13248265:C20orf82	0.035	0.016	2.25914147458651	0.929273705254473	-0.756434146277495	1.80114016946749e-54	5.13955347357548e-50	C20orf82	25332	distal
chr3:143170159-143171727:CHST2	0.031	0.013	2.10018510422997	0.89530591185316	-0.709923632366218	2.1459265297258e-54	6.12340135257256e-50	CHST2	50829	distal
chr2:202642765-202643998:FAM117B	0.034	0.015	2.2572722319916	0.904214301456659	-0.77446845085527	2.40825590890006e-54	6.87195823604631e-50	FAM117B	7578	distal
chr3:108127124-108127965:CD47	0.052	0.028	2.02240973505439	0.992362974718591	-0.601218747805144	2.43003304275386e-54	6.93409928749813e-50	CD47	-36100	distal
chr18:9082614-9084356:NDUFV2	0.042	0.02	1.95813768052522	0.964538760422691	-0.590498568813326	4.04737384128517e-54	1.15491812561072e-49	NDUFV2	-18274	distal
chr2:143068302-143068991:ARHGAP15	0.029	0.011	1.8564940109106	0.809407332854936	-0.65872828179509	4.68838003516877e-54	1.33782924303541e-49	ARHGAP15	-22371	distal
chr14:65098288-65099067:MAX	0.037	0.016	1.8668440611852	0.881787638343599	-0.607359605266122	5.47210331989076e-54	1.56146468233083e-49	MAX	3272	distal
chr4:38509226-38510404:KLF3	0.036	0.016	2.18960625169676	0.93997068098535	-0.717343489213714	5.53977232055771e-54	1.58077403167114e-49	KLF3	-153792	distal
chr9:110156636-110157519:AKAP2	0.035	0.015	2.00141010492316	0.891307504133371	-0.666256511093892	5.6309760239499e-54	1.6067990084341e-49	AKAP2	31136	distal
chr9:110156636-110157519:PALM2-AKAP2	0.035	0.015	2.00141010492316	0.891307504133371	-0.666256511093892	5.6309760239499e-54	1.6067990084341e-49	PALM2-AKAP2	0	distal
chr7:139482828-139484396:KLRG2	0.026	0.049	1.03058956121342	2.11327979034041	0.616536577389319	5.99259729065612e-54	1.70998763688872e-49	KLRG2	0	promoter
chr5:100667002-100667825:FAM174A	0.031	0.012	1.70968345889195	0.773476275297785	-0.611544297247503	7.78412098272241e-54	2.22119892241984e-49	FAM174A	131698	distal
chr11:47917747-47918730:PTPRJ	0.044	0.022	2.08642145934875	1.00151911506258	-0.624839685411938	8.02419824046395e-54	2.28970496791639e-49	PTPRJ	-61828	distal
chr21:37224805-37226444:DSCR3	0.045	0.023	1.97108853183255	0.955927035400086	-0.603139042435	8.38407853836956e-54	2.39239681092375e-49	DSCR3	40902	distal
chr1:227773938-227774857:SNAP47	0.037	0.017	1.97109080791437	0.90886019816166	-0.63828125417731	1.00490775723081e-53	2.86750428525812e-49	SNAP47	38486	distal
chr10:129517514-129518594:MGMT	0.034	0.015	2.0296400025689	0.922784222872798	-0.655949504614196	1.05277099701431e-53	3.00408203998034e-49	MGMT	50331	distal
chr6:10732907-10733669:TMEM14C	0.035	0.015	2.0258629471779	0.913650967399044	-0.661018924586736	1.58314406876886e-53	4.51750160023194e-49	TMEM14C	9933	distal
chr13:51821356-51822849:DHRS12	0.045	0.023	1.98840785974685	0.972118693253268	-0.599630677599991	1.69185445284778e-53	4.82770668120113e-49	DHRS12	-17200	distal
chr13:51821356-51822849:RP11-147H23.3	0.045	0.023	1.98840785974685	0.972118693253268	-0.599630677599991	1.69185445284778e-53	4.82770668120113e-49	RP11-147H23.3	0	distal
chr13:51821356-51822849:RP11-327P2.7	0.045	0.023	1.98840785974685	0.972118693253268	-0.599630677599991	1.69185445284778e-53	4.82770668120113e-49	RP11-327P2.7	0	distal
chr4:81561984-81562686:RASGEF1B	0.039	0.018	2.0633922918717	1.01939325604043	-0.601208239369026	1.78722051170813e-53	5.09983373015914e-49	RASGEF1B	-90070	distal
chr8:70141231-70142640:NCOA2	0.043	0.021	1.81761639157444	0.867424060787855	-0.593425630536551	1.99201536150222e-53	5.68421583404658e-49	NCOA2	0	distal
chr8:70141231-70142640:PRDM14	0.043	0.021	1.81761639157444	0.867424060787855	-0.593425630536551	1.99201536150222e-53	5.68421583404658e-49	PRDM14	-69905	distal
chr7:150676279-150677645:GIMAP2	0.04	0.019	2.03796800261359	0.998045523295103	-0.604517220997103	3.58971418401284e-53	1.02432494240806e-48	GIMAP2	-8055	distal
chr10:7046030-7047079	0.037	0.016	1.9205402608429	0.938884342534012	-0.591008526049288	4.99613824519508e-53	1.42564804826642e-48	---	---	intergenic
chr9:21444007-21444874:IFNA1	0.045	0.022	1.99264728573441	0.981633048679924	-0.594732417964804	5.40044756582805e-53	1.54101771290903e-48	IFNA1	3554	distal
chr6:106524850-106526257:AIM1	0.038	0.017	1.97397282283846	0.900086710861122	-0.646326205865687	5.59989696172833e-53	1.59793059802918e-48	AIM1	12996	distal
chr1:23727259-23728955:ELOA	0.033	0.014	2.00844662891883	0.821504371016633	-0.723888305908506	6.77033564661076e-53	1.93191527676038e-48	ELOA	-14200	distal
chr17:45293251-45294120:MAP3K14	0.019	0.037	0.770241138251343	1.90529132669011	0.714736942078878	7.6959907738963e-53	2.19605096733131e-48	MAP3K14	-2276	distal
chr4:26826578-26827284:STIM2	0.033	0.014	2.01250427785752	0.860648524312847	-0.695157733344021	8.24601517644707e-53	2.35300043059917e-48	STIM2	-33407	distal
chr5:87399684-87400798:CCNH	0.033	0.014	2.02963580539112	0.930961008507801	-0.649825344212648	8.81743522751418e-53	2.51605514217117e-48	CCNH	10496	distal
chr1:212225238-212226235:PPP2R5A	0.035	0.016	1.98643724645427	0.888767770440618	-0.660980077942849	1.03157168567451e-52	2.94358980507222e-48	PPP2R5A	-59302	distal
chr4:80492591-80493519:C4orf22	0.036	0.017	2.15529324987272	0.924714718327437	-0.713129469055008	1.50775356671947e-52	4.302374802634e-48	C4orf22	156823	distal
chr16:89696302-89697189:CDK10	0.038	0.018	2.07249270677176	0.931799583801957	-0.669464157744491	1.5484870247042e-52	4.41860772499343e-48	CDK10	0	distal
chr16:89696302-89697189:SPATA2L	0.038	0.018	2.07249270677176	0.931799583801957	-0.669464157744491	1.5484870247042e-52	4.41860772499343e-48	SPATA2L	4506	distal
chr10:70578140-70578912:PRF1	0.037	0.017	1.8562272214758	0.879740111991171	-0.603577542263771	1.61420418540223e-52	4.60613164304527e-48	PRF1	23775	distal
chr12:122703075-122703742:HCAR2	0.028	0.011	1.78912873782487	0.787872346872078	-0.641570793837875	1.88589861702317e-52	5.38141170367561e-48	HCAR2	0	promoter
chr14:91260875-91261834:GPR68	0.034	0.015	1.97876183337177	0.886618874041907	-0.658909771809553	2.21993210370466e-52	6.33457625792123e-48	GPR68	-6951	distal
chr1:231460501-231461103:EGLN1	0.035	0.016	1.83493653758724	0.872118267098765	-0.598644862602412	6.24157525257908e-52	1.78103349832344e-47	EGLN1	-35458	distal
chr3:174440665-174441675:NLGN1	0.02	0.039	0.988054413212769	2.00173531884504	0.594439527298347	7.04795566753324e-52	2.01113414973061e-47	NLGN1	165352	distal
chr8:53979686-53980345:TCEA1	0.054	0.029	2.76743386128852	1.27162706903323	-0.729856176655608	7.85569321568994e-52	2.24162205909712e-47	TCEA1	41780	distal
chr10:22505804-22506688:PIP4K2A	0.044	0.022	2.06137346478133	1.02394438145676	-0.597009408736091	2.46833807519016e-51	7.04340269755513e-47	PIP4K2A	85025	distal
chr16:29111705-29112714:LAT	0.039	0.018	2.04046578221782	1.01142664483425	-0.596073228390363	2.81419930076615e-51	8.03031770473621e-47	LAT	126288	distal
chr13:113448831-113449836:ADPRHL1	0.036	0.016	1.92862496047649	0.943890747089284	-0.591276316490225	3.13345643653707e-51	8.94131794165853e-47	ADPRHL1	0	promoter
chr15:59002186-59003129:RNF111	0.028	0.011	1.7212609815061	0.809844886938578	-0.588409268160641	3.39381447020564e-51	9.68424959073179e-47	RNF111	14049	distal
chr1:197391161-197392040:CRB1	0.036	0.017	2.10257036793427	0.928424839443172	-0.686041013937514	4.34526947871512e-51	1.23992264575136e-46	CRB1	-21789	distal
chr1:108703287-108704475:FNDC7	0.045	0.024	1.96151881907385	0.956889514152377	-0.597774950016494	4.34802694697845e-51	1.2407094893203e-46	FNDC7	-8182	distal
chr1:94602188-94602918:F3	0.031	0.013	1.93067878102362	0.880640446065724	-0.640010798411098	7.26343970014326e-51	2.07262251843588e-46	F3	-60389	distal
chr12:103441278-103442282:C12orf42	0.034	0.015	2.1321614591277	0.933604378954116	-0.695865938295147	8.42670805092411e-51	2.40456114233119e-46	C12orf42	53684	distal
chrX:138356439-138357086	0.028	0.011	3.00205583663379	1.07863564799934	-0.945104397146567	1.03171895284097e-50	2.9440100319317e-46	---	---	intergenic
chr2:28444985-28446896:PLB1	0.01	0.025	0.634145515799065	1.85348647755316	0.804189269305493	1.03348576064717e-50	2.9490516180067e-46	PLB1	-49175	distal
chr8:90553830-90554484:TMEM64	0.032	0.013	3.04434820527559	1.15657521918767	-0.907165177245878	1.63336096354731e-50	4.66079550948224e-46	TMEM64	91421	distal
chr6:14123484-14124260:CD83	0.033	0.014	1.83297787303055	0.848007627026377	-0.616348622590516	2.32704026489916e-50	6.64020939588976e-46	CD83	5844	distal
chr5:73387211-73388348:FOXD1	0.034	0.015	2.03577226211055	0.908991373946241	-0.669252982830987	4.26002464132105e-50	1.21559803140096e-45	FOXD1	60179	distal
chr2:429471-431026:FAM150B	0.04	0.02	2.05280530121249	0.984470084966519	-0.62138176721169	1.10316127320815e-49	3.14787069309947e-45	FAM150B	-141176	distal
chrX:15816020-15817420:ZRSR2	0.04	0.019	2.02206965554495	1.00317731048083	-0.593246787090183	1.40968174218431e-49	4.02252685132292e-45	ZRSR2	25549	distal
chr14:50095684-50096646:VCPKMT	0.033	0.015	2.08333704243257	0.94627264700567	-0.663778773665552	1.80968475396968e-49	5.16393544545248e-45	VCPKMT	19911	distal
chr17:49817778-49818619:KAT7	0.042	0.021	2.06586719665143	0.999567769573875	-0.616607027557398	2.77115751523212e-49	7.90749796971486e-45	KAT7	28126	distal
chr16:71855908-71856822:ATXN1L	0.033	0.015	1.94190917827219	0.904370131296947	-0.627438802306888	3.46593520869757e-49	9.89004611801853e-45	ATXN1L	9918	distal
chr6:36114792-36115697:MAPK13	0.034	0.016	1.99067277601475	0.91203640291241	-0.645360076056365	3.49543858688135e-49	9.97423400766592e-45	MAPK13	-14624	distal
chr19:38664114-38665212:ACTN4	0.034	0.015	1.98934171735065	0.911071485022357	-0.645446079278588	3.87097649230437e-49	1.10458314207905e-44	ACTN4	16369	distal
chr2:148524261-148525214:MBD5	0.044	0.023	2.04627386944498	1.01144127938342	-0.598816028859761	4.19343833785204e-49	1.19659762970608e-44	MBD5	65632	distal
chr6:85669605-85670333:SYNCRIP	0.038	0.018	1.9039354742928	0.915586895257457	-0.600222925792931	4.44657375472892e-49	1.2688298209119e-44	SYNCRIP	-26321	distal
chr5:173283676-173284246:STC2	0.017	0.036	1.02509282464389	2.04275106413918	0.587388269162041	5.1092088954653e-49	1.45791275832102e-44	STC2	45257	distal
chr3:69058172-69059106:TMF1	0.036	0.017	1.99799338195018	0.918224398748558	-0.644225698201617	8.00728749659336e-49	2.28487948715291e-44	TMF1	-5834	distal
chr3:69058172-69059106:UBA3	0.036	0.017	1.99799338195018	0.918224398748558	-0.644225698201617	8.00728749659336e-49	2.28487948715291e-44	UBA3	0	distal
chr6:37553485-37554203:CCDC167	0.035	0.016	1.98982237138734	0.927421206902136	-0.633387890997779	8.48931353485403e-49	2.4224256171706e-44	CCDC167	-53564	distal
chr14:72451183-72452070:RGS6	0.038	0.018	2.02254720001995	0.984838013535613	-0.606743597695874	9.18489671727538e-49	2.62091027827453e-44	RGS6	-2450	distal
chr12:10982127-10982793:PRH1	0.034	0.016	1.90853697409076	0.893617635630109	-0.619148596855278	1.20399666210218e-48	3.43560447530857e-44	PRH1	0	distal
chr12:10982127-10982793:PRH1-PRR4	0.034	0.016	1.90853697409076	0.893617635630109	-0.619148596855278	1.20399666210218e-48	3.43560447530857e-44	PRH1-PRR4	0	distal
chr12:10982127-10982793:TAS2R50	0.034	0.016	1.90853697409076	0.893617635630109	-0.619148596855278	1.20399666210218e-48	3.43560447530857e-44	TAS2R50	4119	distal
chr14:101534896-101536057:DIO3	0.033	0.015	1.92426434863276	0.902890785506308	-0.61988097245327	1.77062867136975e-48	5.05248891375359e-44	DIO3	-25294	distal
chr14:39228957-39229835:MIA2	0.03	0.013	1.95730977085054	0.870322660148272	-0.660998190868903	2.50314184254834e-48	7.1427152477117e-44	MIA2	-4067	distal
chr18:63216392-63217465:BCL2	0.035	0.016	1.93924585889302	0.889859165737396	-0.63716731372472	2.51344778135382e-48	7.17212324409312e-44	BCL2	101347	distal
chr19:7605258-7606116:CAMSAP3	0.018	0.036	0.967075038755418	2.12752185082947	0.668967970299313	2.99532187424508e-48	8.54715096815833e-44	CAMSAP3	9357	distal
chr4:1081242-1082852:RNF212	0.018	0.035	0.791509982635155	1.83129690136988	0.660286961534628	3.02658306268264e-48	8.63635476936491e-44	RNF212	30674	distal
chr14:96126199-96127000:BDKRB2	0.036	0.018	2.18964175620866	0.991804948113208	-0.679318021934037	5.08960468346592e-48	1.452318696427e-43	BDKRB2	-77679	distal
chr19:55626212-55626947:ZNF784	0.037	0.018	1.99255242810641	0.929128352739678	-0.633427387789118	5.30091894336375e-48	1.51261722048885e-43	ZNF784	-1612	distal
chr20:4154769-4155480:SMOX	0.014	0.03	0.783183689186874	1.98330493986015	0.742456125521365	6.37826304659487e-48	1.82003736034585e-43	SMOX	5835	distal
chr3:45976394-45977272:FYCO1	0.031	0.014	2.0155476116401	0.891145790028529	-0.673159427531516	6.70055514321875e-48	1.91200341011747e-43	FYCO1	-17734	distal
chr16:17396644-17397835:XYLT1	0.039	0.019	1.95685580693242	0.924647323456713	-0.619469783714581	8.55037805404421e-48	2.43985037772152e-43	XYLT1	73046	distal
chr16:17224652-17225386:XYLT1	0.032	0.014	2.00044460174797	0.96581846497349	-0.610046192084872	1.10096111821411e-47	3.14159255082397e-43	XYLT1	0	distal
chr1:228478822-228479792:RNF187	0.032	0.014	1.98457311209293	0.879252208456831	-0.667365896179551	1.11573273063249e-47	3.18374334685982e-43	RNF187	-7269	distal
chr16:82653554-82654516:CDH13	0.039	0.019	1.88589147894016	0.913204982754312	-0.593025595947295	1.748951143891e-47	4.99063208909296e-43	CDH13	26516	distal
chr6:44297134-44298039:RP11-444E17.6	0.017	0.035	1.01290408811653	2.05055309770105	0.59979241071124	2.29038526907712e-47	6.53561436531157e-43	RP11-444E17.6	0	distal
chr6:44297134-44298039:TCTE1	0.017	0.035	1.01290408811653	2.05055309770105	0.59979241071124	2.29038526907712e-47	6.53561436531157e-43	TCTE1	0	promoter
chr6:44297134-44298039:TMEM151B	0.017	0.035	1.01290408811653	2.05055309770105	0.59979241071124	2.29038526907712e-47	6.53561436531157e-43	TMEM151B	0	distal
chr12:14403498-14404266:ATF7IP	0.031	0.014	1.90540760136217	0.857939178170247	-0.645037300204217	5.16677141783784e-47	1.47433822408003e-42	ATF7IP	18435	distal
chr3:52174793-52175528:POC1A	0.011	0.026	0.730837667423803	1.95853090307507	0.77341054178867	5.4111319630348e-47	1.54406650565198e-42	POC1A	-20104	distal
chr21:8214416-8215093	0.018	0.036	1.11914558886477	2.35605885072	0.663285307925101	1.20407291731014e-46	3.43582206954448e-42	---	---	intergenic
chr19:7807381-7808089:EVI5L	0.033	0.015	1.91822181997551	0.918582317381502	-0.605048884052048	2.96768434786925e-46	8.46828728664491e-42	EVI5L	-22144	distal
chr22:37604774-37605554:GGA1	0.039	0.02	1.99872274319841	0.955767715697624	-0.616613106025346	3.40672688069977e-46	9.72109515407679e-42	GGA1	-2921	distal
chr17:32275004-32276765:RHBDL3	0.012	0.026	0.765554340535969	1.94971648515836	0.740455069816736	4.5250102918017e-46	1.29121168676561e-41	RHBDL3	7201	distal
chr2:100643569-100644750:PDCL3	0.045	0.025	2.12275034934111	1.03080115136296	-0.620768253496464	4.78387001793573e-46	1.36507730961796e-41	PDCL3	80880	distal
chr10:1062904-1063909:WDR37	0.037	0.018	1.99004175328728	0.981533769681435	-0.593548076320596	1.07999952230916e-45	3.0817786369092e-41	WDR37	6047	distal
chr22:49983112-49984179:PIM3	0.016	0.034	0.967723621072442	2.00531862554181	0.610990354887319	1.28752074613555e-45	3.67394044909779e-41	PIM3	22600	distal
chr2:172507984-172508639:PDK1	0.04	0.02	2.72655261470901	1.32322223840234	-0.681714460714102	3.06478832841705e-45	8.74537349513805e-41	PDK1	-47330	distal
chr12:95805614-95806361:NTN4	0.032	0.014	1.88790402782621	0.880167907803906	-0.619161291623838	4.24809797687391e-45	1.21219475770097e-40	NTN4	-14463	distal
chr6:106257446-106258088:ATG5	0.027	0.011	2.89253669417977	1.09534747356013	-0.893521132051042	4.3954646618575e-45	1.25424584126104e-40	ATG5	58120	distal
chr22:19191335-19191993:CLTCL1	0.041	0.021	2.77767231734089	1.17378621781343	-0.797287500260057	7.30053398849398e-45	2.08320737361676e-40	CLTCL1	0	distal
chr22:19191335-19191993:SLC25A1	0.041	0.021	2.77767231734089	1.17378621781343	-0.797287500260057	7.30053398849398e-45	2.08320737361676e-40	SLC25A1	-12506	distal
chr2:191570303-191571862:NABP1	0.029	0.012	1.94275979457639	0.899219379996026	-0.631763224097364	8.27635275674096e-45	2.36165725913603e-40	NABP1	-106274	distal
chr10:23643158-23644162:KIAA1217	0.03	0.013	1.73823039548113	0.811967866200181	-0.595686469903167	1.69154949723484e-44	4.82683649035961e-40	KIAA1217	-50584	distal
chr7:151727417-151728352:PRKAG2	0.014	0.029	0.802720871948076	2.00623817705294	0.737783283694154	2.85638026806081e-44	8.15068109491152e-40	PRKAG2	7962	distal
chr14:91066922-91069029:RPS6KA5	0.036	0.018	2.0538105355657	1.02266600831586	-0.59435244197696	4.64760041696796e-44	1.32619277898181e-39	RPS6KA5	-6315	distal
chr2:239625438-239626594	0.033	0.015	2.01868547106094	0.954496951758879	-0.627123109907036	4.68094542272675e-44	1.33570777637508e-39	---	---	intergenic
chr20:62320568-62321998:ADRM1	0.016	0.032	0.960553646653665	2.04052694743335	0.63306025695275	4.80681057031608e-44	1.37162339623969e-39	ADRM1	17673	distal
chr20:62320568-62321998:LAMA5	0.016	0.032	0.960553646653665	2.04052694743335	0.63306025695275	4.80681057031608e-44	1.37162339623969e-39	LAMA5	0	distal
chr6:137258004-137258614:IFNGR1	0.03	0.014	1.89807413170766	0.93184706692641	-0.585113610058254	4.89316523848139e-44	1.39626470080066e-39	IFNGR1	-38556	distal
chr11:19280835-19281495:E2F8	0.033	0.015	1.89796898019266	0.914584302636161	-0.598010966317357	5.23147683636808e-44	1.49280191525763e-39	E2F8	-39216	distal
chr2:217901936-217903394:TNS1	0.022	0.04	0.918972707595759	1.91908651006641	0.605182774105032	6.85540728332867e-44	1.95619046829784e-39	TNS1	419	distal
chr8:125930194-125931301	0.032	0.015	1.9515155366634	0.890501191387691	-0.642687177589104	7.6976788376021e-44	2.19653265630976e-39	---	---	intergenic
chr17:6936264-6937276:ALOX12	0.033	0.016	2.11713445009883	1.00406350895152	-0.63729215509451	9.52430439306786e-44	2.71776025856191e-39	ALOX12	-58789	distal
chr10:97355543-97357025:FRAT2	0.036	0.017	1.96381230367463	0.960462428727332	-0.596260091991048	2.00281872723384e-43	5.71504323816177e-39	FRAT2	-20835	distal
chr10:97355543-97357025:RRP12	0.036	0.017	1.96381230367463	0.960462428727332	-0.596260091991048	2.00281872723384e-43	5.71504323816177e-39	RRP12	0	distal
chr13:80454111-80454885:SPRY2	0.028	0.012	1.8699792408278	0.795877142141755	-0.676351644459248	2.61422703391496e-43	7.45969684127632e-39	SPRY2	-113161	distal
chr19:49435225-49436751:SLC17A7	0.019	0.037	1.03185713624644	2.06215058972371	0.591746266066738	2.7778474596808e-43	7.92658772619918e-39	SLC17A7	4800	distal
chr10:79298304-79300011:ZMIZ1	0.014	0.029	0.79460998337143	1.88169337371249	0.683246491870904	3.11646143258509e-43	8.89282269788154e-39	ZMIZ1	12852	distal
chr1:84862638-84863338:LPAR3	0.032	0.015	2.01418531876085	0.987276870155382	-0.600975234881271	5.00280876931523e-43	1.4275514823241e-38	LPAR3	2821	distal
chr4:153643170-153643858:TLR2	0.032	0.015	2.04660992298433	0.994267112384695	-0.611346136915021	6.52661415376515e-43	1.86236934877689e-38	TLR2	-40407	distal
chr2:7437090-7439267	0.032	0.015	1.92108005912262	0.935362922837436	-0.593897770603072	6.85969630396559e-43	1.95741434033658e-38	---	---	intergenic
chr14:106170088-106170678:IGHV3-16	0.017	0.033	0.950380117485017	1.97680674191513	0.610010238955768	1.17134969205929e-42	3.34244634629119e-38	IGHV3-16	-4359	distal
chr4:108107021-108108574:LEF1	0.035	0.018	2.09220233840717	0.990962096401935	-0.635168969633351	1.70198974228115e-42	4.85662772959926e-38	LEF1	57727	distal
chr19:55447344-55449751:SHISA7	0.016	0.032	0.998547322456856	2.12153255258674	0.643302776960283	2.15063592839477e-42	6.13683962167447e-38	SHISA7	-4482	distal
chr22:28673952-28674635:TTC28	0.032	0.015	1.96462307618284	0.948264968063006	-0.605658791113716	2.68799985580888e-42	7.67020758855063e-38	TTC28	5230	distal
chr10:14506813-14508310:FAM107B	0.042	0.024	2.08674986512822	0.995932863491773	-0.629025384798208	8.0347013459479e-42	2.29270202906623e-37	FAM107B	40360	distal
chr22:37590226-37590943:LGALS2	0.027	0.011	1.80656008143178	0.866160176764005	-0.588730122828468	8.1028490127803e-42	2.31214796579686e-37	LGALS2	-10147	distal
chr5:118061962-118062604	0.03	0.014	2.96742350278936	1.19464307877495	-0.854216077123996	1.00787578891081e-41	2.87597356365699e-37	---	---	intergenic
chr19:9866008-9866766:OLFM2	0.035	0.018	2.1052427329427	1.00584212115859	-0.630497989916044	1.30191074617844e-41	3.71500231422019e-37	OLFM2	-7841	distal
chr9:76023590-76024601:PCSK5	0.034	0.018	2.20160568069189	1.07829861806919	-0.623392670971178	1.50395947372631e-41	4.29154835827802e-37	PCSK5	132886	distal
chr12:121614769-121615547:ORAI1	0.033	0.016	1.95794069205891	0.968965338235612	-0.587155411904098	2.13987670504918e-41	6.10613817785783e-37	ORAI1	-11003	distal
chr11:35058254-35059538:CD44	0.029	0.013	1.91920140010767	0.934351252603299	-0.593723955039556	2.2262039165241e-41	6.35247287580153e-37	CD44	-79332	distal
chr6:85461063-85462398:NT5E	0.032	0.015	1.97296575741186	0.950275553111798	-0.608224870613711	3.62369596053785e-41	1.03402164233948e-36	NT5E	10973	distal
chr3:194586733-194587921:TMEM44	0.013	0.027	0.804405960064872	2.06290599975785	0.763377134977991	3.63649981661283e-41	1.03767522267047e-36	TMEM44	45360	distal
chr12:47990023-47990935:COL2A1	0.037	0.019	2.11834630014848	1.0511321799787	-0.604360686208083	4.56151219887721e-41	1.30162750594961e-36	COL2A1	13551	distal
chr9:23932313-23932969:ELAVL2	0.042	0.023	2.84157240499505	1.25560369759123	-0.76818333240467	4.60299513299982e-41	1.3134646612015e-36	ELAVL2	-105977	distal
chr9:99012880-99014099:COL15A1	0.033	0.016	2.03236908687561	1.01386937363581	-0.590475254499056	1.03828253804781e-40	2.96273922231942e-36	COL15A1	69168	distal
chr10:96229461-96229969:BLNK	0.018	0.034	1.01555449985875	2.11737722875665	0.629155950046917	1.5502707618528e-40	4.42369761894697e-36	BLNK	41429	distal
chr8:131022428-131023078:ADCY8	0.034	0.017	2.87601079530255	1.17254056923973	-0.835189471233711	2.17115662556696e-40	6.19539543105532e-36	ADCY8	17255	distal
chr20:23151897-23152963:CD93	0.014	0.029	0.736464070557313	1.65636571442608	0.61330122299959	3.58462401609763e-40	1.02287246299346e-35	CD93	-65558	distal
chr3:13233795-13235447:IQSEC1	0.032	0.016	1.96081323197584	0.920398728688929	-0.624587602178778	8.64063323897924e-40	2.46560469474273e-35	IQSEC1	-160679	distal
chr6:43798577-43800230:VEGFA	0.015	0.029	0.810474627444863	1.88670774181267	0.673057093997101	9.7412799323751e-40	2.77967422870324e-35	VEGFA	26586	distal
chr4:142354822-142355723:INPP4B	0.033	0.017	2.02207238949169	0.959696930687148	-0.624907661449968	3.19552673102543e-39	9.11843552698105e-35	INPP4B	75536	distal
chr2:191739854-191740577:NABP1	0.033	0.016	2.01420490137035	0.99326085161363	-0.596646969255113	3.95608843667281e-39	1.12886983540459e-34	NABP1	61323	distal
chr8:28365584-28366350:ZNF395	0.016	0.031	0.847813595577327	1.84896579708219	0.624619074292322	4.75578262657913e-39	1.35706257249436e-34	ZNF395	19047	distal
chr8:125514523-125515315:TRIB1	0.029	0.013	1.88581029076919	0.913962817342313	-0.592413659360196	5.35674796380985e-39	1.52854803147314e-34	TRIB1	80978	distal
chr4:108112947-108113972:LEF1	0.036	0.019	2.15959951143224	1.00183251712986	-0.65842042766961	6.83719864754261e-39	1.95099463407628e-34	LEF1	52329	distal
chr3:189355448-189356332:TPRG1	0.031	0.015	1.92608268479049	0.93443935810149	-0.597055034434696	6.89930716495984e-39	1.96871729952129e-34	TPRG1	183475	distal
chr18:25953630-25954567:SS18	0.037	0.019	2.62513349855601	1.31324250148414	-0.648117610262626	8.31556648611676e-39	2.37284689681342e-34	SS18	136058	distal
chr17:1871598-1872367:RPA1	0.035	0.018	2.12625733785686	1.01954478286319	-0.630406400889689	1.63467349540526e-38	4.66454081913892e-34	RPA1	41615	distal
chr15:80183079-80183718:FAH	0.026	0.012	3.06302534669869	1.21132035457542	-0.877646320763904	1.68526658236557e-38	4.80890819278014e-34	FAH	30183	distal
chr12:6345211-6346306:TNFRSF1A	0.019	0.034	0.804608594098266	1.76433874621572	0.615248455131715	2.04002298337409e-38	5.82120558305796e-34	TNFRSF1A	-3098	distal
chr16:68275477-68276417:SLC7A6	0.041	0.023	2.10632085741284	1.0527183955519	-0.597671132658794	2.45537650666889e-38	7.00641686177968e-34	SLC7A6	10918	distal
chr4:168449956-168452208:DDX60L	0.014	0.027	0.695713370892634	1.68803778054452	0.664661085941919	3.62338595705289e-38	1.03393318284504e-33	DDX60L	28279	distal
chr7:101100016-101100775:TRIM56	0.012	0.025	0.81528985448068	1.87025574076552	0.660979359834619	1.84368235803247e-37	5.26094760864566e-33	TRIM56	14578	distal
chr7:140315957-140316848:SLC37A3	0.017	0.031	0.838998677756128	1.86002628694363	0.637107964648206	1.95557069850748e-37	5.58022098819109e-33	SLC37A3	81609	distal
chr3:108834519-108835682:TRAT1	0.032	0.016	2.02350569312843	0.966548415720774	-0.620556590167886	3.53776880599119e-37	1.00950232878959e-32	TRAT1	11748	distal
chr15:83446838-83447936:SH3GL3	0.014	0.029	0.897202039684115	1.886146636677	0.605271276236533	6.10640362798867e-37	1.74246227524657e-32	SH3GL3	0	promoter
chr15:93047513-93048251:RGMA	0.031	0.016	1.99482251690252	0.980701219959067	-0.596459234205626	1.95232611329555e-36	5.57096256428884e-32	RGMA	24894	distal
chr13:97226697-97227605:MBNL2	0.031	0.015	1.93871118606429	0.934371714272724	-0.603318525399164	1.95794316945792e-36	5.58699083404816e-32	MBNL2	4343	distal
chr5:157099980-157100872:HAVCR2	0.012	0.024	0.664714024728929	1.68353734202158	0.688861600516487	2.01845437751626e-36	5.75965956624264e-32	HAVCR2	8250	distal
chr6:135102781-135103669:HBS1L	0.032	0.017	2.08376566973845	0.988359828595171	-0.633114279898656	4.65301681066977e-36	1.32773834692462e-31	HBS1L	-47884	distal
chr11:110327943-110328860:RDX	0.03	0.015	1.89983103558908	0.909173838086983	-0.603020369191803	1.4651350146145e-35	4.18076276420246e-31	RDX	-31222	distal
chr8:81130178-81131419:PAG1	0.028	0.014	1.93319961527646	0.919989071528927	-0.611377156034843	1.85148772348623e-34	5.28322021896796e-30	PAG1	-18111	distal
chr3:57463655-57464302:DNAH12	0.029	0.015	2.78122867692287	1.19176164052195	-0.78676419147286	3.67005859083151e-34	1.04725121889377e-29	DNAH12	80042	distal
chr1:116537205-116539027:CD58	0.016	0.029	0.745864218850637	1.67458444423322	0.615373393819993	3.87127631421238e-34	1.1046686962605e-29	CD58	31999	distal
chr7:139680604-139681305:HIPK2	0.015	0.028	0.832047923400543	1.75893189156888	0.590652599519364	6.02053842026067e-34	1.71796063822138e-29	HIPK2	35708	distal
chr3:183370459-183371869:MCF2L2	0.01	0.02	0.646176208979014	1.61356705355466	0.666901401390955	8.91089276488202e-33	2.54272325045908e-28	MCF2L2	56108	distal
chr21:10271785-10274297	0.021	0.009	1.48526705995712	0.654836430282109	-0.586712265009968	1.02133017050466e-32	2.91436564153505e-28	---	---	intergenic
chr10:32139229-32140124:KIF5B	0.012	0.025	0.809031007536325	1.79079955060092	0.625461369881274	1.1035593977913e-32	3.14900674159749e-28	KIF5B	-82799	distal
chr19:17721095-17722368:MAP1S	0.016	0.029	0.881435166804555	1.89110289299102	0.61978637876168	8.31100046198936e-32	2.37154398182866e-27	MAP1S	940	distal
chr5:77155215-77155942:CTC-337B15.3	0.031	0.017	2.11964481098518	1.00603364435739	-0.637035977105124	3.73619434884858e-31	1.06612305744394e-26	CTC-337B15.3	0	distal
chr5:77155215-77155942:PDE8B	0.031	0.017	2.11964481098518	1.00603364435739	-0.637035977105124	3.73619434884858e-31	1.06612305744394e-26	PDE8B	-54939	distal
chr15:73911043-73911697:LOXL1	0.025	0.013	2.90697195972273	1.21482077455022	-0.818860942140141	1.21184163692743e-28	3.45799011097243e-24	LOXL1	-14761	distal
chr15:101199355-101200266:CHSY1	0.012	0.023	0.795829504269974	1.83023681850826	0.656272387448544	8.31215481444216e-28	2.37187337630107e-23	CHSY1	51666	distal
chr2:44100167-44101184:PPM1B	0.013	0.024	0.786636175288897	1.7260594250713	0.609571133019588	2.34492425149228e-27	6.69124135163322e-23	PPM1B	-67693	distal
chr22:28561354-28561996:TTC28	0.028	0.015	2.58758026969029	1.22953391218889	-0.686268967635342	9.2654284933475e-27	2.64389002057671e-22	TTC28	117869	distal
chr6:111113442-111114578:SLC16A10	0.016	0.027	0.827866154445581	1.74806926336224	0.588257933962326	1.83814885288987e-26	5.24515775172124e-22	SLC16A10	25865	distal
chr20:2314359-2315606:TGM3	0.014	0.024	0.847869881214288	1.77763325819458	0.587992955056257	9.10838557679335e-25	2.59907782433798e-20	TGM3	18359	distal
chr1:629708-631191:OR4F16	0.028	0.04	1.2553028347967	2.39830044129066	0.591492238859799	5.39446604850901e-22	1.53931088694205e-17	OR4F16	55482	distal
chr20:19661464-19662780:SLC24A3	0.038	0.025	2.58784039317146	1.32154635610262	-0.628029624098325	8.08824123071928e-20	2.30797963518575e-15	SLC24A3	0	distal
chr11:65060830-65061962:NAALADL1	0.033	0.021	2.43924700721298	1.20064013044031	-0.644169492817968	1.27501698485829e-19	3.63826096629313e-15	NAALADL1	-2282	distal
chr20:38928149-38929159:FAM83D	0.025	0.018	2.59336773358896	1.33764053704548	-0.620283482363709	2.62181621438913e-10	7.48135256775938e-06	FAM83D	1724	distal
