# Supplementary material for: Epigenetic Landscapes of Single-Cell Chromatin Accessibility and Transcriptomic Immune Profiles of T Cells in COVID-19 Patients
Source: Front Immunol. 2021 Feb 24;12:625881. doi: 10.3389/fimmu.2021.625881 (PMC7943924; doi:10.3389/fimmu.2021.625881)
Supplement: Supplementary file 13 [file Table_13.XLS]

Feature	pct.1	pct.2	HCs_Mean_Counts	SCPs_Mean_Counts	log2FC(SCPs_Mean_Counts/HCs_Mean_Counts)	Pvalue	AdjustPvalue	gene	distance	peak_type
chr4:49095917-49115829:CWH43	0.146	0.266	1.37670911119388	4.11870976298074	1.10681486551048	0	0	CWH43	109279	distal
chrY:56822131-56852078	0.136	0.264	1.43068337583203	4.26252153038204	1.11439225248189	0	0	---	---	intergenic
chr16:46398119-46401852	0.155	0.292	1.52851595940904	4.74431600682628	1.18384423256079	0	0	---	---	intergenic
chr16:46385904-46397430	0.282	0.508	1.52940501051528	4.78964492351407	1.19467680997435	0	0	---	---	intergenic
chr16:34581051-34596375	0.211	0.397	1.51631181784897	4.87010739561905	1.22207618812394	0	0	---	---	intergenic
chr3:93470119-93471055	0.174	0.33	1.35787598574905	4.77007602122428	1.29110248593293	0	0	---	---	intergenic
chr5:34007160-34009042:AMACR	0.223	0.072	1.79882717553342	0.829160710782611	-0.613640568434706	3.31458490297732e-301	9.45816802064578e-297	AMACR	0	promoter
chr5:34007160-34009042:C1QTNF3-AMACR	0.223	0.072	1.79882717553342	0.829160710782611	-0.613640568434706	3.31458490297732e-301	9.45816802064578e-297	C1QTNF3-AMACR	0	distal
chr13:18211476-18213779	0.114	0.222	1.45730961797886	5.0090631702549	1.29006044133051	3.81255980463221e-301	1.0879139402518e-296	---	---	intergenic
chrX:989736-991029	0.084	0.007	1.76362921772399	0.233856474743778	-1.16338948318008	5.42592241048327e-286	1.5482869598314e-281	---	---	intergenic
chr1:125178568-125184586	0.097	0.203	1.45297557793569	4.80783602880219	1.24346785230209	5.71599491521983e-285	1.63105914905798e-280	---	---	intergenic
chr15:20228517-20277508	0.073	0.166	1.32056589041645	5.1057819258457	1.39569940101801	1.27929458111344e-265	3.6504670872072e-261	---	---	intergenic
chr15:20338046-20360061:GOLGA6L6	0.137	0.233	1.17992560013904	3.58504760052506	1.07265781418283	3.41278813806971e-262	9.73839095198192e-258	GOLGA6L6	181739	distal
chr2:241619251-241620924:THAP4	0.007	0.058	0.280855404748754	4.46596981317514	2.09336987272497	1.12146774836343e-254	3.20010821995504e-250	THAP4	-1751	distal
chr5:49656226-49662099	0.189	0.293	1.51729538435961	3.58748367436204	0.865828508708529	1.87979367794287e-247	5.36399126000998e-243	---	---	intergenic
chr15:20278186-20307621	0.052	0.134	1.23678570337819	5.46924622546882	1.53217057936159	4.43714373863212e-247	1.26613896581868e-242	---	---	intergenic
chr21:10683032-10739849:IGHV1OR21-1	0.085	0.174	1.52138021724552	4.62748914118133	1.15827767878325	1.45529870455353e-222	4.15269485344351e-218	IGHV1OR21-1	-33198	distal
chr3:51024498-51026102:DOCK3	0.149	0.045	2.02905582820144	0.886224315932004	-0.683366912331752	2.70669088859783e-215	7.7235424506139e-211	DOCK3	0	distal
chr3:14216032-14217174:XPC	0.079	0.011	1.92548632905897	0.404448825300329	-1.05867241926502	1.2921950630211e-214	3.68727861233072e-210	XPC	-37250	distal
chr2:101516789-101518192:RFX8	0.012	0.062	0.495609001051845	5.06889956294452	2.02070188604676	8.55307823623231e-212	2.44062087470889e-207	RFX8	-42087	distal
chr4:38654071-38656440:KLF3	0.149	0.046	2.07498298760831	0.896654471779307	-0.697121552972498	3.20464849092599e-210	9.1444644688573e-206	KLF3	-7756	distal
chr5:49599212-49603155	0.128	0.219	1.52915463169558	3.88190422955571	0.948788747813337	4.07581531627352e-205	1.16303390049865e-200	---	---	intergenic
chr4:49139392-49158838:CWH43	0.12	0.2	1.44722253198232	4.04818910830805	1.04462066038592	7.05757148480848e-186	2.0138780231901e-181	CWH43	152754	distal
chrX:73850495-73853048	0.046	0.003	1.49094808736708	0.156630997210351	-1.10676628403398	3.61349748593756e-177	1.03111150761228e-172	---	---	intergenic
chr18:105603-112595:USP14	0.212	0.28	1.38197865794832	3.24547590915043	0.833765799000077	1.33507958539435e-175	3.80964959692278e-171	USP14	-45788	distal
chr10:41873556-41902261	0.111	0.19	1.45797276339919	3.79230629215415	0.963251189077717	4.24548920920551e-175	1.21145034584679e-170	---	---	intergenic
chr16:89994613-89996271:DBNDD1	0.031	0.086	0.749553235624045	3.51002213718833	1.36614795113469	2.2612125697182e-170	6.45237006769089e-166	DBNDD1	13850	distal
chr21:15221763-15223265:NRIP1	0.018	0.065	0.756052406775257	5.32877968121977	1.8495914446122	4.04692651166603e-165	1.1547904801039e-160	NRIP1	-156764	distal
chr21:7915794-7958399:KCNE1B	0.072	0.143	1.57753178135729	4.4882102597871	1.09034553756115	1.0069484942903e-164	2.87332752845736e-160	KCNE1B	-85869	distal
chr19:32745416-32747338:TDRD12	0.118	0.037	1.8558935081384	0.824953431546883	-0.646082534167884	7.48205354207727e-161	2.13500397823175e-156	TDRD12	25344	distal
chr5:157099980-157100872:HAVCR2	0.012	0.052	0.664714024728929	5.43131391318258	1.94983914615065	4.77298035328926e-157	1.36196994381109e-152	HAVCR2	8250	distal
chr12:52645000-52646411:KRT2	0.123	0.04	2.20647244963031	1.09107552690728	-0.616741840309405	1.18930783279702e-156	3.39368990088629e-152	KRT2	5753	distal
chr10:42066361-42071302	0.021	0.069	1.31465900952858	7.04252908550863	1.79684957386009	2.03572816317457e-154	5.80895031361862e-150	---	---	intergenic
chr17:74512121-74515226:CD300LB	0.081	0.142	0.984617348358116	3.15645167680144	1.06649156884833	4.05750158236186e-153	1.15780807652696e-148	CD300LB	16240	distal
chr10:130300435-130302225:GLRX3	0.113	0.034	2.0515903227901	0.984425251784744	-0.6208400720563	4.86850150405401e-153	1.38922690418181e-148	GLRX3	164037	distal
chr20:31051797-31069903:DEFB115	0.107	0.179	1.60764586935709	3.93868135894279	0.921377931752002	8.65376957786729e-153	2.46935314904443e-148	DEFB115	-187761	distal
chr16:27463367-27465730:GTF3C1	0.117	0.038	1.96321584185271	0.910167881208125	-0.633464276925889	1.21181586631184e-152	3.45791657452084e-148	GTF3C1	0	distal
chr16:27463367-27465730:IL21R	0.117	0.038	1.96321584185271	0.910167881208125	-0.633464276925889	1.21181586631184e-152	3.45791657452084e-148	IL21R	36124	distal
chrY:11324316-11334550	0.081	0.145	1.34879426924819	4.09847694280576	1.11814598490588	4.67608185009676e-152	1.33431995592511e-147	---	---	intergenic
chr3:72337125-72339768:RYBP	0.016	0.058	0.608615704978107	4.21201341195408	1.69602108605356	1.67933791243221e-151	4.79199073312531e-147	RYBP	106853	distal
chr19:36972707-36974163:ZNF568	0.108	0.032	1.60972286790865	0.71443054106304	-0.606167156344269	2.14608225934276e-151	6.12384572703458e-147	ZNF568	0	promoter
chr20:50440401-50441884:PTPN1	0.017	0.059	0.678319874598567	4.49522085346174	1.71115975605555	2.99760706164405e-150	8.5536717504013e-146	PTPN1	-68437	distal
chr19:40826521-40827532:CTC-490E21.12	0.12	0.04	1.94420009550873	0.941856066591696	-0.600439454132915	1.46641568167327e-149	4.18441714765466e-145	CTC-490E21.12	0	distal
chr19:40826521-40827532:CYP2A6	0.12	0.04	1.94420009550873	0.941856066591696	-0.600439454132915	1.46641568167327e-149	4.18441714765466e-145	CYP2A6	22915	distal
chr4:168449956-168452208:DDX60L	0.014	0.053	0.695713370892634	5.02413196661469	1.82886104501854	3.46369608771177e-146	9.88365678628553e-142	DDX60L	28279	distal
chr2:227817863-227819404:CCL20	0.049	0.104	1.12416218991015	4.16980241345902	1.28321521572014	1.5469082144499e-145	4.41410258993278e-141	CCL20	4010	distal
chr1:120843920-120845158:NBPF26	0.107	0.033	1.85323414264767	0.88387016688586	-0.598898602196123	2.25943864891554e-145	6.44730818468051e-141	NBPF26	30015	distal
chr9:95462209-95463483:PTCH1	0.098	0.029	1.83688757391368	0.858471143658516	-0.610192689866488	2.45450580038576e-141	7.00393230140075e-137	PTCH1	43716	distal
chr2:7743629-7745476	0.09	0.025	2.32305834232584	0.980199251134601	-0.746866018260955	3.28535519911298e-141	9.37476106066888e-137	---	---	intergenic
chr1:120912839-120914617:PPIAL4A	0.082	0.02	1.59381151517978	0.653003268007069	-0.649984070042377	1.32457915525184e-140	3.77968661951113e-136	PPIAL4A	23094	distal
chr3:183370459-183371869:MCF2L2	0.01	0.045	0.646176208979014	5.59029955531016	2.00122527084933	1.32053072974825e-139	3.76813443733662e-135	MCF2L2	56108	distal
chr8:143275609-143279352:GLI4	0.099	0.03	1.64955883891937	0.751380347400257	-0.597259737769788	1.15099399547519e-137	3.28436136608845e-133	GLI4	6252	distal
chr8:143275609-143279352:RP13-582O9.6	0.099	0.03	1.64955883891937	0.751380347400257	-0.597259737769788	1.15099399547519e-137	3.28436136608845e-133	RP13-582O9.6	0	distal
chr4:49709103-49712106	0.053	0.108	1.40409386618211	5.04064180966593	1.32920861582703	1.69842492852421e-137	4.84645553354382e-133	---	---	intergenic
chr11:130388543-130390321:ADAMTS8	0.075	0.018	2.31024849040139	0.900779384879502	-0.800348425454675	4.53240838004911e-137	1.29332273124701e-132	ADAMTS8	38672	distal
chr17:68599801-68603992:FAM20A	0.038	0.087	1.08747134073101	4.55502510906564	1.41203704199884	4.79882652701196e-136	1.36934514948286e-131	FAM20A	0	promoter
chr10:42077322-42081277	0.019	0.06	1.22701257163614	7.22976316564321	1.88574121141678	9.76499928568307e-136	2.78644254616966e-131	---	---	intergenic
chr4:49116384-49121485:CWH43	0.064	0.122	1.37581919754029	4.20108650487484	1.13038798351645	3.13473887073194e-134	8.94497736763359e-130	CWH43	129746	distal
chr13:20475472-20476844:CRYL1	0.087	0.025	1.92603007490122	0.782114202437401	-0.71535480673481	2.05670050200898e-133	5.86879488248262e-129	CRYL1	49013	distal
chr18:22391421-22392227:CTAGE1	0.049	0.007	2.56592617499055	0.573662412325627	-1.18015075335169	2.24196861342093e-130	6.39745743839661e-126	CTAGE1	22640	distal
chr19:39073299-39074113:ACP7	0.076	0.02	2.0459398032337	0.820375180904292	-0.742651608423123	2.93707343606411e-130	8.38093904980893e-126	ACP7	-10192	distal
chr14:81400081-81402527:STON2	0.023	0.065	0.92112079748856	4.61746486189733	1.54797095857821	5.23133208367505e-129	1.49276061007668e-124	STON2	-1499	distal
chr10:77877471-77878621:DLG5	0.08	0.021	1.87227254267545	0.782037120303851	-0.688665260447352	1.82878300682853e-127	5.21843230998522e-123	DLG5	47905	distal
chr7:132429986-132431965:PLXNA4	0.101	0.033	2.22662360280007	1.11760399923484	-0.607592467523195	2.39854186157149e-127	6.84423920199425e-123	PLXNA4	144505	distal
chr19:29680050-29681603:PLEKHF1	0.092	0.028	1.82910756520557	0.866917460794491	-0.599688885061137	2.64890372447552e-127	7.5586467777909e-123	PLEKHF1	14592	distal
chr19:19860645-19861537:ZNF253	0.057	0.011	1.68777908987296	0.466868919848037	-0.873674610235329	5.28873888973362e-127	1.50914164218549e-122	ZNF253	-4368	distal
chr4:48016125-48017653:CNGA1	0.083	0.023	1.80261169424856	0.801571187548447	-0.637516211055625	6.61414767406742e-127	1.88734703879514e-122	CNGA1	0	promoter
chr4:48016125-48017653:NIPAL1	0.083	0.023	1.80261169424856	0.801571187548447	-0.637516211055625	6.61414767406742e-127	1.88734703879514e-122	NIPAL1	0	promoter
chrX:131792164-131793846	0.032	0.002	1.46226872604809	0.0989766530737358	-1.16382748500952	1.88462764362086e-125	5.37778498107214e-121	---	---	intergenic
chr1:116537205-116539027:CD58	0.016	0.053	0.745864218850637	4.76084149628894	1.722338203506	5.27771269497246e-124	1.50599531751039e-119	CD58	31999	distal
chr17:81487565-81488768:ACTG1	0.079	0.022	1.53488558894209	0.630752818792474	-0.636382510974511	8.12127052775839e-124	2.31740454509586e-119	ACTG1	23987	distal
chr8:29655388-29656889	0.009	0.04	0.570922273620578	5.12213751520462	1.96242365051735	2.33518997053303e-123	6.66346458091601e-119	---	---	intergenic
chr15:70507499-70510095:UACA	0.077	0.131	1.24372218770678	3.69418243435937	1.06497985577499	5.53732173289124e-123	1.58007475648052e-118	UACA	192213	distal
chr1:109820991-109822964:EPS8L3	0.046	0.094	1.0027349468782	3.66265071997579	1.21917886170467	1.06495080065933e-122	3.03883710968141e-118	EPS8L3	-56965	distal
chr9:73219398-73220841:ANXA1	0.03	0.073	1.07551842224983	4.73561042441377	1.46647529894541	1.3893008213137e-122	3.96436989361864e-118	ANXA1	61745	distal
chr5:142929352-142930316:ARHGAP26	0.047	0.007	2.54777115877049	0.583252727790453	-1.16402138971604	1.80800181081207e-122	5.15913316715225e-118	ARHGAP26	54460	distal
chr21:10411456-10433351:TPTE	0.081	0.138	1.46087137742063	4.04247958015407	1.03496408226473	7.080626368117e-122	2.02045673414219e-117	TPTE	-88202	distal
chr5:67998505-67999473	0.017	0.054	0.653544187500507	4.05302573851463	1.61158592956331	7.45161916733658e-122	2.12631952939949e-117	---	---	intergenic
chr20:23147535-23148872:CD93	0.026	0.068	0.922074609452381	4.43799143242736	1.50040953989002	4.41108596609768e-121	1.25870338042597e-116	CD93	-61196	distal
chr6:119146868-119148817:FAM184A	0.023	0.063	0.899375600505108	4.26432169363019	1.47072242650667	3.81363723533856e-120	1.08822138510386e-115	FAM184A	370	distal
chr14:77119832-77121990:RP11-463C8.4	0.073	0.019	1.77382531338554	0.750921294766975	-0.663762699221023	4.5205994051908e-120	1.28995304027119e-115	RP11-463C8.4	0	distal
chr14:77119832-77121990:ZDHHC22	0.073	0.019	1.77382531338554	0.750921294766975	-0.663762699221023	4.5205994051908e-120	1.28995304027119e-115	ZDHHC22	19801	distal
chr1:38558878-38560323	0.078	0.023	1.66486974422027	0.685235917861131	-0.661114447560913	5.8973602192961e-120	1.68281173857614e-115	---	---	intergenic
chr17:14737755-14739431	0.027	0.068	0.97042679684741	4.44647720047655	1.46681523856475	3.70226718537346e-119	1.05644194134632e-114	---	---	intergenic
chr8:123519572-123521034:FBXO32	0.076	0.021	2.21871759356825	0.966422551922979	-0.710912635560464	6.21625924542403e-119	1.77380957568175e-114	FBXO32	20172	distal
chr10:41902814-41915915	0.051	0.102	1.35592912018028	4.27178350776348	1.16199499022156	5.92279396173929e-118	1.69006925698231e-113	---	---	intergenic
chr20:23151897-23152963:CD93	0.014	0.049	0.736464070557313	4.5276390262499	1.67051084587169	3.34038281281965e-117	9.53178235638087e-113	CD93	-65558	distal
chr21:46621665-46623003:PRMT2	0.061	0.014	2.25826843766342	0.794549780005926	-0.860483524078974	4.0228258760227e-117	1.14791336372308e-112	PRMT2	-12164	distal
chr12:128387754-128389526:TMEM132C	0.059	0.013	2.19501168214885	0.773311977318805	-0.849374835491986	5.62209844331953e-117	1.60426579080123e-112	TMEM132C	120352	distal
chr16:88045670-88046545:BANP	0.05	0.009	1.83703345266191	0.462132088609998	-0.956309512289983	8.88835127445933e-117	2.53629103616697e-112	BANP	75653	distal
chr8:9087791-9089340:PPP1R3B	0.036	0.08	0.97156189468317	3.89662039169761	1.31244735335875	1.71586923062236e-116	4.89623284958089e-112	PPP1R3B	61356	distal
chr19:37691782-37692640:CTD-2528L19.4	0.054	0.011	1.6568426525103	0.491305176600897	-0.833137271936563	2.75196818829162e-116	7.85274122529013e-112	CTD-2528L19.4	0	distal
chr19:37691782-37692640:ZNF781	0.054	0.011	1.6568426525103	0.491305176600897	-0.833137271936563	2.75196818829162e-116	7.85274122529013e-112	ZNF781	0	promoter
chr8:19496373-19498011:CSGALNACT1	0.098	0.035	2.00926915165335	0.961099059072622	-0.617750737533165	2.063808707488e-115	5.88907814681701e-111	CSGALNACT1	103854	distal
chr12:55846934-55848439:MMP19	0.016	0.052	0.730221595016965	3.9879053808693	1.52747727765102	2.46721560412718e-115	7.04019972637691e-111	MMP19	-3985	distal
chr10:97869140-97870090:CRTAC1	0.087	0.028	1.77168111751393	0.836973359542965	-0.593430580547791	3.1232597487771e-115	8.91222169313545e-111	CRTAC1	0	distal
chr10:97869140-97870090:GOLGA7B	0.087	0.028	1.77168111751393	0.836973359542965	-0.593430580547791	3.1232597487771e-115	8.91222169313545e-111	GOLGA7B	9692	distal
chr15:89820691-89822195:ANPEP	0.023	0.061	0.913039341337811	4.58185244914949	1.54487744589109	7.53443809114812e-115	2.14995190930912e-110	ANPEP	-5830	distal
chr20:24027121-24027980:GGTLC1	0.079	0.023	2.08710618636852	0.91044050534507	-0.692349777603282	7.04639447308265e-114	2.01068866289413e-109	GGTLC1	-38343	distal
chr16:29381438-29384002:NPIPB11	0.074	0.02	1.84924375324827	0.828958852258358	-0.639556431891199	8.58794899479782e-114	2.45057124566556e-109	NPIPB11	13694	distal
chr8:61759469-61761542:ASPH	0.021	0.058	0.909779051685122	4.61929255078484	1.55698277362358	1.94335861668826e-113	5.54537381271995e-109	ASPH	-44830	distal
chr14:92615182-92616493:RIN3	0.08	0.024	1.92557700055341	0.878696924375069	-0.638988843366925	2.10552997202323e-113	6.00812977516829e-109	RIN3	101379	distal
chr5:56587593-56589615:C5orf67	0.079	0.024	1.82815135196532	0.767341298439866	-0.678278658316402	1.2933501400225e-112	3.6905746245542e-108	C5orf67	16617	distal
chr4:153651006-153652999:TLR2	0.059	0.106	1.19452189096642	3.94044835545765	1.17073531362531	4.98405655640322e-112	1.42220053836966e-107	TLR2	-31266	distal
chr17:26619093-26620475	0.044	0.09	1.37019190886587	4.80837114355351	1.29312976619183	1.09754276173327e-111	3.13183827060589e-107	---	---	intergenic
chrY:11304625-11317069	0.081	0.133	1.37438954047164	3.81907422352609	1.02119937987579	7.20893307433483e-111	2.05706905276145e-106	---	---	intergenic
chr21:8988911-9009847	0.04	0.084	1.31903252284729	4.76304069014331	1.31330715301917	2.04290084266161e-110	5.82941755453489e-106	---	---	intergenic
chr4:4348022-4349193:NSG1	0.068	0.018	2.22870785297998	0.909663985544353	-0.757638094221747	1.33568852648093e-109	3.81138721031332e-105	NSG1	0	promoter
chr3:50627152-50628304:MAPKAPK3	0.023	0.06	0.755739286066583	3.73697752873391	1.43188819654719	1.73215088004035e-109	4.94269253619513e-105	MAPKAPK3	9983	distal
chr14:65846411-65847973	0.09	0.03	2.14226574496516	1.0666201881385	-0.60453192737758	4.00622161625956e-109	1.14317533819967e-104	---	---	intergenic
chrY:11289965-11298296	0.057	0.106	1.43119590496361	4.25263721365163	1.11137579470023	9.88043776928322e-109	2.81938291746497e-104	---	---	intergenic
chr11:114065140-114067038:ZBTB16	0.061	0.015	2.23447752969312	0.800024637151747	-0.845516037180709	1.20483466560698e-108	3.43799571830952e-104	ZBTB16	4634	distal
chr1:143262666-143267697	0.038	0.082	1.48491404221797	5.30984365090849	1.34440831053198	1.32816191020046e-108	3.78991001075701e-104	---	---	intergenic
chr4:74108728-74109909:CXCL2	0.012	0.043	0.838484782378442	5.57304553140559	1.83804474358997	1.95074454412958e-108	5.56644955667376e-104	CXCL2	-9436	distal
chr7:3103438-3104471:CARD11	0.047	0.009	2.4870576635775	0.732184619679689	-1.00941751781121	7.42951341235574e-108	2.12001165221571e-103	CARD11	-59494	distal
chr4:1042523-1044406:FGFRL1	0.019	0.053	0.671419212819543	3.40062820002528	1.39663586183704	9.05221768859844e-108	2.58305031744156e-103	FGFRL1	30073	distal
chr1:154790952-154792285:KCNN3	0.07	0.02	1.76541789456002	0.741562011818112	-0.667115665080877	1.10204664915358e-107	3.14469011335974e-103	KCNN3	67558	distal
chr14:70653993-70656204:TTC9	0.083	0.027	1.79701796669919	0.846766352919876	-0.598888168404333	1.52835351920024e-107	4.3611567670379e-103	TTC9	12207	distal
chr1:243507323-243508950:AKT3	0.065	0.017	2.17995018824719	0.882032623026467	-0.756712530990236	4.81333101185014e-107	1.37348400423144e-102	AKT3	0	distal
chr10:46091063-46094409:MSMB	0.075	0.022	1.79362251150802	0.815034894589917	-0.62213980488829	5.90401566017634e-107	1.68471086863132e-102	MSMB	-44795	distal
chr10:30542167-30543898:LYZL2	0.018	0.052	0.946683592411227	5.19794158422794	1.67077074537122	8.87484089750833e-107	2.532435850104e-102	LYZL2	85864	distal
chr20:62501534-62502624:GATA5	0.015	0.047	0.675858340668082	3.89644807568762	1.5468353815853	1.48469659848721e-106	4.23658174378326e-102	GATA5	-25565	distal
chr8:131856469-131857501:EFR3A	0.013	0.044	0.64145674992708	3.97816452464529	1.60063717367815	2.89176248651616e-106	8.25164425527387e-102	EFR3A	-46587	distal
chr2:174778194-174779170:CHRNA1	0.074	0.023	2.02886394722227	0.892466053896331	-0.678509353427562	7.58375935199721e-104	2.1640257310924e-99	CHRNA1	8765	distal
chr19:37718973-37720211:CTD-2528L19.4	0.072	0.021	1.60004568945962	0.725977308724816	-0.591123477668096	9.60018065729596e-104	2.7394115505594e-99	CTD-2528L19.4	0	promoter
chr19:37718973-37720211:ZNF607	0.072	0.021	1.60004568945962	0.725977308724816	-0.591123477668096	9.60018065729596e-104	2.7394115505594e-99	ZNF607	0	promoter
chrX:2324994-2325910:DHRSX	0.031	0.003	1.91449176591535	0.283472229701553	-1.18319224484499	1.05115260511574e-103	2.99946395869777e-99	DHRSX	0	distal
chrX:2324994-2325910:ZBED1	0.031	0.003	1.91449176591535	0.283472229701553	-1.18319224484499	1.05115260511574e-103	2.99946395869777e-99	ZBED1	174645	distal
chr1:143212916-143218661	0.05	0.096	1.54769778896164	4.88722183761065	1.20839283767473	1.51789968823492e-103	4.33132676037836e-99	---	---	intergenic
chrX:131740911-131742440:IGSF1	0.026	0.001	1.44930646181027	0.0814800415932416	-1.17936625688185	4.12413356912856e-103	1.17682151395083e-98	IGSF1	-162013	distal
chr1:1098747-1100091:C1orf159	0.059	0.016	2.6954291711404	0.966692775904379	-0.909970315778025	2.7513168386644e-102	7.85088259912886e-98	C1orf159	6036	distal
chr9:37503585-37504430:POLR1E	0.051	0.011	2.22083307537934	0.746569902940777	-0.882909507921956	1.24458886310356e-101	3.55143432086601e-97	POLR1E	17433	distal
chr8:144767264-144768688:ZNF251	0.021	0.055	0.754783623946362	3.78368410743139	1.44682897575164	3.79477427622148e-101	1.0828388397198e-96	ZNF251	-11660	distal
chr1:100712497-100714012:VCAM1	0.085	0.029	2.16764010927812	1.10768870908786	-0.587746626534144	5.41656866802295e-101	1.54561786942035e-96	VCAM1	-5730	distal
chr1:61741731-61743369:PATJ	0.076	0.024	1.6476337270432	0.763972940739932	-0.585875123701944	9.60241165278712e-101	2.74004816512281e-96	PATJ	0	promoter
chr20:62715978-62716867:NTSR1	0.048	0.01	1.98068590717363	0.667426117322028	-0.838021520021889	6.03604766764517e-100	1.72238620196255e-95	NTSR1	7142	distal
chr16:34571310-34574595	0.04	0.082	1.43060993495985	4.91639091080766	1.28339899027895	1.13825124457896e-99	3.24799992640607e-95	---	---	intergenic
chr14:52175484-52176940:PTGDR	0.071	0.022	2.32446553430613	1.1057048273698	-0.658819203898173	1.50873121546706e-99	4.30516452333526e-95	PTGDR	-90773	distal
chr7:151795063-151798274:PRKAG2	0.038	0.077	0.961163793881648	3.52848109380077	1.20731720180097	1.59962022019636e-99	4.56451629833032e-95	PRKAG2	16566	distal
chr9:63337813-63338726	0.019	0.051	1.10971370611568	5.68175508798669	1.66317986874541	1.58960373922944e-98	4.5359342698912e-94	---	---	intergenic
chr16:88069251-88070144:BANP	0.041	0.007	1.84915796157018	0.452998842077858	-0.971502055785236	1.4310486714758e-97	4.08349738405619e-93	BANP	99234	distal
chr7:50739638-50740584:GRB10	0.068	0.021	1.91557149387045	0.849847771224685	-0.656372147578756	4.2686852731568e-97	1.21806934269529e-92	GRB10	-7286	distal
chr16:81576577-81578579:CMIP	0.055	0.013	2.41063467414322	0.910623867497257	-0.835996438786806	6.6642318232795e-97	1.9016385507728e-92	CMIP	-28369	distal
chr5:135385730-135387801:H2AFY	0.028	0.064	0.979843565022039	3.92130553255664	1.3136546450266	1.89524614723072e-96	5.40808488112286e-92	H2AFY	11410	distal
chr6:33692295-33693418:ITPR3	0.074	0.024	1.94656871906802	0.963028385976166	-0.585954877964507	7.53773483604905e-96	2.1508926354666e-91	ITPR3	0	distal
chr6:33692295-33693418:UQCC2	0.074	0.024	1.94656871906802	0.963028385976166	-0.585954877964507	7.53773483604905e-96	2.1508926354666e-91	UQCC2	18309	distal
chr10:62183228-62184612:RTKN2	0.079	0.027	2.42865380779928	1.2123636446258	-0.632053702464382	1.00941884127037e-95	2.88037666356501e-91	RTKN2	51651	distal
chrX:131704055-131705488:IGSF1	0.026	0.002	1.46124990812811	0.15205083984332	-1.09518676815834	1.23604624629841e-95	3.5270579638125e-91	IGSF1	-125157	distal
chrX:1554419-1555615:P2RY8	0.066	0.02	2.0414838038829	0.922093096312733	-0.662097107238583	1.52644919825857e-95	4.35572278723082e-91	P2RY8	-17313	distal
chr9:87712945-87714096:CTSL	0.025	0.06	0.910182951615107	3.84814171735489	1.34372104934158	4.20452621025474e-95	1.19976155409619e-90	CTSL	-11423	distal
chr17:26603448-26604580	0.035	0.073	1.31696869377638	4.7719837425287	1.31682868526616	1.08325434288882e-94	3.09106626743325e-90	---	---	intergenic
chrX:131728086-131729820:IGSF1	0.026	0.002	1.36947503022584	0.142244544006021	-1.05269590632983	1.09790290415481e-94	3.13286593700575e-90	IGSF1	-149188	distal
chr2:28444985-28446896:PLB1	0.01	0.036	0.634145515799065	4.40249686680055	1.725089873481	1.4848063481516e-94	4.23689491445058e-90	PLB1	-49175	distal
chr15:89935988-89937314:ARPIN	0.05	0.011	2.41887315116653	0.848685490430538	-0.887021090530843	2.49592979975082e-94	7.12213568358896e-90	ARPIN	-23033	distal
chr4:970057-971326:DGKQ	0.075	0.025	1.96512585803552	0.944782316730992	-0.608484662267091	2.8070507494224e-94	8.0099193134768e-90	DGKQ	2230	distal
chr12:124423633-124424606:NCOR2	0.049	0.011	2.24435109581758	0.703058401605396	-0.929802043926726	2.98040089787431e-94	8.50457396208433e-90	NCOR2	-1080	distal
chr18:79326278-79328404:ATP9B	0.063	0.018	2.02252163000828	0.936938087736469	-0.641974823446805	5.78792970777215e-94	1.65158574211278e-89	ATP9B	0	distal
chr18:79326278-79328404:NFATC1	0.063	0.018	2.02252163000828	0.936938087736469	-0.641974823446805	5.78792970777215e-94	1.65158574211278e-89	NFATC1	-67452	distal
chr17:1763963-1764833:SERPINF1	0.045	0.01	1.9093499844709	0.573804735451673	-0.886440303571311	3.00579715241243e-93	8.57704217440888e-89	SERPINF1	2005	distal
chr3:67947793-67948792:FAM19A1	0.066	0.02	1.87076406631679	0.848476145592168	-0.635098341752297	5.11648202537815e-93	1.45998814594165e-88	FAM19A1	-55424	distal
chr1:234976185-234981490:TOMM20	0.139	0.182	1.24285690773789	2.83128226278226	0.772489736913101	4.16904908413189e-92	1.18963815615703e-87	TOMM20	147446	distal
chr22:38266945-38267725:TMEM184B	0.06	0.017	1.92205449584691	0.851078509995239	-0.658616998734404	4.53503301042234e-92	1.29407166952401e-87	TMEM184B	4939	distal
chr5:414973-416737:AHRR	0.045	0.01	1.97975958882443	0.665565781561416	-0.839183602313445	1.14606319918952e-91	3.27029133888729e-87	AHRR	-4183	distal
chr11:128610788-128611951:ETS1	0.07	0.022	1.66689766507382	0.738796214819243	-0.61707360632935	1.18241275104444e-91	3.37401478510531e-87	ETS1	-23231	distal
chr22:39205270-39206285:PDGFB	0.055	0.014	2.29783446081867	0.896882672720108	-0.797888535646907	1.58514869125498e-91	4.52322179049609e-87	PDGFB	34624	distal
chr5:126851463-126854506:MARCH3	0.067	0.021	1.83682416493253	0.847195130536903	-0.618940455632447	4.1396964643628e-91	1.18126238610592e-86	MARCH3	63722	distal
chr22:30195228-30197163:LIF	0.038	0.076	1.20740872340493	4.27734435084773	1.25745834007511	1.15342726131052e-90	3.29130469014958e-86	LIF	49576	distal
chr16:68074532-68075565:DUS2	0.063	0.019	1.93103398015709	0.846290968070339	-0.666779759754649	1.26218031546669e-90	3.60163153018419e-86	DUS2	0	distal
chr16:68074532-68075565:NFATC3	0.063	0.019	1.93103398015709	0.846290968070339	-0.666779759754649	1.26218031546669e-90	3.60163153018419e-86	NFATC3	-9779	distal
chr10:38526549-38530081	0.016	0.046	1.06046320106478	5.11462562279278	1.56929547229798	2.98004630736937e-90	8.5035621380785e-86	---	---	intergenic
chr4:74374295-74375457:EREG	0.015	0.044	0.890999917585997	5.00898361126915	1.66797168669995	1.40492305810004e-89	4.00894794628848e-85	EREG	9153	distal
chr17:58152714-58153565:OR4D1	0.041	0.008	2.36275614452289	0.71823266331075	-0.968718760511354	4.37275431027732e-89	1.24776544243763e-84	OR4D1	-1568	distal
chr3:31461853-31463106:STT3B	0.074	0.026	2.07660370225227	1.02573526798283	-0.602892973183596	7.45178429905724e-89	2.12636664973598e-84	STT3B	-69684	distal
chr8:66467442-66468504:ADHFE1	0.063	0.019	2.06627431475476	0.941387924778399	-0.659398345337744	9.96563814797421e-89	2.84369484552444e-84	ADHFE1	0	distal
chr8:66467442-66468504:C8orf46	0.063	0.019	2.06627431475476	0.941387924778399	-0.659398345337744	9.96563814797421e-89	2.84369484552444e-84	C8orf46	-24704	distal
chr6:150622749-150623722:PLEKHG1	0.05	0.013	2.19650107650593	0.840124131600391	-0.796690488423047	2.13803566720017e-88	6.1008847763557e-84	PLEKHG1	-59890	distal
chr15:77083609-77084852:TSPAN3	0.057	0.016	1.72797675554601	0.737518277401768	-0.650803197550075	2.24687179652152e-88	6.41144867137417e-84	TSPAN3	0	promoter
chr6:111113442-111114578:SLC16A10	0.016	0.045	0.827866154445581	4.19476811932875	1.50689891961082	3.23945997086663e-88	9.24379902686793e-84	SLC16A10	25865	distal
chr6:131524232-131525377:ARG1	0.051	0.012	2.13154826980352	0.780235254507696	-0.814808213832806	4.22156242018323e-88	1.20462283659929e-83	ARG1	-47767	distal
chr22:41603762-41604515:DESI1	0.061	0.018	2.12323965673213	0.92390935355401	-0.699002449431339	4.37692940708762e-88	1.24895680631245e-83	DESI1	0	distal
chr22:41603762-41604515:PMM1	0.061	0.018	2.12323965673213	0.92390935355401	-0.699002449431339	4.37692940708762e-88	1.24895680631245e-83	PMM1	-13873	distal
chr1:172670284-172671318:FASLG	0.068	0.022	2.31845903787142	1.10864162167544	-0.654199546218297	1.41698423318556e-87	4.04336450939499e-83	FASLG	11141	distal
chrY:26668475-26672049	0.014	0.043	1.20633562416629	5.65638210316799	1.59308598433488	1.68879311695209e-87	4.81897115922279e-83	---	---	intergenic
chr6:14094016-14095934:CD83	0.057	0.017	1.98420494839013	0.808768916270645	-0.722338515328367	2.3016729438076e-87	6.56782374515499e-83	CD83	-21322	distal
chr21:42460202-42461456:RSPH1	0.047	0.011	1.82303026219074	0.637981267269671	-0.785325736478031	2.93224059107305e-87	8.36714852662695e-83	RSPH1	34730	distal
chr18:23871161-23871941:LAMA3	0.049	0.012	1.89948261665791	0.724241824327597	-0.74983336276536	3.51147021868265e-87	1.00199802690109e-82	LAMA3	-899	promoter
chr10:79320642-79321723:PPIF	0.031	0.064	1.00432246423118	4.09922577219093	1.34716358148418	3.52695581716302e-87	1.00641684242747e-82	PPIF	-25755	distal
chr4:1081242-1082852:RNF212	0.018	0.047	0.791509982635155	3.87185727354714	1.44329578597194	4.38631092215377e-87	1.25163382163658e-82	RNF212	30674	distal
chr1:225847723-225850464:TMEM63A	0.061	0.018	1.91700091519414	0.890892245577193	-0.625418686692327	7.00178265306281e-87	1.99795868005147e-82	TMEM63A	16284	distal
chr5:150065216-150067889:CSF1R	0.017	0.047	0.901693091110142	4.2397953829872	1.46222604229775	8.02989319633883e-87	2.29133002357529e-82	CSF1R	18538	distal
chr17:74473875-74474980:CD300A	0.048	0.012	2.1638121236861	0.745034956881616	-0.858407993876721	1.22447170745619e-86	3.49403001722624e-82	CD300A	7014	distal
chr11:48004357-48009689:PTPRJ	0.083	0.125	1.26821516393298	3.39938351428354	0.955743871536637	1.25409997029366e-86	3.57857426523296e-82	PTPRJ	23778	distal
chr19:56367705-56368888:ZSCAN5A	0.06	0.018	1.50299192390559	0.656613156000652	-0.595416885093865	1.51096835423067e-86	4.3115481987972e-82	ZSCAN5A	0	promoter
chr3:46088918-46091462:XCR1	0.073	0.114	1.27027934477906	3.45969659276385	0.974075738644784	1.73649679782527e-86	4.95509361259442e-82	XCR1	-61177	distal
chr19:43429998-43430763:TEX101	0.037	0.007	1.86578613135212	0.483806780706612	-0.949627709378253	3.63727746634862e-86	1.03789712502258e-81	TEX101	15087	distal
chr2:172495874-172496844:ITGA6	0.043	0.01	2.54385932994548	0.782645135917639	-0.991301798674742	7.56962691699048e-86	2.15999304076323e-81	ITGA6	0	distal
chr2:172495874-172496844:PDK1	0.043	0.01	2.54385932994548	0.782645135917639	-0.991301798674742	7.56962691699048e-86	2.15999304076323e-81	PDK1	-59125	distal
chr5:140261316-140262337:PFDN1	0.026	0.059	1.0064209407537	4.18735294671929	1.37037422324475	1.3010418422516e-85	3.71252289686495e-81	PFDN1	40746	distal
chr19:14459520-14460256:PKN1	0.062	0.019	2.20266707459802	1.04392844499209	-0.647929143609729	2.30462317183933e-85	6.57624222084352e-81	PKN1	0	distal
chr19:14459520-14460256:PTGER1	0.062	0.019	2.20266707459802	1.04392844499209	-0.647929143609729	2.30462317183933e-85	6.57624222084352e-81	PTGER1	15106	distal
chrX:57121110-57121925:SPIN2B	0.061	0.019	1.71671203818075	0.751664717803839	-0.633134994760603	2.73640359335695e-85	7.80832765364405e-81	SPIN2B	0	promoter
chr2:28583831-28584835:PLB1	0.011	0.037	0.675326021957218	4.01292802972025	1.58121164721881	3.76586250719042e-85	1.07458886642679e-80	PLB1	87761	distal
chr20:2729071-2730167:EBF4	0.06	0.019	2.07944789465379	0.917684881354074	-0.68330604479239	4.97243922674965e-85	1.41888553335301e-80	EBF4	35498	distal
chrX:131746163-131747642:IGSF1	0.022	0.001	1.48316978522508	0.133077934236492	-1.13193581370126	1.21417027920996e-84	3.46463489172561e-80	IGSF1	-167265	distal
chr3:12915758-12916744:IQSEC1	0.055	0.016	2.18924720825737	0.910554402044591	-0.739224591335304	1.60390569967136e-84	4.57674491401222e-80	IQSEC1	50924	distal
chrX:131752308-131753645:IGSF1	0.022	0.001	1.35428899771068	0.12120582322305	-1.07024028496783	1.96177901849618e-84	5.59793642927885e-80	IGSF1	-173410	distal
chr12:107328538-107330240:BTBD11	0.023	0.054	0.945397891024076	4.00443311145919	1.36314139484215	2.21180316433665e-84	6.31138032943464e-80	BTBD11	9598	distal
chr19:6551649-6552536:TNFSF9	0.052	0.014	1.65423698070842	0.696467116788844	-0.645763719880586	2.46614727405657e-84	7.03715124652042e-80	TNFSF9	20651	distal
chr12:106747491-106748611:RFX4	0.042	0.009	2.22730588417979	0.673462568216869	-0.947494041619669	3.43423832318599e-84	9.79959905521124e-80	RFX4	0	distal
chr12:106747491-106748611:RIC8B	0.042	0.009	2.22730588417979	0.673462568216869	-0.947494041619669	3.43423832318599e-84	9.79959905521124e-80	RIC8B	-25984	distal
chr5:135391796-135394227:H2AFY	0.039	0.074	1.1175763161408	3.91784306400559	1.21561173270232	3.50571281879563e-84	1.00035515284333e-79	H2AFY	4984	distal
chr21:45885680-45887116:PCBP3	0.057	0.016	1.75553369034435	0.791457616918881	-0.62119785424304	4.050267749219e-84	1.15574390223964e-79	PCBP3	-9178	distal
chr21:15513965-15514855	0.056	0.016	2.217373714189	0.969006921451694	-0.70841533942248	4.72299962515892e-84	1.3477079430391e-79	---	---	intergenic
chr19:54905644-54907335:NCR1	0.06	0.018	2.04766067277285	0.96747973122117	-0.631353508471673	9.11545733592299e-84	2.60109575080562e-79	NCR1	0	promoter
chr3:75667717-75670232:FRG2C	0.055	0.095	1.33332527210689	3.80228200059714	1.04133268720385	9.17691311320841e-84	2.61863215685402e-79	FRG2C	3388	distal
chr12:538730-539955:B4GALNT3	0.071	0.025	2.09255872228778	1.04703649042113	-0.595264169684175	1.89432578174966e-83	5.40545861822265e-79	B4GALNT3	0	distal
chr12:538730-539955:NINJ2	0.071	0.025	2.09255872228778	1.04703649042113	-0.595264169684175	1.89432578174966e-83	5.40545861822265e-79	NINJ2	70463	distal
chr14:105817776-105818788:IGHD	0.03	0.004	1.7252013173625	0.291159949662878	-1.07769507564138	2.50409567804781e-83	7.14543701730942e-79	IGHD	26890	distal
chr13:98484430-98485595:STK24	0.03	0.062	0.840011599039118	3.40170903692435	1.25834892217442	2.57419661550938e-83	7.34547004235603e-79	STK24	36403	distal
chr8:131816009-131817245:EFR3A	0.019	0.048	1.04337091680478	4.74624883968162	1.4916693609717	4.666511935456e-83	1.33158918078237e-78	EFR3A	-86843	distal
chr9:88322709-88323466:SPIN1	0.053	0.015	2.22080856204086	0.903220371129212	-0.758980293715072	6.81379129451009e-83	1.94431534588845e-78	SPIN1	-64953	distal
chr8:24418126-24419598:ADAM7	0.018	0.046	0.893165359352146	4.43680945574129	1.52195983741198	9.81421963593276e-83	2.80048757311341e-78	ADAM7	-21332	distal
chr7:80721354-80723222:CD36	0.017	0.046	1.04394277954885	4.87975147304787	1.52440036771918	1.43969432980808e-82	4.10816777010735e-78	CD36	75026	distal
chr6:168877645-168878487	0.043	0.01	2.20345960950795	0.794193770448938	-0.836295092801312	3.06521281910214e-82	8.74658477930795e-78	---	---	intergenic
chr1:39525415-39526397:BMP8A	0.061	0.019	2.07913284778543	0.955163735635844	-0.655234681727229	3.08397624507384e-82	8.80012621531821e-78	BMP8A	33770	distal
chrX:3743222-3744500:PRKX	0.052	0.015	2.41467787763915	0.927700222382689	-0.824868774047278	3.68053983395668e-82	1.05024204161954e-77	PRKX	-29615	distal
chr22:40116408-40117456:TNRC6B	0.044	0.01	2.23048517080155	0.766528860574298	-0.870833533141364	4.64707205900497e-82	1.32604201203707e-77	TNRC6B	-60469	distal
chr21:10454779-10466735:TPTE	0.037	0.073	1.48217803911738	4.74069410413666	1.20961858357565	5.23573333503531e-82	1.49401650715233e-77	TPTE	-54818	distal
chr16:85518600-85520052:GSE1	0.041	0.009	2.20272282925393	0.765663616751508	-0.859088433601969	7.3905115372152e-82	2.10888246714436e-77	GSE1	-91357	distal
chr4:49636720-49646600	0.024	0.054	1.12040783553215	4.92473821516983	1.48240963295579	8.6820873472216e-82	2.47743362452968e-77	---	---	intergenic
chr16:25060659-25061583:ARHGAP17	0.047	0.012	2.34268436896358	0.811254100530554	-0.884018179813371	8.7848449956062e-82	2.50675551949623e-77	ARHGAP17	-45329	distal
chr20:62675215-62675992:SLCO4A1	0.011	0.035	0.569927671894552	3.37505926894437	1.47860446699808	1.19248136240883e-81	3.40274556763359e-77	SLCO4A1	18857	distal
chr17:8915447-8916954:PIK3R5	0.041	0.076	1.02046400040447	3.48380252935168	1.1500360954236	1.21714739479648e-81	3.47313009105177e-77	PIK3R5	-2931	distal
chr2:84845751-84847175:TRABD2A	0.072	0.026	2.18495980025977	1.12070928155083	-0.586728301390832	1.25989882795949e-81	3.59512130558241e-77	TRABD2A	33975	distal
chr4:3879501-3881005:ADRA2C	0.055	0.016	1.75989052471361	0.792741761830442	-0.622443353422593	1.50277471302729e-81	4.28816764362337e-77	ADRA2C	113104	distal
chr21:10325496-10333842:TPTE	0.035	0.07	1.38938024179505	4.8125519109749	1.28253523561381	1.61081740406579e-81	4.59646746250173e-77	TPTE	-187711	distal
chr22:46586769-46588315:GRAMD4	0.059	0.018	1.78328154286229	0.85537276229623	-0.585077784551457	1.68975925256839e-81	4.82172802720389e-77	GRAMD4	-32087	distal
chr2:460707-461455:FAM150B	0.051	0.014	2.08302891696474	0.884028481777129	-0.710527646084086	1.80250807935574e-81	5.1434568044416e-77	FAM150B	-172412	distal
chr3:66582524-66583340:LRIG1	0.05	0.013	1.94044480817426	0.78609151030389	-0.719228412769962	2.57479981413065e-81	7.3471912696218e-77	LRIG1	-81514	distal
chr10:127293373-127294183:DOCK1	0.044	0.011	2.20302925668358	0.778268384500803	-0.848963897027918	3.66027358083256e-81	1.04445906629057e-76	DOCK1	0	distal
chr10:127293373-127294183:FAM196A	0.044	0.011	2.20302925668358	0.778268384500803	-0.848963897027918	3.66027358083256e-81	1.04445906629057e-76	FAM196A	-97216	distal
chr22:46373054-46374808:CELSR1	0.058	0.018	2.06682415246968	0.940174174525928	-0.660559274057746	5.47430423577641e-81	1.5620927136788e-76	CELSR1	0	distal
chr22:46373054-46374808:TRMU	0.058	0.018	2.06682415246968	0.940174174525928	-0.660559274057746	5.47430423577641e-81	1.5620927136788e-76	TRMU	36910	distal
chr2:227370195-227371389:TM4SF20	0.026	0.057	1.09584256407899	4.46584077086041	1.38291308404813	5.60265474934338e-81	1.59871753272513e-76	TM4SF20	7917	distal
chr3:41419035-41420075:CTNNB1	0.042	0.01	2.39222677537925	0.850167964771601	-0.87457636979337	7.27718903250258e-81	2.07654589042461e-76	CTNNB1	198082	distal
chr3:41419035-41420075:ULK4	0.042	0.01	2.39222677537925	0.850167964771601	-0.87457636979337	7.27718903250258e-81	2.07654589042461e-76	ULK4	0	distal
chr7:132485289-132486280:PLXNA4	0.065	0.022	2.15105871730015	1.01843215682763	-0.642601541969839	7.98760623595423e-81	2.27926343942954e-76	PLXNA4	90190	distal
chr6:40587186-40588315:LRFN2	0.06	0.018	1.65499638177639	0.765866655435713	-0.588333488978116	1.02125499115485e-80	2.91415111726038e-76	LRFN2	0	promoter
chr10:102452567-102454988:C10orf95	0.041	0.075	1.04267376012835	3.51974349831499	1.14578209352317	1.05781734245719e-80	3.0184817867016e-76	C10orf95	-1025	distal
chr21:10643151-10671407:IGHV1OR21-1	0.039	0.077	1.58069602988091	4.36884429295325	1.05685134249347	1.57152749740221e-80	4.48435371383722e-76	IGHV1OR21-1	0	promoter
chr5:99037506-99038430:CHD1	0.06	0.019	2.01984457969118	0.970825624194703	-0.615674166791975	1.78860989356825e-80	5.10379833129699e-76	CHD1	-108550	distal
chr2:118973568-118974718:MARCO	0.021	0.05	0.947786972487036	4.24319175420682	1.42860940918214	2.06002573055663e-80	5.87828342214333e-76	MARCO	31403	distal
chr8:125219113-125221446:NSMCE2	0.031	0.063	1.23563142021334	4.75069537547245	1.36305406132668	2.7220960330444e-80	7.76750103029219e-76	NSMCE2	94970	distal
chr13:26785181-26786335:GPR12	0.037	0.007	1.88801496991687	0.588772264654167	-0.862165877463235	5.89923348031245e-80	1.68334627360716e-75	GPR12	-24397	distal
chr2:239977965-239979309:NDUFA10	0.014	0.041	0.911613392744568	4.59823927817167	1.55018237120391	1.19560182160491e-79	3.41164979794962e-75	NDUFA10	45997	distal
chr11:126332096-126332821:DCPS	0.052	0.014	2.24172324891791	1.00764709062802	-0.691255240008303	1.25336603908718e-79	3.57647999253527e-75	DCPS	0	distal
chr11:126332096-126332821:ST3GAL4	0.052	0.014	2.24172324891791	1.00764709062802	-0.691255240008303	1.25336603908718e-79	3.57647999253527e-75	ST3GAL4	-22839	distal
chr2:127063680-127072397:BIN1	0.104	0.142	1.13337421482966	2.70729437904844	0.797229626643851	1.5280541528777e-79	4.36030252523651e-75	BIN1	34604	distal
chr14:104656343-104658819:INF2	0.05	0.014	1.64074476750878	0.664150909833228	-0.666158602293436	1.54009766905605e-79	4.39466869865145e-75	INF2	-30787	distal
chr9:92953867-92954817:FGD3	0.051	0.015	2.01978215791576	0.852325032684893	-0.705107205103505	1.80580944077642e-79	5.15287723925553e-75	FGD3	6417	distal
chr7:132450172-132451828:PLXNA4	0.051	0.014	2.25233084466296	1.08499438881379	-0.641430522550997	2.79874947911941e-79	7.98623163866724e-75	PLXNA4	124642	distal
chr5:158384482-158385674	0.012	0.038	0.888978372893234	4.77791845041826	1.61294365758062	1.91816581730301e-78	5.47348615967413e-74	---	---	intergenic
chr9:40905087-40916795	0.028	0.061	1.32910405052615	4.85076940929092	1.32885126770667	2.00053509780073e-78	5.70852690157439e-74	---	---	intergenic
chr7:20219332-20221591:MACC1	0.055	0.092	1.20427298153777	3.50624967401837	1.03162434880072	3.94904135308549e-78	1.12685895010295e-73	MACC1	-1929	distal
chr20:50282296-50284607:CEBPB	0.031	0.063	0.917498420851554	3.31664204594269	1.1706840738349	6.01730659324984e-78	1.71703843638384e-73	CEBPB	91563	distal
chr1:193478994-193479802	0.073	0.027	2.1987197272658	1.12842044082334	-0.587711424654308	6.44379789895329e-78	1.83873773046632e-73	---	---	intergenic
chr22:10716246-10733272	0.037	0.071	1.44714742036117	4.58969428577818	1.19166836620101	1.0747735863742e-77	3.06686642871878e-73	---	---	intergenic
chr1:151311115-151312414:PI4KB	0.03	0.062	1.03249895413641	3.81694813936005	1.24486478160901	4.07703542953189e-77	1.16338205981693e-72	PI4KB	14997	distal
chr4:10671154-10672196:CLNK	0.041	0.01	1.95445286058305	0.653872105493946	-0.837043305636159	4.90661802331302e-77	1.40010345295237e-72	CLNK	12669	distal
chr14:64235080-64236638:ESR2	0.05	0.014	1.88830151095769	0.811776239825208	-0.672816564679959	1.01143571004486e-76	2.88613179861302e-72	ESR2	0	distal
chr14:64235080-64236638:SYNE2	0.05	0.014	1.88830151095769	0.811776239825208	-0.672816564679959	1.01143571004486e-76	2.88613179861302e-72	SYNE2	18759	distal
chr2:41896214-41897176:C2orf91	0.044	0.011	2.26466851703128	0.857455050133264	-0.813609214633437	1.57938780931574e-76	4.50678311388245e-72	C2orf91	56119	distal
chr1:226444644-226445534:PARP1	0.045	0.012	2.02926179112438	0.811079643120547	-0.742116271422475	2.38385121995598e-76	6.80231945614439e-72	PARP1	-36566	distal
chr14:98188792-98190429	0.069	0.026	2.24520981495325	1.14050553333323	-0.600360191879108	2.79735175054211e-76	7.98224322017191e-72	---	---	intergenic
chr1:36299820-36301012:SH3D21	0.021	0.05	0.982050039030877	4.05473497817865	1.35064206761484	5.02852923243492e-76	1.4348908164753e-71	SH3D21	-6098	distal
chr1:36299820-36301012:THRAP3	0.021	0.05	0.982050039030877	4.05473497817865	1.35064206761484	5.02852923243492e-76	1.4348908164753e-71	THRAP3	0	distal
chr2:96556502-96557538:ARID5A	0.011	0.035	0.598945146479189	3.35301516027967	1.44489459814667	9.41479528548581e-76	2.68651183471337e-71	ARID5A	19158	distal
chr21:34835152-34836838:RUNX1	0.022	0.05	0.972529636634951	4.26807022764704	1.41722760157811	1.00855436739408e-75	2.877909887359e-71	RUNX1	50345	distal
chr6:85449296-85450939:NT5E	0.056	0.018	1.67166130961885	0.743686619095918	-0.615596349188509	1.48274457776786e-75	4.23101165266058e-71	NT5E	0	promoter
chr19:54803192-54804799:KIR2DL4	0.056	0.018	2.11525274384279	0.935379115205332	-0.686733016459806	1.75590780375468e-75	5.01048291801399e-71	KIR2DL4	0	promoter
chr13:73765285-73766554:KLF12	0.06	0.02	1.81491237249359	0.866921396531525	-0.592428825589783	3.84352261603266e-75	1.09674917848492e-70	KLF12	0	distal
chr21:42783444-42784610:WDR4	0.057	0.018	1.79867518637822	0.857337350463279	-0.591508180214956	8.940515625417e-75	2.55117613371274e-70	WDR4	94921	distal
chr19:3788784-3789950:MATK	0.059	0.019	2.09471446822031	1.05092506733886	-0.593531523847434	9.05278589112817e-75	2.58321245403342e-70	MATK	0	promoter
chr8:23540528-23542231:SLC25A37	0.018	0.045	0.902156929395835	4.24426812955063	1.46310517517667	1.57095911898196e-74	4.48273184601503e-70	SLC25A37	11724	distal
chr2:44100167-44101184:PPM1B	0.013	0.038	0.786636175288897	4.07830132406589	1.50710012208609	1.74926837247047e-74	4.99153730084449e-70	PPM1B	-67693	distal
chr7:36780735-36781614:AOAH	0.061	0.021	2.23896739576369	1.14376533153794	-0.595386956660572	2.63444157591688e-74	7.51737903687881e-70	AOAH	-56187	distal
chr1:86787704-86789294:SH3GLB1	0.027	0.056	1.25558222464582	4.8705609633569	1.37999848831686	2.86619850913936e-74	8.17869744582916e-70	SH3GLB1	82810	distal
chr10:30493267-30494964:MAP3K8	0.072	0.108	1.27553186648593	3.39983249039563	0.951244808868762	3.6821042898232e-74	1.05068845910105e-69	MAP3K8	54446	distal
chr11:88843545-88845410:GRM5	0.048	0.014	2.40023084814756	0.965286652905677	-0.790892940464971	4.60780689411646e-74	1.31483769723613e-69	GRM5	0	distal
chr10:84177149-84178246:C10orf99	0.05	0.014	2.04747457375046	0.939642084559432	-0.651823722488769	4.92422982443581e-74	1.40512898040276e-69	C10orf99	3412	distal
chr1:201713237-201716481:NAV1	0.055	0.091	1.12986061051709	3.04169513830123	0.924201488683942	6.45896122599484e-74	1.84306458583763e-69	NAV1	-23387	distal
chr2:241852511-241855969:PDCD1	0.018	0.046	0.929101888888415	3.55997156142476	1.24109548309171	1.27959643641286e-73	3.65132843130409e-69	PDCD1	2939	distal
chr6:88141518-88142448:CNR1	0.032	0.006	2.00848492986153	0.587155005913867	-0.922594097409749	2.51943740392607e-73	7.18921463210304e-69	CNR1	2826	distal
chr8:23243115-23244051:CHMP7	0.051	0.015	1.96373788064734	0.833848219947358	-0.69254362027683	2.7421536928999e-73	7.82473556268987e-69	CHMP7	0	promoter
chr10:11402961-11403702:USP6NL	0.046	0.013	1.97708066918167	0.796295818095938	-0.728873358481338	3.03985138745535e-73	8.67421593410383e-69	USP6NL	128573	distal
chr14:106267369-106269138:IGHV3-23	0.049	0.014	1.82951841077584	0.834048481225142	-0.625524748980763	4.10643036184057e-73	1.17176990375121e-68	IGHV3-23	2	promoter
chr7:3068556-3070430:CARD11	0.054	0.017	2.23996463801716	1.104376301234	-0.622585359034144	4.53431463819126e-73	1.29386668200788e-68	CARD11	-24612	distal
chr8:12572598-12591949:FAM86B2	0.042	0.074	1.26293911045256	4.29569163445888	1.22662135104176	5.71019927442886e-73	1.62940536295827e-68	FAM86B2	-136256	distal
chr12:123043358-123044211:PITPNM2	0.047	0.013	1.87784379316454	0.727948844211134	-0.735927778721677	7.83551062873505e-73	2.23586295790955e-68	PITPNM2	-8705	distal
chr22:20122651-20123833:RANBP1	0.046	0.012	2.04648787190598	0.850787820080108	-0.719007487225003	8.21342747497799e-73	2.34370152998497e-68	RANBP1	5104	distal
chr17:76597212-76598500:ST6GALNAC2	0.02	0.046	1.08096507386119	4.89708304168672	1.50274875845789	9.19112674061476e-73	2.62268801543442e-68	ST6GALNAC2	-11085	distal
chr14:105363993-105364776:PACS2	0.042	0.011	1.66554797350317	0.639973396708445	-0.7007597354415	9.65881941051448e-73	2.75614411879031e-68	PACS2	0	distal
chr14:105363993-105364776:TEX22	0.042	0.011	1.66554797350317	0.639973396708445	-0.7007597354415	9.65881941051448e-73	2.75614411879031e-68	TEX22	-33807	distal
chr20:32509284-32510904:NOL4L	0.056	0.018	1.89440855796903	0.912955465936878	-0.597465290942447	2.64847619973787e-72	7.55742683595201e-68	NOL4L	25493	distal
chr14:98223549-98224324	0.053	0.017	1.9987203137904	0.927952139156038	-0.637277732915085	3.99516488225528e-72	1.14002029915154e-67	---	---	intergenic
chr12:6345211-6346306:TNFRSF1A	0.019	0.045	0.804608594098266	3.52945766929692	1.32765235932573	5.30093260593512e-72	1.51262111910359e-67	TNFRSF1A	-3098	distal
chr4:189631155-189631995	0.016	0.041	0.969131639438812	4.81217798837238	1.56151932298871	5.45451245717103e-72	1.55644512965375e-67	---	---	intergenic
chr2:173048523-173049767:MAP3K20	0.015	0.04	1.00101776539447	4.98934566306641	1.58166442116261	5.99944916008199e-72	1.7119428178294e-67	MAP3K20	-25668	distal
chr2:173048523-173049767:RAPGEF4	0.015	0.04	1.00101776539447	4.98934566306641	1.58166442116261	5.99944916008199e-72	1.7119428178294e-67	RAPGEF4	0	distal
chrX:136586180-136586941:VGLL1	0.052	0.016	2.28968207575076	1.08575408150601	-0.657379095992847	7.75318751807085e-72	2.21237205828152e-67	VGLL1	54029	distal
chr6:117616216-117617572:GOPC	0.043	0.012	1.94051963528082	0.688847202669887	-0.800032316941978	9.18201966528469e-72	2.62008931148899e-67	GOPC	-13675	distal
chr6:90233215-90234900:BACH2	0.051	0.016	2.3531635657567	0.992366341871172	-0.751039914743603	1.49723821414639e-71	4.27236924406673e-67	BACH2	61842	distal
chr16:29338945-29339893:NPIPB11	0.04	0.01	1.71813197264741	0.587785000618381	-0.775599931826503	1.52475159116065e-71	4.3508786653769e-67	NPIPB11	57803	distal
chr22:10770750-10784619	0.039	0.072	1.46081275044908	4.44967572443112	1.14703550322193	1.60430341657872e-71	4.57787979920737e-67	---	---	intergenic
chr13:41048682-41050594:WBP4	0.02	0.046	1.07451117241659	5.02201763904936	1.53747550689697	2.45154781066886e-71	6.99549167774359e-67	WBP4	-10680	distal
chr8:143553065-143554227:GSDMD	0.019	0.047	0.748858641789589	2.81567743346527	1.12552553254685	3.45945728345792e-71	9.87156135834716e-67	GSDMD	0	promoter
chrX:40278467-40279343:BCOR	0.047	0.013	2.01200813945268	0.964244232974907	-0.616751343999008	3.5052528341846e-71	1.00022389623458e-66	BCOR	-101139	distal
chr2:25209968-25210829:POMC	0.036	0.009	1.98078782459117	0.606449837326078	-0.891817754319439	3.88560820588101e-71	1.10875830154815e-66	POMC	-41066	distal
chr5:149938873-149940525:PDE6A	0.017	0.042	0.894385092756423	4.22909174096947	1.46483074823313	4.00186493601029e-71	1.14193215949054e-66	PDE6A	4268	distal
chr5:35830381-35831341:IL7R	0.042	0.011	2.46517304584667	0.904622542967745	-0.863422286765675	5.84531752960682e-71	1.66796135707331e-66	IL7R	-25508	distal
chr18:44729399-44730319:SETBP1	0.06	0.02	2.26015385592566	1.14972307008627	-0.600789228869497	6.73139195838379e-71	1.92080269532482e-66	SETBP1	28062	distal
chr16:67857323-67858971:CENPT	0.018	0.044	0.881189303249942	3.81055605865824	1.35455863276652	8.21193392474738e-71	2.34327534542666e-66	CENPT	-9866	distal
chr16:67857323-67858971:NUTF2	0.018	0.044	0.881189303249942	3.81055605865824	1.35455863276652	8.21193392474738e-71	2.34327534542666e-66	NUTF2	0	distal
chr15:101199355-101200266:CHSY1	0.012	0.036	0.795829504269974	4.14362502254399	1.51813508464073	1.04734439158223e-70	2.9885972213799e-66	CHSY1	51666	distal
chr19:40969846-40971227:CYP2B6	0.052	0.016	2.22627230220986	1.01127900623262	-0.681754981916742	1.30506047739731e-70	3.72399007225322e-66	CYP2B6	-20023	distal
chr6:52397647-52398500:EFHC1	0.045	0.012	2.20685530193096	0.978156598885945	-0.697002618508623	1.85712144107594e-70	5.29929603211019e-66	EFHC1	-21607	distal
chr6:52397647-52398500:PAQR8	0.045	0.012	2.20685530193096	0.978156598885945	-0.697002618508623	1.85712144107594e-70	5.29929603211019e-66	PAQR8	0	distal
chr11:60455328-60456064:MS4A1	0.037	0.009	1.98659392433465	0.645366109559847	-0.860092460292912	2.45000372008559e-70	6.99108561526424e-66	MS4A1	0	promoter
chr14:68967746-68968613:ACTN1	0.041	0.011	1.90661024483063	0.662770727078275	-0.805748374804607	3.14578728304538e-70	8.97650401216999e-66	ACTN1	8953	distal
chr6:37630056-37631692:MDGA1	0.022	0.049	0.907847922280958	3.60585190195104	1.27152184668001	3.28532655558174e-70	9.37467932635249e-66	MDGA1	65119	distal
chr10:92747377-92748173:HHEX	0.04	0.009	2.16616900125062	1.00163320696419	-0.661560635527348	3.5556949578789e-70	1.01461755623074e-65	HHEX	55346	distal
chrX:149829632-149830826:MAGEA9	0.048	0.014	2.15409769717831	0.923667254175738	-0.713368076940057	4.2861694999955e-70	1.22305846682372e-65	MAGEA9	47703	distal
chr3:194306138-194307793:CPN2	0.054	0.018	1.88268459995201	0.890923446996023	-0.608322039689054	4.45560326454652e-70	1.27140639153835e-65	CPN2	43525	distal
chr20:28804499-28817994	0.032	0.064	1.53063424409518	4.95087206991589	1.23360209560633	4.51491671068494e-70	1.28833148339395e-65	---	---	intergenic
chr7:64569201-64570514:ZNF680	0.047	0.014	1.76850102997277	0.771220851004174	-0.644360947703331	5.05985274557129e-70	1.44382898094877e-65	ZNF680	-6096	distal
chr17:30350776-30352712:TMIGD1	0.022	0.048	1.04300310440054	4.38054236290192	1.39706020861824	1.27052966647574e-69	3.62545640328854e-65	TMIGD1	-16718	distal
chr21:46052298-46053849:COL6A2	0.042	0.011	1.86102628595865	0.833416253566923	-0.641998384214177	1.46420314812811e-69	4.17810368318356e-65	COL6A2	-44248	distal
chr1:48775836-48777338:AGBL4	0.039	0.01	1.46707278277164	0.566079766669073	-0.655642581486717	1.60328216827662e-69	4.57496566717732e-65	AGBL4	0	distal
chr1:48775836-48777338:BEND5	0.039	0.01	1.46707278277164	0.566079766669073	-0.655642581486717	1.60328216827662e-69	4.57496566717732e-65	BEND5	0	promoter
chr15:81023079-81025356:MESDC1	0.042	0.073	1.20709631496509	3.86310443100602	1.13972798412453	8.50596653057749e-69	2.42717754950029e-64	MESDC1	22136	distal
chr12:121143690-121145910:P2RX7	0.05	0.082	1.29352029570449	3.78399704686557	1.06065282486799	8.83934815338392e-69	2.5223079955681e-64	P2RX7	10863	distal
chr14:104393727-104394936:C14orf180	0.045	0.012	1.94770409108699	0.911328646905399	-0.62501583849313	9.61807914035024e-69	2.74451888269894e-64	C14orf180	-184748	distal
chr7:100515973-100516757:AGFG2	0.05	0.016	2.07533920833687	0.989412493000593	-0.62840310621676	1.27126881268288e-68	3.6275655569906e-64	AGFG2	-22468	distal
chr19:12194653-12195593:ZNF136	0.041	0.011	1.44772063979914	0.578847471027226	-0.632567109210601	1.38447283572246e-68	3.95059323673404e-64	ZNF136	31590	distal
chr17:64347877-64348663:PECAM1	0.046	0.013	2.08350868945093	0.860628253375713	-0.72878307282413	1.54111794388203e-68	4.39758005286736e-64	PECAM1	42215	distal
chr12:104669640-104672894:CHST11	0.073	0.107	1.21206878507531	3.09907691015149	0.889902811830223	2.29972784581804e-68	6.56227340804178e-64	CHST11	0	distal
chr21:44618574-44619537:KRTAP10-4	0.045	0.013	1.9080728304536	0.843374668874536	-0.657714070034411	2.85212623166519e-68	8.13854220205662e-64	KRTAP10-4	0	distal
chr21:44618574-44619537:KRTAP10-8	0.045	0.013	1.9080728304536	0.843374668874536	-0.657714070034411	2.85212623166519e-68	8.13854220205662e-64	KRTAP10-8	6496	distal
chr21:44618574-44619537:TSPEAR	0.045	0.013	1.9080728304536	0.843374668874536	-0.657714070034411	2.85212623166519e-68	8.13854220205662e-64	TSPEAR	0	distal
chr1:20587419-20590939:CDA	0.048	0.081	1.32375837083098	3.7867352183114	1.04258194240756	3.88550654841758e-68	1.10872929359096e-63	CDA	0	promoter
chr12:47990023-47990935:COL2A1	0.037	0.009	2.11834630014848	0.786073142834419	-0.803989989255137	7.80351748690709e-68	2.22673371488894e-63	COL2A1	13551	distal
chr16:9081167-9083047:C16orf72	0.057	0.02	2.27743874491051	1.13314349648845	-0.619587797846739	9.52706046812255e-68	2.71854670457877e-63	C16orf72	-8601	distal
chr3:56923523-56924493:ARHGEF3	0.052	0.017	2.2293047480311	1.03716425171292	-0.664661287789573	1.0810690726571e-67	3.08483059882704e-63	ARHGEF3	-7053	distal
chr11:120908184-120909998:GRIK4	0.038	0.009	2.16784780930549	0.79595912725577	-0.818748509341776	1.23808477021538e-67	3.53287489180959e-63	GRIK4	0	distal
chr11:120908184-120909998:TBCEL	0.038	0.009	2.16784780930549	0.79595912725577	-0.818748509341776	1.23808477021538e-67	3.53287489180959e-63	TBCEL	-114074	distal
chr14:35365152-35368308:NFKBIA	0.061	0.093	1.07014556967607	3.00231301786207	0.951101784196031	1.60653978369508e-67	4.5842612727739e-63	NFKBIA	35832	distal
chr8:60928934-60929846:CHD7	0.048	0.015	2.06566330753724	0.895531612624519	-0.693596741718546	1.93756068891785e-67	5.52882942582708e-63	CHD7	187502	distal
chr9:78200836-78201763:CEP78	0.045	0.013	1.84194767867366	0.806708710908575	-0.653516069803262	4.34152513541434e-67	1.23885419739048e-62	CEP78	-34299	distal
chr13:23695587-23696524:TNFRSF19	0.039	0.01	1.75301363904443	0.667294200444624	-0.723503061534728	4.99003759904033e-67	1.42390722888616e-62	TNFRSF19	116208	distal
chr10:3095218-3096575:PFKP	0.031	0.061	1.23231729573566	4.15034870183233	1.20612800992494	6.71041020524254e-67	1.91481555206596e-62	PFKP	26592	distal
chr11:47863068-47863788:NUP160	0.037	0.01	2.53682140309139	0.913686302102232	-0.886099012127268	8.60492088265293e-67	2.45541417386501e-62	NUP160	-14514	distal
chr21:32407702-32408513:EVA1C	0.044	0.013	2.30334702863928	1.09119313072741	-0.659602230749337	8.703624599206e-67	2.48357927938343e-62	EVA1C	-3868	distal
chr14:105981250-105982187:IGHV1-2	0.045	0.013	1.98577973425282	0.866806898228323	-0.677535036003107	9.54120307557755e-67	2.72258229761605e-62	IGHV1-2	4896	distal
chr2:235669177-235670252:AGAP1	0.036	0.008	1.78539111539643	0.693289252964535	-0.718051480286439	1.0119531918626e-66	2.88760843297994e-62	AGAP1	0	promoter
chr17:61139036-61139737:BCAS3	0.054	0.018	2.19832161016606	1.12200669740692	-0.591885807991146	2.07715667142239e-66	5.92716656190379e-62	BCAS3	0	distal
chr17:16997386-16998030:TNFRSF13B	0.047	0.014	2.73022002222158	1.33767700087651	-0.67418512344707	2.46652260582598e-66	7.03822225572444e-62	TNFRSF13B	-25269	distal
chr11:44591545-44592832:CD82	0.016	0.04	1.00992738780144	4.42891096082009	1.43351944009958	2.62784728329024e-66	7.4985622228687e-62	CD82	25945	distal
chr6:166244088-166245116:PRR18	0.045	0.013	2.21059645911427	1.03722952044326	-0.656232815812023	2.85143747084824e-66	8.13657682306544e-62	PRR18	63267	distal
chr1:232923676-232924640:NTPCR	0.044	0.013	2.04073425646413	0.872685334629325	-0.699311232828854	3.39191616886221e-66	9.67883278784832e-62	NTPCR	-25984	distal
chr5:75319046-75321425:HMGCR	0.045	0.076	1.2845941422717	4.03616092486906	1.14038648995615	4.68595857670533e-66	1.33713827986287e-61	HMGCR	-14904	distal
chr22:11024945-11043761	0.051	0.086	1.54034417597718	4.01638230682279	0.981623330186769	4.90551837471568e-66	1.39978966822512e-61	---	---	intergenic
chr16:46380498-46385175	0.023	0.05	1.42587527129211	5.33759907243041	1.38543102038904	1.01753740137403e-65	2.9035429748208e-61	---	---	intergenic
chr5:154708478-154709716:LARP1	0.022	0.049	1.13742743676551	4.33969602582519	1.32088217262743	1.38239323483849e-65	3.94465909561164e-61	LARP1	-3186	distal
chr10:97542104-97543826:ANKRD2	0.017	0.042	0.882502607455764	3.6064915430914	1.29101650126372	1.76025037114031e-65	5.02287443404887e-61	ANKRD2	-28673	distal
chr10:97542104-97543826:UBTD1	0.017	0.042	0.882502607455764	3.6064915430914	1.29101650126372	1.76025037114031e-65	5.02287443404887e-61	UBTD1	0	distal
chr2:241812498-241815829:NEU4	0.03	0.058	1.06530096539761	3.63838056943971	1.1672691616653	1.77277802697848e-65	5.05862209998308e-61	NEU4	1499	distal
chr21:8232933-8234918	0.028	0.056	1.24049389786053	4.61507595372199	1.32548874051485	2.10129158253661e-65	5.99603553076821e-61	---	---	intergenic
chr11:47920122-47921030:PTPRJ	0.038	0.01	2.24320953590223	0.886545168096766	-0.781675593935593	2.8730497678507e-65	8.19824751256197e-61	PTPRJ	-59528	distal
chr7:24786210-24787496:DFNA5	0.022	0.049	1.01293508871017	3.94408754769421	1.29640363976886	2.95745897023841e-65	8.43910917157531e-61	DFNA5	-28098	distal
chr17:19771760-19772677:ALDH3A1	0.042	0.012	2.25563935311543	0.974033528986531	-0.721794398192524	3.23622361153424e-65	9.23456407551295e-61	ALDH3A1	-23328	distal
chr17:19771760-19772677:ULK2	0.042	0.012	2.25563935311543	0.974033528986531	-0.721794398192524	3.23622361153424e-65	9.23456407551295e-61	ULK2	0	distal
chr16:89696302-89697189:CDK10	0.038	0.01	2.07249270677176	0.853397025142943	-0.729237624897084	3.57878270243481e-65	1.02120564413977e-60	CDK10	0	distal
chr16:89696302-89697189:SPATA2L	0.038	0.01	2.07249270677176	0.853397025142943	-0.729237624897084	3.57878270243481e-65	1.02120564413977e-60	SPATA2L	4506	distal
chr6:146357442-146359179:GRM1	0.021	0.047	1.1638341983511	4.59961286135211	1.3717371291479	4.15474213808364e-65	1.18555566910217e-60	GRM1	0	distal
chr6:146357442-146359179:RAB32	0.021	0.047	1.1638341983511	4.59961286135211	1.3717371291479	4.15474213808364e-65	1.18555566910217e-60	RAB32	-184514	distal
chr2:222707465-222709871:MOGAT1	0.033	0.062	0.956312136397742	3.20636586923604	1.10443776532028	4.54067517289266e-65	1.29568166058492e-60	MOGAT1	35680	distal
chr8:54268465-54269403:MRPL15	0.015	0.037	0.868758368783299	4.34620477833075	1.51643505881565	5.94155349989368e-65	1.69542229119466e-60	MRPL15	133256	distal
chr7:139680604-139681305:HIPK2	0.015	0.038	0.832047923400543	3.92028398967851	1.42528434516384	7.24317274978737e-65	2.06683934415183e-60	HIPK2	35708	distal
chr10:46542015-46561359:GPRIN2	0.048	0.08	1.35547413281806	3.54657026652315	0.948761160834179	8.05530079554227e-65	2.29858008200799e-60	GPRIN2	0	promoter
chr2:97760951-97762154:TMEM131	0.044	0.013	1.92225797579071	0.827268244815862	-0.677395105721996	8.64900475060447e-65	2.46799350558499e-60	TMEM131	0	distal
chr2:97760951-97762154:ZAP70	0.044	0.013	1.92225797579071	0.827268244815862	-0.677395105721996	8.64900475060447e-65	2.46799350558499e-60	ZAP70	26546	distal
chr2:237432348-237433438:COL6A3	0.049	0.016	1.81882410696799	0.870240789008184	-0.591869431770024	9.20319171921428e-65	2.62613075707779e-60	COL6A3	-17974	distal
chrX:44253009-44253952:EFHC2	0.047	0.014	1.97796859987339	0.984034202327332	-0.5858916457772	1.07913312043887e-64	3.0793063591723e-60	EFHC2	89720	distal
chr6:36203881-36204629:BRPF3	0.04	0.011	2.17506409120716	0.933451518192743	-0.71560712521633	1.26364829368027e-64	3.60582040601665e-60	BRPF3	3585	distal
chr14:95462917-95464756:SYNE3	0.045	0.014	1.82894142597356	0.792282616997885	-0.658464158201269	1.39680047803392e-64	3.98577016406978e-60	SYNE3	-6729	distal
chr3:187999710-188000897:LPP	0.047	0.014	2.1669797356647	1.07693807872178	-0.608649431423798	1.4029804827842e-64	4.0034048076247e-60	LPP	-152387	distal
chr8:22639165-22640160:BIN3	0.047	0.015	2.02105484533875	0.927305506231296	-0.648467097403727	1.46870604706646e-64	4.19095270530414e-60	BIN3	4644	distal
chr7:141944772-141946336:CLEC5A	0.019	0.043	1.06941772131859	4.80063455563494	1.48698584220106	1.53050880123085e-64	4.36730686431224e-60	CLEC5A	597	distal
chr8:117439269-117440397:MED30	0.053	0.018	2.17860114228852	1.06412077227633	-0.622864609638836	2.11006432488718e-64	6.02106855106558e-60	MED30	-80316	distal
chr20:40493403-40494918:MAFB	0.024	0.05	1.06550275988621	4.20666416787451	1.33386636736783	2.93406923408229e-64	8.37236655945383e-60	MAFB	194322	distal
chr15:20641135-20650028:GOLGA6L6	0.045	0.076	1.4930211860506	4.40182224880168	1.11555102450564	3.21339892040835e-64	9.16943381938523e-60	GOLGA6L6	-99336	distal
chr12:29241824-29243337:FAR2	0.044	0.075	1.36979005923126	4.10722196833591	1.10777950655075	3.73051289758482e-64	1.06450185532583e-59	FAR2	18080	distal
chr10:14506813-14508310:FAM107B	0.042	0.012	2.08674986512822	0.846338684276564	-0.741421359937296	6.23817719801341e-64	1.78006386345313e-59	FAM107B	40360	distal
chr6:158057017-158058783:SYNJ2	0.021	0.046	0.972193172980383	3.8904006945046	1.31015180892597	6.82684511415005e-64	1.94804025332272e-59	SYNJ2	-11345	distal
chr1:234656845-234658429:IRF2BP2	0.041	0.071	1.21328226831573	3.71406032852718	1.09078276643529	7.30024847540909e-64	2.08312590245798e-59	IRF2BP2	-47321	distal
chr8:143544482-143547742:ZC3H3	0.062	0.095	1.33439829099147	3.54278743864064	0.960527069721671	8.00760376143339e-64	2.28496973332502e-59	ZC3H3	-3030	distal
chr22:37303596-37304829:CYTH4	0.025	0.051	0.91345232129338	3.44019249204788	1.21444426900817	9.36485813070698e-64	2.67226226759724e-59	CYTH4	21110	distal
chr9:76595493-76597024:PRUNE2	0.023	0.049	1.09946596696491	4.09102054963624	1.27793248717551	1.13370054097031e-63	3.23501449365878e-59	PRUNE2	95176	distal
chr1:247406943-247408700:NLRP3	0.062	0.094	1.23633506002001	3.32113561833692	0.950274153571531	1.46728990215024e-63	4.1869117357857e-59	NLRP3	-7456	distal
chr17:45293251-45294120:MAP3K14	0.019	0.042	0.770241138251343	3.44041927133351	1.32675001017368	1.74855782470378e-63	4.98950975279223e-59	MAP3K14	-2276	distal
chr5:173714272-173715383:BOD1	0.026	0.052	1.12580079472013	4.14362156166612	1.27477809066433	2.33474330554415e-63	6.66219002237024e-59	BOD1	-97613	distal
chr22:37604774-37605554:GGA1	0.039	0.011	1.99872274319841	0.770299784389748	-0.760354450783307	2.75086546817074e-63	7.84959461342521e-59	GGA1	-2921	distal
chr2:145692826-145693627	0.024	0.05	1.17837329548446	4.47705097937211	1.33014810705414	2.82589900464033e-63	8.06370280974119e-59	---	---	intergenic
chr5:132026338-132027463:ACSL6	0.039	0.011	2.18672899045381	0.929035358358483	-0.724196745381376	5.68472043966065e-63	1.62213497745717e-58	ACSL6	-14253	distal
chr19:29262920-29263877:UQCRFS1	0.047	0.014	2.21740165746896	1.09655405937339	-0.617876021590325	7.50862380212828e-63	2.14258580193731e-58	UQCRFS1	-49380	distal
chr17:80664897-80665484:RPTOR	0.045	0.014	1.74829993076876	0.813289277098087	-0.59993035965898	8.92892029132596e-63	2.54786740512986e-58	RPTOR	119430	distal
chr19:3798032-3798761:MATK	0.038	0.01	2.21670583610644	0.944227268083001	-0.726387138406321	9.01696509136766e-63	2.57299098882176e-58	MATK	3051	distal
chr6:43798577-43800230:VEGFA	0.015	0.037	0.810474627444863	3.54472146143146	1.32782391812373	1.0050774240824e-62	2.86798842961912e-58	VEGFA	26586	distal
chr1:53135294-53137066:SLC1A7	0.042	0.012	2.12589560294646	0.925562528960358	-0.698989624097443	1.01629793921436e-62	2.90000616954816e-58	SLC1A7	5511	distal
chr17:79340200-79341580:RBFOX3	0.028	0.006	1.748461513095	0.444942764784376	-0.927611929678253	1.03727400249244e-62	2.95986136611218e-58	RBFOX3	-104396	distal
chr1:234774841-234783424:IRF2BP2	0.079	0.113	1.40206052723559	3.36086879241768	0.860343079404549	1.42803589798621e-62	4.07490043490366e-58	IRF2BP2	-165317	distal
chr12:2294555-2296419:CACNA1C	0.032	0.06	1.07234323801738	3.51692383638718	1.12407761402288	1.77613669931818e-62	5.06820607150443e-58	CACNA1C	0	distal
chr20:47412008-47413134:ZMYND8	0.032	0.007	1.93437545993938	0.614115643615211	-0.862309534424246	1.99337250533432e-62	5.68808844397148e-58	ZMYND8	-55120	distal
chr19:52745746-52746528:ZNF611	0.04	0.011	2.27479834572732	0.936161663550882	-0.75820665341929	2.22932687589252e-62	6.36138424035932e-58	ZNF611	-10693	distal
chr14:98931683-98933003	0.045	0.014	1.79745897040798	0.847837420216234	-0.598279143203973	2.69483195965428e-62	7.6897029968735e-58	---	---	intergenic
chr15:66865882-66866654:SMAD6	0.044	0.013	1.69566095600996	0.777324627971929	-0.600931841059701	2.82643271634888e-62	8.06522575610153e-58	SMAD6	163655	distal
chr10:125014951-125015919:CTBP2	0.042	0.013	2.04704739166145	0.890275679316285	-0.688815285288075	3.0361627421205e-62	8.66369038464085e-58	CTBP2	-8939	distal
chr10:50394729-50396272:SGMS1	0.018	0.042	1.19210252633368	5.07661884000839	1.47095352486576	3.52741592312338e-62	1.00654813366326e-57	SGMS1	-50484	distal
chr3:45544203-45546562:LARS2	0.023	0.049	1.00360625739646	3.57209019361313	1.19025484152632	4.37932803467418e-62	1.24964125469428e-57	LARS2	0	distal
chr3:45544203-45546562:LIMD1	0.023	0.049	1.00360625739646	3.57209019361313	1.19025484152632	4.37932803467418e-62	1.24964125469428e-57	LIMD1	-47762	distal
chr2:100643569-100644750:PDCL3	0.045	0.014	2.12275034934111	0.992235171406443	-0.648429277662812	4.75406790440935e-62	1.35657327652321e-57	PDCL3	80880	distal
chr7:151038884-151040139:ABCB8	0.012	0.032	0.596436438608719	2.99045465502817	1.32169801639951	4.8105612011485e-62	1.37269363874773e-57	ABCB8	0	distal
chr7:151038884-151040139:ASIC3	0.012	0.032	0.596436438608719	2.99045465502817	1.32169801639951	4.8105612011485e-62	1.37269363874773e-57	ASIC3	-8153	distal
chr19:4051601-4053795:ZBTB7A	0.042	0.071	1.04574084828925	3.10739298369146	1.00559958890093	5.60948317423041e-62	1.60066602376665e-57	ZBTB7A	11937	distal
chr20:36808486-36809533:DSN1	0.05	0.079	1.03832455734454	3.06103621156256	0.994464105049718	6.00556684564908e-62	1.71368849940596e-57	DSN1	-34669	distal
chr20:36808486-36809533:SOGA1	0.05	0.079	1.03832455734454	3.06103621156256	0.994464105049718	6.00556684564908e-62	1.71368849940596e-57	SOGA1	0	distal
chr20:56460303-56460993:CASS4	0.05	0.017	2.12639122353069	1.01006573881545	-0.637255637220531	8.94563992688877e-62	2.55263835313771e-57	CASS4	0	distal
chr20:56460303-56460993:RTFDC1	0.05	0.017	2.12639122353069	1.01006573881545	-0.637255637220531	8.94563992688877e-62	2.55263835313771e-57	RTFDC1	-7592	distal
chr8:127196535-127197471:POU5F1B	0.046	0.015	1.9321053284	0.907052238626073	-0.620592566552496	1.0188251900214e-61	2.90721767972606e-57	POU5F1B	-124712	distal
chr17:57551245-57552652:CCDC182	0.032	0.007	1.88502223681602	0.685894235550641	-0.775068406986361	1.3066706320718e-61	3.72858464861689e-57	CCDC182	192660	distal
chr17:57551245-57552652:MSI2	0.032	0.007	1.88502223681602	0.685894235550641	-0.775068406986361	1.3066706320718e-61	3.72858464861689e-57	MSI2	0	distal
chr3:13110439-13111459:IQSEC1	0.044	0.014	1.46749751354881	0.584452876884008	-0.639063877652229	1.4723279866833e-61	4.20128791000079e-57	IQSEC1	-37323	distal
chr9:127561382-127563261:FAM129B	0.03	0.057	1.10008650099602	3.71547736247829	1.16695507416376	1.5650098732556e-61	4.46575567333484e-57	FAM129B	5827	distal
chr7:75670617-75671725:HIP1	0.016	0.039	1.0334130745082	4.54654200389729	1.44768528336135	1.63483182515656e-61	4.66499261308423e-57	HIP1	-58916	distal
chr10:84194163-84195229:CDHR1	0.039	0.011	1.72586984208831	0.77632835042919	-0.617818390978912	1.78267563519224e-61	5.08686492502107e-57	CDHR1	0	promoter
chr9:40921917-40931570:FOXD4L6	0.025	0.053	1.49143649084726	4.71171107871238	1.19694520512026	1.79224280704099e-61	5.11416484989146e-57	FOXD4L6	196893	distal
chr10:124599897-124602286:LHPP	0.045	0.014	1.6781700722605	0.744064320705996	-0.618794331894503	2.2250207269524e-61	6.34909664435866e-57	LHPP	138055	distal
chr6:36126565-36128370:MAPK13	0.034	0.061	1.00003875559988	3.36889259918959	1.12723968435397	2.3074693286609e-61	6.58436372933389e-57	MAPK13	-1951	distal
chr6:130513528-130514334:TMEM200A	0.048	0.016	2.31002284480721	1.15307688686672	-0.620441334731024	3.90694038166345e-61	1.11484543790767e-56	TMEM200A	76412	distal
chr3:33791493-33792317:PDCD6IP	0.025	0.051	1.06951325971908	4.05120488286729	1.2873360681924	4.4976121749679e-61	1.28339363412709e-56	PDCD6IP	-6035	distal
chr15:67149892-67150949:SMAD3	0.021	0.046	1.05794954672451	4.08655578094232	1.30548149312342	4.66298691462837e-61	1.3305833160892e-56	SMAD3	11892	distal
chr10:32139229-32140124:KIF5B	0.012	0.034	0.809031007536325	3.82091420692909	1.41408961917911	5.78278938699334e-61	1.65011895157855e-56	KIF5B	-82799	distal
chr9:99076357-99077262:TGFBR1	0.045	0.014	2.0574918491637	1.03502011835893	-0.587305595587431	6.79364125581517e-61	1.93856553234686e-56	TGFBR1	-27827	distal
chr19:47388635-47390379:MEIS3	0.066	0.098	1.44075037248427	3.54461051623517	0.896831906209682	7.29835314189387e-61	2.08258506903941e-56	MEIS3	27413	distal
chr10:93436087-93437874:MYOF	0.021	0.045	1.07175832570728	4.33072269471145	1.36347541485002	7.77498345540569e-61	2.21859152900001e-56	MYOF	44320	distal
chr10:46519748-46531288:GPRIN2	0.024	0.05	1.19547305835594	4.04548532129898	1.20046121710837	7.80034155664825e-61	2.22582746318958e-56	GPRIN2	19456	distal
chr17:8922278-8923368:PIK3R5	0.028	0.053	1.15411397080075	4.20462914923175	1.27270078672097	8.48054878236674e-61	2.41992459504835e-56	PIK3R5	-9762	distal
chr11:134582326-134584451:B3GAT1	0.052	0.018	2.10216822521036	1.06780185141571	-0.585178978351859	1.03702727691719e-60	2.9591573346832e-56	B3GAT1	-170409	distal
chr8:28338141-28339971:PNOC	0.046	0.014	1.85539083914596	0.87714132259364	-0.605150962691922	1.19386217149502e-60	3.40668570636103e-56	PNOC	0	promoter
chr1:154431363-154433867:IL6R	0.048	0.077	1.14683916901041	3.32420890417975	1.01022210651572	1.33306862441118e-60	3.8039113197573e-56	IL6R	26141	distal
chrX:47380066-47380766:ZNF157	0.038	0.011	1.88530099450562	0.811059570060683	-0.671887827878165	1.37031388694504e-60	3.91019067639767e-56	ZNF157	9484	distal
chr21:10344244-10356794:TPTE	0.029	0.056	1.31755187778862	4.47080408031951	1.23915125748903	1.54107389833325e-60	4.39745436889392e-56	TPTE	-164759	distal
chr1:223825572-223827685:TP53BP2	0.03	0.057	1.19515984095896	4.24248541137899	1.25592494795722	1.80567753863875e-60	5.15250085650566e-56	TP53BP2	18245	distal
chrX:131762635-131764405:IGSF1	0.02	0.003	1.43983304656622	0.2322290495445	-0.985511977708459	2.62834456782427e-60	7.49998122428656e-56	IGSF1	-183737	distal
chr17:74569005-74570400:CD300LD	0.031	0.057	0.974870748852958	3.34104902007584	1.13628547889507	2.7590851301812e-60	7.87304941897205e-56	CD300LD	21883	distal
chr2:8542978-8547388:ID2	0.15	0.176	1.26377784621867	2.64305173757474	0.68641509641731	3.73421121469997e-60	1.06555717011464e-55	ID2	-131457	distal
chr19:35318662-35320937:CD22	0.036	0.063	0.9482159681279	3.09642762757293	1.07221271141836	3.78857838350737e-60	1.08107084173383e-55	CD22	-8232	distal
chr3:15294060-15296440:SH3BP5	0.068	0.098	1.35442474064627	3.53355718840995	0.94526887634501	4.03103764804778e-60	1.15025659287044e-55	SH3BP5	36189	distal
chr1:1692178-1693625:SLC35E2B	0.132	0.161	1.13242911900454	2.36097083532926	0.656380235980921	5.08869093324087e-60	1.45205795780028e-55	SLC35E2B	0	promoter
chr10:133292919-133294742:TUBGCP2	0.022	0.046	0.929978997030863	3.6124668736661	1.25695340243016	5.52072912154471e-60	1.57534005483278e-55	TUBGCP2	-1886	distal
chr22:41935419-41936828:CENPM	0.043	0.014	1.60005897808342	0.684285824661173	-0.626407363110354	7.19155907720325e-60	2.05211138267995e-55	CENPM	3391	distal
chr22:22167670-22168807:IGLV10-54	0.038	0.01	1.85551002321833	0.827378608377979	-0.643972876625405	8.51356630973933e-60	2.42934614648412e-55	IGLV10-54	0	distal
chr22:22167670-22168807:IGLV4-60	0.038	0.01	1.85551002321833	0.827378608377979	-0.643972876625405	8.51356630973933e-60	2.42934614648412e-55	IGLV4-60	5472	distal
chr12:12465905-12466720:BORCS5	0.046	0.015	2.11586276813412	0.993344677673117	-0.644440499958403	9.86705595409033e-60	2.81556441649968e-55	BORCS5	0	distal
chr12:12465905-12466720:DUSP16	0.046	0.015	2.11586276813412	0.993344677673117	-0.644440499958403	9.86705595409033e-60	2.81556441649968e-55	DUSP16	95663	distal
chr6:44058182-44060403:C6orf223	0.075	0.108	1.29736205781237	3.10335662050686	0.836826304202792	1.0739794049723e-59	3.06460023208846e-55	C6orf223	57566	distal
chr4:146059067-146060389:LSM6	0.031	0.007	1.834658860718	0.628507044259472	-0.799625163068792	1.50097315720654e-59	4.28302690408886e-55	LSM6	-115296	distal
chr14:70881736-70883657:PCNX1	0.043	0.071	1.33552808815932	3.99263210587292	1.09605180635259	1.76336254015473e-59	5.03175500833154e-55	PCNX1	-23748	distal
chr2:74290163-74291492:RP11-287D1.3	0.043	0.013	2.14074720192842	1.0282288985086	-0.630887346622609	2.00786851761604e-59	5.72945281501738e-55	RP11-287D1.3	0	distal
chr2:74290163-74291492:SLC4A5	0.043	0.013	2.14074720192842	1.0282288985086	-0.630887346622609	2.00786851761604e-59	5.72945281501738e-55	SLC4A5	23531	distal
chr12:96176528-96177573:ELK3	0.017	0.039	0.903027651987261	3.8175694804577	1.34000894878147	2.30995911385943e-59	6.5914683313979e-55	ELK3	-16809	distal
chr16:68356122-68357037:PRMT7	0.034	0.009	2.00193956034278	0.735569826952316	-0.7904855206051	2.39328887590487e-59	6.82924980739455e-55	PRMT7	0	distal
chr16:68356122-68357037:SMPD3	0.034	0.009	2.00193956034278	0.735569826952316	-0.7904855206051	2.39328887590487e-59	6.82924980739455e-55	SMPD3	15221	distal
chr19:1192084-1193146:STK11	0.039	0.011	1.99779866167578	0.908475654376997	-0.651482709357383	3.34055758710195e-59	9.53228107479543e-55	STK11	-12659	distal
chr20:43681336-43682747:MYBL2	0.041	0.013	1.76438518320123	0.783659106112562	-0.632118738656375	3.53892745085184e-59	1.00983294810057e-54	MYBL2	14180	distal
chr6:40436522-40437300:LRFN2	0.043	0.013	2.16050731678393	1.02177005997168	-0.644537228890579	3.56411621580534e-59	1.01702056218005e-54	LRFN2	150165	distal
chr20:1489243-1492651:SIRPB2	0.051	0.081	1.35451196526194	3.74270726709806	1.0102827698633	3.7743635192334e-59	1.07701463021325e-54	SIRPB2	0	promoter
chr20:13230815-13231754:C20orf82	0.04	0.012	2.33386371575121	0.983082807633092	-0.749450208457028	4.59878071005393e-59	1.31226207561389e-54	C20orf82	9045	distal
chr17:5184148-5184819:ZNF594	0.043	0.013	2.07070262007831	0.995803583995605	-0.621599056790142	4.67180506575017e-59	1.33309957551181e-54	ZNF594	0	promoter
chr22:46753656-46754948:TBC1D22A	0.054	0.083	1.15410916314774	3.13796135493482	0.941828808946197	4.91586956962067e-59	1.40274338169126e-54	TBC1D22A	-7669	distal
chr2:215903083-215904638:MREG	0.016	0.038	1.00488137706529	4.65157066454522	1.49513499277749	6.04535999237848e-59	1.7250434738252e-54	MREG	108975	distal
chr9:129762366-129763483:PTGES	0.017	0.039	0.997515070260071	4.19530309140043	1.37900153008384	7.29509372715092e-59	2.08165499504252e-54	PTGES	-9320	distal
chr20:24157035-24157727:GGTLC1	0.044	0.014	2.00814588553489	0.974333220172913	-0.607509032123455	7.65866089597537e-59	2.18539888666657e-54	GGTLC1	-168257	distal
chr20:43751003-43753049:GTSF1L	0.031	0.057	1.17779447724625	3.88642201415109	1.16591065633873	7.76191352552584e-59	2.2148620245088e-54	GTSF1L	-24006	distal
chr3:12303294-12304441:PPARG	0.016	0.038	1.11142990484276	4.85244861152038	1.47082000814153	8.47681528758306e-59	2.41885924231183e-54	PPARG	-7947	distal
chr16:31128313-31130895:KAT8	0.062	0.092	1.27199228501854	3.28308954401127	0.914693903207487	2.30280377746867e-58	6.57105057900686e-54	KAT8	0	distal
chr16:31128313-31130895:PRSS8	0.062	0.092	1.27199228501854	3.28308954401127	0.914693903207487	2.30280377746867e-58	6.57105057900686e-54	PRSS8	4832	distal
chr12:31932069-31932875:KIAA1551	0.041	0.013	2.31490485079191	1.0571899456308	-0.688292452855045	2.54445039028689e-58	7.26058918868364e-54	KIAA1551	-26544	distal
chr3:129229005-129231704:COPG1	0.05	0.079	1.31429490870431	3.65277237749848	1.00751789182073	3.37805318734141e-58	9.63927477007871e-54	COPG1	-17902	distal
chr2:215899986-215901251:MREG	0.022	0.045	1.08754666265149	4.35902216660763	1.36016133718722	3.53684241999134e-58	1.00923798454453e-53	MREG	112362	distal
chr11:69078644-69081182:TPCN2	0.049	0.077	1.08277482845309	3.0110418715135	0.94547015047725	3.8261039461668e-58	1.0917787610387e-53	TPCN2	29670	distal
chr3:49350826-49353022:USP4	0.038	0.066	1.25380642664285	3.84361653440673	1.10372104079387	4.39534144886735e-58	1.2542106824343e-53	USP4	-10756	distal
chr2:227406552-227408210:RP11-563C6.1	0.019	0.042	1.07291805945427	4.35021406908853	1.36793352762573	6.54847363755183e-58	1.86860695247542e-53	RP11-563C6.1	-18604	distal
chr5:142821861-142822545:ARHGAP26	0.019	0.041	1.15466582391472	4.68130612753537	1.398758509158	6.82613714843236e-58	1.94783823530517e-53	ARHGAP26	50743	distal
chr17:6936264-6937276:ALOX12	0.033	0.008	2.11713445009883	0.895444374936745	-0.717684264715129	1.12607130849183e-57	3.21324447878145e-53	ALOX12	-58789	distal
chr2:234164381-234165106:SPP2	0.034	0.009	1.93035256606815	0.706789542027243	-0.779789077402257	1.88117444347215e-57	5.36793127444779e-53	SPP2	113683	distal
chr15:92803550-92804759:RP11-437B10.1	0.061	0.092	1.43613912946188	3.70477958925041	0.949530607948373	2.38375435359182e-57	6.80204304797425e-53	RP11-437B10.1	-78654	distal
chr1:181395973-181396897:CACNA1E	0.036	0.01	2.33465257736245	0.900041402723263	-0.811505605405128	2.6087261136641e-57	7.44399996534052e-53	CACNA1E	-86683	distal
chr17:77875754-77876461:TNRC6C	0.014	0.035	0.900934835567363	3.83950988067362	1.34815186961	2.76252980249611e-57	7.88287879142265e-53	TNRC6C	-82779	distal
chr3:52174793-52175528:POC1A	0.011	0.03	0.730837667423803	3.64238416064242	1.42339548875642	2.83841962933182e-57	8.09943041229836e-53	POC1A	-20104	distal
chr22:38967304-38968322:APOBEC3A	0.025	0.049	1.26475629468203	4.49844806055625	1.27966866130367	2.84026587636628e-57	8.10469867821117e-53	APOBEC3A	9783	distal
chr22:22820377-22821468:IGLV2-8	0.036	0.01	2.20346410436306	0.958011460264518	-0.710243615747107	3.85351406657039e-57	1.09960023889586e-52	IGLV2-8	-1190	distal
chr11:124920650-124921499:HEPACAM	0.037	0.01	1.74564184929019	0.758185751414469	-0.643055949271928	4.20678986318592e-57	1.2004074874601e-52	HEPACAM	0	distal
chr11:124920650-124921499:HEPN1	0.037	0.01	1.74564184929019	0.758185751414469	-0.643055949271928	4.20678986318592e-57	1.2004074874601e-52	HEPN1	1407	distal
chr1:224564553-224565865:CNIH3	0.017	0.039	0.94996602167482	3.96322429545299	1.34782866852371	4.31278009962801e-57	1.23065180142885e-52	CNIH3	-50428	distal
chrY:56861119-56875388	0.038	0.066	1.47691179048567	4.42037921016496	1.12985129493613	4.61575237275015e-57	1.31710493956426e-52	---	---	intergenic
chr20:53906197-53907622:BCAS1	0.02	0.044	1.17081400584171	4.18308759172375	1.25557565286598	5.08442278487565e-57	1.45084004166427e-52	BCAS1	162923	distal
chr14:106011553-106012137:IGHV4-4	0.036	0.01	1.53617207482003	0.690727845625778	-0.585008183525419	5.52997403884352e-57	1.577978091984e-52	IGHV4-4	283	distal
chr2:43139569-43140454:ZFP36L2	0.044	0.014	2.26315745524931	1.11296996619963	-0.626996341718335	5.66085990987221e-57	1.61532637528203e-52	ZFP36L2	86155	distal
chr8:133149826-133151183:WISP1	0.043	0.071	1.29780699223493	3.68879953496084	1.02896097763496	5.98061994286217e-57	1.70656990069572e-52	WISP1	-39856	distal
chrX:2897586-2898543:ARSD	0.041	0.013	2.0849089531442	0.945581699049524	-0.665026347469503	6.28304886249861e-57	1.79286799291398e-52	ARSD	30808	distal
chr10:78255926-78256620	0.013	0.033	0.843308062676875	3.89078316622578	1.40776830255864	9.01994090634046e-57	2.57384013762425e-52	---	---	intergenic
chr13:110137164-110139002:COL4A1	0.032	0.058	1.04482738091174	3.21509597395959	1.04358642072672	9.2888031796571e-57	2.65055998731515e-52	COL4A1	168129	distal
chr19:2167873-2169637:DOT1L	0.089	0.119	1.26879970777138	2.97612820389713	0.809435023178881	1.10859426784149e-56	3.16337374328569e-52	DOT1L	3725	distal
chr11:70364780-70365698:CTTN	0.043	0.013	1.95698339328851	0.955918264480341	-0.596280058138867	1.46958486939689e-56	4.19346042482402e-52	CTTN	-32706	distal
chr11:70364780-70365698:PPFIA1	0.043	0.013	1.95698339328851	0.955918264480341	-0.596280058138867	1.46958486939689e-56	4.19346042482402e-52	PPFIA1	0	distal
chr22:36289750-36290527:APOL1	0.039	0.012	2.08895371596406	0.936912445480841	-0.673359513107292	1.51923333847149e-56	4.3351323313284e-52	APOL1	36610	distal
chr22:36289750-36290527:MYH9	0.039	0.012	2.08895371596406	0.936912445480841	-0.673359513107292	1.51923333847149e-56	4.3351323313284e-52	MYH9	0	distal
chr1:183279006-183280625:NMNAT2	0.018	0.04	0.954099824210618	3.6947286618176	1.26453760923831	1.57727531517807e-56	4.50075511186061e-52	NMNAT2	24249	distal
chr12:10303903-10304714:KLRD1	0.051	0.018	2.29551439074667	1.1954785125658	-0.585968255721336	1.58266839117522e-56	4.51614425421849e-52	KLRD1	0	promoter
chr3:71982334-71983170:PROK2	0.018	0.041	1.00614853568068	4.0352207935313	1.32762661417448	1.6453470986334e-56	4.69499794595041e-52	PROK2	-197129	distal
chr12:113039992-113041488:DTX1	0.023	0.047	1.09530913127512	3.909896997636	1.22852965172132	1.7385437054797e-56	4.96093446358632e-52	DTX1	-16202	distal
chr5:122701616-122702877:SNX2	0.029	0.007	2.02026050516822	0.619362894399267	-0.899246665511001	2.46462539200065e-56	7.03280855607385e-52	SNX2	-72119	distal
chr16:83744219-83745157:CDH13	0.022	0.047	1.12547894111359	3.97477240866383	1.22684256010427	2.6917202369704e-56	7.68082369619504e-52	CDH13	0	distal
chr16:83744219-83745157:HSBP1	0.022	0.047	1.12547894111359	3.97477240866383	1.22684256010427	2.6917202369704e-56	7.68082369619504e-52	HSBP1	-62686	distal
chrX:131830488-131831327:STK26	0.03	0.007	1.92411882028672	0.705146420620776	-0.778106307226114	2.92688192143184e-56	8.35185756280577e-52	STK26	-191938	distal
chr16:68275477-68276417:SLC7A6	0.041	0.013	2.10632085741284	0.935004275089647	-0.68287010217923	3.0471020785496e-56	8.69490578114129e-52	SLC7A6	10918	distal
chr16:30767586-30768356:CCDC189	0.04	0.012	2.13798048896714	0.937601025761186	-0.695564848179354	3.54430686374072e-56	1.01136796356841e-51	CCDC189	-4877	distal
chr16:30767586-30768356:RNF40	0.04	0.012	2.13798048896714	0.937601025761186	-0.695564848179354	3.54430686374072e-56	1.01136796356841e-51	RNF40	0	distal
chr17:78882514-78884278:TIMP2	0.059	0.089	1.21586231536937	3.10966967493493	0.891154197317707	4.09964933754576e-56	1.16983493846868e-51	TIMP2	-8365	distal
chr3:12193261-12194925:TIMP4	0.031	0.056	1.24702881843523	4.14117300964498	1.19407893478045	4.26141410712845e-56	1.2159945154691e-51	TIMP4	-33911	distal
chr2:68789440-68790110:ARHGAP25	0.03	0.007	1.91287531939794	0.632234341809389	-0.835595749119705	4.85010148913025e-56	1.38397645992332e-51	ARHGAP25	14501	distal
chr13:42720272-42721047:FAM216B	0.018	0.039	1.10813123767572	4.44769217433826	1.3696805031698	5.64143732073959e-56	1.60978413947304e-51	FAM216B	-60503	distal
chr2:7748477-7749499	0.043	0.014	2.08646372235399	1.02145434805904	-0.610561211756682	6.56830856402616e-56	1.87426684874487e-51	---	---	intergenic
chr3:161034921-161036308:B3GALNT1	0.028	0.053	1.31566206568671	4.35470420006862	1.20938215093932	1.12168517683726e-55	3.20072865210513e-51	B3GALNT1	64859	distal
chr3:161034921-161036308:PPM1L	0.028	0.053	1.31566206568671	4.35470420006862	1.20938215093932	1.12168517683726e-55	3.20072865210513e-51	PPM1L	0	distal
chr9:133855351-133856627:SARDH	0.043	0.071	1.22331273681366	3.53870331182606	1.02956928877858	1.4138651603339e-55	4.03446423501279e-51	SARDH	-115397	distal
chr9:133855351-133856627:VAV2	0.043	0.071	1.22331273681366	3.53870331182606	1.02956928877858	1.4138651603339e-55	4.03446423501279e-51	VAV2	0	distal
chr10:32985285-32986434:ITGB1	0.017	0.039	1.15469272006754	4.92577760095327	1.45952234007036	1.44042893976423e-55	4.11026397961722e-51	ITGB1	-27077	distal
chr7:112080311-112082500:DOCK4	0.062	0.092	1.45424091453218	3.67912730409269	0.930962605783533	1.47093118535462e-55	4.19730213740941e-51	DOCK4	-76180	distal
chr6:14743373-14744428	0.029	0.054	1.1582033131807	3.84842034863862	1.16768400302251	1.54274403198184e-55	4.40222009526019e-51	---	---	intergenic
chr14:16096683-16105318	0.027	0.052	1.38551261995526	4.51676106038576	1.20952217787057	1.74860774484243e-55	4.98965219990786e-51	---	---	intergenic
chr18:22465891-22467152:CTAGE1	0.042	0.013	2.07739687741563	1.01543658391228	-0.610618124035842	1.83168642677222e-55	5.22671721879453e-51	CTAGE1	-47977	distal
chr20:50273260-50276666:CEBPB	0.08	0.111	1.31037014130657	2.90382156638401	0.756763110139486	2.53909204967141e-55	7.24529916373738e-51	CEBPB	82527	distal
chr14:96126199-96127000:BDKRB2	0.036	0.011	2.18964175620866	0.894931231277745	-0.751248904493961	3.17556979315621e-55	9.06148840477125e-51	BDKRB2	-77679	distal
chr6:80453504-80454866	0.042	0.013	2.33718333337637	1.19933369973926	-0.601564427869045	3.5288107025454e-55	1.00694613397133e-50	---	---	intergenic
chr1:168535296-168536083:XCL2	0.042	0.013	2.32534458049582	1.13188062268536	-0.641377189166321	3.99715506753684e-55	1.14058819852164e-50	XCL2	7914	distal
chr15:63859921-63860832:HERC1	0.038	0.012	1.90171844890477	0.805635481202087	-0.684400869561201	4.60397439836798e-55	1.3137440945743e-50	HERC1	-26034	distal
chr2:216352634-216353507:MARCH4	0.038	0.011	2.39029032643559	1.13601808335482	-0.666484962567826	5.9324814411907e-55	1.69283357924376e-50	MARCH4	18520	distal
chr10:6583220-6583984:PRKCQ	0.039	0.013	2.41003365221278	1.06869250566139	-0.721066760446669	1.00583677761277e-54	2.87015524491803e-50	PRKCQ	-2920	distal
chr20:2314359-2315606:TGM3	0.014	0.034	0.847869881214288	3.75453347545889	1.36344061568815	1.09002725552762e-54	3.11039277364806e-50	TGM3	18359	distal
chr5:75566448-75568076:POLK	0.017	0.039	1.0485131766702	4.16598325563088	1.33446579458436	1.19210689059609e-54	3.40167701231595e-50	POLK	19426	distal
chr1:234932780-234935074:TOMM20	0.034	0.06	1.14500527498856	3.51054278628966	1.07231985827393	1.21217070971575e-54	3.45892912017389e-50	TOMM20	193862	distal
chr19:32793967-32794987:TDRD12	0.036	0.01	1.95277671616665	0.829265028297829	-0.690808155167541	1.28762291501288e-54	3.67423198798924e-50	TDRD12	73895	distal
chr17:57599209-57600575:CCDC182	0.037	0.011	2.16539632308232	0.944861402305393	-0.702718796100066	1.51078554791604e-54	4.31102656097843e-50	CCDC182	144737	distal
chr17:57599209-57600575:MSI2	0.037	0.011	2.16539632308232	0.944861402305393	-0.702718796100066	1.51078554791604e-54	4.31102656097843e-50	MSI2	0	distal
chr16:21524442-21528782:METTL9	0.015	0.036	1.03119783522947	3.97965548133685	1.2937151700109	1.58973614062744e-54	4.53631207728039e-50	METTL9	-70694	distal
chr7:28407640-28409987:CREB5	0.031	0.056	0.947645701080782	3.09206595291116	1.07109813892811	1.6304783656742e-54	4.65257001645134e-50	CREB5	-2538	distal
chr7:100951305-100961754:MUC3A	0.039	0.066	1.34181226237159	3.53315324311923	0.952889509336426	2.07570594289449e-54	5.92302690804942e-50	MUC3A	1681	distal
chr6:90216161-90217073:BACH2	0.035	0.01	1.65271190291574	0.65643663411176	-0.679384985426086	2.10410006725593e-54	6.0040495419148e-50	BACH2	79669	distal
chr19:49340073-49340838:CD37	0.027	0.006	1.64066063798494	0.517366190201286	-0.799329609613839	2.2613618363846e-54	6.45279600012347e-50	CD37	4647	distal
chr19:49340073-49340838:TEAD2	0.027	0.006	1.64066063798494	0.517366190201286	-0.799329609613839	2.2613618363846e-54	6.45279600012347e-50	TEAD2	0	distal
chr1:167548273-167549958:CREG1	0.017	0.038	1.15262336656147	4.53074515023431	1.36137794536216	2.31832153468178e-54	6.61533049921446e-50	CREG1	3809	distal
chr2:90391864-90399274:IGKV3D-7	0.035	0.062	1.51651398085467	4.0346501190746	1.00046490926466	2.71069384111386e-54	7.73496487561839e-50	IGKV3D-7	157053	distal
chr14:68970010-68970924:ACTN1	0.032	0.009	2.10230393324302	0.849913098642673	-0.745882533959935	3.35864971579182e-54	9.58390696401197e-50	ACTN1	6642	distal
chr20:44586129-44586791:PKIG	0.03	0.007	1.85531500890105	0.635650292779322	-0.803785589342356	3.50097748247819e-54	9.99003924625153e-50	PKIG	3581	distal
chr15:90376697-90377420:IQGAP1	0.036	0.011	2.22754767964631	0.98112688916028	-0.704117121879215	3.71687945312044e-54	1.06061155194792e-49	IQGAP1	-10798	distal
chr20:57429464-57431721:RBM38	0.047	0.075	1.25227754748923	3.41635554636274	0.971471702206085	3.75026246671325e-54	1.07013739487663e-49	RBM38	37235	distal
chr6:12265307-12266994:EDN1	0.031	0.056	1.24396813952208	3.90742808072562	1.12891493257087	4.09498729586704e-54	1.16850462487566e-49	EDN1	-23369	distal
chr12:113075030-113075859:DTX1	0.029	0.007	1.71202433722904	0.551056856377203	-0.806118553472389	4.13516280029617e-54	1.17996870506451e-49	DTX1	17341	distal
chr12:6166977-6169837:CD9	0.066	0.094	1.24273747517665	3.07575923990075	0.861808077379483	4.35061474082931e-54	1.24144791629564e-49	CD9	-29878	distal
chr22:42828298-42828942:ARFGAP3	0.037	0.011	2.26653767180013	0.999933172831597	-0.707810484333866	4.7919599787565e-54	1.36738577993817e-49	ARFGAP3	28297	distal
chr10:33005121-33006127:ITGB1	0.028	0.052	0.997320617733809	3.27396227773416	1.0975082363008	5.77250006857211e-54	1.64718289456705e-49	ITGB1	-46913	distal
chr20:1943318-1945885:PDYN	0.047	0.074	1.36554865553463	3.64451528223951	0.97335320472096	6.5418939152383e-54	1.86672942871325e-49	PDYN	47863	distal
chr2:419761-420560:FAM150B	0.035	0.01	1.85896454874284	0.825957378649777	-0.646839640169012	6.54470476702082e-54	1.86753150526939e-49	FAM150B	-131466	distal
chr10:32459087-32459885:CCDC7	0.04	0.013	2.23329228727272	1.04537302901999	-0.660639950369633	7.98882311907039e-54	2.27961067702674e-49	CCDC7	7445	distal
chr12:52197567-52199292:KRT80	0.035	0.06	1.1282571608471	3.64171944584296	1.12498684153632	8.11443049088528e-54	2.31545274057412e-49	KRT80	-5568	distal
chr1:3610627-3612311:MEGF6	0.036	0.01	1.62476367909839	0.712683453677851	-0.615929005127032	8.1661994510072e-54	2.3302250133449e-49	MEGF6	0	promoter
chr2:89825784-89834863:IGKV2D-40	0.046	0.074	1.48740171454353	4.12998579951519	1.04431531112871	8.3090317608255e-54	2.37098221295156e-49	IGKV2D-40	-17323	distal
chr21:34510470-34513547:KCNE1	0.034	0.06	1.2982998466203	3.99734108114683	1.12059365821306	1.0098550103218e-53	2.88162127195326e-49	KCNE1	0	promoter
chr21:10804506-10814503:IGHV1OR21-1	0.022	0.046	1.5752631139621	5.4163859007407	1.31704107281669	1.02563949592666e-53	2.92666230162672e-49	IGHV1OR21-1	-154672	distal
chr3:72625398-72626124:RYBP	0.017	0.038	1.08095055596661	4.73682168446596	1.46300898932659	2.08571124013498e-53	5.95157702372516e-49	RYBP	-178778	distal
chr12:116924410-116925226:FBXW8	0.042	0.014	2.27528568789146	1.10853867525333	-0.63537726762576	3.02878728504743e-53	8.64264451788285e-49	FBXW8	13446	distal
chr1:194289382-194290241	0.047	0.017	2.05420355073039	1.02342503336756	-0.593996816276947	3.24482793220265e-53	9.25911650454025e-49	---	---	intergenic
chr22:50540822-50543044:KLHDC7B	0.08	0.109	1.32814956199466	3.11757250226751	0.822610312181863	3.26232819520759e-53	9.30905350502485e-49	KLHDC7B	-4989	distal
chr12:10128250-10131593:CLEC7A	0.066	0.094	1.4375519149778	3.65539994586937	0.933472169475099	4.65915926051231e-53	1.32949109498719e-48	CLEC7A	0	promoter
chr11:121485031-121485744:SORL1	0.039	0.012	2.2435026829463	1.09295926007061	-0.632008402700014	5.50628316680785e-53	1.57121790164862e-48	SORL1	32829	distal
chr4:139872138-139872850:MAML3	0.019	0.04	1.12532511694904	4.34687331623367	1.33101194404556	5.74610951831217e-53	1.63965235105038e-48	MAML3	17202	distal
chr20:41002883-41004342:TOP1	0.078	0.105	1.28575250039946	3.05179213241055	0.825890963938172	5.91747785740468e-53	1.68855230661043e-48	TOP1	-24476	distal
chr15:101455141-101456547:PCSK6	0.019	0.041	1.01367330115222	3.87048191539613	1.27423488934459	6.21107443232375e-53	1.77233008926358e-48	PCSK6	33150	distal
chr12:56320842-56321553:CNPY2	0.014	0.033	0.906015624533586	4.05238215305464	1.40640382033144	6.47486841075387e-53	1.84760370100862e-48	CNPY2	-4507	distal
chr12:56320842-56321553:PAN2	0.014	0.033	0.906015624533586	4.05238215305464	1.40640382033144	6.47486841075387e-53	1.84760370100862e-48	PAN2	0	distal
chr22:24400576-24403170:ADORA2A	0.034	0.059	1.07518138714285	3.43178042071694	1.09464895780135	6.8830865531169e-53	1.96408874793191e-48	ADORA2A	-20427	distal
chr22:24400576-24403170:SPECC1L	0.034	0.059	1.07518138714285	3.43178042071694	1.09464895780135	6.8830865531169e-53	1.96408874793191e-48	SPECC1L	0	distal
chr22:24400576-24403170:SPECC1L-ADORA2A	0.034	0.059	1.07518138714285	3.43178042071694	1.09464895780135	6.8830865531169e-53	1.96408874793191e-48	SPECC1L-ADORA2A	0	distal
chr16:13957035-13958215:ERCC4	0.019	0.041	1.14498610650259	4.31166463445675	1.3081957581807	7.04497222388971e-53	2.01028282408693e-48	ERCC4	36879	distal
chr9:91146369-91148410	0.027	0.05	1.19294626146647	3.98896464630224	1.18586998694856	7.66506108895499e-53	2.18722518173331e-48	---	---	intergenic
chr12:101743608-101744606:SYCP3	0.044	0.016	1.78860332933342	0.84066786040997	-0.599313406963369	8.00703236191903e-53	2.28480668447359e-48	SYCP3	-4140	distal
chr1:151939688-151941989:THEM4	0.055	0.082	1.34481707364492	3.68976619224796	1.00004062106305	8.64360601197632e-53	2.46645297551744e-48	THEM4	-29881	distal
chr11:95715604-95716377:FAM76B	0.03	0.008	1.96704452756691	0.67975725792662	-0.820773814150505	9.35498576494793e-53	2.66944518802789e-48	FAM76B	73184	distal
chr10:75191861-75192718:VDAC2	0.019	0.041	1.14135389054932	4.17570425480234	1.27323194034974	1.23396168001272e-52	3.52110965391628e-48	VDAC2	-17436	distal
chr10:71860142-71861103:PSAP	0.026	0.05	1.06052468213645	3.50269583363298	1.12777727880967	1.3895839385755e-52	3.9651777687252e-48	PSAP	-8768	distal
chr6:73694937-73697461:CD109	0.038	0.063	1.0012276773742	2.93762341682366	0.97643983222129	1.39647192340526e-52	3.98483263343692e-48	CD109	0	promoter
chr3:98778119-98779556:ST3GAL6	0.021	0.042	1.16312389164191	4.41282793469027	1.32326623059735	1.43794630957266e-52	4.1031797943656e-48	ST3GAL6	14803	distal
chr12:68591485-68592580:RAP1B	0.044	0.015	2.22745594029092	1.15019612312357	-0.585929144136149	2.20782415664003e-52	6.30002623097233e-48	RAP1B	-18259	distal
chr8:61733466-61735647:ASPH	0.024	0.046	1.25285986262049	4.62888683311641	1.32109206894522	2.25192440661791e-52	6.4258662942842e-48	ASPH	-18827	distal
chr8:133129641-133131348:SLA	0.025	0.047	1.1006472311787	3.86625002317863	1.21197654076868	2.87291456888462e-52	8.19786172231228e-48	SLA	-26588	distal
chr8:133129641-133131348:TG	0.025	0.047	1.1006472311787	3.86625002317863	1.21197654076868	2.87291456888462e-52	8.19786172231228e-48	TG	0	distal
chr3:12462178-12463784:TSEN2	0.027	0.051	1.23635170192087	4.0375076016029	1.17156301787515	2.89284459588324e-52	8.25473205435281e-48	TSEN2	-20659	distal
chr4:38509226-38510404:KLF3	0.036	0.011	2.18960625169676	0.927461191705483	-0.726676525545106	2.94477063472538e-52	8.40290300618886e-48	KLF3	-153792	distal
chr11:66970401-66971588:C11orf86	0.022	0.044	1.11084663208244	4.18284329152064	1.2959220125387	2.95739347496385e-52	8.43892228080935e-48	C11orf86	-3689	distal
chr14:91078243-91078937:RPS6KA5	0.039	0.013	2.27090618729794	1.13844531180723	-0.613128069669362	3.0408019551591e-52	8.67692837904648e-48	RPS6KA5	-17636	distal
chr9:21831986-21833995:MTAP	0.026	0.049	1.20139348778231	4.19995649484371	1.24008251046403	3.22073394232491e-52	9.19036430442412e-48	MTAP	29338	distal
chr9:21831986-21833995:RP11-145E5.5	0.026	0.049	1.20139348778231	4.19995649484371	1.24008251046403	3.22073394232491e-52	9.19036430442412e-48	RP11-145E5.5	0	distal
chr19:13181763-13182541:IER2	0.033	0.009	1.89636159110655	0.839129105165471	-0.65521896519399	3.57317779399994e-52	1.01960628351788e-47	IER2	29789	distal
chr12:49388992-49389579:SPATS2	0.033	0.009	1.64096509011994	0.709010005773353	-0.627904387599199	4.19019325497859e-52	1.19567164530814e-47	SPATS2	21446	distal
chr6:14921019-14923448	0.05	0.077	1.33948709160508	3.63043303464199	0.984954851077555	4.26557301922649e-52	1.21718126103628e-47	---	---	intergenic
chr5:180873389-180874449:ZFP62	0.035	0.06	1.13729012728182	3.31450849016379	1.01341345610989	4.44502849993046e-52	1.26838888245516e-47	ZFP62	-12113	distal
chr1:15260608-15262013:FHAD1	0.033	0.059	1.12695643170342	3.37366440134159	1.04005204257986	5.20741343477508e-52	1.48593542361307e-47	FHAD1	8824	distal
chr15:21258028-21263542:POTEB3	0.017	0.038	1.34358144801712	5.13172236472307	1.38757744077643	5.2350318986752e-52	1.49381635228697e-47	POTEB3	176517	distal
chr1:2839922-2840876:TTC34	0.036	0.011	1.93059721661848	0.899801276651691	-0.625346179204979	6.09458341981074e-52	1.739089378843e-47	TTC34	-38206	distal
chr1:31605701-31606494:HCRTR1	0.022	0.044	1.03375927890716	3.69481175622117	1.20691838442781	7.77563282357866e-52	2.21877682620817e-47	HCRTR1	-11206	distal
chr7:151744942-151745799:PRKAG2	0.015	0.034	0.737889723727457	3.11466766246538	1.24343937023243	9.89091408939411e-52	2.82237233540861e-47	PRKAG2	-8629	distal
chr2:100247315-100248285:LONRF2	0.028	0.007	1.5197391474279	0.529060746881611	-0.720628664849283	9.90638431867211e-52	2.82678676533309e-47	LONRF2	61220	distal
chrX:141176612-141177551:LDOC1	0.033	0.009	1.67296161058563	0.596738612837292	-0.743310955611116	1.35903895838098e-51	3.87801766774014e-47	LDOC1	0	promoter
chr8:54152797-54153906:MRPL15	0.029	0.053	1.18547303314488	3.96424134278014	1.18362767897175	1.4754043088851e-51	4.21006619540362e-47	MRPL15	17588	distal
chr4:107824101-107825697:SGMS2	0.04	0.065	1.06827370281503	3.22747671648728	1.03136969297032	1.51600601658952e-51	4.3259231683382e-47	SGMS2	0	promoter
chr8:19127335-19128731:PSD3	0.026	0.049	1.27052552125394	4.29612715140095	1.22191150622965	1.72973213210804e-51	4.93579063897029e-47	PSD3	-113650	distal
chr7:30237061-30237896:ZNRF2	0.022	0.045	1.10564734223795	3.90379027121942	1.21963344681651	1.84577210737585e-51	5.26691070839698e-47	ZNRF2	-46411	distal
chr4:74230642-74231576:MTHFD2L	0.016	0.036	1.07932078049151	4.70016287532624	1.45489080066947	1.90961498108528e-51	5.44908634852685e-47	MTHFD2L	72470	distal
chr16:84805970-84807014:CRISPLD2	0.025	0.048	1.29950163324299	4.45029791782729	1.24501386855224	1.91917236099807e-51	5.476358332108e-47	CRISPLD2	-12970	distal
chr20:10487373-10489117:SLX4IP	0.023	0.045	1.19399672930718	4.2403038851552	1.25608910100534	1.97336596471991e-51	5.63099978032827e-47	SLX4IP	52071	distal
chr21:5227771-5239349:CH507-9B2.9	0.032	0.058	1.52317847375016	4.44446569828848	1.10954821752536	2.13047954453912e-51	6.07932338034239e-47	CH507-9B2.9	-64077	distal
chr6:17907255-17909245:KIF13A	0.031	0.055	1.25019280694314	4.00317870674479	1.15279636082473	2.8575643023934e-51	8.15405973687957e-47	KIF13A	78218	distal
chr5:150142668-150143719:PDGFRB	0.022	0.044	1.12223839637858	4.39540248578229	1.3461438588519	3.12617999694743e-51	8.92055462128948e-47	PDGFRB	12141	distal
chr10:128102868-128104056:MKI67	0.037	0.012	1.65523326545648	0.75652120923714	-0.596117612515933	3.51391157686276e-51	1.00269466845779e-46	MKI67	22148	distal
chr5:172722068-172722752:DUSP1	0.041	0.014	2.10308330179598	1.03131724055739	-0.611286856478988	4.05674063215834e-51	1.15759093938638e-46	DUSP1	48443	distal
chr10:62528330-62529050:ZNF365	0.038	0.012	2.3131488558316	1.10194508756667	-0.656478043454906	4.23301490268456e-51	1.20789080248104e-46	ZNF365	7883	distal
chr19:4840530-4841725:PLIN3	0.021	0.043	1.01643140270931	3.76550483326943	1.24082472666958	4.81419975147838e-51	1.37373189908436e-46	PLIN3	0	distal
chr19:4840530-4841725:TICAM1	0.021	0.043	1.01643140270931	3.76550483326943	1.24082472666958	4.81419975147838e-51	1.37373189908436e-46	TICAM1	-8827	distal
chr5:157106504-157107852:HAVCR2	0.034	0.057	1.20221065899166	3.75605741232662	1.11081364977826	5.09308860519778e-51	1.45331283349319e-46	HAVCR2	1270	distal
chr12:11855092-11857539:BCL2L14	0.03	0.054	1.25550269156917	4.00237086896993	1.14916301325532	5.96459459648876e-51	1.70199706810807e-46	BCL2L14	-192305	distal
chr12:11855092-11857539:ETV6	0.03	0.054	1.25550269156917	4.00237086896993	1.14916301325532	5.96459459648876e-51	1.70199706810807e-46	ETV6	0	distal
chr8:66123621-66124490:TRIM55	0.02	0.041	1.00435162849301	3.85258310949046	1.2756172955915	6.13000796839081e-51	1.74919777378032e-46	TRIM55	-2406	distal
chr7:2982684-2983476:CARD11	0.036	0.011	1.97976460059473	0.900632505700223	-0.648718754700456	7.53048735547569e-51	2.14882456688499e-46	CARD11	60469	distal
chr5:133170410-133171397:HSPA4	0.033	0.01	1.63568298008728	0.754646679742297	-0.58699629852448	1.16796219235206e-50	3.3327801158766e-46	HSPA4	118170	distal
chr3:44685051-44685909:ZNF502	0.029	0.008	1.70353149926604	0.690665565135774	-0.677253860794663	1.20524493759243e-50	3.43916642941999e-46	ZNF502	-26734	distal
chr7:3116872-3118452:CARD11	0.033	0.009	1.97232956846565	0.868077077983696	-0.670040106362764	1.52963354239501e-50	4.36480931322415e-46	CARD11	-72928	distal
chr19:6056466-6058249:RFX2	0.048	0.073	1.25380206600413	3.49333415159776	0.995425533078547	1.62533041084958e-50	4.63788032735929e-46	RFX2	-7235	distal
chr6:44062784-44065300:TMEM63B	0.048	0.074	1.1731603051545	3.13440327412788	0.927884517486168	2.26414213810926e-50	6.46072959109478e-46	TMEM63B	-61614	distal
chr15:85578944-85585252:AKAP13	0.188	0.206	1.41062525611837	2.66934861300773	0.606116582778695	2.53188293169195e-50	7.22472794558298e-46	AKAP13	-34698	distal
chr16:69173256-69174159:SNTB2	0.013	0.033	0.939277084593106	3.81119776029559	1.31087715047462	2.8626188004277e-50	8.16848274702044e-46	SNTB2	-12970	distal
chr1:198788395-198789128:PTPRC	0.039	0.013	2.2261190348531	1.09278244553064	-0.624377326396585	2.999497976351e-50	8.55906747551758e-46	PTPRC	149299	distal
chr7:25862010-25863051	0.062	0.09	1.09944571293295	2.68153501917781	0.81029894093243	3.31953108747317e-50	9.47228195810468e-46	---	---	intergenic
chr9:107749699-107752221	0.032	0.056	1.20507443238952	3.67069693336145	1.08281048144912	3.47837514074943e-50	9.92554346412849e-46	---	---	intergenic
chr20:5947158-5947929:TRMT6	0.019	0.04	1.10273760937265	4.32859680694319	1.34148684016616	3.71141511799066e-50	1.05905230391863e-45	TRMT6	2607	distal
chr17:18025334-18026823:ATPAF2	0.036	0.061	1.16807197804627	3.41329296476944	1.02544286631453	5.68860183936624e-50	1.62324253486316e-45	ATPAF2	12345	distal
chr22:30212477-30213953:LIF	0.023	0.045	1.12157709549148	3.83757940349418	1.18914823635124	7.96710494638371e-50	2.27341339645059e-45	LIF	32786	distal
chr12:52202582-52203817:KRT80	0.037	0.061	1.04644937669185	3.10168348381458	1.00309318803968	1.00871331206714e-49	2.87836343598358e-45	KRT80	-10583	distal
chr3:196650757-196651655:NRROS	0.018	0.038	1.01921384197616	3.92727566494861	1.28699648264321	1.01014749095506e-49	2.88245586544026e-45	NRROS	11072	distal
chr17:21661384-21668163:KCNJ18	0.019	0.04	1.33367117901337	4.94108427205637	1.3481249572901	1.02575341324142e-49	2.9269873646844e-45	KCNJ18	-24360	distal
chr4:53914120-53915143:CHIC2	0.018	0.04	1.36056630894073	4.78625904124761	1.29349790258251	1.34713233002743e-49	3.84404210373326e-45	CHIC2	149157	distal
chr4:53914120-53915143:RP11-231C18.3	0.018	0.04	1.36056630894073	4.78625904124761	1.29349790258251	1.34713233002743e-49	3.84404210373326e-45	RP11-231C18.3	0	distal
chr22:42993714-42995805:PACSIN2	0.041	0.066	1.32189951964978	3.70221476145311	1.01803489101254	1.45963426874762e-49	4.16506638587134e-45	PACSIN2	19340	distal
chr11:121467886-121468557:SORL1	0.031	0.008	1.81100216230151	0.83234604700214	-0.617392574701863	1.50514223249815e-49	4.29492336043348e-45	SORL1	15684	distal
chr1:107940737-107942177:VAV3	0.02	0.04	1.19641779156751	4.4382450148319	1.30798864939156	1.78758156814138e-49	5.10086400469142e-45	VAV3	22832	distal
chr10:69065338-69066527:SRGN	0.04	0.064	1.22252283196223	3.69010918812758	1.0774232698783	2.28359397270992e-49	6.51623540112775e-45	SRGN	-21591	distal
chr2:112032603-112034000:TMEM87B	0.018	0.038	0.968834923091145	3.82909010105831	1.29440922794941	2.55581277491158e-49	7.2930117532102e-45	TMEM87B	-21223	distal
chr19:9866008-9866766:OLFM2	0.035	0.011	2.1052427329427	0.962094763672861	-0.662311325158423	2.96587441071783e-49	8.46312263098333e-45	OLFM2	-7841	distal
chr22:27132971-27135001	0.027	0.048	1.06938760110795	3.67929331067138	1.17708677289006	3.00280794231066e-49	8.56851246338346e-45	---	---	intergenic
chr5:83368102-83369556:VCAN	0.034	0.058	1.32433219071832	3.95346818665382	1.09162271484561	3.08508942164613e-49	8.80330266466724e-45	VCAN	-101909	distal
chr4:107837291-107839514:SGMS2	0.042	0.067	1.39625705434774	4.00192371789406	1.06170037673497	3.11841247329443e-49	8.89838999254566e-45	SGMS2	12729	distal
chr7:92633215-92635807:CDK6	0.035	0.058	1.28924087281143	4.04948570934208	1.14126718615208	3.82743155764892e-49	1.09215759497512e-44	CDK6	0	distal
chr7:92633215-92635807:FAM133B	0.035	0.058	1.28924087281143	4.04948570934208	1.14126718615208	3.82743155764892e-49	1.09215759497512e-44	FAM133B	-42822	distal
chr4:47531504-47532243:ATP10D	0.035	0.011	2.21402873441472	1.06693011760504	-0.636893214786062	4.35906940246034e-49	1.24386045399206e-44	ATP10D	46206	distal
chr1:209672845-209675982:G0S2	0.047	0.072	1.2752416143923	3.32108422650194	0.92537359484439	5.27082528859454e-49	1.50402999610045e-44	G0S2	0	promoter
chr2:47724080-47724866:MSH6	0.033	0.01	1.88209143445121	0.806007290644835	-0.674312388963781	6.9548502018594e-49	1.98456650510058e-44	MSH6	-58216	distal
chr11:107840134-107841404:SLC35F2	0.033	0.057	1.19942586740832	3.63203909115925	1.07452045329949	8.17280535207619e-49	2.33211000721494e-44	SLC35F2	17157	distal
chr20:40497726-40499664:MAFB	0.05	0.075	1.39078133701345	3.71690136554378	0.980357247279029	8.4158390124382e-49	2.40145966219924e-44	MAFB	189576	distal
chr3:46110515-46111662:CCR3	0.045	0.071	1.2759607621679	3.3900383618823	0.947757861026404	8.7316138153249e-49	2.49156600220296e-44	CCR3	-51942	distal
chr1:9849849-9850972:CLSTN1	0.026	0.007	1.82649265041355	0.632198453177995	-0.792196465521632	9.15646718300062e-49	2.61279791066923e-44	CLSTN1	-25324	distal
chr1:9849849-9850972:CTNNBIP1	0.026	0.007	1.82649265041355	0.632198453177995	-0.792196465521632	9.15646718300062e-49	2.61279791066923e-44	CTNNBIP1	0	distal
chr7:140315957-140316848:SLC37A3	0.017	0.036	0.838998677756128	3.38362369219973	1.25320351444866	1.14910192594009e-48	3.27896234567005e-44	SLC37A3	81609	distal
chr15:90844703-90845797:FURIN	0.025	0.046	0.99127601672719	3.42329656632635	1.15142876186243	1.45159046426823e-48	4.1421133897894e-44	FURIN	-22795	distal
chr17:78592019-78593113:DNAH17	0.05	0.076	1.20110574817685	3.20011698803119	0.932201053992805	1.53280313513786e-48	4.3738537461159e-44	DNAH17	-14626	distal
chr11:14380837-14381674:RRAS2	0.036	0.012	1.68697592661812	0.788501176034606	-0.587232328911465	1.54977416435817e-48	4.42228057799603e-44	RRAS2	-16332	distal
chr2:28715846-28717926:PPP1CB	0.061	0.088	1.44079686363147	3.51675696377055	0.887935056585569	1.69616699349102e-48	4.84001251592661e-44	PPP1CB	-33822	distal
chr12:92172366-92173247:BTG1	0.035	0.011	1.97852262681504	0.846507001302555	-0.689798186038542	1.77419891778929e-48	5.06267661191175e-44	BTG1	-26470	distal
chr19:47369656-47370741:DHX34	0.03	0.053	1.19116383317951	3.63002516685584	1.07932267680914	2.36307285701145e-48	6.74302839748219e-44	DHX34	20376	distal
chr2:48113111-48114805:FOXN2	0.017	0.037	1.11867541054127	4.55451699432793	1.39049888618758	2.56884913034198e-48	7.33021099343083e-44	FOXN2	-199905	distal
chr6:170280209-170281034:DLL1	0.032	0.01	1.69627700718583	0.745584116044069	-0.627258843154623	2.60783876533378e-48	7.44146791687993e-44	DLL1	9439	distal
chr1:233112671-233115325:PCNX2	0.054	0.079	1.38493272647606	3.63734512780304	0.959350529569397	2.61683581000826e-48	7.46714098385857e-44	PCNX2	-54154	distal
chr5:32240918-32241909:GOLPH3	0.038	0.013	2.2646023950202	1.16090248515754	-0.595273323337266	2.75461210676614e-48	7.86028564665719e-44	GOLPH3	-66569	distal
chr5:32240918-32241909:MTMR12	0.038	0.013	2.2646023950202	1.16090248515754	-0.595273323337266	2.75461210676614e-48	7.86028564665719e-44	MTMR12	0	distal
chr6:24743115-24744289:C6orf62	0.025	0.047	1.21916362173467	4.05249975727076	1.18698130411311	2.82443619778801e-48	8.0595286903881e-44	C6orf62	-22280	distal
chr2:95074360-95075566:MRPS5	0.036	0.012	1.98049200180421	0.956493563266988	-0.60728013794348	2.85020831961289e-48	8.13306944001537e-44	MRPS5	46434	distal
chr20:5592826-5594558:GPCPD1	0.03	0.008	1.98895703171725	0.866064351428853	-0.679643418905842	2.94716617578692e-48	8.40973868260798e-44	GPCPD1	16468	distal
chr20:13247102-13248265:C20orf82	0.035	0.011	2.25914147458651	0.930818226844498	-0.755279627785921	3.02777459582434e-48	8.63975480918476e-44	C20orf82	25332	distal
chr20:23161358-23162822:CD93	0.021	0.041	0.99751296504874	3.64880865254134	1.21865617784328	3.22621969536002e-48	9.20601790070982e-44	CD93	-75019	distal
chr5:157283268-157283893:CYFIP2	0.03	0.008	1.86871134322134	0.825968255307267	-0.651741123791	3.32660126141369e-48	9.49245669944398e-44	CYFIP2	13927	distal
chr14:65850111-65850996	0.04	0.014	2.15041641581563	1.02874954392	-0.634951763352359	4.24132044884401e-48	1.21026079007764e-43	---	---	intergenic
chr21:10271785-10274297	0.021	0.042	1.48526705995712	5.37524051243275	1.35907888198058	4.31848928906198e-48	1.23228091863384e-43	---	---	intergenic
chr8:27319801-27320430:PTK2B	0.03	0.009	1.87401621895451	0.723860903706954	-0.737424833618188	4.48708613367749e-48	1.28039002824487e-43	PTK2B	-5049	distal
chr1:46580514-46583446:MKNK1	0.031	0.053	1.39472183960347	4.37415841698916	1.16618076052552	4.55759592817074e-48	1.30050999810352e-43	MKNK1	10834	distal
chr5:78529301-78530853:LHFPL2	0.029	0.051	1.25089942294964	4.00184642847313	1.15195916896202	5.03937921962621e-48	1.43798686032034e-43	LHFPL2	18298	distal
chr3:128316242-128317328:DNAJB8	0.034	0.01	1.68125744461117	0.74927483920158	-0.616152770659876	6.2743498216894e-48	1.79038572161907e-43	DNAJB8	149640	distal
chr3:128316242-128317328:EEFSEC	0.034	0.01	1.68125744461117	0.74927483920158	-0.616152770659876	6.2743498216894e-48	1.79038572161907e-43	EEFSEC	0	distal
chr11:1781010-1783665:CTSD	0.051	0.077	1.20334746518465	3.02774178384956	0.870274171768148	7.28833096557618e-48	2.07972524102716e-43	CTSD	-17019	distal
chr15:90004345-90005518:ZNF710	0.023	0.044	1.1072414285416	3.94081932584429	1.22939468629126	8.5605777569338e-48	2.44276086294106e-43	ZNF710	2954	distal
chr14:64654070-64655355:PLEKHG3	0.017	0.037	1.18037228919543	4.4999216145234	1.33483656732712	8.85570321004193e-48	2.52697491098547e-43	PLEKHG3	-49120	distal
chr16:11596951-11599062:LITAF	0.043	0.067	1.16810957430996	3.24447763070528	0.969149340692014	8.98139017957146e-48	2.56283968774072e-43	LITAF	-9389	distal
chr7:159144334-159145672:VIPR2	0.031	0.009	1.59137964416154	0.712337829656226	-0.597753028493617	1.82408386838399e-47	5.20502331843371e-43	VIPR2	0	promoter
chr17:32275004-32276765:RHBDL3	0.012	0.029	0.765554340535969	3.45024106949821	1.33376226366895	2.01036200280232e-47	5.73656797499642e-43	RHBDL3	7201	distal
chr16:49463297-49464184:C16orf78	0.031	0.009	1.77351313191799	0.73831746178168	-0.674022976607304	2.37814591431878e-47	6.78603936650864e-43	C16orf78	89475	distal
chr3:12458767-12459588:TSEN2	0.017	0.036	1.09275444976133	4.40995220515574	1.37021280341189	2.98219082594308e-47	8.50968152182858e-43	TSEN2	-24855	distal
chr9:105141117-105143450:SLC44A1	0.017	0.036	1.1802105047651	4.47264974559793	1.32777208821331	3.53456486324886e-47	1.00858808372806e-42	SLC44A1	-101172	distal
chr19:2710192-2711596:DIRAS1	0.037	0.012	2.06251382239803	0.997258901649695	-0.616694996332808	3.56263382471675e-47	1.01659756188292e-42	DIRAS1	6309	distal
chr6:7697716-7698728:BMP6	0.024	0.045	1.19270968467155	4.12208076934995	1.2240151913044	3.69997344831934e-47	1.05578742347792e-42	BMP6	-28069	distal
chr7:101717085-101718854:MYL10	0.062	0.088	1.26163484315485	3.03714731782978	0.835970217678266	4.24413459071578e-47	1.21106380546075e-42	MYL10	-87790	distal
chr1:9288955-9290885:SPSB1	0.031	0.054	1.07627548079544	3.28740828311874	1.04610793570085	4.92466382871551e-47	1.40525282352397e-42	SPSB1	-1995	distal
chr1:159091450-159092720:AIM2	0.018	0.037	1.19906606086136	4.64379973595864	1.35977585238837	4.9486725852846e-47	1.41210372221096e-42	AIM2	-14550	distal
chr16:75288425-75289062:BCAR1	0.032	0.009	1.81848354597106	0.865071713900538	-0.595688040556595	5.06539959781883e-47	1.4454117752376e-42	BCAR1	-20373	distal
chr2:144414009-144415038:ZEB2	0.026	0.047	1.23346122459904	4.08486358986028	1.18692786379773	5.26517669309457e-47	1.50241816937454e-42	ZEB2	15896	distal
chr13:48791261-48792387:CYSLTR2	0.019	0.038	1.23253194889645	4.69476364473901	1.35095514427211	6.41078657859732e-47	1.82931795020275e-42	CYSLTR2	84707	distal
chr11:14237341-14238108:RRAS2	0.034	0.01	1.81664781630081	0.871683836839639	-0.589642428749639	7.11316294142873e-47	2.02974104533669e-42	RRAS2	57751	distal
chr11:14237341-14238108:SPON1	0.034	0.01	1.81664781630081	0.871683836839639	-0.589642428749639	7.11316294142873e-47	2.02974104533669e-42	SPON1	0	distal
chr17:78442281-78443515:DNAH17	0.057	0.083	1.2877676192833	3.08169651469531	0.835228400679286	7.24327599301944e-47	2.0668688046081e-42	DNAH17	0	distal
chr17:78442281-78443515:PGS1	0.057	0.083	1.2877676192833	3.08169651469531	0.835228400679286	7.24327599301944e-47	2.0668688046081e-42	PGS1	63642	distal
chr5:139657581-139662157:CXXC5	0.078	0.102	1.13163067247537	2.70703823088803	0.79830949622888	7.7637167891638e-47	2.21537658578789e-42	CXXC5	8649	distal
chr9:91419083-91420268:NFIL3	0.032	0.055	1.36977680248737	4.22482626872044	1.14063188153952	8.38172267779361e-47	2.39172456610841e-42	NFIL3	3594	distal
chr5:152026366-152027247:GLRA1	0.037	0.012	1.98903218806927	0.98385418600685	-0.591372442068206	1.15938661036204e-46	3.30830969266808e-42	GLRA1	-101525	distal
chr17:78412127-78413829:PGS1	0.057	0.082	1.26695655603294	3.19401268173297	0.887574480291746	1.23164103285697e-46	3.51448768725735e-42	PGS1	33488	distal
chr9:76023590-76024601:PCSK5	0.034	0.011	2.20160568069189	0.994082440398803	-0.683070576548016	1.35090491423688e-46	3.85480717277493e-42	PCSK5	132886	distal
chr1:89723877-89725953:RP11-302M6.4	0.024	0.045	1.16432465195147	4.00031369168633	1.20810168251427	1.43354835491765e-46	4.09063023075752e-42	RP11-302M6.4	90738	distal
chr12:52610177-52611098:KRT73	0.033	0.011	1.87854842208376	0.833141687564021	-0.651023181775648	1.96982992610158e-46	5.62090969413086e-42	KRT73	7461	distal
chr10:79298304-79300011:ZMIZ1	0.014	0.032	0.79460998337143	3.23963031612944	1.2402681293217	2.1224144963461e-46	6.0563097653236e-42	ZMIZ1	12852	distal
chr1:212595670-212596865:ATF3	0.043	0.068	1.21926494486967	3.29958872693087	0.954116754178011	2.21174805487779e-46	6.31122307459377e-42	ATF3	-11763	distal
chr22:46768233-46769653:TBC1D22A	0.027	0.007	1.53835510468046	0.606180567487803	-0.660259819619599	2.28161795771471e-46	6.51059684233891e-42	TBC1D22A	-4274	distal
chr3:46405050-46407789:CCRL2	0.078	0.104	1.31168005854017	2.99300733272714	0.788533981748833	2.55946559934258e-46	7.30343508772406e-42	CCRL2	0	promoter
chr6:117677341-117678682:NUS1	0.024	0.045	1.26720469953906	4.45309471450038	1.2661605599261	2.6531306195021e-46	7.57070822274924e-42	NUS1	1840	distal
chr2:84741134-84741902:DNAH6	0.034	0.011	1.95501443148619	0.906849914236765	-0.631973880746459	2.90605677570193e-46	8.29243300946545e-42	DNAH6	0	distal
chr2:84741134-84741902:TRABD2A	0.034	0.011	1.95501443148619	0.906849914236765	-0.631973880746459	2.90605677570193e-46	8.29243300946545e-42	TRABD2A	139248	distal
chr20:23125387-23127042:CD93	0.037	0.06	1.25303931259855	3.71000317031191	1.06385554397863	3.10307256784079e-46	8.85461757233371e-42	CD93	-39048	distal
chr15:70140618-70143163:TLE3	0.042	0.066	1.20311267259607	3.29066821128562	0.961659064807955	5.9594363036516e-46	1.70052514924698e-41	TLE3	-42443	distal
chr18:79070944-79071924:ATP9B	0.02	0.039	1.20804362297249	4.52043263588446	1.32201266048983	6.48724287838061e-46	1.85113475534591e-41	ATP9B	1537	distal
chr9:113187756-113188829:FKBP15	0.034	0.057	1.21288355469022	3.58377983857069	1.05061021601284	7.0113180155725e-46	2.00067959574361e-41	FKBP15	32532	distal
chr2:74843683-74846115:HK2	0.039	0.062	1.09227846256973	3.10481786533194	0.972243336179942	8.9653047037211e-46	2.55824969720682e-41	HK2	8514	distal
chr9:99012880-99014099:COL15A1	0.033	0.01	2.03236908687561	1.00795392283504	-0.59471919912814	9.73847746293417e-46	2.77887454404827e-41	COL15A1	69168	distal
chr5:78525927-78527669:LHFPL2	0.016	0.034	0.955748434100695	3.96859253563996	1.34511642434494	1.00007429293123e-45	2.85371199487928e-41	LHFPL2	21482	distal
chr10:48667846-48668672:ARHGAP22	0.03	0.009	1.67679727438601	0.678069215418198	-0.673705657553212	1.03598631896651e-45	2.95618696117092e-41	ARHGAP22	-15231	distal
chr3:197031048-197032121:MELTF	0.029	0.05	1.09630546058782	3.7174773271163	1.17016663130241	1.04266597017082e-45	2.97524734588243e-41	MELTF	-1233	distal
chr1:206768990-206773007:IL10	0.071	0.097	1.26891821870014	2.97422334391026	0.808668342440096	1.12216617119435e-45	3.20210116950306e-41	IL10	0	promoter
chr1:1143872-1144906:C1orf159	0.034	0.011	1.60914677498177	0.713877455236662	-0.606314145509653	1.72182867096774e-45	4.91323811260644e-41	C1orf159	-27775	distal
chr8:41569473-41570397:AGPAT6	0.018	0.037	1.04194154498663	4.02557595052352	1.29934737769501	1.89567641456978e-45	5.40931264897487e-41	AGPAT6	-7803	distal
chr1:230104559-230106291:GALNT2	0.015	0.033	0.904111326911299	3.75176327878906	1.31934513581202	2.11625251969715e-45	6.03872656495582e-41	GALNT2	37351	distal
chr1:9275266-9276200:SPSB1	0.026	0.046	0.998300884047512	3.43223840281146	1.14926165767281	2.67096806121394e-45	7.62160736267397e-41	SPSB1	-16680	distal
chr3:45645818-45647891:LIMD1	0.033	0.055	1.25325844297365	3.76278476687888	1.07979255742376	2.9494717596614e-45	8.41631766619382e-41	LIMD1	0	distal
chr3:45645818-45647891:SACM1L	0.033	0.055	1.25325844297365	3.76278476687888	1.07979255742376	2.9494717596614e-45	8.41631766619382e-41	SACM1L	-41350	distal
chr17:66246179-66246877:APOH	0.036	0.012	2.02717840164045	0.961258720792917	-0.626193838271309	2.96075863404791e-45	8.44852476225571e-41	APOH	-16763	distal
chr21:9245967-9249089	0.019	0.039	1.32982542810902	4.58813454590541	1.26214489805078	3.25400466888221e-45	9.28530232265537e-41	---	---	intergenic
chr3:194586733-194587921:TMEM44	0.013	0.03	0.804405960064872	3.44848119957076	1.30178889872288	4.17852935596721e-45	1.19234335172524e-40	TMEM44	45360	distal
chr14:75609323-75611154:FLVCR2	0.015	0.033	1.00552802397828	4.18938885313027	1.37158251886483	4.18991777626318e-45	1.1955930374567e-40	FLVCR2	3862	distal
chr12:55650554-55651329:OR10P1	0.019	0.038	1.11957048557975	4.03255537068895	1.24751919697283	6.5534567187504e-45	1.87002887469543e-40	OR10P1	13695	distal
chr10:112389145-112390032:ACSL5	0.029	0.05	1.05725006744461	3.48723917753341	1.12511091397583	6.87238280457699e-45	1.96103443328604e-40	ACSL5	12947	distal
chr18:463786-464807:COLEC12	0.021	0.041	1.15001540361707	4.0563081713337	1.23373739949143	7.16009225591672e-45	2.04313232522584e-40	COLEC12	35915	distal
chr22:45225776-45228787:KIAA0930	0.037	0.06	1.14532394767622	3.23291488179969	0.980455964645484	7.2870292790057e-45	2.07935380476428e-40	KIAA0930	0	promoter
chr8:20186387-20187604:SLC18A1	0.02	0.039	1.14973613731225	4.20396244265008	1.27545095850752	7.97730068498314e-45	2.27632275045994e-40	SLC18A1	-3182	distal
chr7:155357359-155358783:INSIG1	0.019	0.038	1.08213104533626	3.72952844615735	1.18363547602756	8.33935727071786e-45	2.37963559719934e-40	INSIG1	59471	distal
chr3:71372610-71373594:FOXP1	0.039	0.014	2.30714864309774	1.16410865248717	-0.611814956592951	8.55626849862637e-45	2.44153121608303e-40	FOXP1	-67851	distal
chr4:40811774-40812906:APBB2	0.021	0.041	1.28338987892964	4.46389231070601	1.25875183492794	9.78898465260014e-45	2.79328677061945e-40	APBB2	44249	distal
chr17:66330981-66332002:PRKCA	0.038	0.014	2.23298483627617	1.12252132322542	-0.607087693361543	1.156638156305e-44	3.30046697901631e-40	PRKCA	28156	distal
chr20:32407242-32407909:ASXL1	0.032	0.01	1.81425678519797	0.872296140566865	-0.587945328788775	1.18940179738762e-44	3.39395802884556e-40	ASXL1	47496	distal
chr20:23142119-23143499:CD93	0.022	0.042	1.215095810418	4.09034811691149	1.20039522059777	1.30013921716541e-44	3.7099472561815e-40	CD93	-55780	distal
chr7:101100016-101100775:TRIM56	0.012	0.029	0.81528985448068	3.21574265165612	1.21558687350094	1.35119407146139e-44	3.85563228291506e-40	TRIM56	14578	distal
chr9:114988817-114990236:TNFSF8	0.017	0.035	0.995043314800101	3.89791928491455	1.29574892981696	1.67807857933924e-44	4.78839722614451e-40	TNFSF8	-58223	distal
chr7:106424679-106425811:NAMPT	0.047	0.071	1.40912867282229	3.72788416131749	0.972683237504555	1.75320234844726e-44	5.00276290129426e-40	NAMPT	-139488	distal
chr20:63873149-63874710:TPD52L2	0.041	0.064	1.17634485022989	3.18600382938361	0.943666456089708	2.87403409359394e-44	8.20105628607032e-40	TPD52L2	7856	distal
chr17:64174567-64175555:ERN1	0.031	0.052	1.17469903840841	3.51512196031856	1.05394920072459	2.92328587682774e-44	8.34159624952795e-40	ERN1	-43749	distal
chr17:64174567-64175555:TEX2	0.031	0.052	1.17469903840841	3.51512196031856	1.05394920072459	2.92328587682774e-44	8.34159624952795e-40	TEX2	0	distal
chr10:3850805-3852989:KLF6	0.083	0.108	1.4653160023282	3.28912013123081	0.798909142057007	3.06104935033408e-44	8.7347043211783e-40	KLF6	-65525	distal
chr9:104872967-104873766:ABCA1	0.022	0.041	1.12982805230353	3.88070451261949	1.19635244894245	4.76384407460642e-44	1.35936290668894e-39	ABCA1	54373	distal
chr10:132320031-132320906:STK32C	0.014	0.031	0.879226831621608	3.50338341758608	1.26087009638593	4.86137752346876e-44	1.38719407632181e-39	STK32C	10931	distal
chr7:73850706-73852088:WBSCR27	0.017	0.035	0.938037977892698	3.41009815660701	1.18621392439111	6.77570518052813e-44	1.9334474732637e-39	WBSCR27	-8172	distal
chr10:41857020-41862463	0.033	0.056	1.41646720895604	3.90930461701238	1.02261926936443	7.22568716370747e-44	2.06184983216393e-39	---	---	intergenic
chr19:49613301-49614945:PRR12	0.016	0.034	1.02958180338134	3.80925578769263	1.24463117041332	7.45987575385283e-44	2.1286755463619e-39	PRR12	17780	distal
chr2:16861090-16862962:FAM49A	0.022	0.041	1.31986834829007	4.7409938165789	1.30725756649276	7.99404449493683e-44	2.28110059663022e-39	FAM49A	-195257	distal
chr20:25309175-25311293:ABHD12	0.026	0.046	0.978341035714065	3.06559517110143	1.03917542086962	9.90398204513208e-44	2.82610127657844e-39	ABHD12	0	distal
chr20:25309175-25311293:PYGB	0.026	0.046	0.978341035714065	3.06559517110143	1.03917542086962	9.90398204513208e-44	2.82610127657844e-39	PYGB	61107	distal
chr2:174031432-174032688:SP3	0.04	0.063	1.22542907351343	3.30898133284984	0.953263326996444	1.0413963538161e-43	2.97162449561423e-39	SP3	-65731	distal
chr1:2651934-2656445:MMEL1	0.041	0.065	1.26050618208839	3.1794911341768	0.886681437286064	1.10920415845779e-43	3.16511406615929e-39	MMEL1	-18945	distal
chr1:2651934-2656445:TTC34	0.041	0.065	1.26050618208839	3.1794911341768	0.886681437286064	1.10920415845779e-43	3.16511406615929e-39	TTC34	0	distal
chr1:37922703-37923323:INPP5B	0.03	0.009	2.06382224232497	0.855432384589826	-0.723577169515942	1.45197176681868e-43	4.1432014366171e-39	INPP5B	8426	distal
chr9:112860400-112862639:SLC46A2	0.032	0.053	1.2303891175946	3.60689463388674	1.04649917466019	1.49862993802414e-43	4.27634052815189e-39	SLC46A2	28274	distal
chr9:112860400-112862639:SNX30	0.032	0.053	1.2303891175946	3.60689463388674	1.04649917466019	1.49862993802414e-43	4.27634052815189e-39	SNX30	0	distal
chr19:3338484-3339083:NFIC	0.028	0.008	1.76346484209555	0.739717267194047	-0.667625394787569	1.62698971257786e-43	4.64261514484093e-39	NFIC	-20480	distal
chr19:38651051-38653113:ACTN4	0.022	0.041	1.16101290856338	4.11390524974105	1.24271774062662	1.87382540807566e-43	5.3469608019439e-39	ACTN4	3306	distal
chr6:15066572-15067500:JARID2	0.029	0.049	1.17356382641483	3.70812417963365	1.11508991204833	2.04154579224026e-43	5.82555091815757e-39	JARID2	-178796	distal
chr17:27530835-27533384:KSR1	0.054	0.078	1.4755003180599	3.62890645493707	0.902951272996538	2.52829403167248e-43	7.21448701937742e-39	KSR1	-33006	distal
chr5:94432420-94434108:KIAA0825	0.021	0.04	1.35859026960375	4.38919715359021	1.19214554821385	2.84606124911812e-43	8.12123577435855e-39	KIAA0825	0	distal
chr5:94432420-94434108:SLF1	0.021	0.04	1.35859026960375	4.38919715359021	1.19214554821385	2.84606124911812e-43	8.12123577435855e-39	SLF1	-184239	distal
chr3:183210304-183211745:B3GNT5	0.03	0.051	1.22234140597068	3.65540647344164	1.06682667107479	3.24617554221294e-43	9.26296190970464e-39	B3GNT5	-41499	distal
chr3:183210304-183211745:MCF2L2	0.03	0.051	1.22234140597068	3.65540647344164	1.06682667107479	3.24617554221294e-43	9.26296190970464e-39	MCF2L2	0	distal
chr12:6332202-6333994:TNFRSF1A	0.039	0.06	1.14819723799816	3.36807814077509	1.02387220363261	3.38656273736485e-43	9.66355677107059e-39	TNFRSF1A	7854	distal
chr5:56159165-56162237:ANKRD55	0.044	0.067	1.32209113284707	3.48420613863466	0.949428006894879	3.55330883117177e-43	1.01393667497486e-38	ANKRD55	-42215	distal
chr2:127410766-127412573:PROC	0.027	0.047	1.27023332186722	4.15753915908341	1.18384229269315	4.71189606159149e-43	1.34453954117513e-38	PROC	-5854	distal
chr17:15883461-15884426:ADORA2B	0.02	0.039	1.16358962018661	4.15225293602799	1.25177653913516	5.72557711571004e-43	1.63379342996786e-38	ADORA2B	-60491	distal
chr6:2795538-2797453:WRNIP1	0.021	0.04	1.15655314211906	4.06933177120371	1.23306831906784	6.11831034678844e-43	1.74585985745608e-38	WRNIP1	26766	distal
chr11:67459663-67460581:CABP4	0.03	0.009	1.85209500554865	0.780073955550653	-0.680084858769538	9.01062136939472e-43	2.57118080775678e-38	CABP4	4317	distal
chr4:49091136-49093605:CWH43	0.023	0.043	1.29384221022317	4.08790426587783	1.14930537103768	9.96164530464085e-43	2.84255548767927e-38	CWH43	104498	distal
chr5:139663463-139665167:CXXC5	0.055	0.078	1.24913342228887	3.11120066418817	0.870190543637647	1.04674252437563e-42	2.98687979330586e-38	CXXC5	14531	distal
chr12:53575413-53577144:ATF7	0.021	0.04	1.21666109515348	4.19823854066735	1.2296346250756	1.53139454467237e-42	4.36983433322261e-38	ATF7	0	distal
chr12:53575413-53577144:RP11-793H13.10	0.021	0.04	1.21666109515348	4.19823854066735	1.2296346250756	1.53139454467237e-42	4.36983433322261e-38	RP11-793H13.10	48835	distal
chr6:110944380-110945374:GTF3C6	0.033	0.055	1.25572629542909	3.52814694489768	1.00532875136124	1.58783383974311e-42	4.53088386170696e-38	GTF3C6	-13186	distal
chr8:125341254-125342772:NSMCE2	0.03	0.051	1.34719201870279	4.17255548195209	1.13994134437806	1.67481641397663e-42	4.77908863728232e-38	NSMCE2	0	distal
chr8:125341254-125342772:TRIB1	0.03	0.051	1.34719201870279	4.17255548195209	1.13994134437806	1.67481641397663e-42	4.77908863728232e-38	TRIB1	-87549	distal
chr22:42127019-42135440:CYP2D6	0.022	0.042	1.21239108298742	4.26523007773364	1.25089014247359	1.70167651704482e-42	4.85573394138741e-38	CYP2D6	0	promoter
chr20:25237470-25238876:PYGB	0.025	0.044	1.11781149527841	3.6550064417604	1.13620898233373	1.93075995036865e-42	5.50942351837693e-38	PYGB	-9193	distal
chr1:93758566-93759512:BCAR3	0.033	0.011	2.36325848875247	1.10273883886625	-0.677589986014918	2.15946498760756e-42	6.16203334213818e-38	BCAR3	-76738	distal
chr8:102795046-102796016:AZIN1	0.028	0.049	1.14571651216284	3.57589285209287	1.09259378808424	2.34353781612882e-42	6.68728515832359e-38	AZIN1	68177	distal
chrX:153829348-153830844:PDZD4	0.029	0.009	1.63627536145732	0.755017968116864	-0.587015267962306	2.38108130322527e-42	6.79441549875332e-38	PDZD4	0	promoter
chr1:226033470-226035087:H3F3A	0.053	0.076	1.32035626087951	3.34971605811705	0.906574897777895	2.46401824328792e-42	7.03107605722207e-38	H3F3A	-26764	distal
chr16:67517859-67519071:FAM65A	0.027	0.008	1.6981084629955	0.704661210312592	-0.662463303252244	2.70171048015328e-42	7.70933085511739e-38	FAM65A	-9746	distal
chr4:49653927-49658105	0.03	0.052	1.39950402159076	3.97779067029307	1.05276933129752	3.24539813122804e-42	9.26074356745922e-38	---	---	intergenic
chr8:89836838-89837645:OSGIN2	0.017	0.035	1.13062372021736	4.42005307355656	1.347031150829	3.72329911361909e-42	1.06244340207121e-37	OSGIN2	-64214	distal
chr1:221097538-221099556	0.047	0.07	1.43001371110777	3.72931033732598	0.960665360429376	3.73017850009247e-42	1.06440643500139e-37	---	---	intergenic
chr18:50853795-50855188:ME2	0.021	0.04	1.15941924142211	3.95420377535116	1.19800984722561	4.52074278983653e-42	1.28999395507985e-37	ME2	-23546	distal
chr3:196055478-196056421:TFRC	0.043	0.065	1.21037255895522	3.18305698420099	0.920268094611842	4.80678225222916e-42	1.37161531567359e-37	TFRC	25669	distal
chr9:105063552-105065354:ABCA1	0.025	0.044	1.08119845057624	3.45052681911636	1.09656158296328	5.44619307305089e-42	1.55407119339507e-37	ABCA1	-135316	distal
chr19:7543304-7546319:PNPLA6	0.051	0.074	1.33428948542555	3.30994685075315	0.884686591401593	6.91893270527797e-42	1.97431744745107e-37	PNPLA6	7599	distal
chr11:60182491-60184610:MS4A6A	0.021	0.04	1.28391693995269	4.4369908394301	1.25129821276485	6.93831000970818e-42	1.97984676127023e-37	MS4A6A	0	promoter
chr6:16711510-16713854:ATXN1	0.079	0.102	1.43805277730417	3.32233073023684	0.826080109827465	7.44375596207063e-42	2.12407576377686e-37	ATXN1	47602	distal
chr6:134436043-134437882:SGK1	0.037	0.058	1.20934227873308	3.40448447274714	0.995356224181554	7.68072883818525e-42	2.19169597397616e-37	SGK1	-117986	distal
chr15:42056895-42058061:PLA2G4E	0.026	0.046	0.993987292114656	2.94318833059136	0.983706401317335	8.48634388540092e-42	2.42157822769915e-37	PLA2G4E	-5706	distal
chr7:151844099-151845141:PRKAG2	0.016	0.033	1.04782185455065	4.11409374318955	1.32038838901211	9.50002131264778e-42	2.71083108156404e-37	PRKAG2	-29260	distal
chr17:76484631-76486259:RHBDF2	0.015	0.032	0.945726078018176	3.84920542331317	1.31743975102404	1.20347936466016e-41	3.43412836705778e-37	RHBDF2	15148	distal
chr20:50003087-50005001:SNAI1	0.024	0.043	1.19340275514664	3.92921475807921	1.16818709265091	1.33160576461896e-41	3.79973704934019e-37	SNAI1	20089	distal
chr8:142325564-142326924:TSNARE1	0.032	0.053	1.20122518850992	3.39876420803771	0.99879152633538	1.53341446964136e-41	4.37559818912161e-37	TSNARE1	27839	distal
chr12:121276623-121278971:CAMKK2	0.052	0.076	1.37789546128679	3.30099548137745	0.854985323885747	1.76806687148374e-41	5.04517881777885e-37	CAMKK2	-2093	distal
chr6:16725184-16727154:ATXN1	0.022	0.04	1.08910852083618	4.13436545233532	1.29729855069449	1.97734102515184e-41	5.64234261527078e-37	ATXN1	34302	distal
chr4:108112947-108113972:LEF1	0.036	0.013	2.15959951143224	1.08805870659202	-0.597579429717689	2.07024998000663e-41	5.90745831794893e-37	LEF1	52329	distal
chr1:21337407-21338823:ECE1	0.037	0.058	1.3415062333496	3.69903055301113	1.00492626948993	2.57215336401096e-41	7.33963962420527e-37	ECE1	6681	distal
chr1:149938966-149939806:MTMR11	0.024	0.043	1.031698780987	3.43557486496563	1.1264345701674	3.2407456751267e-41	9.24746778397403e-37	MTMR11	-2100	distal
chr1:149938966-149939806:OTUD7B	0.024	0.043	1.031698780987	3.43557486496563	1.1264345701674	3.2407456751267e-41	9.24746778397403e-37	OTUD7B	0	distal
chr20:1535681-1538885:SIRPD	0.052	0.075	1.42831016297345	3.55781400631651	0.908389347028367	3.28010143873514e-41	9.35976945543072e-37	SIRPD	18820	distal
chr13:20174626-20175599:GJA3	0.026	0.045	0.998977651826548	3.12783012738717	1.04612125761848	3.48857553549658e-41	9.9546502905395e-37	GJA3	-13578	distal
chr3:190585530-190587137:IL1RAP	0.029	0.048	1.18571743284313	3.88856232490274	1.16130334298821	3.52000434928593e-41	1.00443324106874e-36	IL1RAP	21348	distal
chr10:6395661-6397247:PRKCQ	0.024	0.044	1.33443887058941	4.1532206386049	1.1423985529816	3.75181575801156e-41	1.0705806265486e-36	PRKCQ	114925	distal
chr1:151988591-151990247:S100A10	0.027	0.047	1.09988361397182	3.58895124615277	1.12785511062969	4.32184003520335e-41	1.23323705404528e-36	S100A10	2331	distal
chr9:63822625-63825282	0.018	0.036	1.31477382111024	4.52716179634693	1.25566761193278	4.60821433887176e-41	1.31495396159706e-36	---	---	intergenic
chr17:56915619-56916383:TRIM25	0.017	0.035	1.12174638918846	4.0034523898963	1.2376716780296	4.95645737031877e-41	1.41432511062046e-36	TRIM25	-1582	distal
chr13:99279670-99280682:GPR18	0.019	0.037	1.2743114540524	4.30648887343659	1.22232775688355	5.36465573784871e-41	1.53080451479513e-36	GPR18	-17927	distal
chr13:99279670-99280682:UBAC2	0.019	0.037	1.2743114540524	4.30648887343659	1.22232775688355	5.36465573784871e-41	1.53080451479513e-36	UBAC2	0	distal
chr3:194089220-194090119:HES1	0.04	0.061	1.1629171431654	3.26628172518429	0.980000837893764	5.96551989865729e-41	1.70226110308186e-36	HES1	-46026	distal
chr10:124289831-124291865:OAT	0.029	0.049	1.17874496499932	3.441920259411	1.02768616376512	6.21333726517075e-41	1.77297578861647e-36	OAT	127071	distal
chr9:129346540-129348275:IER5L	0.026	0.045	1.13645891322476	3.59850429740493	1.10594311618946	6.30437992828951e-41	1.79895481253741e-36	IER5L	-168279	distal
chr10:123997254-123998508:CHST15	0.061	0.084	1.47748481449535	3.47505076869989	0.853027835024327	6.94840442845964e-41	1.98272720366096e-36	CHST15	93906	distal
chr2:43539798-43540542:THADA	0.023	0.042	1.31588965434084	4.35654799306066	1.20973704623258	7.00660176927923e-41	1.99933381486383e-36	THADA	51878	distal
chr17:15958499-15959763:ADORA2B	0.043	0.065	1.35806136790662	3.6188214621962	0.969923516190888	7.42922074633459e-41	2.11992813996657e-36	ADORA2B	13583	distal
chr11:36149498-36150379:COMMD9	0.023	0.042	1.08384027789797	3.48300292508992	1.10522073849986	7.88280301341257e-41	2.24935783987728e-36	COMMD9	139045	distal
chr11:36149498-36150379:LDLRAD3	0.023	0.042	1.08384027789797	3.48300292508992	1.10522073849986	7.88280301341257e-41	2.24935783987728e-36	LDLRAD3	0	distal
chr12:122004054-122005094:BCL7A	0.027	0.008	1.51389276592487	0.648863970570392	-0.608450727669673	8.05029259557528e-41	2.29715099214741e-36	BCL7A	-14328	distal
chr10:62617489-62621449:ZNF365	0.059	0.083	1.42088820899758	3.41459419558562	0.86674436600176	8.38022451297455e-41	2.39129706477729e-36	ZNF365	-22324	distal
chr10:124340126-124342394:OAT	0.053	0.073	1.21430565780517	3.29988834021092	0.957444814034131	8.46982784857404e-41	2.4168653765906e-36	OAT	76542	distal
chr6:146913363-146915133	0.017	0.035	1.14794755422959	4.24957913015393	1.28924299559137	8.87418117602609e-41	2.53224759857904e-36	---	---	intergenic
chr16:21611011-21612509:METTL9	0.022	0.041	1.32980700970602	4.47817802403119	1.23348569624856	9.69200316238959e-41	2.76561310238787e-36	METTL9	11218	distal
chr6:154138709-154140985:OPRM1	0.026	0.045	1.27730369068926	3.98589024431416	1.13052442931845	1.09660825134888e-40	3.12917164522402e-36	OPRM1	52203	distal
chr8:12538354-12548455:FAM86B2	0.024	0.043	1.29374149332546	4.35930439836396	1.22434295320787	1.26802687922421e-40	3.61831469986628e-36	FAM86B2	-102012	distal
chr1:161083135-161084262:NECTIN4	0.042	0.063	1.12030498351193	2.98262803868222	0.909448947942161	1.37569220121795e-40	3.92553769617542e-36	NECTIN4	5337	distal
chr3:183536392-183538110:KLHL6	0.035	0.055	1.24897470449506	3.574187740185	1.02424814567367	1.43805236420276e-40	4.10348242125257e-36	KLHL6	17579	distal
chr3:188946436-188949465:TPRG1	0.038	0.059	1.19904009405781	3.27623119750386	0.959465947099299	1.57114442220925e-40	4.48326060877409e-36	TPRG1	0	promoter
chr2:241739680-241741588:D2HGDH	0.034	0.055	1.15884820317646	3.19284683007572	0.957668322143468	1.58069990453525e-40	4.51052717759134e-36	D2HGDH	5079	distal
chr3:172135588-172136463:FNDC3B	0.017	0.035	1.14045624408527	4.03772584194755	1.23485426752204	1.66009412371673e-40	4.73707858202569e-36	FNDC3B	88676	distal
chr13:20943080-20944294:XPO4	0.035	0.055	1.14199135683484	3.44377179894053	1.05283207322528	1.66682752285732e-40	4.75629233647337e-36	XPO4	-40271	distal
chr10:79148279-79152337:ZMIZ1	0.055	0.077	1.15269196135648	2.86463195019891	0.844189132669258	1.67120070940219e-40	4.76877122427914e-36	ZMIZ1	-49258	distal
chr20:836397-837482:FAM110A	0.035	0.055	1.39728225835882	4.0283677307366	1.06869037637137	1.68478274080804e-40	4.80752755089575e-36	FAM110A	330	distal
chr5:151123821-151124687:ANXA6	0.026	0.007	1.69569285531615	0.748721565860061	-0.624355527161459	2.28975582588148e-40	6.53381824915282e-36	ANXA6	16953	distal
chr22:10734376-10744944	0.024	0.043	1.44385138567157	4.5329835137533	1.17890106974965	2.78026334460122e-40	7.93348145381958e-36	---	---	intergenic
chr8:28365584-28366350:ZNF395	0.016	0.033	0.847813595577327	3.31736865488284	1.22433306067139	3.1382249081232e-40	8.95492477532954e-36	ZNF395	19047	distal
chr19:17107528-17108658:MYO9B	0.029	0.049	0.94591201226327	2.75523160798014	0.948455412591847	3.45405885910405e-40	9.85615695445342e-36	MYO9B	5873	distal
chr22:18730224-18730935:RIMBP3	0.033	0.054	1.3379460358725	3.86914446744608	1.05842667580457	3.69865339361344e-40	1.05541074586759e-35	RIMBP3	-118306	distal
chr2:174035856-174036860:SP3	0.03	0.05	1.28546291096758	3.84649313416981	1.08445480078262	4.15287596257986e-40	1.18502315592216e-35	SP3	-70155	distal
chr7:106344549-106347929:NAMPT	0.11	0.132	1.59610349102604	3.24634156522718	0.709872526682158	4.82123844933755e-40	1.37574039151847e-35	NAMPT	-59358	distal
chr20:23155290-23156599:CD93	0.017	0.034	0.990530896895554	3.8734206687508	1.29178149485946	5.055965417039e-40	1.44271973175208e-35	CD93	-68951	distal
chr2:58107643-58108490:VRK2	0.028	0.048	1.3707231811622	4.21174112731838	1.13643820995172	6.18815120256086e-40	1.76578894565074e-35	VRK2	60929	distal
chr17:19386157-19387493:MFAP4	0.038	0.059	1.12776441516239	3.14283214254936	0.961278941692094	6.38803906012055e-40	1.8228269458054e-35	MFAP4	0	promoter
chr5:150762128-150763884:DCTN4	0.028	0.047	1.26017004221379	3.84636239927528	1.10047097326068	6.6640646995262e-40	1.9015908620098e-35	DCTN4	-3020	distal
chr8:47600421-47601558:SPIDR	0.049	0.071	1.40307491892616	3.62979152697195	0.94606560538374	6.86846582079576e-40	1.95991672196407e-35	SPIDR	-58106	distal
chr20:31070410-31076126:DEFB115	0.039	0.061	1.61043988713326	4.11902025188556	0.971574777059171	7.59864627784469e-40	2.16827371538298e-35	DEFB115	-181538	distal
chr14:92846300-92847370:GOLGA5	0.021	0.039	1.10377745717733	3.70669711689706	1.16173291557431	7.644175110646e-40	2.18126536782284e-35	GOLGA5	52070	distal
chr9:296625-298194:DOCK8	0.065	0.087	1.37689351034903	3.26785164979495	0.8444327599981	8.6306661616483e-40	2.46276058922634e-35	DOCK8	23556	distal
chr1:116345688-116346368:ATP1A1	0.031	0.011	1.85135909966143	0.865586693640243	-0.612020339859752	1.21210331362794e-39	3.45873680543734e-35	ATP1A1	-26892	distal
chr2:90380422-90386469:IGKV3D-7	0.029	0.05	1.48154681521407	4.11145315732021	1.04249382772529	1.34377654219206e-39	3.83446636314505e-35	IGKV3D-7	145611	distal
chr4:26287768-26289079:RBPJ	0.038	0.059	1.38436165166763	3.69504737561164	0.97753664018535	1.34631139475679e-39	3.84169956493851e-35	RBPJ	-30631	distal
chr8:1755114-1756331:CLN8	0.037	0.057	1.22517687977832	3.42246095391009	0.990929384588454	1.43572789569591e-39	4.09684955036828e-35	CLN8	-7373	distal
chr2:121197258-121198328:TFCP2L1	0.026	0.045	1.2579115581255	3.89865468609588	1.11739662016756	1.48259386181382e-39	4.23058158468574e-35	TFCP2L1	86879	distal
chr17:82870969-82871919:TBCD	0.025	0.007	1.71359885344525	0.730627524566171	-0.648912212307535	1.4916416620861e-39	4.25639948276269e-35	TBCD	0	distal
chr17:82870969-82871919:ZNF750	0.025	0.007	1.71359885344525	0.730627524566171	-0.648912212307535	1.4916416620861e-39	4.25639948276269e-35	ZNF750	-30392	distal
chr4:74364515-74365624:EREG	0.016	0.033	1.08824091335669	4.0008398343887	1.25988223911808	1.53117697402013e-39	4.36921349536643e-35	EREG	0	promoter
chr17:78198587-78199699:AFMID	0.066	0.089	1.42665812224906	3.22964158441352	0.801564546102894	1.6635557759815e-39	4.74695640676321e-35	AFMID	11187	distal
chr14:69643397-69645272:SUSD6	0.028	0.047	1.27656563872319	3.99567774585833	1.13382136037204	1.73970996155939e-39	4.96426237530973e-35	SUSD6	31802	distal
chr1:33338647-33339506:PHC2	0.022	0.041	1.25444800278407	4.03867826775644	1.16027110391281	1.89250406683605e-39	5.40026035471666e-35	PHC2	10379	distal
chr10:71836027-71836744:PSAP	0.03	0.01	1.75037153781441	0.73575025605518	-0.664067136031495	1.90448595055501e-39	5.43445065990872e-35	PSAP	14581	distal
chr2:26008585-26009798:RAB10	0.055	0.078	1.41641221585534	3.4507483291241	0.881181339770716	1.91060683293803e-39	5.45191659778868e-35	RAB10	-24312	distal
chr9:127835422-127836500:ENG	0.026	0.045	1.00905349098984	3.26210768188302	1.08505106688531	2.00219117928777e-39	5.71325253009767e-35	ENG	10667	distal
chr10:124142871-124145804:CHST15	0.042	0.063	1.28875257207854	3.44116100108995	0.956375365562497	2.02461727583843e-39	5.77724539660497e-35	CHST15	-49265	distal
chr2:64211474-64215251:PELI1	0.069	0.092	1.40054216102822	3.13326679199351	0.78392221460445	2.25473281541499e-39	6.43388008878666e-35	PELI1	-67021	distal
chr1:119987008-119989158:NOTCH2	0.025	0.044	1.19434669438382	3.73846659312021	1.11062878521418	2.42840189045676e-39	6.92944479441836e-35	NOTCH2	62556	distal
chr13:113492993-113493816:TMCO3	0.02	0.037	1.16694939192626	4.14099891910761	1.24638324839475	2.5929056520869e-39	7.39885627822996e-35	TMCO3	1898	distal
chr9:101569940-101570752:GRIN3A	0.032	0.012	2.15791788474159	1.01713643620379	-0.646664988257241	2.66775071051749e-39	7.61242665246167e-35	GRIN3A	0	distal
chr9:101569940-101570752:PPP3R2	0.032	0.012	2.15791788474159	1.01713643620379	-0.646664988257241	2.66775071051749e-39	7.61242665246167e-35	PPP3R2	24249	distal
chr3:119637736-119639417:POPDC2	0.047	0.069	1.31105860277722	3.34148033852188	0.909633206772776	2.89777342531018e-39	8.26879646912259e-35	POPDC2	21173	distal
chr12:89768787-89769783:ATP2B1	0.036	0.056	1.34435674138353	3.77391595094219	1.02598104495741	3.36222766549943e-39	9.59411664350263e-35	ATP2B1	-59957	distal
chr1:224497559-224498986:WDR26	0.041	0.062	1.26793064892985	3.36060442571994	0.943151596825605	4.95681352490869e-39	1.41442673933269e-34	WDR26	-63261	distal
chr17:10062735-10064698:GAS7	0.062	0.084	1.37013829067269	3.26308130975323	0.846925333450842	6.99418836915028e-39	1.99579165113703e-34	GAS7	-25989	distal
chr3:12186886-12188616:SYN2	0.037	0.057	1.30878100900787	3.60489532793306	0.996037025323717	7.48975825821543e-39	2.13720251898177e-34	SYN2	0	distal
chr3:12186886-12188616:TIMP4	0.037	0.057	1.30878100900787	3.60489532793306	0.996037025323717	7.48975825821543e-39	2.13720251898177e-34	TIMP4	-27536	distal
chr19:46733180-46734445:FKRP	0.027	0.047	1.141599756595	3.44577520876418	1.05374612325983	8.21019717890811e-39	2.34277976500143e-34	FKRP	-11601	distal
chr19:46733180-46734445:STRN4	0.027	0.047	1.141599756595	3.44577520876418	1.05374612325983	8.21019717890811e-39	2.34277976500143e-34	STRN4	0	distal
chr21:35932042-35933913:SETD4	0.049	0.07	1.30764789404058	3.24058329589483	0.877839611173662	1.09860005926005e-38	3.13485526909854e-34	SETD4	126332	distal
chr6:41271670-41272869:TREM1	0.045	0.067	1.3224039827218	3.34442918417593	0.903547682190707	1.13563799569829e-38	3.24054302072507e-34	TREM1	13796	distal
chr17:1871598-1872367:RPA1	0.035	0.013	2.12625733785686	1.06284650841437	-0.599800061007418	1.15335104794119e-38	3.29108721530019e-34	RPA1	41615	distal
chr5:172881655-172882508:ERGIC1	0.035	0.054	1.17512513758936	3.30808772149412	0.985949223062733	1.3204060087201e-38	3.76777854588279e-34	ERGIC1	-22732	distal
chr10:124306731-124307558:OAT	0.023	0.042	1.14769683315837	3.5909374653664	1.09599842253556	1.44443648217593e-38	4.121699501889e-34	OAT	111378	distal
chr12:6355865-6356685:SCNN1A	0.015	0.031	0.965573272434653	3.73838846611438	1.26944633413364	1.63198823005497e-38	4.65687841446187e-34	SCNN1A	7462	distal
chr1:235073390-235075667:TOMM20	0.029	0.048	1.03053305798071	3.08535055103026	1.00860136161825	1.73332376469797e-38	4.94603936256567e-34	TOMM20	53269	distal
chr6:34243407-34244994:C6orf1	0.022	0.04	0.914253007336782	3.02362781668346	1.07171533901351	1.83594130768876e-38	5.23885852148988e-34	C6orf1	3995	distal
chr6:34243407-34244994:HMGA1	0.022	0.04	0.914253007336782	3.02362781668346	1.07171533901351	1.83594130768876e-38	5.23885852148988e-34	HMGA1	0	distal
chr10:89122384-89124013:CH25H	0.036	0.056	1.43858015230719	3.96716435681908	1.02638109213483	1.85370005869967e-38	5.28953311749951e-34	CH25H	83301	distal
chr15:58146617-58147664:ALDH1A2	0.036	0.056	1.36558363307689	3.7812054591509	1.01517823593417	2.64512161925306e-38	7.54785454053861e-34	ALDH1A2	0	distal
chr15:58146617-58147664:AQP9	0.036	0.056	1.36558363307689	3.7812054591509	1.01517823593417	2.64512161925306e-38	7.54785454053861e-34	AQP9	8237	distal
chr7:23019924-23021601:FAM126A	0.021	0.038	1.19553966867236	3.94077597654267	1.17016204185069	2.72242643717572e-38	7.76844383848093e-34	FAM126A	-5796	distal
chr6:16704390-16705872:ATXN1	0.016	0.033	1.08088993929769	3.81987499203922	1.21179506803346	2.90424188306069e-38	8.28725421331369e-34	ATXN1	55584	distal
chr12:54382839-54383845:ZNF385A	0.051	0.073	1.35544424745857	3.39449718511814	0.899698918466561	2.90904206117403e-38	8.3009515215601e-34	ZNF385A	828	distal
chr3:49344619-49346483:USP4	0.064	0.086	1.36116174966957	3.25304764807162	0.849000142239526	3.1053884576313e-38	8.86122596385091e-34	USP4	-4549	distal
chr8:125385709-125386844:TRIB1	0.016	0.032	0.968028605833009	3.39419896910755	1.15884900560304	3.65596777008911e-38	1.04323040319493e-33	TRIB1	-43477	distal
chr11:2932655-2934148:PHLDA2	0.059	0.08	1.1917618747115	2.7956112264378	0.792241164473598	3.68697915885181e-38	1.05207950297836e-33	PHLDA2	-3201	distal
chr8:144455977-144457435:CYHR1	0.018	0.034	0.758598113849955	2.61752515140525	1.04057722082542	4.61087510712726e-38	1.31571321181876e-33	CYHR1	5426	distal
chr17:78861943-78862817:TIMP2	0.029	0.048	1.15129103259624	3.35095224010522	1.01612847093428	4.84037601302425e-38	1.38120129531647e-33	TIMP2	11272	distal
chr4:73704343-73705230:CXCL8	0.03	0.05	1.30763734520631	3.83985695268051	1.06854789140515	5.18510756242767e-38	1.47957044293874e-33	CXCL8	-35276	distal
chr19:54018949-54020725:CACNG6	0.031	0.052	1.3334450995199	3.61480339189987	0.983807660431227	5.21104099539069e-38	1.48697054803473e-33	CACNG6	26072	distal
chr2:102081623-102083651:IL1R1	0.048	0.069	1.32048370812357	3.33435403093247	0.901391429342547	6.03683275525557e-38	1.72261022671218e-33	IL1R1	11248	distal
chr3:40970858-40972226	0.05	0.071	1.39212302170915	3.51750663817772	0.917235134909439	8.02618635671458e-38	2.2902722768885e-33	---	---	intergenic
chr8:125512433-125513723:TRIB1	0.054	0.076	1.29351010014206	3.08328943253928	0.832174571823155	1.22782394707674e-37	3.50359563298347e-33	TRIB1	78888	distal
chr4:105057273-105059869:TET2	0.029	0.049	1.38228665622078	3.95124265571068	1.05544363563189	1.24075157527625e-37	3.54048462005079e-33	TET2	-86006	distal
chr9:83471114-83473892:FRMD3	0.036	0.056	1.39504487058926	3.86416850012942	1.02214052142594	1.32842442514009e-37	3.79065909713725e-33	FRMD3	-3373	distal
chr20:28557453-28565945	0.022	0.041	1.50258328017603	4.45079232049088	1.12304787410536	1.41466118141678e-37	4.03673568117278e-33	---	---	intergenic
chr22:27669104-27670741:MN1	0.023	0.041	0.976306025557819	3.04591373878348	1.03365919954935	1.48019137328997e-37	4.22372608368292e-33	MN1	130757	distal
chr17:34245406-34247336:CCL2	0.028	0.047	1.28221872184876	3.75098477759756	1.0577895219298	1.50443726789334e-37	4.29291174393366e-33	CCL2	-7949	distal
chr10:116947037-116948701:SHTN1	0.022	0.04	1.19102608737384	3.840507163995	1.14355155192212	1.5786539198752e-37	4.50468896036388e-33	SHTN1	56664	distal
chr19:33292491-33294132:CEBPA	0.034	0.053	1.32354989934855	3.64744535463972	1.00010727407028	1.68609326999416e-37	4.81126714592834e-33	CEBPA	8432	distal
chr13:110160231-110161810:COL4A1	0.023	0.041	1.25773680053575	3.92573296710828	1.12546110753683	1.75077135227292e-37	4.99582605371078e-33	COL4A1	145321	distal
chr6:17993053-17994023:KIF13A	0.029	0.048	1.25436747302902	3.68255108519831	1.05457203282143	1.83191394507192e-37	5.22736644226273e-33	KIF13A	-5431	distal
chr4:26074504-26076779:SMIM20	0.072	0.093	1.50184287128274	3.40597956285545	0.816471619498044	2.06022179984212e-37	5.87884290584949e-33	SMIM20	160196	distal
chr3:122063805-122064793:CD86	0.022	0.04	1.14573735640459	3.87005738365598	1.18246527417958	2.081604523216e-37	5.93985850699685e-33	CD86	8432	distal
chr3:122074384-122075417:CD86	0.022	0.04	1.13611247335375	3.61658354003657	1.11183798170564	2.13670532691128e-37	6.09708865034133e-33	CD86	-2432	distal
chr17:26936019-26941123	0.024	0.043	1.41152769991451	3.79975384470934	0.993013037488744	2.38422633656308e-37	6.80338985138274e-33	---	---	intergenic
chr12:54195644-54197009:SMUG1	0.031	0.051	1.16288326270242	3.36544400635213	1.01317259603031	2.48250673883469e-37	7.0838329792648e-33	SMUG1	-6651	distal
chr1:56516311-56517399:PLPP3	0.024	0.042	1.23792742778422	3.73551521157718	1.08135814274831	2.93384078739753e-37	8.37171468683887e-33	PLPP3	0	distal
chr1:56516311-56517399:RP1-158P9.3	0.024	0.042	1.23792742778422	3.73551521157718	1.08135814274831	2.93384078739753e-37	8.37171468683887e-33	RP1-158P9.3	7096	distal
chr5:143604251-143606737:NR3C1	0.035	0.054	1.41685126575507	4.05450050924262	1.06443983896087	3.35457191791968e-37	9.57227096778382e-33	NR3C1	-168740	distal
chr20:1819215-1821224:SIRPA	0.034	0.053	1.21959055719914	3.44785404414947	1.00281587649673	3.58346360559215e-37	1.02254133985572e-32	SIRPA	-72943	distal
chr17:64073928-64077908:ERN1	0.053	0.074	1.37322123332292	3.39243202112259	0.888173362903399	3.86638224428272e-37	1.10327217340607e-32	ERN1	52217	distal
chr6:45681655-45682546	0.035	0.054	1.16408982076585	3.14918009652661	0.939065899611038	4.52373342255275e-37	1.29084733212543e-32	---	---	intergenic
chr12:108722960-108724966:CORO1C	0.035	0.054	1.34022743293023	3.80509064220768	1.0379149022863	4.67349986244171e-37	1.33358318574774e-32	CORO1C	5877	distal
chr1:227934627-227935519:WNT9A	0.017	0.033	1.02834865718739	3.69202483383282	1.20990498765479	4.74904837104465e-37	1.35514095267759e-32	WNT9A	12379	distal
chr3:52060885-52063079:DUSP7	0.025	0.043	1.07775201029319	3.31156481942017	1.05318809751141	4.83150924062057e-37	1.37867116181108e-32	DUSP7	-4336	distal
chr2:207311151-207312095:KLF7	0.027	0.045	1.31849295240868	4.00497805088911	1.11017640088306	5.11838943773485e-37	1.46053242605764e-32	KLF7	-143906	distal
chr17:31580265-31582712:RAB11FIP4	0.043	0.064	1.2416916303848	3.06336510585114	0.858087167935375	5.9184210231458e-37	1.68882143895465e-32	RAB11FIP4	92266	distal
chr5:80125115-80127564:SERINC5	0.061	0.082	1.47997181439816	3.63481979587514	0.902189523176332	6.17438969327824e-37	1.76186209897695e-32	SERINC5	0	distal
chr5:80125115-80127564:THBS4	0.061	0.082	1.47997181439816	3.63481979587514	0.902189523176332	6.17438969327824e-37	1.76186209897695e-32	THBS4	89093	distal
chr3:45133664-45134378:CDCP1	0.018	0.034	1.06517646332327	3.67047143084024	1.17730311989272	6.27971608790771e-37	1.79191698568447e-32	CDCP1	12044	distal
chr2:121610247-121612279:CLASP1	0.039	0.059	1.32944350148308	3.76136995717925	1.0313913906455	7.69761471773881e-37	2.19651435970677e-32	CLASP1	-4188	distal
chr9:41229189-41230863:CBWD6	0.025	0.043	1.19734660324795	3.53079841191445	1.04400284832811	7.73572966106521e-37	2.20739045878496e-32	CBWD6	-39754	distal
chr20:5657270-5658055:GPCPD1	0.02	0.036	1.17189089844995	3.87694365674165	1.16702567160706	7.75916101186731e-37	2.21407659473634e-32	GPCPD1	-46245	distal
chr5:143117860-143119675:ARHGAP26	0.024	0.042	1.24312112349885	3.91134965014254	1.13061201011086	9.91397646392737e-37	2.82895318398168e-32	ARHGAP26	0	distal
chr10:32317765-32319224:EPC1	0.041	0.06	1.31939238510975	3.72515450927822	1.02661459548439	9.99300094490707e-37	2.85150281962923e-32	EPC1	27961	distal
chr21:9732166-9741623	0.019	0.036	1.50862012555873	4.8239247315735	1.21509768688895	1.07154851583317e-36	3.05766368992995e-32	---	---	intergenic
chr8:133644973-133646326:ST3GAL1	0.041	0.06	1.20675845794436	3.3144936296274	0.967262520276009	1.34178722539233e-36	3.82878984765701e-32	ST3GAL1	-73034	distal
chr11:48031547-48033056:PTPRJ	0.037	0.056	1.20788163775719	3.29024559273885	0.958397403563845	1.41762267782559e-36	4.04518631117533e-32	PTPRJ	50968	distal
chr8:130316949-130319244:ASAP1	0.03	0.049	1.26258062470182	3.68536036321205	1.05019081152195	1.63403542208171e-36	4.66272007691015e-32	ASAP1	124416	distal
chr7:2757445-2758782:GNA12	0.046	0.066	1.26980192421735	3.26048757864717	0.908452139518958	1.68736502483871e-36	4.81489609837725e-32	GNA12	4358	distal
chr4:153654987-153656827:TLR2	0.021	0.039	1.32846694138762	4.02301989096608	1.10917458852304	1.91778738278863e-36	5.47240629678736e-32	TLR2	-27438	distal
chr7:36190683-36192593:EEPD1	0.028	0.047	1.2450029408909	3.74637588191333	1.08010902220578	2.00956959294013e-36	5.73430683345466e-32	EEPD1	37416	distal
chr9:91207528-91209238:AUH	0.034	0.054	1.32983561332456	3.7745701743152	1.03514269593323	2.09547671754543e-36	5.97944281351589e-32	AUH	152675	distal
chr1:209648836-209651740:LAMB3	0.049	0.069	1.34809669187647	3.32550842673272	0.88137790108386	2.18228715840442e-36	6.22715640650703e-32	LAMB3	0	promoter
chr4:102734446-102735199:MANBA	0.016	0.031	0.997623817426458	3.81382098564742	1.26889756491355	2.28911947349311e-36	6.53200241761258e-32	MANBA	25734	distal
chr17:76251677-76252809:RNF157	0.046	0.065	1.28937766149785	3.40941061410302	0.945630357045153	2.34947968288479e-36	6.70424027511176e-32	RNF157	-11305	distal
chr10:133012401-133014154:ADGRA1	0.034	0.052	1.15845824834347	3.2117451000966	0.964416938739329	2.38369432126051e-36	6.80187174571687e-32	ADGRA1	-56775	distal
chr2:47752128-47753272:MSH6	0.022	0.04	1.2433723038576	3.97008936145879	1.14760272549147	2.47450985343859e-36	7.06101386678701e-32	MSH6	-29810	distal
chr11:64334870-64335636:CCDC88B	0.017	0.033	1.02017010524805	3.45582909689262	1.14121712128136	2.74031349848092e-36	7.81948456791531e-32	CCDC88B	-4587	distal
chr1:12594979-12597038:DHRS3	0.048	0.068	1.0073233879658	2.51193508592645	0.806993119097858	2.81172993213159e-36	8.02327136133748e-32	DHRS3	20693	distal
chr7:20466349-20467117:ITGB8	0.018	0.034	1.20734535388911	4.19921322083219	1.23598095513131	3.38607981063971e-36	9.6621787396604e-32	ITGB8	135227	distal
chr3:56980478-56981382:ARHGEF3	0.017	0.034	1.05040482097418	3.67758058796342	1.18985373337923	3.52236849361192e-36	1.00510784965216e-31	ARHGEF3	-64008	distal
chr22:30608907-30610965:TCN2	0.041	0.061	1.28800950010012	3.31769698710587	0.916168957226242	3.65105811267634e-36	1.04182943245219e-31	TCN2	1704	distal
chr16:21626457-21627320:IGSF6	0.025	0.043	1.30643267921626	4.00932492060557	1.11895300913582	3.77387644398133e-36	1.07687564329007e-31	IGSF6	25340	distal
chr16:21626457-21627320:METTL9	0.025	0.043	1.30643267921626	4.00932492060557	1.11895300913582	3.77387644398133e-36	1.07687564329007e-31	METTL9	0	distal
chr16:87464220-87465694:ZCCHC14	0.019	0.036	1.0026841688537	3.35034396325951	1.11919455282945	5.16869992791978e-36	1.47488852443191e-31	ZCCHC14	26351	distal
chr17:58277115-58280107:MPO	0.036	0.055	1.08579648408752	2.99362701131672	0.937101199481146	5.67950901833851e-36	1.62064789838289e-31	MPO	828	distal
chr9:129343538-129345532:IER5L	0.036	0.055	1.20515485566994	3.26475110591657	0.951581575502755	5.83251833074645e-36	1.6643091056785e-31	IER5L	-165277	distal
chr3:149507478-149508459:TM4SF4	0.02	0.036	1.06410496858643	3.46756720448871	1.11397309167391	6.47956066359883e-36	1.84894263535793e-31	TM4SF4	33505	distal
chrY:11317845-11323758	0.035	0.055	1.38795219926371	3.80422162191724	1.00852874725168	7.52308175417264e-36	2.14671137855316e-31	---	---	intergenic
chr6:138592731-138593824:NHSL1	0.029	0.048	1.33670201408686	3.90885982455073	1.07091420285898	7.909864045717e-36	2.25707970544535e-31	NHSL1	-20192	distal
chr11:9001574-9002300:NRIP3	0.026	0.044	1.17632335798938	3.59002060568721	1.07660770219872	7.95720491998969e-36	2.27058842391906e-31	NRIP3	1749	distal
chr12:24902096-24904197:BCAT1	0.023	0.04	1.08054342594308	3.37192023740514	1.07130667908774	1.25240843546832e-35	3.57374747060885e-31	BCAT1	0	promoter
chr11:8327639-8329402:LMO1	0.023	0.04	1.08752162122558	3.5198344542908	1.11447879255587	1.33988471260313e-35	3.82336102741303e-31	LMO1	-58924	distal
chr11:12159237-12160332:MICAL2	0.019	0.035	1.12367856470068	3.80894633990479	1.17915540862119	1.74764583207814e-35	4.98690738183497e-31	MICAL2	-1747	distal
chr11:7495782-7496781:OLFML1	0.036	0.054	1.17148722926208	3.20186517032997	0.952346401299469	1.75634027219287e-35	5.01171696670236e-31	OLFML1	10177	distal
chr21:38277308-38278303:KCNJ15	0.027	0.045	1.27255103845204	3.88838502644953	1.10504522560151	1.89311150422084e-35	5.40199367729418e-31	KCNJ15	4886	distal
chr16:1469573-1471406:CLCN7	0.042	0.061	1.22912716978213	3.18528127294064	0.908845659284511	2.03979193796354e-35	5.82054629497896e-31	CLCN7	3651	distal
chr17:31051378-31052931:NF1	0.027	0.045	1.16953458292246	3.44714599048766	1.03549418286628	2.47497116524079e-35	7.06233022001458e-31	NF1	-41996	distal
chr18:70421552-70423428:SOCS6	0.027	0.045	1.30951503752886	3.83679229385027	1.06646064574934	2.49537570029918e-35	7.12055456080372e-31	SOCS6	107363	distal
chr21:5219920-5227037:CH507-9B2.9	0.019	0.036	1.51185139089693	4.78471385689327	1.20349448529454	2.52288919034255e-35	7.19906430464245e-31	CH507-9B2.9	-56226	distal
chr19:30877456-30878553	0.02	0.036	1.16257729313096	3.9123615401865	1.18366504680602	3.191439422535e-35	9.10677239220362e-31	---	---	intergenic
chr4:2803467-2804215:SH3BP2	0.015	0.031	0.949197205047023	3.24492339635875	1.12285846025765	3.22707634190003e-35	9.20846234161174e-31	SH3BP2	-8004	distal
chr1:21022181-21023142:EIF4G3	0.029	0.047	1.40036014216611	4.00595346572063	1.06039400079441	3.24735403926843e-35	9.26632475105247e-31	EIF4G3	27852	distal
chr10:78756485-78757556	0.044	0.063	1.23478636583148	3.12060502355681	0.882719258447204	3.61549514859879e-35	1.03168154065266e-30	---	---	intergenic
chr2:101960999-101962714:IL1R2	0.033	0.052	1.31837042138453	3.42849386602181	0.933705026872665	4.2580391143678e-35	1.21503146128485e-30	IL1R2	-29130	distal
chr3:58525780-58527127:ACOX2	0.022	0.039	1.08680897895397	3.44087934480864	1.08954682894648	4.42656564075083e-35	1.26312050558825e-30	ACOX2	10156	distal
chr19:54952277-54953019:NLRP7	0.021	0.037	1.15827463988563	3.84984288746643	1.16805955231826	4.78024793930029e-35	1.36404374947934e-30	NLRP7	-4773	distal
chr1:203512548-203513863:OPTC	0.027	0.045	1.03977495884634	3.02040536621748	0.978930978102691	4.84818790068051e-35	1.38343041745918e-30	OPTC	18406	distal
chr3:194526969-194527770:ATP13A3	0.031	0.05	1.41345566382495	3.95819828107817	1.03871564262344	5.34989863484343e-35	1.52659357545257e-30	ATP13A3	-28606	distal
chr5:83306440-83307228:VCAN	0.025	0.042	1.2849689141301	4.14677487517544	1.17149414080665	5.52883310067328e-35	1.57765252527712e-30	VCAN	-164237	distal
chr5:83306440-83307228:XRCC4	0.025	0.042	1.2849689141301	4.14677487517544	1.17149414080665	5.52883310067328e-35	1.57765252527712e-30	XRCC4	0	distal
chr17:78241490-78243126:TMEM235	0.013	0.027	0.779657063559981	2.98473190884924	1.16288340008485	5.77817775318893e-35	1.64880302187246e-30	TMEM235	9467	distal
chr2:117979910-117981434:CCDC93	0.02	0.035	1.25623006966997	4.39937792536193	1.25887901260681	6.99926104421548e-35	1.99723913896689e-30	CCDC93	32699	distal
chr10:69337114-69338591:HK1	0.025	0.042	1.2124276325515	3.7712004053978	1.10872201921303	7.39353771166574e-35	2.10974598602382e-30	HK1	18271	distal
chr2:142873208-142874911:KYNU	0.047	0.067	1.59568719574137	3.95213613880277	0.931934440371242	8.299628592595e-35	2.36829901889698e-30	KYNU	-2587	distal
chr1:201551664-201552356:CSRP1	0.021	0.038	1.16298669243709	3.59798355143933	1.08797651576361	8.37555412439578e-35	2.38996436939634e-30	CSRP1	-42209	distal
chr12:108821871-108822986:SSH1	0.018	0.034	1.12533129719599	3.80963412709132	1.17823940468704	8.61975237823917e-35	2.45964634113055e-30	SSH1	4565	distal
chr2:38128436-38130552:CYP1B1	0.039	0.057	1.33701002389733	3.54232198068223	0.958766052394302	8.94605651440118e-35	2.55275722638438e-30	CYP1B1	-18535	distal
chr7:66848000-66848903:TMEM248	0.02	0.036	1.32005344661479	4.51356518994444	1.24882745738931	1.11973694123454e-34	3.19516936181276e-30	TMEM248	-72322	distal
chr17:1586793-1587777:SLC43A2	0.038	0.057	1.12250201524272	2.93744851281537	0.891495134968648	1.16977789922543e-34	3.33796123543975e-30	SLC43A2	17308	distal
chr3:15287470-15289055:SH3BP5	0.024	0.042	1.32301283011535	3.90409862592317	1.07799087099632	1.34147638559173e-34	3.82790286628599e-30	SH3BP5	43574	distal
chr3:172152831-172154002:FNDC3B	0.016	0.032	1.05555979276347	3.70850105882815	1.19573651599358	1.44879390539586e-34	4.13413340904709e-30	FNDC3B	105919	distal
chr17:83192358-83194373:METRNL	0.04	0.059	0.956412169352047	2.41076982696892	0.80188705540861	1.45298092139394e-34	4.14608105919762e-30	METRNL	108286	distal
chr7:6423165-6425302:DAGLB	0.042	0.061	1.13989350006777	3.00932083883541	0.905818874025011	1.55758527991429e-34	4.44456959623544e-30	DAGLB	22632	distal
chr18:10057140-10058824:VAPA	0.018	0.034	1.15037713551781	3.67016410329628	1.11888354173724	1.58515107860639e-34	4.52322860280334e-30	VAPA	143079	distal
chr6:109235592-109238079:CEP57L1	0.04	0.058	1.41051406488912	3.71634172447577	0.96832740555751	1.69871630022803e-34	4.84728696270068e-30	CEP57L1	106289	distal
chr7:139725012-139727340:HIPK2	0.03	0.048	1.33858406769052	3.63448607594361	0.98677407357494	2.08947886837988e-34	5.96232795092198e-30	HIPK2	-8000	distal
chr2:89835691-89842910:IGKV2D-40	0.033	0.052	1.41072082437619	3.79076088176086	0.990790218877295	2.16174280746075e-34	6.16853310108924e-30	IGKV2D-40	-9276	distal
chr21:36429629-36431476:CLDN14	0.041	0.06	1.06092991419856	2.66662112321022	0.831155754021838	2.17597132596072e-34	6.2091341786289e-30	CLDN14	34965	distal
chr11:10899024-10900951:ZBED5	0.045	0.064	1.29984798202333	3.27934723159438	0.895852242375748	2.18635297952322e-34	6.23875822706952e-30	ZBED5	-40952	distal
chr11:65775448-65777189:AP5B1	0.043	0.062	1.40973760395094	3.48433556522608	0.896018179712012	2.2022162684e-34	6.28402412187939e-30	AP5B1	3613	distal
chr21:10359391-10363797:TPTE	0.018	0.034	1.43796804338926	4.78923311978128	1.24769303651891	2.46342898317289e-34	7.02939460348384e-30	TPTE	-157756	distal
chr17:20063637-20064673:SPECC1	0.016	0.031	1.12847393339987	3.83500590309361	1.18369822900245	3.01356041823644e-34	8.59919465343769e-30	SPECC1	-22348	distal
chr7:151922921-151924093:GALNTL5	0.034	0.052	1.30475548733276	3.6549892176322	1.01416412353692	3.06220741736094e-34	8.73800886543943e-30	GALNTL5	-32286	distal
chr9:94653899-94655162:FBP1	0.023	0.04	1.14849017704567	3.40667569416294	1.03636754542673	4.08574856534503e-34	1.16586835312121e-29	FBP1	-13651	distal
chr2:8597294-8599117:ID2	0.029	0.047	1.20683595762104	3.37245769202284	0.986465031992588	4.21475013482562e-34	1.20267895097249e-29	ID2	-79728	distal
chr19:43674121-43675819:PLAUR	0.044	0.062	1.37940869495323	3.68633062375005	0.977855645863065	4.31772608368496e-34	1.2320631379795e-29	PLAUR	-3575	distal
chr14:105576072-105578525:IGHA2	0.012	0.026	0.607579884696412	2.14211233274615	0.966844328438358	4.84281046905764e-34	1.3818959673456e-29	IGHA2	9870	distal
chr17:81837382-81838298:PPP1R27	0.024	0.041	1.31733496746275	4.05386052680767	1.12491925147654	4.88418479745471e-34	1.3937021319537e-29	PPP1R27	-2333	distal
chr14:68950042-68951643:ACTN1	0.024	0.04	1.09438348064701	3.40256862906787	1.07181987031096	5.01740901976713e-34	1.43171766379055e-29	ACTN1	25923	distal
chr6:13461640-13462400:GFOD1	0.016	0.031	1.0530556200412	3.66281535347507	1.18342858785611	5.47493333581588e-34	1.56227222737506e-29	GFOD1	23783	distal
chr18:50283419-50285005:CXXC1	0.021	0.037	1.03002552413518	3.1601494256909	1.03513748154531	7.16395943662738e-34	2.04423582524162e-29	CXXC1	0	distal
chr18:50283419-50285005:MBD1	0.021	0.037	1.03002552413518	3.1601494256909	1.03513748154531	7.16395943662738e-34	2.04423582524162e-29	MBD1	-1646	distal
chr16:4344771-4348284:CORO7-PAM16	0.029	0.046	1.0464206388248	2.93914097648212	0.944778330504157	7.16970639135313e-34	2.04587571877262e-29	CORO7-PAM16	0	distal
chr16:4344771-4348284:PAM16	0.029	0.046	1.0464206388248	2.93914097648212	0.944778330504157	7.16970639135313e-34	2.04587571877262e-29	PAM16	0	promoter
chr9:37994499-37995574:RP11-613M10.9	0.027	0.045	1.2463866654773	3.54529801671681	1.01676861220948	7.31535204800369e-34	2.08743570689785e-29	RP11-613M10.9	73113	distal
chr9:37994499-37995574:SHB	0.027	0.045	1.2463866654773	3.54529801671681	1.01676861220948	7.31535204800369e-34	2.08743570689785e-29	SHB	0	distal
chr19:50386587-50388096:POLD1	0.025	0.042	1.06598048778103	3.11194436684996	0.992994116823474	9.48239723113617e-34	2.70580204990471e-29	POLD1	2237	distal
chr16:10738337-10739345:NUBP1	0.026	0.043	1.15444707241604	3.49826834792256	1.06205207217522	9.93306934305725e-34	2.83440133704139e-29	NUBP1	-4500	distal
chr6:11205935-11207826:NEDD9	0.043	0.062	1.48039379890054	3.78977835041793	0.949389708216123	1.08060886529232e-33	3.08351739711164e-29	NEDD9	24832	distal
chr13:21016815-21018573:LATS2	0.028	0.045	1.27562249935558	3.76663057564383	1.06670856738398	1.20369175879653e-33	3.4347344337259e-29	LATS2	42974	distal
chr4:49631439-49635839	0.02	0.036	1.34910073894466	4.22768995013901	1.15406499537276	1.22429428465209e-33	3.49352374125473e-29	---	---	intergenic
chr6:89034423-89036357:PNRC1	0.048	0.067	1.44344225953217	3.62956721475698	0.921962319546359	1.264809421645e-33	3.60913368466401e-29	PNRC1	-44394	distal
chr2:28951931-28953316:TOGARAM2	0.018	0.034	1.23154468315724	4.01096299350399	1.16704518878188	1.5788743560213e-33	4.50531797490677e-29	TOGARAM2	-27982	distal
chr10:14559158-14562878:FAM107B	0.073	0.092	1.34455268071434	3.02345518789909	0.779122268526597	1.62349362060156e-33	4.63263904638655e-29	FAM107B	-2979	distal
chr3:52670537-52671397:PBRM1	0.025	0.042	1.16021085000799	3.57142768589537	1.08147266321135	1.64296385536061e-33	4.68819736127151e-29	PBRM1	8316	distal
chr2:70515831-70517161:TGFA	0.021	0.037	1.11268610272563	3.57497969594474	1.11468690922877	1.77926197342523e-33	5.0771240411689e-29	TGFA	36329	distal
chr7:128236718-128237517:LEP	0.027	0.044	1.25288343287966	3.52035466603739	1.00466330203256	1.78646011174459e-33	5.09766392886318e-29	LEP	-3767	distal
chr6:13406857-13408408:GFOD1	0.033	0.051	1.34989789721009	3.62005339557451	0.975311452248756	1.96867876849111e-33	5.61762486588938e-29	GFOD1	0	promoter
chr2:239926966-239928045:NDUFA10	0.038	0.056	1.09390974306821	2.97412046852431	0.924436349071004	2.12969710797366e-33	6.07709069760283e-29	NDUFA10	97261	distal
chr20:4154769-4155480:SMOX	0.014	0.028	0.783183689186874	2.76056903421409	1.07649565583131	2.62364820325319e-33	7.48658014798299e-29	SMOX	5835	distal
chr14:55107654-55108702:LGALS3	0.026	0.043	1.01108495684988	2.89031253534523	0.951912032848028	2.81073152826692e-33	8.02042241590965e-29	LGALS3	-20342	distal
chr6:127420369-127421079:KIAA0408	0.028	0.046	1.17335443628055	3.28658759493557	0.9799061525183	2.98947163937799e-33	8.5304573229651e-29	KIAA0408	38312	distal
chr21:7257674-7261850	0.025	0.043	1.44375763534982	4.10830210037913	1.06374263722039	3.14292895991737e-33	8.96834778712421e-29	---	---	intergenic
chr2:217901936-217903394:TNS1	0.022	0.038	0.918972707595759	2.77085616041993	0.974557926734671	3.50841688740414e-33	1.00112675882077e-28	TNS1	419	distal
chr12:121214071-121215539:P2RX4	0.044	0.063	1.46940516705752	3.64025184361639	0.910039542126406	3.97050439211383e-33	1.13298342828968e-28	P2RX4	4007	distal
chr2:10282570-10283892:HPCAL1	0.02	0.036	0.985736262871881	3.0222646403164	1.01833398233157	4.21001407079114e-33	1.20132751510025e-28	HPCAL1	-19015	distal
chr21:7959094-7969412:KCNE1B	0.02	0.037	1.70571473825528	4.81289367559861	1.10324677535447	4.50341402018959e-33	1.2850491906611e-28	KCNE1B	-129169	distal
chr2:174023791-174025585:SP3	0.039	0.056	1.30534681591387	3.55548232714954	0.982620006612068	4.59648503217974e-33	1.31160700393249e-28	SP3	-58090	distal
chr22:11053163-11058389	0.02	0.036	1.30056817487205	3.87246149268734	1.08266057403959	4.60602220500981e-33	1.31432843619955e-28	---	---	intergenic
chr16:72202055-72204087:PMFBP1	0.054	0.073	1.36514885176105	3.17356268144368	0.819348455338736	4.84513280661897e-33	1.38255864636872e-28	PMFBP1	-29801	distal
chr2:137968718-137969829:HNMT	0.019	0.035	1.29423950572661	4.08446572222154	1.14808017457077	6.05015205571171e-33	1.72641088909734e-28	HNMT	4246	distal
chr17:75313698-75314799:SLC25A19	0.027	0.044	1.18526354901719	3.46319573225123	1.03026979362525	6.19339512712266e-33	1.76728529952445e-28	SLC25A19	-24250	distal
chr9:86368888-86369675:ZCCHC6	0.021	0.037	1.28607097243258	4.13361686819542	1.16710543522306	6.80777875932313e-33	1.94259966897286e-28	ZCCHC6	-14435	distal
chr17:78381257-78382603:PGS1	0.042	0.061	1.28917497374588	3.27723371175996	0.901850299558842	7.39844002618066e-33	2.11114486147065e-28	PGS1	2618	distal
chr8:23558414-23559874:SLC25A37	0.027	0.044	1.30154485088615	3.77137881397016	1.05180367366273	8.67647552994299e-33	2.47583229246923e-28	SLC25A37	29610	distal
chr8:25234759-25235683:DOCK5	0.017	0.032	1.14388840352095	3.9550748734583	1.20867704665773	9.0252866632992e-33	2.57536554937243e-28	DOCK5	49895	distal
chr4:8190953-8191870:SH3TC1	0.02	0.035	1.00060207231113	3.16805883413869	1.05894140407748	9.5442345582052e-33	2.72344733118385e-28	SH3TC1	-7494	distal
chr7:106717594-106718983:CCDC71L	0.033	0.05	1.39078735280741	3.92718711063832	1.04327844315848	1.02611372024915e-32	2.92801550073095e-28	CCDC71L	-56599	distal
chr3:12681381-12682888:RAF1	0.038	0.056	1.39818764308864	3.74701702081189	0.985076677700898	1.03664635908625e-32	2.95807038565261e-28	RAF1	-17156	distal
chr5:140602123-140604142:CD14	0.022	0.037	1.30294902598217	4.19080738346072	1.17247647575948	1.2224908893805e-32	3.48837775284724e-28	CD14	29559	distal
chr18:23422618-23423592:TMEM241	0.026	0.042	1.1107832052576	3.23669419832733	1.00516059004012	1.2314988040016e-32	3.51408183721858e-28	TMEM241	14277	distal
chr6:108622118-108623298:FOXO3	0.031	0.049	1.26764513428015	3.43792401324643	0.968690076353754	1.29754473643976e-32	3.70254390543085e-28	FOXO3	-33048	distal
chr4:158208865-158210766:TMEM144	0.032	0.05	1.29441906419932	3.53434000710818	0.982763659028025	1.51246905646105e-32	4.31583045261161e-28	TMEM144	0	promoter
chr8:8917217-8918178:MFHAS1	0.017	0.032	1.02936093415057	3.49235712444391	1.14644714081069	1.53817142107624e-32	4.38917215004105e-28	MFHAS1	-23573	distal
chr20:56373808-56374473:AURKA	0.025	0.042	1.39894787295485	3.99051959331969	1.05678822166296	1.62086433731968e-32	4.6251363865417e-28	AURKA	0	distal
chr20:56373808-56374473:FAM210B	0.025	0.042	1.39894787295485	3.99051959331969	1.05678822166296	1.62086433731968e-32	4.6251363865417e-28	FAM210B	14894	distal
chr9:91197033-91198222:AUH	0.029	0.046	1.37307254546483	3.86182947804898	1.03474308893817	1.64346736935427e-32	4.6896341384524e-28	AUH	163691	distal
chr20:31610372-31611322:ID1	0.03	0.047	1.13764985984946	3.17587943877905	0.966054497049512	1.6438639709757e-32	4.69076584117915e-28	ID1	5090	distal
chr13:45950288-45951500:SIAH3	0.024	0.041	1.34201418992801	3.65234257422463	0.990207516307401	1.6791961388212e-32	4.79158618212629e-28	SIAH3	-98553	distal
chr1:183603885-183605324:NCF2	0.045	0.064	1.41737333191981	3.46051934412865	0.883771398979892	1.98663578161117e-32	5.66886520282748e-28	NCF2	-13010	distal
chr13:44258746-44260143:SMIM2	0.058	0.077	1.30435421980193	2.94281633757689	0.774864007619455	2.17494807940875e-32	6.20621434459286e-28	SMIM2	-97490	distal
chr21:33011264-33011979:OLIG2	0.018	0.033	1.12506476141035	3.51178024893177	1.0861899933539	2.19452734180516e-32	6.26208376984102e-28	OLIG2	-13866	distal
chr12:63917730-63919141:SRGAP1	0.042	0.061	1.51988455718484	3.72797551041767	0.907864921353754	2.2676857237569e-32	6.47084121274032e-28	SRGAP1	-63384	distal
chr5:112963541-112964438:DCP2	0.035	0.052	1.42064027900517	3.84790788729538	1.00197358460699	2.78181737310488e-32	7.93791587415478e-28	DCP2	-12264	distal
chr12:110577519-110579891:PPTC7	0.061	0.079	1.34887507437778	3.10149478959439	0.804179810485906	3.07155828964001e-32	8.76469157948777e-28	PPTC7	3429	distal
chr1:183363519-183364537:NMNAT2	0.025	0.041	1.42896131062505	4.21012367520129	1.1009781084655	3.44658295164913e-32	9.8348244525308e-28	NMNAT2	54065	distal
chr10:14658156-14661330:FAM107B	0.067	0.086	1.31951137179062	2.93457626107434	0.762387352062304	3.52080709108609e-32	1.00466230344142e-27	FAM107B	-53739	distal
chr12:93137878-93139545	0.02	0.036	1.16145623429238	3.60574367131935	1.09143049694146	3.6996384467051e-32	1.0556918307673e-27	---	---	intergenic
chr2:43293543-43294499:THADA	0.029	0.046	1.24115648082922	3.58629227795958	1.03308491532867	4.11588260413804e-32	1.17446710109079e-27	THADA	0	distal
chr2:43293543-43294499:ZFP36L2	0.029	0.046	1.24115648082922	3.58629227795958	1.03308491532867	4.11588260413804e-32	1.17446710109079e-27	ZFP36L2	-66935	distal
chr5:177545398-177546878:FAM193B	0.018	0.033	1.18534406767889	3.92990501585613	1.17369941035488	4.36100477173475e-32	1.24441271161451e-27	FAM193B	7629	distal
chr20:5065484-5066489:TMEM230	0.034	0.052	1.17017013988556	3.09420834329793	0.91577636568757	4.91257295603291e-32	1.40180269300399e-27	TMEM230	46301	distal
chr21:34543940-34545844:RCAN1	0.026	0.042	1.20745555313997	3.7019014629451	1.09085991529088	5.1037519463134e-32	1.45635561788053e-27	RCAN1	14335	distal
chr2:38074255-38077498:CYP1B1	0.041	0.059	1.25028628913118	3.06360174895767	0.852650460783711	5.38053393093992e-32	1.53533535719371e-27	CYP1B1	0	promoter
chr7:151925413-151926629:GALNTL5	0.024	0.04	1.13321334180767	3.61381878872924	1.11293308593547	5.61158304824254e-32	1.60126522281601e-27	GALNTL5	-29750	distal
chr1:228989856-228991226	0.023	0.039	1.1318228940395	3.27501103829717	1.00384055716131	5.94898856931099e-32	1.69754388825289e-27	---	---	intergenic
chr1:66395143-66397647:PDE4B	0.038	0.056	1.4072921309372	3.65665881304235	0.95188395466061	5.97179969183023e-32	1.70405304206376e-27	PDE4B	40762	distal
chr1:220876428-220881772:HLX	0.096	0.115	1.33096172518778	2.66366755092753	0.652363280775252	6.27737143770303e-32	1.79124793974856e-27	HLX	0	promoter
chr16:84175201-84176894:DNAAF1	0.036	0.053	1.29251210703756	3.61116087075519	1.00820064541088	6.43361820518836e-32	1.8358329548505e-27	DNAAF1	0	distal
chr16:84175201-84176894:TAF1C	0.036	0.053	1.29251210703756	3.61116087075519	1.00820064541088	6.43361820518836e-32	1.8358329548505e-27	TAF1C	10117	distal
chr14:31090404-31091366:AP4S1	0.021	0.036	1.27865052567934	4.24032655352491	1.20147703992112	6.9330796138104e-32	1.9783542678008e-27	AP4S1	63762	distal
chr2:104572702-104573434	0.023	0.04	1.36748154876631	3.9739613695579	1.07104212092623	7.02574946714883e-32	2.00479761045092e-27	---	---	intergenic
chr11:1770269-1773233:CTSD	0.069	0.088	1.33388086953214	2.84395752511109	0.719861472645447	7.31889688019063e-32	2.0884472247624e-27	CTSD	-6278	distal
chr8:104361092-104362395:DCSTAMP	0.019	0.035	1.29687080109755	4.23322035741539	1.18802930094741	9.38752619873866e-32	2.67873060081008e-27	DCSTAMP	12552	distal
chr2:102063383-102064769:IL1R1	0.026	0.042	1.18879481101409	3.58874987998244	1.06796445645477	9.64942825689162e-32	2.75346435310402e-27	IL1R1	-5607	distal
chr3:46359668-46362284:CCR2	0.032	0.049	1.16056744848262	3.19785592829456	0.958242384132906	1.12002051807575e-31	3.19597854832917e-27	CCR2	2180	distal
chr17:27243990-27245842:WSB1	0.053	0.071	1.36176228966842	3.13223871330388	0.807059833540623	1.19478741286598e-31	3.40932588261306e-27	WSB1	-48238	distal
chr1:12142654-12144447:TNFRSF8	0.06	0.078	1.28765432157766	2.89607976409407	0.768154145262345	1.55203055169293e-31	4.42871917925576e-27	TNFRSF8	16756	distal
chr2:109212907-109215669:SH3RF3	0.11	0.125	1.24092359038161	2.49315598857646	0.64043761084967	1.67267766432415e-31	4.77298571514896e-27	SH3RF3	83560	distal
chr17:4735818-4736722:CXCL16	0.024	0.04	1.26085118364313	3.67422249145576	1.04786037508935	1.73493669449385e-31	4.9506418577382e-27	CXCL16	3097	distal
chr9:42365291-42366207:SPATA31A6	0.016	0.03	1.0422119455815	3.62697888035314	1.17993791351235	1.7779547959446e-31	5.07339401022791e-27	SPATA31A6	181633	distal
chr2:201151130-201152162:CFLAR	0.023	0.038	1.23943959862545	3.79273917398123	1.09771267422109	1.90951944286589e-31	5.44881373021783e-27	CFLAR	18095	distal
chr10:48606462-48608537:ARHGAP22	0.027	0.043	1.21381764853233	3.42459708689195	0.999009693661137	2.09687448006601e-31	5.98343132886835e-27	ARHGAP22	-1370	distal
chr10:97689419-97690209:AVPI1	0.019	0.034	1.0979535559511	3.54526173711691	1.11538063364712	2.28593692199153e-31	6.52292100690284e-27	AVPI1	-2097	distal
chr4:105060465-105062071:TET2	0.039	0.056	1.43521406015129	3.71281257485336	0.952539713915693	2.38397831157897e-31	6.8026821120906e-27	TET2	-83804	distal
chr18:31206117-31207414:DSC1	0.017	0.032	1.07411946308236	3.43776464925502	1.09733416674936	2.67335196435389e-31	7.62840983028382e-27	DSC1	-43262	distal
chr9:87792473-87793893:CTSL	0.063	0.081	1.37412735006511	3.22267665577296	0.830760455112434	2.81041432387605e-31	8.01951727318032e-27	CTSL	66334	distal
chr8:47627502-47628286:SPIDR	0.029	0.046	1.28749871644044	3.60340303601288	1.00892982470069	2.92795025583546e-31	8.35490605502649e-27	SPIDR	-31378	distal
chr2:227414848-227416589:RP11-563C6.1	0.02	0.035	1.27856466858081	4.13748329444912	1.17293648091803	2.99438134209631e-31	8.54446715967182e-27	RP11-563C6.1	-26900	distal
chr9:5492504-5494651:PDCD1LG2	0.025	0.042	1.3404120091411	3.38070309606244	0.90439991267259	3.40087596441212e-31	9.70439956444998e-27	PDCD1LG2	-15919	distal
chr10:110076413-110078332:ADD3	0.09	0.108	1.50855985498139	3.15519664650894	0.728057393144627	3.42875176142647e-31	9.78394315123042e-27	ADD3	68450	distal
chr17:78284102-78286157:TMEM235	0.023	0.039	1.27217386199734	3.84382378547267	1.09207315079071	3.47526465954972e-31	9.91666770602513e-27	TMEM235	52079	distal
chr8:128167431-128168613	0.018	0.033	1.08510092901296	3.55238408114628	1.12650506304356	3.48698521814888e-31	9.95011231998782e-27	---	---	intergenic
chr1:234840810-234843599	0.059	0.077	1.42180386522906	3.27312950143689	0.819211009852987	4.33698398322241e-31	1.23755837961251e-26	---	---	intergenic
chr6:41286343-41287408:TREM1	0.042	0.059	1.39625619619698	3.48449987106348	0.904164936737724	4.39472778733991e-31	1.25403557411744e-26	TREM1	0	promoter
chr11:117841343-117842651:FXYD2	0.023	0.039	1.1030478623795	3.43074674352179	1.07506818223045	4.42910776084396e-31	1.26384589955682e-26	FXYD2	-12646	distal
chr11:117841343-117842651:FXYD6	0.023	0.039	1.1030478623795	3.43074674352179	1.07506818223045	4.42910776084396e-31	1.26384589955682e-26	FXYD6	0	distal
chr11:117841343-117842651:FXYD6-FXYD2	0.023	0.039	1.1030478623795	3.43074674352179	1.07506818223045	4.42910776084396e-31	1.26384589955682e-26	FXYD6-FXYD2	0	distal
chr8:24271661-24272538:ADAM28	0.027	0.043	1.22702678410931	3.57192345437387	1.03768234006862	5.11652270225695e-31	1.45999975308902e-26	ADAM28	-21502	distal
chr17:48915422-48916489:UBE2Z	0.03	0.047	1.15342201321444	3.18412177820752	0.958293764690573	5.14723429307953e-31	1.46876330553024e-26	UBE2Z	7054	distal
chr2:38113087-38115663:CYP1B1	0.018	0.033	1.12107356539248	3.59371028108495	1.11486521195334	5.46618630215227e-31	1.55977626131915e-26	CYP1B1	-3186	distal
chr7:75951358-75952115:POR	0.028	0.045	1.26961193352359	3.54484955814032	1.00178689829977	5.56621273503087e-31	1.58831880394106e-26	POR	-29796	distal
chr1:109615521-109617850:AMPD2	0.068	0.087	1.47918547330467	3.20847330756961	0.763430760364192	5.82305880366125e-31	1.66160982962474e-26	AMPD2	-1987	distal
chr1:109615521-109617850:GNAI3	0.068	0.087	1.47918547330467	3.20847330756961	0.763430760364192	5.82305880366125e-31	1.66160982962474e-26	GNAI3	0	distal
chr19:54747526-54748259:KIR2DL3	0.02	0.035	1.2287751612498	3.82437697248159	1.11409155761727	7.57611317494848e-31	2.16184389447155e-26	KIR2DL3	9012	distal
chr9:105006598-105007642:ABCA1	0.026	0.043	1.40928118616905	4.01118013930423	1.05654762023336	8.09061229631308e-31	2.30865621875294e-26	ABCA1	-78362	distal
chr7:36283102-36285134:EEPD1	0.056	0.075	1.36197929628571	3.0483112032491	0.777323878693713	8.17241126890652e-31	2.33199755558248e-26	EEPD1	0	distal
chr7:36283102-36285134:KIAA0895	0.056	0.075	1.36197929628571	3.0483112032491	0.777323878693713	8.17241126890652e-31	2.33199755558248e-26	KIAA0895	81779	distal
chr3:59286582-59287661	0.021	0.035	1.21593708306059	4.0088341897975	1.17655793442223	8.3421609493286e-31	2.38043562689092e-26	---	---	intergenic
chr1:220999902-221001185:HLX	0.04	0.058	1.53297870700837	3.86573245493521	0.941822045683505	9.99228060670282e-31	2.85129727112265e-26	HLX	120503	distal
chr1:243267401-243268707:SDCCAG8	0.024	0.04	1.40904736111836	4.13527708387988	1.09197936527642	1.02814345345954e-30	2.93380734444679e-26	SDCCAG8	11346	distal
chr12:53365189-53366706:SP1	0.021	0.036	1.13075378604256	3.41351614411418	1.05056457922713	1.11670531041839e-30	3.18651860327888e-26	SP1	-13488	distal
chr19:35447458-35449633:FFAR2	0.047	0.065	1.38753685720241	3.33974693538411	0.862087912245277	1.12125901936832e-30	3.19951261176749e-26	FFAR2	0	promoter
chr6:5671038-5673379:FARS2	0.035	0.052	1.3178297871976	3.33017838247518	0.901651834183026	1.13056172260454e-30	3.22605787545205e-26	FARS2	0	distal
chr22:11065180-11068802	0.018	0.032	1.29889870865126	4.16406426898094	1.16756405457317	1.13588683142361e-30	3.24125307346728e-26	---	---	intergenic
chr5:150476825-150478766:NDST1	0.024	0.04	1.30129503586982	3.68014804283022	1.02410821088318	1.15349541937963e-30	3.29149917919978e-26	NDST1	-19012	distal
chr20:23115723-23117172:CD93	0.018	0.033	1.31535962608075	3.91513300878113	1.08599416493242	1.18492045443653e-30	3.38117051673463e-26	CD93	-29384	distal
chr1:54226998-54228214:MRPL37	0.013	0.026	0.744863383472415	2.59318930520861	1.04215086191595	1.18621566261192e-30	3.38486639326312e-26	MRPL37	26803	distal
chr1:54226998-54228214:SSBP3	0.013	0.026	0.744863383472415	2.59318930520861	1.04215086191595	1.18621566261192e-30	3.38486639326312e-26	SSBP3	0	distal
chr2:224925677-224928738:DOCK10	0.064	0.083	1.35816277984542	2.90034883632659	0.725939851901642	1.2164307663785e-30	3.47108519186105e-26	DOCK10	18327	distal
chr21:10383235-10391713:TPTE	0.025	0.041	1.57402069557987	4.23736895425006	1.02481858803885	1.24206474327998e-30	3.54423174494944e-26	TPTE	-129840	distal
chr11:15799899-15800901	0.028	0.044	1.33169239678268	3.59329990693788	0.978153506627094	1.33355617631943e-30	3.8053025491275e-26	---	---	intergenic
chr3:194002990-194004174:HES1	0.027	0.043	1.0393312085751	2.90453224829366	0.937053624965619	1.42115947824177e-30	4.05527857116289e-26	HES1	-131971	distal
chr19:54901021-54901680:NCR1	0.021	0.036	1.28779097175102	4.08852147301761	1.15329128232561	1.49371074807422e-30	4.26230361962979e-26	NCR1	-4470	distal
chr9:36154101-36155099:CCIN	0.034	0.051	1.4347380810811	3.99875033245432	1.03780089041682	1.51123697750622e-30	4.312314715314e-26	CCIN	-14295	distal
chr9:36154101-36155099:GLIPR2	0.034	0.051	1.4347380810811	3.99875033245432	1.03780089041682	1.51123697750622e-30	4.312314715314e-26	GLIPR2	0	distal
chr5:772907-778255:ZDHHC11B	0.014	0.028	1.10813844974177	3.41469124699626	1.06634292519985	1.52602643103417e-30	4.35451642095599e-26	ZDHHC11B	-5956	distal
chr5:1563543-1564666:LPCAT1	0.026	0.042	1.03063235156613	3.05007756043112	0.996020474785615	1.69408134380103e-30	4.83406111453624e-26	LPCAT1	-39567	distal
chr9:87722188-87723168:CTSL	0.021	0.036	1.17764282123582	3.54748491893177	1.06230151196432	1.88601692836818e-30	5.38174930509859e-26	CTSL	-2351	distal
chr7:151727417-151728352:PRKAG2	0.014	0.027	0.802720871948076	2.91554297390859	1.11903635059836	2.07839323009666e-30	5.93069508208082e-26	PRKAG2	7962	distal
chr3:30578387-30579151:TGFBR2	0.017	0.031	1.0807431329229	3.62736216248901	1.15309114064743	2.11592547777664e-30	6.03779335083564e-26	TGFBR2	-27351	distal
chr6:21855558-21857348	0.027	0.043	1.34661759500907	3.75500703674397	1.01886471675801	2.42037145900416e-30	6.90652995826837e-26	---	---	intergenic
chr11:73287798-73289895:P2RY6	0.066	0.083	1.17754165269068	2.66011628063655	0.749189167757779	2.52549767704248e-30	7.20650762144072e-26	P2RY6	-2887	distal
chr1:31523051-31525003:TINAGL1	0.046	0.063	1.29476351321913	3.12930940469569	0.847555037738119	2.77019753291709e-30	7.90475866017892e-26	TINAGL1	-51482	distal
chr19:41801487-41802374:CEACAM3	0.021	0.036	1.25088943004095	3.94611072394608	1.135799347018	2.78729326166519e-30	7.95354132216161e-26	CEACAM3	4864	distal
chr16:12415853-12417071:SNX29	0.022	0.038	1.4734636634585	4.15777467060982	1.06021604134474	2.88888118164989e-30	8.24342245183795e-26	SNX29	0	distal
chr11:59222358-59225145:MPEG1	0.06	0.078	1.45218166788115	3.28681365961973	0.805839843183247	3.14198502534143e-30	8.96565426981178e-26	MPEG1	-9408	distal
chr8:27389650-27391412:PTK2B	0.041	0.059	1.31331972295149	3.21933258350868	0.867050136602902	3.31538038236742e-30	9.46043792108543e-26	PTK2B	-6040	distal
chr18:79791282-79793430:KCNG2	0.033	0.049	1.37458698412327	3.64571769452113	0.968224883916672	3.57848083316242e-30	1.0211195057429e-25	KCNG2	-70238	distal
chr20:31522697-31524204:HM13	0.031	0.047	1.20882005492828	3.34442894921601	0.975890663329001	3.61761074454581e-30	1.03228522595615e-25	HM13	8241	distal
chr1:161505090-161507160:FCGR2A	0.034	0.05	1.33551432271218	3.48479837825773	0.941302835194056	4.12681653029461e-30	1.17758709691957e-25	FCGR2A	0	promoter
chr8:66784086-66786077:SGK3	0.031	0.047	1.41355224930649	3.98352008875247	1.04600708500378	4.57480932074819e-30	1.3054218396755e-25	SGK3	-7537	distal
chr15:22246410-22257955:IGHV4OR15-8	0.045	0.063	1.3921682262884	3.34921134392177	0.862434967421503	5.53551864761347e-30	1.5795602460965e-25	IGHV4OR15-8	-61009	distal
chr1:116990416-116991863:CD101	0.018	0.032	1.1240724887044	3.8079686717257	1.17859449345009	5.98926645553812e-30	1.7090371830878e-25	CD101	-9887	distal
chr1:92095879-92097034:BTBD8	0.02	0.034	1.21344505617559	3.89780691763849	1.14584233859776	6.16594009091025e-30	1.75945100494124e-25	BTBD8	15544	distal
chr2:152420901-152422109:FMNL2	0.03	0.046	1.42751448572742	3.96425895176162	1.0320984683823	6.238270894772e-30	1.78009059982319e-25	FMNL2	85665	distal
chr6:144155611-144156848:STX11	0.022	0.037	1.3788779918955	4.03875998303176	1.08278745582563	6.46644405383419e-30	1.84519981076159e-25	STX11	5086	distal
chr19:18514539-18515754:ELL	0.038	0.054	1.16422339792928	2.93736033243448	0.86337932221246	6.80223041011989e-30	1.94101644752771e-25	ELL	6373	distal
chr1:58883162-58884268:JUN	0.032	0.048	1.3668633418522	3.55588302623263	0.944754295826881	7.56673315145301e-30	2.15916730476712e-25	JUN	-98836	distal
chr18:9826764-9828711:RAB31	0.026	0.041	1.32898263928575	3.76911201738964	1.03402078385441	1.0480300669296e-29	2.99055379598363e-25	RAB31	0	distal
chr18:9826764-9828711:TXNDC2	0.026	0.041	1.32898263928575	3.76911201738964	1.03402078385441	1.0480300669296e-29	2.99055379598363e-25	TXNDC2	-57015	distal
chr7:99330373-99331332:ARPC1A	0.021	0.036	1.27103507965807	3.87976710040569	1.1034623021742	1.12429499439665e-29	3.20817576651085e-25	ARPC1A	4464	distal
chr7:99330373-99331332:RP5-900K19.2	0.021	0.036	1.27103507965807	3.87976710040569	1.1034623021742	1.12429499439665e-29	3.20817576651085e-25	RP5-900K19.2	0	distal
chr8:11862235-11864060:CTSB	0.033	0.049	1.23751061347093	3.2697775979692	0.932266399714713	1.12644976758684e-29	3.21432441180904e-25	CTSB	4019	distal
chr8:58396461-58398257:UBXN2B	0.045	0.062	1.54400415282329	3.59023983170226	0.851468508132048	1.17420854345336e-29	3.35060407874417e-25	UBXN2B	-13007	distal
chr3:14410412-14411475:SLC6A6	0.031	0.047	1.22838939011968	3.23063818302525	0.92487395520935	1.30505224508732e-29	3.72396658135665e-25	SLC6A6	7793	distal
chr8:11896596-11898876:CTSB	0.048	0.065	1.31505500132761	3.19467181949727	0.857511472675237	1.35774017120959e-29	3.87431157854657e-25	CTSB	-28368	distal
chr12:16347449-16349528:MGST1	0.018	0.032	1.21839031373587	4.03137727827591	1.18144015210129	1.59808714786732e-29	4.5601416764394e-25	MGST1	0	promoter
chr9:88923181-88924484:C9orf47	0.049	0.066	1.27898443005076	2.93840752632314	0.78922133349775	1.73979788221323e-29	4.96451325689545e-25	C9orf47	-66379	distal
chrX:2707098-2710955:CD99	0.103	0.118	1.28141922810399	2.54257569803958	0.634867103917611	1.77757807435111e-29	5.07231903516088e-25	CD99	15738	distal
chr5:179758892-179760856:MAML1	0.021	0.036	1.23388513747259	3.96815984926707	1.15315658581419	1.7965934915213e-29	5.12657952805604e-25	MAML1	26043	distal
chr1:155961107-155962665:ARHGEF2	0.021	0.036	1.09954167621854	3.30386478430188	1.03555832689043	1.82519944458244e-29	5.208206615116e-25	ARHGEF2	-8387	distal
chr6:13302238-13304950:TBC1D7	0.098	0.115	1.46896971859582	2.93123142021773	0.671072151311889	1.90464048959136e-29	5.43489163704894e-25	TBC1D7	23508	distal
chr9:107548035-107549281:KLF4	0.019	0.033	1.19417110665628	3.93334942718487	1.16889144156744	1.93259129536669e-29	5.51464926132885e-25	KLF4	-58270	distal
chr6:159983047-159984868:IGF2R	0.057	0.073	1.40203159291676	3.37084669506146	0.863657650977939	2.07903171917189e-29	5.932517010657e-25	IGF2R	13949	distal
chr4:74098751-74100013:CXCL2	0.02	0.035	1.12463913867079	3.37916166647046	1.04343688489906	2.20100165235342e-29	6.28055821499049e-25	CXCL2	0	promoter
chr20:31559834-31561311:HM13	0.045	0.062	1.20785240850622	3.0292613823312	0.867871664210208	2.64774304777433e-29	7.55533478682405e-25	HM13	0	distal
chr20:31559834-31561311:ID1	0.045	0.062	1.20785240850622	3.0292613823312	0.867871664210208	2.64774304777433e-29	7.55533478682405e-25	ID1	-43972	distal
chr19:54373533-54376190:LAIR1	0.047	0.064	1.26065908374924	3.08118733553545	0.852245490587247	2.69344875118978e-29	7.68575601152005e-25	LAIR1	-2976	distal
chr12:26298670-26299683:SSPN	0.03	0.046	1.21669213051884	3.43031477732898	0.999000794345008	2.83324885018523e-29	8.08467559400354e-25	SSPN	102998	distal
chr10:17216022-17217522:VIM	0.069	0.085	1.48723327087714	3.34419430301439	0.804546811721113	2.89495353795437e-29	8.26074992055278e-25	VIM	-11756	distal
chr11:78424155-78425427:GAB2	0.042	0.059	1.48755582439803	3.57389883007702	0.878695552966246	3.12840792638889e-29	8.9269120179507e-25	GAB2	-6350	distal
chr11:65150379-65151486:SYVN1	0.024	0.039	1.06065640334407	3.130980995067	1.00338045497298	3.58129848088607e-29	1.02192352152084e-24	SYVN1	-15847	distal
chr12:108734120-108735490:CORO1C	0.03	0.046	1.32770343628551	3.73626839345557	1.02484357575382	4.34770852041234e-29	1.24061862629966e-24	CORO1C	-2525	distal
chr14:50037967-50040941:VCPKMT	0.118	0.132	1.44407308432369	2.79319754180003	0.634127079888095	4.62429362093134e-29	1.31954218473276e-24	VCPKMT	75616	distal
chr13:80444113-80445000:SPRY2	0.023	0.038	1.35015727820332	4.06714397282892	1.10841551209723	4.84090021868004e-29	1.38135087740035e-24	SPRY2	-103163	distal
chr19:7491001-7493170:PEX11G	0.055	0.073	1.43165743917248	3.18970389831606	0.784908284209316	4.94169426322811e-29	1.41011245801214e-24	PEX11G	-1983	distal
chr1:27883602-27888496:THEMIS2	0.127	0.141	1.54517440495172	2.88857553523777	0.611477244686195	4.97218771178129e-29	1.41881376355679e-24	THEMIS2	11035	distal
chr10:14617341-14619187:FAM107B	0.029	0.044	1.3304190648058	3.8453880776046	1.05602280972309	4.98491705151544e-29	1.42244608064993e-24	FAM107B	-12924	distal
chr4:40586021-40588239:RBM47	0.024	0.039	1.30913253570712	3.89114560675878	1.08282143269296	5.41256398249696e-29	1.54447513240551e-24	RBM47	41625	distal
chr4:6885807-6886727:TBC1D14	0.03	0.046	1.22657714215096	3.31075068272462	0.953111528622644	5.64951555929989e-29	1.61208926484622e-24	TBC1D14	-22717	distal
chr15:63135473-63136358:LACTB	0.022	0.036	1.27835927366739	3.90122378406255	1.10514675694002	5.88571603221781e-29	1.67948906979335e-24	LACTB	13641	distal
chr11:122856336-122857375:CRTAM	0.043	0.059	1.21192597413065	3.20825106758591	0.927917675390422	5.89913252463314e-29	1.68331746590407e-24	CRTAM	-4928	distal
chr19:2627197-2628283:GNG7	0.032	0.047	1.007334180001	2.80870843265532	0.924021033912871	6.22334490481132e-29	1.77583146858791e-24	GNG7	74426	distal
chr10:28400042-28401337:MPP7	0.029	0.045	1.40898463895479	4.01728398427238	1.05848140450937	7.64948685360963e-29	2.18278107367751e-24	MPP7	-117905	distal
chr16:31877181-31878146:ZNF267	0.026	0.042	1.11230566085218	3.15806751903172	0.977094570226333	7.87853948219393e-29	2.24814124124404e-24	ZNF267	3375	distal
chr22:38981703-38982784:APOBEC3A	0.041	0.059	1.36281318365367	3.33901123470618	0.876860754812695	8.63859609483089e-29	2.46502339566e-24	APOBEC3A	0	distal
chr22:38981703-38982784:APOBEC3B	0.041	0.059	1.36281318365367	3.33901123470618	0.876860754812695	8.63859609483089e-29	2.46502339566e-24	APOBEC3B	0	promoter
chr21:34807278-34808979:RUNX1	0.071	0.087	1.33944442228177	2.92920188880173	0.748070342440645	9.75049165064149e-29	2.78230279251055e-24	RUNX1	78204	distal
chr1:8870967-8872165:ENO1	0.016	0.03	1.13629203511258	3.66373270247607	1.12637622456232	9.99607890908114e-29	2.8523811167063e-24	ENO1	6521	distal
chr1:151944255-151947056:THEM4	0.166	0.174	1.5820616550355	2.90607327352767	0.597195562764269	1.02159765588626e-28	2.91512891107144e-24	THEM4	-34448	distal
chr20:45943837-45944812:PCIF1	0.022	0.037	1.29326810560148	3.69939996510919	1.03507153046564	1.09804811261284e-28	3.13328028934073e-24	PCIF1	9210	distal
chr2:171956100-171957409:HAT1	0.021	0.036	1.34790899709911	4.18857698230067	1.14396242775324	1.13023230095765e-28	3.22511787078267e-24	HAT1	33636	distal
chr14:52327193-52328609:PTGER2	0.024	0.039	1.30450951922427	3.99993221942686	1.11744881039644	1.16679251043178e-28	3.32944242851709e-24	PTGER2	12799	distal
chr7:31811512-31812605:PDE1C	0.036	0.052	1.4475996858515	3.71746696810066	0.946644796934628	1.44019638586868e-28	4.10960038707628e-24	PDE1C	0	distal
chr7:31811512-31812605:PPP1R17	0.036	0.052	1.4475996858515	3.71746696810066	0.946644796934628	1.44019638586868e-28	4.10960038707628e-24	PPP1R17	124298	distal
chr9:130033615-130035391:FNBP1	0.027	0.042	1.11303214882844	3.12265833316048	0.964260184900808	1.45930640479433e-28	4.16413082608062e-24	FNBP1	7771	distal
chr5:49665973-49667478	0.031	0.047	1.52814437672519	3.7421667694909	0.907467544503773	1.47810409708973e-28	4.21777004104554e-24	---	---	intergenic
chr4:1300696-1301811:MAEA	0.039	0.055	1.30814127993269	3.34527746178423	0.912716768133628	1.48009293955267e-28	4.22344520301354e-24	MAEA	-7632	distal
chr11:44568463-44571002:CD82	0.075	0.091	1.13964795580069	2.38014199367023	0.659710408601635	1.5334628982224e-28	4.37573638007761e-24	CD82	2863	distal
chr1:207204918-207206113:C4BPA	0.028	0.044	1.31038007663002	3.54249378283204	0.975354333458591	1.6409511672163e-28	4.6824541556517e-24	C4BPA	100657	distal
chr1:65811888-65812566:PDE4B	0.027	0.042	1.34199379157299	3.86112714795226	1.05355361846172	1.75100352802335e-28	4.99648856721464e-24	PDE4B	19375	distal
chr4:190106245-190113124:DUX4	0.024	0.039	1.45006981827641	4.18582149059178	1.08174968425419	1.76245871007956e-28	5.02917592921203e-24	DUX4	-60650	distal
chr10:14553378-14555179:FAM107B	0.041	0.058	1.42100245588251	3.49659109454265	0.893227153130802	1.82634681881693e-28	5.2114806474941e-24	FAM107B	0	promoter
chr11:35334300-35335540:SLC1A2	0.02	0.034	1.19742933031199	3.8216780642538	1.13371855890619	2.0348484502368e-28	5.80644005275069e-24	SLC1A2	24510	distal
chr11:75771436-75774075:DGAT2	0.046	0.063	1.32451037907676	3.09015453199133	0.815228483724965	2.37196871975647e-28	6.76841274182507e-24	DGAT2	2704	distal
chr12:94171819-94175049:PLXNC1	0.05	0.066	1.49265356943697	3.53721384593965	0.864124267654448	2.41954134903586e-28	6.90416123947383e-24	PLXNC1	23097	distal
chr22:50277757-50283929:PLXNB2	0.028	0.044	1.08177370124232	2.69238627845568	0.826740238901729	2.41961047774572e-28	6.90435849824742e-24	PLXNB2	0	promoter
chr10:119135060-119136254:FAM45A	0.021	0.035	1.29896796195283	3.95768217842724	1.10867942667011	2.54195589213982e-28	7.25347113822098e-24	FAM45A	0	distal
chr10:119135060-119136254:SFXN4	0.021	0.035	1.29896796195283	3.95768217842724	1.10867942667011	2.54195589213982e-28	7.25347113822098e-24	SFXN4	29413	distal
chr7:157853837-157855125:PTPRN2	0.048	0.064	1.18939749527997	2.88886557650545	0.828815460796931	2.56512441612188e-28	7.31958252140378e-24	PTPRN2	0	distal
chr3:15300243-15301202:SH3BP5	0.018	0.031	1.1117294399371	3.71584853866649	1.15909237844707	2.85867381221631e-28	8.15722572315923e-24	SH3BP5	31427	distal
chr11:96155874-96157618:MAML2	0.036	0.052	1.27313745318182	3.28002854914808	0.912935495512773	2.95579482195541e-28	8.43436052444975e-24	MAML2	-62355	distal
chr3:58334772-58335946:PXK	0.041	0.058	1.45191276897531	3.53311639742006	0.886595552390037	3.00681178033778e-28	8.57993741519386e-24	PXK	1825	distal
chr3:53249368-53250495:TKT	0.037	0.053	1.41072039820712	3.51336577391987	0.904739369715405	3.07797956112102e-28	8.78301467765884e-24	TKT	5505	distal
chr7:43572325-43573235:STK17A	0.029	0.044	1.37280732538487	3.72733681836113	0.994432702208309	3.23562412402367e-28	9.23285343790155e-24	STK17A	-9830	distal
chr6:6884251-6886622	0.03	0.045	1.19969701343698	3.25083069845435	0.950439980221275	3.2577107312761e-28	9.29587757169636e-24	---	---	intergenic
chr19:46529310-46531128:PNMAL2	0.074	0.09	1.258018462925	2.6560442408093	0.695226245660182	3.28247866223328e-28	9.36655286268267e-24	PNMAL2	-32813	distal
chr19:46529310-46531128:PPP5D1	0.074	0.09	1.258018462925	2.6560442408093	0.695226245660182	3.28247866223328e-28	9.36655286268267e-24	PPP5D1	0	distal
chr2:238381559-238383058:ASB1	0.02	0.034	1.25747757782269	3.68689253953571	1.05392005892275	3.59351667407199e-28	1.02540998294644e-23	ASB1	-43766	distal
chr2:238381559-238383058:TRAF3IP1	0.02	0.034	1.25747757782269	3.68689253953571	1.05392005892275	3.59351667407199e-28	1.02540998294644e-23	TRAF3IP1	0	distal
chr4:40576692-40578011:RBM47	0.058	0.074	1.39144884915217	3.1710338133492	0.802520074020125	3.64514604739468e-28	1.04014242462407e-23	RBM47	51853	distal
chr19:7655284-7656161:STXBP2	0.024	0.039	1.21143719718597	3.38021720354372	0.98601813949804	4.08065985159348e-28	1.1644162886522e-23	STXBP2	9326	distal
chr1:212484806-212486747:NENF	0.045	0.061	1.22636403397673	2.87874341901684	0.800899836158193	4.84139752488231e-28	1.38149278372517e-23	NENF	51920	distal
chr2:236871224-236872407	0.043	0.059	1.46286713835874	3.68254287119586	0.926953400756729	4.99927792244374e-28	1.42654395516932e-23	---	---	intergenic
chr16:8631742-8633668:METTL22	0.052	0.069	1.45680362178165	3.16031129240618	0.759908936834142	5.33509923979211e-28	1.52237056807468e-23	METTL22	10014	distal
chr4:184346559-184348059:IRF2	0.043	0.059	1.38074104281722	3.44687714280331	0.901381842035465	6.21412338111371e-28	1.7732001068008e-23	IRF2	126521	distal
chr8:141137654-141138655:DENND3	0.052	0.07	1.4983569955727	3.46238654077096	0.836835846645362	6.3427673962984e-28	1.80990867653375e-23	DENND3	1029	distal
chr19:17721095-17722368:MAP1S	0.016	0.03	0.881435166804555	2.78535262089682	1.00859412354101	6.36415520221115e-28	1.81601168695095e-23	MAP1S	940	distal
chr4:3058795-3061363:HTT	0.028	0.043	1.33043197304803	3.71037532803783	1.01524461978571	6.46524391590029e-28	1.84485735140215e-23	HTT	-13318	distal
chr21:39094180-39095438:PSMG1	0.027	0.042	1.34290339287786	3.63847015744787	0.985351592185511	6.80458008745213e-28	1.94168692795446e-23	PSMG1	88050	distal
chr1:54965527-54966501:TMEM61	0.028	0.043	1.25954473907427	3.51874035001352	0.999888538412679	7.14127329039734e-28	2.03776233341488e-23	TMEM61	-14291	distal
chr13:46340876-46341885:KIAA0226L	0.036	0.052	1.37451558455485	3.59350306553372	0.951961566480618	7.14367342498785e-28	2.03844721182028e-23	KIAA0226L	45348	distal
chr18:9770888-9772494:RAB31	0.031	0.047	1.26563773784362	3.34361312862088	0.938978411605495	7.26515946306542e-28	2.07311325278572e-23	RAB31	62724	distal
chr1:235077325-235078574:TOMM20	0.016	0.029	1.04682235147486	3.57099069630466	1.15912098961508	7.30513430504086e-28	2.08452007394341e-23	TOMM20	50362	distal
chr4:40553927-40555587:RBM47	0.023	0.038	1.37551278982944	3.91170284009533	1.0479843054639	7.74604176967873e-28	2.21033301897783e-23	RBM47	-37955	distal
chr20:28819203-28825625	0.02	0.034	1.65663853758368	4.59053905240979	1.073385449694	7.86536248074966e-28	2.24438118388191e-23	---	---	intergenic
chr1:28174417-28177005:PTAFR	0.052	0.067	1.25692699188452	2.90829385288183	0.792179192973541	8.3749312829159e-28	2.38978664158005e-23	PTAFR	183	distal
chr12:75944061-75945017:PHLDA1	0.024	0.039	1.26284339386988	3.4431560520113	0.973448069915367	8.38907039974529e-28	2.39382123856732e-23	PHLDA1	86587	distal
chr7:115111-116149:FAM20C	0.024	0.039	1.24655483059864	3.53803484264316	1.01435341247691	9.12645755803671e-28	2.60423466418577e-23	FAM20C	-76820	distal
chr4:138241789-138242857:SLC7A11	0.042	0.059	1.44323478935821	3.49698490361052	0.88016553087437	1.00178454877393e-27	2.85859220992642e-23	SLC7A11	0	promoter
chr4:140718208-140719772:TBC1D9	0.019	0.032	1.24419722021082	4.3138007284592	1.24354466102873	1.01420375341315e-27	2.89403041036443e-23	TBC1D9	36348	distal
chr17:81326210-81327669:TMEM105	0.033	0.048	1.34426167798843	3.54868552305649	0.95631607677677	1.02932341073214e-27	2.93717435252415e-23	TMEM105	3005	distal
chr16:83952711-83954917:OSGIN1	0.046	0.063	1.29453199944326	2.98444639945537	0.796179362872504	1.03899164341881e-27	2.96476265449556e-23	OSGIN1	0	promoter
chr10:104321845-104324846:ITPRIP	0.065	0.082	1.36277571722414	3.04599154151997	0.776010613577005	1.06986249782956e-27	3.05285263755666e-23	ITPRIP	4078	distal
chr15:45583466-45584290:BLOC1S6	0.019	0.033	1.28160606766524	4.12955800434073	1.16878479573944	1.1770707976483e-27	3.35877152108942e-23	BLOC1S6	-2833	distal
chr11:33912334-33913291:LMO2	0.021	0.035	1.23694966888006	3.67710723964369	1.06408371186795	1.20457385721006e-27	3.43725150154892e-23	LMO2	-20046	distal
chr1:31904207-31905305:PTP4A2	0.021	0.034	1.20080133315851	3.74599905513153	1.10868289461483	1.32142016071242e-27	3.77067242859289e-23	PTP4A2	13804	distal
chr9:86765469-86767461:GAS1	0.029	0.044	1.22836053794953	3.27094837295996	0.938573786211923	1.38534008891032e-27	3.95306794370559e-23	GAS1	179728	distal
chr11:66443449-66444141:MRPL11	0.024	0.038	1.35597932928541	3.93738533307434	1.06742036168398	1.405089308905e-27	4.00942234296043e-23	MRPL11	-4602	distal
chr8:143218589-143220740:GPIHBP1	0.023	0.038	0.914336489775979	2.38299836643518	0.821458040706803	1.46171642615433e-27	4.17100782203138e-23	GPIHBP1	5397	distal
chr4:109548324-109549203:CCDC109B	0.018	0.031	1.12461526411821	3.6175217895117	1.11991715460241	1.50125735907017e-27	4.28383787410674e-23	CCDC109B	-11002	distal
chr2:74831824-74832619:HK2	0.018	0.031	1.21203342888675	3.76890923407866	1.10828613623848	1.90672029706381e-27	5.44082636767159e-23	HK2	-1362	distal
chr17:74631719-74633097:CD300E	0.031	0.046	1.21651713852525	3.4122830915959	0.993230839319044	1.95796782669474e-27	5.58706119347344e-23	CD300E	-7982	distal
chr1:27862712-27864732:THEMIS2	0.073	0.09	1.42065209959001	2.90398450176907	0.689551578082671	2.23728342702243e-27	6.3840882590085e-23	THEMIS2	-7811	distal
chr11:61417469-61418538:CPSF7	0.025	0.039	1.37775265526765	4.11465464884999	1.10503818262656	2.27764324576029e-27	6.49925500177699e-23	CPSF7	10697	distal
chr2:128734435-128735470	0.015	0.028	1.05989300179885	3.32525169970279	1.07021468943455	2.34716936772921e-27	6.6976477908153e-23	---	---	intergenic
chr9:135926574-135928087:CAMSAP1	0.033	0.048	1.06056816654528	2.7277691437182	0.855270327555792	2.35558439820502e-27	6.72166008027802e-23	CAMSAP1	-19347	distal
chr6:35047344-35049201:ANKS1A	0.022	0.036	1.04058974301396	3.22156352197105	1.04879126232282	2.4873184616007e-27	7.09756323017761e-23	ANKS1A	0	distal
chr6:35047344-35049201:TCP11	0.022	0.036	1.04058974301396	3.22156352197105	1.04879126232282	2.4873184616007e-27	7.09756323017761e-23	TCP11	91826	distal
chr2:217934134-217935380:TNS1	0.026	0.041	1.03500996251688	2.89698911071088	0.937324042903411	2.57740658420002e-27	7.35462968801475e-23	TNS1	8625	distal
chr9:93115764-93116787:NINJ1	0.033	0.048	1.1193040554449	2.93278278356213	0.891959919926937	2.7475815759675e-27	7.84022402702327e-23	NINJ1	17501	distal
chr1:59506871-59507580:FGGY	0.019	0.032	1.27588834191545	4.12689750092186	1.17165627620242	3.28407393734556e-27	9.37110498021554e-23	FGGY	-46338	distal
chr14:23160846-23161718:SLC7A8	0.019	0.032	1.17790970868504	3.53410648870652	1.05787413047707	3.32022617472358e-27	9.47426538957375e-23	SLC7A8	4747	distal
chr4:102390285-102391040:SLC39A8	0.029	0.044	1.41573471484457	3.89626464954121	1.01921950664135	3.38259470824786e-27	9.65223399998527e-23	SLC39A8	-44812	distal
chr21:38830740-38832337:ETS2	0.068	0.085	1.53886876173903	3.21378861352751	0.730932120912239	3.57048724510604e-27	1.01883853539101e-22	ETS2	24910	distal
chr13:109704469-109705861:IRS2	0.019	0.033	1.27313158880902	4.0785479894486	1.15973487176536	3.80082214120865e-27	1.08456459799389e-22	IRS2	80707	distal
chr19:53823636-53824936:NLRP12	0.041	0.058	1.38210330203425	3.23452910422499	0.82996556697447	3.80657810677879e-27	1.08620706276933e-22	NLRP12	0	promoter
chr1:9162770-9164521:GPR157	0.025	0.04	1.28072675416301	3.48899709409514	0.976899549547171	4.1578570443315e-27	1.18644450759999e-22	GPR157	-33601	distal
chr12:122946408-122947955:ABCB9	0.06	0.076	1.21312207059431	2.66534502792784	0.727865980188243	4.34819424009879e-27	1.24075722641219e-22	ABCB9	18505	distal
chr4:184854573-184856853:ACSL1	0.045	0.061	1.48619378941091	3.6456424566595	0.901939370644849	4.41919224240605e-27	1.26101650637057e-22	ACSL1	-27756	distal
chr20:20259323-20260087:CFAP61	0.026	0.04	1.344534498121	3.77562560125788	1.02638822943414	4.50772931071855e-27	1.28628055881354e-22	CFAP61	31078	distal
chr20:48721738-48724366:PREX1	0.068	0.084	1.42419260314752	3.04717450965229	0.73941073164256	4.66562715274857e-27	1.33133670803681e-22	PREX1	103517	distal
chr7:98131573-98132528:LMTK2	0.052	0.069	1.44239791045954	3.20717943870319	0.784555090828276	4.67391296750797e-27	1.3337010652784e-22	LMTK2	24689	distal
chr12:104493573-104495311:CHST11	0.021	0.035	1.11799413331508	3.10895622439752	0.956073367363114	5.22335822739701e-27	1.49048527018774e-22	CHST11	36573	distal
chr4:140094385-140096835:MAML3	0.085	0.1	1.34648071660636	2.72856580134458	0.668122197944298	5.38369787841073e-27	1.5362381896045e-22	MAML3	57349	distal
chr6:152094851-152095683:ESR1	0.016	0.029	1.06497707661842	3.38483906032328	1.08639812511575	5.86137860765562e-27	1.67254438569453e-22	ESR1	0	distal
chr6:152094851-152095683:SYNE1	0.016	0.029	1.06497707661842	3.38483906032328	1.08639812511575	5.86137860765562e-27	1.67254438569453e-22	SYNE1	72668	distal
chr9:98247999-98249481:TBC1D2	0.026	0.04	1.240289548527	3.35132022174626	0.957767984457817	5.96756984491158e-27	1.70284605524552e-22	TBC1D2	6099	distal
chr1:183608297-183609783:NCF2	0.021	0.034	1.26557103442783	3.93855075784502	1.12421301228088	6.42208958341021e-27	1.8325432626261e-22	NCF2	-17422	distal
chr12:108690912-108692841:CORO1C	0.076	0.091	1.2837805023559	2.73398209696057	0.709291012668383	6.50189338044696e-27	1.85531527611054e-22	CORO1C	3561	distal
chr2:65064471-65066123:CEP68	0.081	0.097	1.36456222456842	2.77339479230712	0.674289942854077	6.58236938394837e-27	1.87827910370967e-22	CEP68	8007	distal
chr9:131697517-131699010:RAPGEF1	0.033	0.048	1.37414513718726	3.50954289065501	0.925573069175199	7.06675695272298e-27	2.0164990964595e-22	RAPGEF1	10711	distal
chr17:29240781-29241724:CRYBA1	0.019	0.032	1.14657309995612	3.60533018227592	1.10126929149297	7.63891236501252e-27	2.17976364335632e-22	CRYBA1	-5139	distal
chr5:77864826-77865789:TBCA	0.029	0.044	1.30480234163695	3.56936693711043	0.987351269597439	7.91154747530403e-27	2.257560072078e-22	TBCA	2991	distal
chr9:131650095-131650869:RAPGEF1	0.018	0.032	1.22272237097532	3.55927194432825	1.03647570352125	8.87347064176623e-27	2.53204484762799e-22	RAPGEF1	58852	distal
chr5:172132982-172134225:STK10	0.06	0.075	1.36203757760546	3.14053685241835	0.809785919627579	9.24887746231584e-27	2.63916718387183e-22	STK10	54161	distal
chr6:16683667-16685566:ATXN1	0.023	0.037	1.18247992849203	3.48681746606449	1.03972410714201	9.35831343326647e-27	2.67039473818259e-22	ATXN1	75890	distal
chr6:5657595-5658530:FARS2	0.018	0.031	1.26258456487496	3.67581948096722	1.04724751849303	9.69859518653794e-27	2.7674941364786e-22	FARS2	0	distal
chr1:28313912-28315641:MED18	0.017	0.031	1.06748258018924	3.25265776433753	1.04048958386835	9.73187571445192e-27	2.77699073511886e-22	MED18	-13397	distal
chr12:122646446-122647520:KNTC1	0.05	0.066	1.48778721278781	3.44819394725695	0.838356599771303	1.01511679333507e-26	2.89663576978163e-22	KNTC1	26405	distal
chr7:135151070-135152050:TMEM140	0.022	0.036	1.25266269552203	3.670447191441	1.05192938689761	1.0169247634917e-26	2.90179481262357e-22	TMEM140	2999	distal
chr2:28447961-28450281:PLB1	0.046	0.062	1.41025783104194	3.29550270368746	0.833639496935092	1.07206196434723e-26	3.05912881526481e-22	PLB1	-45790	distal
chr17:74544498-74546495:CD300C	0.035	0.051	1.20243205565639	2.97091342783405	0.850373395042375	1.08527705624845e-26	3.09683808000495e-22	CD300C	0	promoter
chr20:19757362-19760417:RIN2	0.042	0.059	1.28870880838019	2.89027248159443	0.765337286688847	1.13353271675708e-26	3.23453560726631e-22	RIN2	-126104	distal
chr10:49309582-49311974:C10orf71	0.04	0.055	1.24558761380296	3.09439157993121	0.866556074230004	1.21602852549225e-26	3.46993739749213e-22	C10orf71	10390	distal
chr6:139839358-139840214	0.024	0.038	1.30033482769884	3.60681002484236	1.00192423598379	1.22276483223696e-26	3.48915944878815e-22	---	---	intergenic
chr1:209657005-209657682:LAMB3	0.024	0.037	1.27721323637634	3.68612735819759	1.04112677329924	1.27921043771514e-26	3.65022698402015e-22	LAMB3	-4540	distal
chr6:122789044-122791336:SMPDL3A	0.04	0.056	1.23924278658864	2.86587504846468	0.787784049242566	1.47006214771e-26	4.19482233849049e-22	SMPDL3A	0	promoter
chr2:68739523-68743367:ARHGAP25	0.048	0.065	1.37771079483442	3.12576723524325	0.795089182315943	1.47289140354009e-26	4.20289562000165e-22	ARHGAP25	4642	distal
chr1:168503612-168504863:XCL2	0.038	0.054	1.42683068610639	3.60467136937515	0.924024737556855	1.49266287457131e-26	4.25931351258922e-22	XCL2	39134	distal
chr1:182143117-182145846:ZNF648	0.039	0.053	1.18864183901749	3.02045594578993	0.877323238110059	1.51143793504246e-26	4.31288814764367e-22	ZNF648	-81406	distal
chr1:206796810-206798506:IL19	0.018	0.031	1.14005261625472	3.59573928831654	1.10265068987802	1.51728172009186e-26	4.32956338828213e-22	IL19	-364	promoter
chr2:223465464-223466326:SCG2	0.023	0.037	1.24085804965503	3.56783656743703	1.02745977128725	1.69099195593963e-26	4.82524554627373e-22	SCG2	136177	distal
chr8:129971362-129974278:FAM49B	0.077	0.093	1.35175544182533	2.76588645969771	0.679251461149324	1.75963230900589e-26	5.02111079374832e-22	FAM49B	-31491	distal
chr4:99855377-99857712:DAPP1	0.051	0.068	1.46764312330863	3.2747999463817	0.792723142394161	1.86991588054634e-26	5.33580496513898e-22	DAPP1	0	distal
chr4:99855377-99857712:LAMTOR3	0.051	0.068	1.46764312330863	3.2747999463817	0.792723142394161	1.86991588054634e-26	5.33580496513898e-22	LAMTOR3	36664	distal
chr6:146543064-146547032:RAB32	0.067	0.083	1.33470046749556	2.71807523005015	0.671318491524001	1.88134231206877e-26	5.36841028748825e-22	RAB32	0	promoter
chr7:116671705-116672863:MET	0.017	0.03	0.797023695143118	2.43223878046944	0.93354049244227	1.95843834796182e-26	5.58840382590907e-22	MET	0	promoter
chr17:81735353-81736235:SLC25A10	0.023	0.036	1.1114176371458	3.11243583466883	0.96178119787794	2.24360301606309e-26	6.40212120633602e-22	SLC25A10	23013	distal
chr16:73068380-73069426:ZFHX3	0.037	0.052	1.37149169774793	3.59865391410937	0.955416809578086	2.24489109621739e-26	6.40579674305632e-22	ZFHX3	-8683	distal
chr6:106546245-106548009:AIM1	0.026	0.041	1.32366423227956	3.6480688106405	1.00022981129064	2.46821811631817e-26	7.04306039491391e-22	AIM1	34391	distal
chr12:24900717-24901489:BCAT1	0.025	0.04	1.33569447140967	3.51326737987877	0.950320680938631	2.85323545548408e-26	8.14170737222383e-22	BCAT1	807	distal
chr11:73204544-73206034:P2RY2	0.023	0.037	1.28341391694489	3.60541985318811	1.01214028345224	2.93659028095989e-26	8.37956036671906e-22	P2RY2	-12264	distal
chr14:91360689-91362818:CCDC88C	0.034	0.049	1.34583517800306	3.47370880080002	0.931369701712104	2.94367563394815e-26	8.39977842147106e-22	CCDC88C	54528	distal
chr3:138890649-138891664:FOXL2	0.023	0.038	1.34319555484421	3.60488104798658	0.974686528028783	3.0009463141202e-26	8.563200307342e-22	FOXL2	55476	distal
chr6:87731466-87732905:AKIRIN2	0.045	0.061	1.49034233548463	3.55994104230042	0.872671094870593	3.09588574073679e-26	8.83410996119242e-22	AKIRIN2	-29258	distal
chr2:108593582-108595415:LIMS1	0.034	0.048	1.33587679084326	3.47104060481949	0.936646468903648	3.27263528926714e-26	9.33846479792378e-22	LIMS1	5117	distal
chr2:184596723-184600278:ZNF804A	0.073	0.089	1.46411683230805	2.8988842817544	0.661990675598965	3.85241720145827e-26	1.09928724843612e-21	ZNF804A	0	promoter
chr1:16172998-16173863:EPHA2	0.017	0.029	1.05074242073606	3.34078771450864	1.08181057309067	3.92416696985255e-26	1.11976104484743e-21	EPHA2	-16912	distal
chr13:110520198-110522417:RAB20	0.031	0.046	1.40129850494849	3.64396750405891	0.951543121193918	3.94690171781529e-26	1.12624840517859e-21	RAB20	39316	distal
chr14:61525050-61526014:PRKCH	0.019	0.031	1.03649796900512	3.5114041227831	1.14748615010856	5.00989137832236e-26	1.42957250480429e-21	PRKCH	0	distal
chr14:61525050-61526014:RP11-47I22.4	0.019	0.031	1.03649796900512	3.5114041227831	1.14748615010856	5.00989137832236e-26	1.42957250480429e-21	RP11-47I22.4	-3114	distal
chr12:124726987-124727875:SCARB1	0.036	0.05	1.19304253162239	3.02477476427807	0.875974257179179	5.04395763955341e-26	1.43929331244656e-21	SCARB1	89832	distal
chr1:210373763-210374919:HHAT	0.023	0.037	1.1622031101506	3.2933384175618	0.989597844678533	5.94700640687429e-26	1.69697827820158e-21	HHAT	4049	distal
chr1:212488316-212489318:NENF	0.028	0.043	1.26166070617667	3.24900465499619	0.909742411416618	6.50678543165362e-26	1.85671122292236e-21	NENF	55430	distal
chr6:6799779-6801366	0.018	0.03	1.09341418575806	3.34724585946715	1.05424391022499	6.9613330367222e-26	1.98641638202868e-21	---	---	intergenic
chr2:218377910-218378592:SLC11A1	0.022	0.036	1.25295703242041	3.57071346661259	1.02059958141003	7.06641272669113e-26	2.01640087156131e-21	SLC11A1	-3437	distal
chr22:12691773-12694304	0.018	0.031	1.38131450786762	3.816026329362	1.01608510480953	7.2897555100484e-26	2.08013173479231e-21	---	---	intergenic
chr21:10750673-10756235:IGHV1OR21-1	0.021	0.035	1.67314484384686	4.48546386651582	1.03707561235017	7.58422279476287e-26	2.16415797448558e-21	IGHV1OR21-1	-100839	distal
chr11:130049204-130051587:APLP2	0.034	0.049	1.43283612479442	3.67452080958261	0.94217933629075	7.76126215745957e-26	2.21467615663109e-21	APLP2	-18307	distal
chr5:170307379-170308200:LCP2	0.041	0.057	1.40951779379281	3.41902226807292	0.874982745932785	7.86921653678508e-26	2.24548093877162e-21	LCP2	-9153	distal
chr1:144101434-144104881:FAM72C	0.019	0.033	0.963798459157926	2.32998923398851	0.761870636758559	8.18161810668757e-26	2.3346247267433e-21	FAM72C	-129470	distal
chr5:100840306-100841818:ST8SIA4	0.022	0.036	1.3280310563453	3.64156171047144	0.995499995325402	8.43702598557279e-26	2.4075053649832e-21	ST8SIA4	61396	distal
chr14:105579802-105583172:IGHA2	0.011	0.022	0.674609260764802	2.26994453378394	0.965441655797812	1.01667815605212e-25	2.90109111829472e-21	IGHA2	5223	distal
chr4:158809444-158812341:FNIP2	0.058	0.073	1.55637192663903	3.51106692821123	0.819370941380187	1.19562049924549e-25	3.41170309459701e-21	FNIP2	40307	distal
chr10:79292943-79294754:ZMIZ1	0.054	0.069	1.28242561468527	2.96862495036275	0.798071385926539	1.30852684051864e-25	3.73388133941995e-21	ZMIZ1	7491	distal
chr12:26274303-26276069:SSPN	0.046	0.061	1.36018702925956	3.24722028641485	0.847617749290293	1.31651689942912e-25	3.756680972521e-21	SSPN	78631	distal
chr20:20254962-20255758:CFAP61	0.019	0.032	1.25331859875151	3.54461391605635	1.01210642470253	1.34795037826793e-25	3.84637640438753e-21	CFAP61	26717	distal
chr10:98323023-98323857:LOXL4	0.021	0.034	1.01507328029611	3.0019296634217	0.989863506284411	1.42932603358656e-25	4.07858183683925e-21	LOXL4	-54774	distal
chr7:152402132-152407790:KMT2C	0.033	0.048	1.60259914126534	3.84262061567355	0.895834861230326	1.59827120906218e-25	4.56066689505892e-21	KMT2C	28215	distal
chr6:132713330-132714545:VNN1	0.029	0.043	1.42167051817454	3.74571940964191	0.970624212150461	1.60657004822962e-25	4.58434763262323e-21	VNN1	0	promoter
chr9:78022737-78023643:GNAQ	0.028	0.043	1.47687070568043	3.82344200777665	0.961544460110993	1.69435238874222e-25	4.83483454127593e-21	GNAQ	7815	distal
chr12:609661-611349:NINJ2	0.057	0.072	1.28555491893842	2.9209023738146	0.778641235310849	1.74380337378094e-25	4.97594292708391e-21	NINJ2	0	promoter
chr11:10605938-10607854:LYVE1	0.031	0.045	1.3311580928146	3.53429043150204	0.959829954454575	2.32412668852908e-25	6.63189550571773e-21	LYVE1	-37248	distal
chr11:10605938-10607854:MRVI1	0.031	0.045	1.3311580928146	3.53429043150204	0.959829954454575	2.32412668852908e-25	6.63189550571773e-21	MRVI1	0	distal
chr18:2856601-2858260:EMILIN2	0.027	0.041	1.39418136863099	3.74654767957748	0.987346129022252	2.38805828212942e-25	6.81432430805631e-21	EMILIN2	9572	distal
chr17:4002100-4002829:ATP2A3	0.024	0.038	1.29197290829255	3.70617276464887	1.03796429201986	2.40194674532785e-25	6.85395503779302e-21	ATP2A3	-37637	distal
chr11:72807070-72808732:ATG16L2	0.047	0.062	1.48061707350136	3.3894437861607	0.823339091159773	2.45971715200031e-25	7.01880289323289e-21	ATG16L2	-5576	distal
chr13:28467032-28468815:FLT1	0.038	0.053	1.54994208854164	3.81805016050724	0.917984930923367	2.47723621154681e-25	7.06879352964882e-21	FLT1	26264	distal
chr6:134412982-134413902:SGK1	0.023	0.037	1.3238559863112	3.82097452182305	1.05280414030176	2.48902984887412e-25	7.1024466737623e-21	SGK1	-94925	distal
chr17:44333352-44335021:SLC25A39	0.018	0.031	1.27912430242226	3.78329308608431	1.06952458140224	2.79720534078767e-25	7.98182543993763e-21	SLC25A39	-8483	distal
chr1:154419028-154420673:IL6R	0.025	0.039	1.10272348854225	2.99906012247383	0.927401825138661	2.98009782338029e-25	8.50370913901566e-21	IL6R	13806	distal
chr10:3467442-3469614	0.022	0.035	1.25587420428759	3.58806589035768	1.0241994903242	2.99602478649986e-25	8.54915672827736e-21	---	---	intergenic
chr12:113415855-113416782:SDSL	0.024	0.037	1.08794402291248	3.09193602824678	0.970700556470265	3.01725591320942e-25	8.60973974834307e-21	SDSL	-5455	distal
chr20:3420051-3420916:C20orf194	0.045	0.06	1.38960267197657	3.30646657836845	0.849733878902841	3.09577722883521e-25	8.83380032248129e-21	C20orf194	-12427	distal
chr17:74519895-74522322:CD300LB	0.053	0.068	1.41775758906671	3.14765608290261	0.778626669793925	3.12296410042994e-25	8.91137806057682e-21	CD300LB	9144	distal
chr1:158809037-158810685:MNDA	0.026	0.04	1.40171339561235	3.89367673523018	1.02685480377184	3.13910001586155e-25	8.95742189526094e-21	MNDA	-20632	distal
chr22:46853948-46854852:TBC1D22A	0.02	0.034	1.40718326307311	3.80414691779331	0.996934290537817	3.23567558815701e-25	9.23300029080604e-21	TBC1D22A	80022	distal
chr20:50349147-50349804:CEBPB	0.023	0.037	1.1909978498771	3.35560100240422	0.99128373256382	3.87599385987144e-25	1.10601484791432e-20	CEBPB	158414	distal
chr21:34967372-34969446:RUNX1	0.023	0.036	1.18586936348139	3.19008537602667	0.938772457968033	4.06748524691652e-25	1.16065691520763e-20	RUNX1	-78683	distal
chr9:105051901-105053731:ABCA1	0.025	0.039	1.32184723443086	3.34690014971937	0.904713903197482	4.2184060744032e-25	1.20372217333095e-20	ABCA1	-123665	distal
chr1:235917239-235917917:LYST	0.024	0.037	1.21841841679419	3.52772897178769	1.02925610309435	4.46529348396576e-25	1.27417149564963e-20	LYST	-50316	distal
chr1:234848976-234850245	0.027	0.041	1.40141322228839	3.70952458668615	0.97169775502248	5.15891396371135e-25	1.47209609954504e-20	---	---	intergenic
chr15:41930162-41930998:EHD4	0.022	0.036	1.30471328691296	3.44924951383569	0.948974720769001	5.89766807793111e-25	1.68289958603764e-20	EHD4	0	distal
chr15:41930162-41930998:SPTBN5	0.022	0.036	1.30471328691296	3.44924951383569	0.948974720769001	5.89766807793111e-25	1.68289958603764e-20	SPTBN5	-36086	distal
chr2:68831622-68833057:ARHGAP25	0.05	0.065	1.39226891977554	3.22996290509312	0.822265436690151	6.10458458964042e-25	1.74194321265389e-20	ARHGAP25	14921	distal
chr15:70503066-70506168:UACA	0.041	0.056	1.21501851196297	2.88378231219394	0.810143583175641	6.47803629917154e-25	1.8485076579686e-20	UACA	196140	distal
chr2:207632660-207633624:METTL21A	0.019	0.032	1.28308723548648	3.77561658147662	1.06470102683348	7.08165323938786e-25	2.02074975185933e-20	METTL21A	-6734	distal
chr5:126811024-126812434:LMNB1	0.052	0.068	1.49630272305358	3.41224058365463	0.821718559691247	7.22231439436913e-25	2.06088741243323e-20	LMNB1	33836	distal
chr2:38178196-38179554:CYP1B1	0.024	0.037	1.43396141929587	3.99481709728947	1.03712554957174	1.02196782111773e-24	2.91618517755944e-20	CYP1B1	-68295	distal
chr19:54270979-54272702:LILRB2	0.032	0.046	1.33878495622493	3.26734681505923	0.867580149154457	1.04256426115365e-24	2.97495711920195e-20	LILRB2	7796	distal
chr19:51138394-51140062:SIGLEC7	0.034	0.047	1.251704292241	3.27112721921115	0.923599494330951	1.10711989858321e-24	3.1591666306072e-20	SIGLEC7	-2239	distal
chr12:25333617-25334463:KRAS	0.029	0.042	1.35740031716671	3.63390458832863	0.975031571817827	1.1081448758404e-24	3.16209140321057e-20	KRAS	-82682	distal
chr3:5194534-5198283:EDEM1	0.087	0.101	1.42547778749217	2.8767835811923	0.676591232464578	1.16417876993931e-24	3.32198412002181e-20	EDEM1	6186	distal
chr20:50220633-50222838:CEBPB	0.039	0.054	1.45330000013141	3.33430067631985	0.821075574945521	1.16657632465801e-24	3.32882554241162e-20	CEBPB	29900	distal
chr3:195707878-195718995:MUC20	0.041	0.056	0.997981287201098	2.21386783348283	0.685767529979989	1.20167820271488e-24	3.42898875144692e-20	MUC20	-1887	distal
chr15:33154268-33155321:FMN1	0.031	0.045	1.43038806223772	3.75998066258336	0.96976902396559	1.30334401284733e-24	3.71909214065986e-20	FMN1	0	promoter
chr17:1575576-1578130:PITPNA	0.068	0.083	1.34507415158043	2.78107421923244	0.689162626779323	1.35955393984543e-24	3.87948716734894e-20	PITPNA	-12761	distal
chr17:1575576-1578130:SLC43A2	0.068	0.083	1.34507415158043	2.78107421923244	0.689162626779323	1.35955393984543e-24	3.87948716734894e-20	SLC43A2	0	distal
chr10:73907709-73909689:PLAU	0.043	0.057	1.27738316556565	3.21390761298193	0.88778164170146	1.41977553616701e-24	4.05132949245256e-20	PLAU	-1415	distal
chr15:67850892-67851759:SKOR1	0.017	0.029	1.1448002465851	3.46983082761892	1.05937693959517	1.47774262843878e-24	4.21673859025005e-20	SKOR1	25348	distal
chr21:42080217-42081548:UMODL1	0.016	0.028	1.01387548462161	3.04987220114375	1.0079018965535	1.58529721508976e-24	4.52364560325864e-20	UMODL1	8901	distal
chr21:33434601-33435439:IFNGR2	0.021	0.034	1.26331299391134	3.62489974693055	1.03098598401646	1.61141182118677e-24	4.59816363175644e-20	IFNGR2	31136	distal
chr16:34062492-34066232	0.018	0.031	1.45949735971358	4.19414480594064	1.07852272870184	1.72178868600891e-24	4.91312401552643e-20	---	---	intergenic
chr21:44877985-44879144:PTTG1IP	0.025	0.039	1.43772955906945	3.80598629172259	0.979294450712438	1.72366145700755e-24	4.91846796757105e-20	PTTG1IP	-4083	distal
chr6:14665711-14666402	0.021	0.034	1.16543844551201	3.25932709923998	0.975966364220349	1.72805769808246e-24	4.93101264147831e-20	---	---	intergenic
chr12:124773929-124775474:SCARB1	0.048	0.063	1.3028679696671	2.93269622962077	0.772087054081545	1.74769830943822e-24	4.98705712598195e-20	SCARB1	42233	distal
chr9:134122812-134123945:WDR5	0.02	0.033	1.36274279470897	3.94485979908338	1.06546702919251	1.79694727878813e-24	5.12758906002192e-20	WDR5	-12143	distal
chr11:6200790-6201995:OR52W1	0.049	0.064	1.48008750075882	3.30169334743729	0.794513662085689	1.85637745761775e-24	5.29717307531226e-20	OR52W1	1645	distal
chr2:215727888-215729242	0.029	0.043	1.46648868752794	3.8347479347846	0.970982004603725	1.91975029858371e-24	5.47800747700862e-20	---	---	intergenic
chr14:20714725-20716412:RNASE4	0.053	0.069	1.50414743171275	3.20671816901045	0.748375663875992	1.93159472418543e-24	5.51180554546311e-20	RNASE4	25944	distal
chr7:30224209-30225160:ZNRF2	0.022	0.035	1.36948516739141	3.84628856738798	1.03230668122268	1.95712838918713e-24	5.58466585854548e-20	ZNRF2	-59147	distal
chr7:130929916-130931031:MKLN1	0.035	0.049	1.33408624544382	3.25787915363775	0.867277133855963	1.97494353939798e-24	5.63550138967215e-20	MKLN1	-179065	distal
chr4:15659632-15660358:FBXL5	0.027	0.04	1.41591744702368	3.89543774947087	1.01886671324648	2.1752880334029e-24	6.20718440331518e-20	FBXL5	-4221	distal
chr9:117703399-117704908:RP11-281A20.3	0.045	0.06	1.41829198115622	3.32924620387531	0.840127404767632	2.27206653909569e-24	6.48334186930954e-20	RP11-281A20.3	0	promoter
chr9:117703399-117704908:TLR4	0.045	0.06	1.41829198115622	3.32924620387531	0.840127404767632	2.27206653909569e-24	6.48334186930954e-20	TLR4	0	promoter
chr12:94643508-94645129:TMCC3	0.04	0.055	1.48455188045471	3.49601248728743	0.855660375101963	2.51538195474637e-24	7.17764240786877e-20	TMCC3	5433	distal
chr4:38160223-38161603:PTTG2	0.071	0.085	1.4978546363806	3.17885928820586	0.74241965942994	2.55351727671094e-24	7.28646154909467e-20	PTTG2	199789	distal
chr16:74563396-74564311:GLG1	0.027	0.04	1.30258059689633	3.55000995062762	0.982618044764694	2.57389950299164e-24	7.34462223178664e-20	GLG1	42783	distal
chr5:107364743-107366199:EFNA5	0.029	0.042	1.42028073245715	3.94445619803413	1.03063746114995	2.744745417164e-24	7.83213104787747e-20	EFNA5	61315	distal
chr5:54670496-54672048:SNX18	0.03	0.044	1.45966841339238	3.74757921557702	0.948728232904616	2.84914231085867e-24	8.13002758403523e-20	SNX18	152632	distal
chr1:36486165-36487376:CSF3R	0.034	0.048	1.42899596483577	3.40345233695788	0.858274956916011	2.92404967379937e-24	8.34377574418651e-20	CSF3R	-2888	distal
chr4:138405417-138407131:SLC7A11	0.019	0.032	1.34295265225112	3.9839835968163	1.08897152052588	3.03669351871685e-24	8.66520495565853e-20	SLC7A11	-163069	distal
chr11:121574970-121575977:SORL1	0.029	0.042	1.14182182022963	2.97487732044054	0.892071867933898	3.11813689674021e-24	8.8976036348482e-20	SORL1	-783	promoter
chr2:73033386-73035440:SFXN5	0.031	0.044	1.43379403439831	3.81646106178087	0.984766420779306	3.14675201429518e-24	8.97925687279129e-20	SFXN5	36284	distal
chr9:127519105-127519965:FAM129B	0.028	0.041	1.11683628051749	2.95282085594704	0.900972879559949	3.24606910446115e-24	9.2626581895799e-20	FAM129B	49123	distal
chr19:10780176-10781114:DNM2	0.022	0.035	1.15166771087927	3.38780731359809	1.02804487758906	3.39769180709805e-24	9.69531357155429e-20	DNM2	0	distal
chr19:10780176-10781114:TMED1	0.022	0.035	1.15166771087927	3.38780731359809	1.02804487758906	3.39769180709805e-24	9.69531357155429e-20	TMED1	54518	distal
chr9:87515983-87517193:DAPK1	0.02	0.032	1.20756605374059	3.45442945925225	1.01278405140278	3.40198300508801e-24	9.70755850501862e-20	DAPK1	16979	distal
chr8:1831059-1834043:ARHGEF10	0.011	0.022	0.671900897512712	2.26372519962141	0.965030256115915	3.74795954990992e-24	1.0694802575668e-19	ARHGEF10	4949	distal
chr8:1831059-1834043:RP11-439C15.6	0.011	0.022	0.671900897512712	2.26372519962141	0.965030256115915	3.74795954990992e-24	1.0694802575668e-19	RP11-439C15.6	0	distal
chr5:36657384-36658234:SLC1A3	0.032	0.045	1.46707039707557	3.80332699386348	0.961235142526229	3.90105471752888e-24	1.11316596364686e-19	SLC1A3	49056	distal
chr17:59845609-59846700:TUBD1	0.02	0.032	1.17743808421892	3.37754913760788	1.00749167672013	3.95021262266666e-24	1.12719317187793e-19	TUBD1	44303	distal
chr3:57059522-57060854:ARHGEF3	0.017	0.029	1.02902315743665	3.20785982626197	1.05230131504932	4.11847276579414e-24	1.17520620371936e-19	ARHGEF3	0	distal
chr3:57059522-57060854:SPATA12	0.017	0.029	1.02902315743665	3.20785982626197	1.05230131504932	4.11847276579414e-24	1.17520620371936e-19	SPATA12	0	promoter
chr17:59842156-59844466:TUBD1	0.048	0.062	1.3055511035891	3.09156874731131	0.827542448469368	4.15842780974839e-24	1.1866073755117e-19	TUBD1	46537	distal
chr7:74610143-74610859:GTF2I	0.015	0.027	1.07242321476148	3.42371304404635	1.0939391548467	4.38400264222496e-24	1.25097515395889e-19	GTF2I	-46826	distal
chr11:120207919-120209540:OAF	0.028	0.042	1.28080018696829	3.23304635911098	0.892156226072373	5.25896072208466e-24	1.50064444204686e-19	OAF	-1227	distal
chr6:83867307-83868161:CYB5R4	0.023	0.036	1.24623950595361	3.35422774443084	0.954905104793441	5.29822844300311e-24	1.51184948621094e-19	CYB5R4	7652	distal
chr8:27351617-27352413:PTK2B	0.02	0.033	1.09579752074756	3.22664977141594	1.01201523083677	5.36264738419527e-24	1.53023143108012e-19	PTK2B	26054	distal
chr8:27408178-27409530:PTK2B	0.039	0.054	1.35910233101728	3.22257315310394	0.839884417056506	5.41224662389987e-24	1.54438457412983e-19	PTK2B	10727	distal
chr4:173414544-173417459:SCRG1	0.067	0.082	1.43041034103452	3.02233376824262	0.726832886228149	6.49391059197006e-24	1.85303738741866e-19	SCRG1	-15009	distal
chr7:28684355-28686810:CREB5	0.048	0.062	1.44130723969198	3.36922893895824	0.839724831719819	6.90609262412588e-24	1.97065353029432e-19	CREB5	0	promoter
chr2:98748700-98749665:MGAT4A	0.027	0.041	1.16751803383035	2.95838260978315	0.8688670705285	6.91776163201342e-24	1.97398328169503e-19	MGAT4A	-17575	distal
chr5:14586884-14588650:FAM105A	0.03	0.043	1.23143548696561	3.3855729998114	0.97479325378288	7.40416505501371e-24	2.11277849844816e-19	FAM105A	5110	distal
chr6:149270628-149272329:TAB2	0.042	0.056	1.36903248413008	3.19334736322716	0.823804362367285	8.24984468491265e-24	2.35409318083983e-19	TAB2	-45205	distal
chr12:27179650-27181283:STK38L	0.022	0.034	1.19578960797889	3.51855060885535	1.04112025378839	8.28766221442735e-24	2.36488441288684e-19	STK38L	-62892	distal
chr1:8873428-8874378:ENO1	0.029	0.042	1.1091950998807	3.08149262010282	0.952404298581366	8.31311104603325e-24	2.37214623698559e-19	ENO1	4308	distal
chr8:58594530-58596613:NSMAF	0.079	0.093	1.57820981667276	3.24385581924523	0.719005966869715	8.37579494476321e-24	2.39003308748818e-19	NSMAF	0	distal
chr8:58594530-58596613:SDCBP	0.079	0.093	1.57820981667276	3.24385581924523	0.719005966869715	8.37579494476321e-24	2.39003308748818e-19	SDCBP	29515	distal
chr4:184850389-184851706:ACSL1	0.029	0.042	1.36215550126005	3.68775277619944	0.988792545758542	9.10170663691112e-24	2.59717198884259e-19	ACSL1	-23572	distal
chr1:156551788-156553449:IQGAP3	0.023	0.036	1.17925198987329	3.32709045844167	0.989564253929813	9.92964182824858e-24	2.83342329569073e-19	IQGAP3	19091	distal
chr18:70489740-70490739:SOCS6	0.02	0.032	1.19576618889917	3.48132645744146	1.0292013878715	1.05155793439666e-23	3.00062056580088e-19	SOCS6	175551	distal
chr10:31581724-31583276	0.019	0.032	1.19621626715869	3.34144855840781	0.983156362232785	1.06118596014194e-23	3.02809413726502e-19	---	---	intergenic
chr19:40579770-40580695:SHKBP1	0.039	0.054	1.43311075661524	3.4229837526039	0.862217948560311	1.17407393800663e-23	3.35021998210192e-19	SHKBP1	2916	distal
chr15:101207715-101208435:CHSY1	0.021	0.034	1.31717071645956	3.66438807403645	1.00932348682059	1.25194068221313e-23	3.57241273669516e-19	CHSY1	43497	distal
chr15:81311278-81313588:IL16	0.061	0.075	1.33332552340487	2.80534387812657	0.705639239410091	1.2772387357491e-23	3.64460073246005e-19	IL16	0	distal
chr15:81311278-81313588:STARD5	0.061	0.075	1.33332552340487	2.80534387812657	0.705639239410091	1.2772387357491e-23	3.64460073246005e-19	STARD5	10537	distal
chr4:141347699-141349190:ZNF330	0.023	0.036	1.45045922566638	3.94256511125067	1.01220783025862	1.37645076934753e-23	3.92770227033316e-19	ZNF330	126813	distal
chr7:4715064-4715979:FOXK1	0.021	0.034	1.25439712203896	3.41810151971175	0.970684894490124	1.54908606206852e-23	4.42031707811252e-19	FOXK1	32756	distal
chr6:46770897-46773837:MEP1A	0.046	0.061	1.49416767803207	3.42286946055439	0.82642420422141	1.74867054475238e-23	4.98983139945092e-19	MEP1A	-19553	distal
chr19:51750560-51752477:FPR1	0.035	0.049	1.36015888708666	3.40508454240188	0.900285721806702	1.79549176264349e-23	5.1234357447032e-19	FPR1	0	promoter
chr12:32485379-32486567:FGD4	0.037	0.051	1.5189316423043	3.79306186439172	0.92813558968607	2.0621935596436e-23	5.88446932244302e-19	FGD4	0	promoter
chr3:50253085-50255513:GNAI2	0.028	0.042	1.21481322072365	3.07227235627276	0.878649014259027	2.06826035706188e-23	5.90178092887607e-19	GNAI2	6192	distal
chr1:182794705-182796156:NPL	0.025	0.039	1.41899804399777	3.60296958669706	0.928155307487524	2.39894260244847e-23	6.84538271608671e-19	NPL	356	distal
chr5:80399342-80400740:ZFYVE16	0.04	0.053	1.47121902559793	3.60290382759314	0.897321416170372	2.61256800921623e-23	7.4549628142985e-19	ZFYVE16	-7273	distal
chr11:31809944-31813399:PAX6	0.056	0.07	1.09123475583656	2.38530016006701	0.694928733360058	2.62668314785406e-23	7.49524036240156e-19	PAX6	0	promoter
chr16:11611902-11614419:LITAF	0.075	0.088	1.40441937929434	2.95019783977317	0.716236357185225	2.72689770206471e-23	7.78120259284165e-19	LITAF	14791	distal
chr5:17255291-17256228:BASP1	0.032	0.046	1.45934108179249	3.50398196586116	0.872929217107859	2.93852977822439e-23	8.38509472216331e-19	BASP1	37732	distal
chr11:72069280-72070584:LRTOMT	0.035	0.049	1.26154936072113	3.14547553087518	0.874226119269778	3.02759437628346e-23	8.63924055272486e-19	LRTOMT	-9747	distal
chr11:72069280-72070584:NUMA1	0.035	0.049	1.26154936072113	3.14547553087518	0.874226119269778	3.02759437628346e-23	8.63924055272486e-19	NUMA1	0	distal
chr1:167562655-167564235:CREG1	0.024	0.037	1.23221956609924	3.41849989238301	0.985077708141587	3.12880307048135e-23	8.92803956161852e-19	CREG1	-8889	distal
chr21:8419825-8420856	0.019	0.032	1.56622731276373	4.18902943324219	1.0158157512013	3.39599817100945e-23	9.69048078097548e-19	---	---	intergenic
chr3:121997485-121999282:ILDR1	0.027	0.04	1.39404043618412	3.46125823317454	0.89800313863204	3.4235249965836e-23	9.7690285777513e-19	ILDR1	22840	distal
chr3:98762953-98764969:ST3GAL6	0.031	0.045	1.41999240305541	3.70353203947499	0.958742013170111	3.46607525492563e-23	9.8904457399303e-19	ST3GAL6	0	promoter
chr1:181014461-181015703:STX6	0.027	0.04	1.3945263209214	3.65227378267943	0.958195706847532	3.53770079918218e-23	1.00948292304663e-18	STX6	7208	distal
chr12:10068465-10069520:CLEC1A	0.021	0.033	1.37655915580926	3.95477938274463	1.05994650844368	3.79149647893321e-23	1.08190352026359e-18	CLEC1A	29430	distal
chr21:35508292-35509443	0.027	0.039	1.32347493359189	3.41473194814427	0.926041762910083	3.81612176337287e-23	1.08893034517845e-18	---	---	intergenic
chr5:61327689-61328823:ZSWIM6	0.023	0.036	1.21917631448799	3.47364628798681	1.01142689838666	3.82388899596076e-23	1.0911467249974e-18	ZSWIM6	-3450	distal
chr7:27697695-27698598:HIBADH	0.026	0.039	1.32897284499988	3.47717427105188	0.942894656953512	3.82904584689526e-23	1.09261823241156e-18	HIBADH	-34701	distal
chr10:97353863-97354709:FRAT2	0.024	0.037	1.30471968948028	3.62719658232565	1.00554709764533	3.86828837105672e-23	1.10381608668103e-18	FRAT2	-19155	distal
chr17:57903004-57903760:CUEDC1	0.026	0.039	1.22258080176475	3.3164234258699	0.957600525965596	3.96699656493739e-23	1.13198246980488e-18	CUEDC1	0	promoter
chr5:170363210-170364293:KCNIP1	0.022	0.035	1.30549876573723	3.60090003263522	0.996837216820146	4.27370164734845e-23	1.21950076507088e-18	KCNIP1	9724	distal
chr9:93111399-93112774:CARD19	0.025	0.037	1.11575071056146	2.990869742296	0.915533540435584	4.50270713695276e-23	1.28484748152947e-18	CARD19	15182	distal
chr16:33336425-33340106:TP53TG3B	0.019	0.031	1.33221945811042	3.33807006358776	0.895349803757024	4.80967483024207e-23	1.37244071280958e-18	TP53TG3B	-20168	distal
chr1:84853798-84855171:LPAR3	0.037	0.05	1.42081488397006	3.49169669151063	0.891767748041989	4.99248188913999e-23	1.4246047070661e-18	LPAR3	10988	distal
chr20:46544874-46545695:OCSTAMP	0.023	0.035	1.2181703069965	3.38102376540412	0.981897903561488	5.64364448672764e-23	1.61041395428773e-18	OCSTAMP	4879	distal
chr3:142275628-142277305:GK5	0.027	0.04	1.41682937291358	3.80763905809849	0.992212964198148	5.81913258348306e-23	1.66048948269689e-18	GK5	-50022	distal
chr6:35369980-35371598:PPARD	0.063	0.077	1.39066543564738	2.86694185740323	0.69378082789559	6.01774276821214e-23	1.71716289890933e-18	PPARD	27367	distal
chr17:80856362-80857194:CHMP6	0.025	0.037	1.232069126032	3.39988802815333	0.979085101985506	6.12466102865584e-23	1.74767202452694e-18	CHMP6	-134647	distal
chr17:80856362-80857194:RPTOR	0.025	0.037	1.232069126032	3.39988802815333	0.979085101985506	6.12466102865584e-23	1.74767202452694e-18	RPTOR	0	distal
chr8:73990921-73992497:LY96	0.033	0.047	1.30353293664232	3.15924767674667	0.852474371594347	6.30795206773916e-23	1.79997412252937e-18	LY96	0	promoter
chr10:20003458-20004716:PLXDC2	0.056	0.07	1.55178633893388	3.31041448980202	0.756319068349258	6.39667783416643e-23	1.82529201997939e-18	PLXDC2	187220	distal
chr10:17205911-17206935:TRDMT1	0.045	0.059	1.17217000758827	2.78173759126324	0.799912238570333	6.46980322706062e-23	1.84615835084175e-18	TRDMT1	-4230	distal
chr3:45064388-45065430:CLEC3B	0.019	0.031	1.31056648089669	3.89212982953372	1.0822160911396	6.7262227553293e-23	1.91932766323322e-18	CLEC3B	34259	distal
chr6:137773677-137774420:TNFAIP3	0.026	0.039	1.3199329633112	3.62155489737884	0.994295202430084	6.77852355962086e-23	1.93425169773781e-18	TNFAIP3	-92768	distal
chr5:123429204-123430483:CEP120	0.02	0.031	1.29910514173058	3.72278400948383	1.03856511287466	7.68258619811456e-23	2.19222597163199e-18	CEP120	-5613	distal
chr12:64699437-64700247:GNS	0.026	0.039	1.40218916248545	3.66011682594252	0.956016360912249	7.77134312852103e-23	2.21755276172348e-18	GNS	52624	distal
chr1:101259608-101260878:S1PR1	0.021	0.034	1.38496293166592	3.68635842774845	0.974500457084098	7.85967049311299e-23	2.24275697520979e-18	S1PR1	22721	distal
chr16:84751099-84752648:USP10	0.025	0.038	1.35150498118981	3.64627758317999	0.982490959585234	8.17227341736234e-23	2.33195821964434e-18	USP10	51096	distal
chr19:17089722-17091038:MYO9B	0.026	0.038	1.10691329287205	3.05775188280087	0.945549708843685	8.19980964949619e-23	2.33981568348374e-18	MYO9B	-10618	distal
chr6:134631915-134633537	0.022	0.034	1.36582980563239	4.11732376135015	1.11304322022524	8.26574829149763e-23	2.35863127497885e-18	---	---	intergenic
chr5:95861160-95862229:GLRX	0.021	0.033	1.3196180837815	3.68632067823476	1.0145683884397	8.34921987367418e-23	2.38244989095293e-18	GLRX	-38156	distal
chr19:46730843-46732038:PRKD2	0.026	0.039	1.1022537133711	2.91914037151581	0.898600453314416	9.46690087354559e-23	2.70138016426623e-18	PRKD2	-13717	distal
chr19:46730843-46732038:STRN4	0.026	0.039	1.1022537133711	2.91914037151581	0.898600453314416	9.46690087354559e-23	2.70138016426623e-18	STRN4	0	distal
chr6:36290507-36291684:C6orf222	0.034	0.048	1.30540653391925	3.21493369291982	0.87048875862768	9.56056974596912e-23	2.72810857701229e-18	C6orf222	45201	distal
chr6:36290507-36291684:PNPLA1	0.034	0.048	1.30540653391925	3.21493369291982	0.87048875862768	9.56056974596912e-23	2.72810857701229e-18	PNPLA1	0	distal
chr13:28573909-28575186:FLT1	0.034	0.048	1.41295977520773	3.38592626286702	0.862077691739261	9.59637724907278e-23	2.73832624802292e-18	FLT1	-78765	distal
chr10:75399788-75403698:ZNF503	0.067	0.081	1.16193898935447	2.38108052755128	0.645158567152664	9.95063971877928e-23	2.83941504375367e-18	ZNF503	0	promoter
chr16:66205590-66208271:CDH5	0.022	0.035	1.36811526263574	3.77997705881181	1.01326439151928	1.06667713461962e-22	3.04376320363708e-18	CDH5	-158351	distal
chr1:121511278-121512333	0.027	0.04	1.34141504306858	3.49792853808921	0.941880048530409	1.11690287397664e-22	3.18708235089235e-18	---	---	intergenic
chr4:73730777-73732603:CXCL8	0.028	0.041	1.52069878740333	3.79120804432346	0.92656572699952	1.17918921212416e-22	3.3648164167963e-18	CXCL8	-7903	distal
chr3:172129458-172130956:FNDC3B	0.076	0.089	1.52647603371564	3.04982386293216	0.680732668370953	1.2632927665965e-22	3.60480590948311e-18	FNDC3B	82546	distal
chr11:117973288-117975138:IL10RA	0.02	0.033	1.13044577215517	3.23060251507085	0.98970781412528	1.34202612139966e-22	3.82947153741394e-18	IL10RA	-11210	distal
chr1:37999168-38001720:FHL3	0.023	0.036	1.30816666206787	3.49369854474794	0.96115594791794	1.36580520996372e-22	3.89732516663148e-18	FHL3	3785	distal
chr1:151277080-151277855:ZNF687	0.026	0.039	1.41875710833019	3.94745129593023	1.03241960394912	1.41100939309282e-22	4.02631530319037e-18	ZNF687	-4457	distal
chr6:6591660-6593472:LY86	0.051	0.065	1.46466028289801	3.23286733961155	0.780246468455542	1.47119650953799e-22	4.19805923996666e-18	LY86	2992	distal
chr9:136557755-136559020:NOTCH1	0.023	0.035	1.29352694873135	3.51768524348072	0.97801589961687	1.55180582688824e-22	4.4280779270256e-18	NOTCH1	-11970	distal
chr10:47254749-47255635:GDF10	0.018	0.029	1.09312136320074	3.2707271115964	1.02882575219686	1.68775522885691e-22	4.81600954554319e-18	GDF10	-44751	distal
chr12:93772005-93773808:CRADD	0.038	0.052	1.47993233661941	3.54216225820472	0.873078485767147	1.83936404889414e-22	5.24862531351942e-18	CRADD	94289	distal
chr5:78540092-78541638:LHFPL2	0.016	0.027	1.0694744312598	3.22873267611152	1.03096093781551	1.85352039862856e-22	5.2890204574866e-18	LHFPL2	7513	distal
chr13:30712731-30713767:ALOX5AP	0.045	0.059	1.45361208795146	3.29313195500522	0.807123337271024	1.87206310433744e-22	5.34193206822688e-18	ALOX5AP	0	promoter
chr1:229158142-229159118:TMEM78	0.023	0.035	1.24719452750485	3.49859982658858	1.00135102128983	2.00464092743543e-22	5.720242886437e-18	TMEM78	-90518	distal
chr10:49177185-49178128:C10orf128	0.029	0.042	1.20365195746615	3.09338250471999	0.893397101098522	2.08295616562762e-22	5.94371541861841e-18	C10orf128	10231	distal
chr1:31931485-31933085:PTP4A2	0.024	0.036	1.32221682748667	3.50184064164853	0.955012304238785	2.08681548690684e-22	5.95472799188866e-18	PTP4A2	5294	distal
chr12:11745912-11746862:ETV6	0.025	0.037	1.40025076715752	3.87976604984502	1.02362684260787	2.11051934873053e-22	6.02236696160256e-18	ETV6	96059	distal
chr12:10027300-10028290:CLEC9A	0.029	0.042	1.44656967846759	3.54588639941663	0.893801260604859	2.34634417818678e-22	6.69529311245599e-18	CLEC9A	-2387	distal
chr12:31748988-31750079:AMN1	0.039	0.052	1.3834030510838	3.43036451530184	0.894402461136784	2.39676875155126e-22	6.83917963255151e-18	AMN1	-19815	distal
chr15:58520565-58522221:LIPC	0.024	0.036	1.24967370168947	3.4261349256628	0.976331666205658	2.40243141626481e-22	6.85533804631162e-18	LIPC	88575	distal
chr3:57981443-57984616:FLNB	0.069	0.082	1.46687078388099	3.12287121783999	0.74096724943721	2.40938113245265e-22	6.87516906145364e-18	FLNB	-23784	distal
chr10:22369027-22370009:SPAG6	0.021	0.032	1.40539751306975	4.26301276821385	1.12961356312583	2.45581345494065e-22	7.00766369367314e-18	SPAG6	8206	distal
chr4:89324324-89325253:GPRIN3	0.029	0.042	1.40682771341648	3.65951546739606	0.953047066157642	2.60854015306739e-22	7.44346932677781e-18	GPRIN3	-16315	distal
chr12:80936474-80938154:LIN7A	0.017	0.028	1.20818890011033	3.48289844106542	1.02156822273769	3.08811963081338e-22	8.81194936652598e-18	LIN7A	0	promoter
chr3:52313279-52314853:DNAH1	0.029	0.042	1.20217733406669	3.01377818571113	0.866030241890093	3.63874017395212e-22	1.03831450863724e-17	DNAH1	-1466	distal
chr9:70563071-70564600:KLF9	0.07	0.084	1.56877598595534	3.20951902492552	0.712574318645538	3.6460563466092e-22	1.04040217850494e-17	KLF9	-148448	distal
chr9:70563071-70564600:TRPM3	0.07	0.084	1.56877598595534	3.20951902492552	0.712574318645538	3.6460563466092e-22	1.04040217850494e-17	TRPM3	0	distal
chr1:161216470-161219019:FCER1G	0.076	0.089	1.48372446315845	3.07605625804749	0.71466882959776	3.76253738763103e-22	1.07364004356051e-17	FCER1G	1174	distal
chr8:28371256-28371965:ZNF395	0.019	0.03	1.1564898388037	3.57052804017161	1.08367593346875	3.77094673554092e-22	1.0760396509866e-17	ZNF395	13432	distal
chr4:109990194-109991279:EGF	0.02	0.032	1.25775632402157	3.46375925972354	0.983369434796844	3.98218779616177e-22	1.13631728763476e-17	EGF	76954	distal
chr5:135139756-135141460:PITX1	0.023	0.035	1.22250437240614	3.26931693483641	0.941819008415548	4.00288380281849e-22	1.14222289313426e-17	PITX1	-105123	distal
chrX:47578682-47580036:SYN1	0.021	0.033	1.18622310592997	3.37887247064918	1.00211879687838	4.22556334174413e-22	1.20576449956669e-17	SYN1	0	distal
chrX:47578682-47580036:TIMP1	0.021	0.033	1.18622310592997	3.37887247064918	1.00211879687838	4.22556334174413e-22	1.20576449956669e-17	TIMP1	-2277	distal
chr22:24503072-24504958:UPB1	0.042	0.056	1.30417503837382	3.10065581684128	0.831604341686697	4.33339834918388e-22	1.23653521893962e-17	UPB1	7831	distal
chr14:90629946-90631651:TTC7B	0.028	0.039	1.2526754760942	3.44801763131144	0.981523015043067	4.45839896277059e-22	1.27220414402659e-17	TTC7B	184766	distal
chr15:89825046-89825927:ANPEP	0.031	0.044	1.40254537359293	3.56592572938699	0.926343715009183	4.66679387346676e-22	1.33166963179374e-17	ANPEP	-10185	distal
chr10:46018625-46021437:NCOA4	0.042	0.056	1.56714318809692	3.56691580635472	0.831056425403324	4.97124242358331e-22	1.4185440255695e-17	NCOA4	0	promoter
chr3:126472128-126473991:ZXDC	0.046	0.059	1.43804724330193	3.26934625844182	0.808289092708192	5.43874389892776e-22	1.55194557155904e-17	ZXDC	1874	distal
chr22:29820919-29821979:ASCC2	0.035	0.048	1.47796192586071	3.58142526632545	0.886642465338217	5.85417167782352e-22	1.67048788826694e-17	ASCC2	16295	distal
chr9:120734978-120735966:MEGF9	0.025	0.037	1.40484547836443	3.82716943404275	1.00523326875569	6.41809756363305e-22	1.83140413978269e-17	MEGF9	-20509	distal
chr19:51784734-51785563:FPR3	0.038	0.052	1.35595243017835	3.24305448646859	0.848792795347165	6.62879540554665e-22	1.89152676897274e-17	FPR3	-9600	distal
chr7:130915223-130916951:KLF14	0.027	0.039	1.20920965186856	3.11216528689716	0.896367918707747	6.86086259605947e-22	1.95774714178557e-17	KLF14	-181163	distal
chr1:37850507-37852367:MTF1	0.021	0.033	1.47474693330115	4.17533662339805	1.06437170070855	7.36929945484453e-22	2.10282959943989e-17	MTF1	7253	distal
chr6:149259394-149260295:TAB2	0.029	0.041	1.40241458481315	3.46531293124634	0.894276145153286	7.9102477721585e-22	2.25718920178543e-17	TAB2	-57239	distal
chr6:37239830-37240687:TMEM217	0.022	0.034	1.17076354012024	3.11829705471275	0.923845313332031	7.9372035811641e-22	2.26488104188518e-17	TMEM217	16909	distal
chr1:247409738-247410508:NLRP3	0.017	0.028	1.10590131665623	3.29615061685852	1.02860674031769	8.46145639037258e-22	2.41447658099282e-17	NLRP3	-5648	distal
chr7:75842679-75843448:CCL24	0.024	0.035	1.3128463635114	3.71872161135144	1.02872662524454	9.22910064208533e-22	2.63352386821905e-17	CCL24	-19324	distal
chr19:17138359-17139031:MYO9B	0.024	0.036	1.34056424056107	3.55436371839528	0.960393149204053	9.8693433353819e-22	2.81621712075122e-17	MYO9B	36704	distal
chr11:32829178-32830755:PRRG4	0.023	0.035	1.19138057113967	2.95112171800683	0.850422235538395	1.05977834504315e-21	3.02407750758062e-17	PRRG4	0	promoter
chr10:31706783-31708155	0.03	0.043	1.3141492735454	3.22085876817682	0.867054628798375	1.09683779491702e-21	3.12982664779573e-17	---	---	intergenic
chr19:56837652-56840067:PEG3	0.029	0.042	1.17234356379223	2.56569135589911	0.714929541058395	1.10813434972849e-21	3.16206136695025e-17	PEG3	629	distal
chr19:56837652-56840067:ZIM2	0.029	0.042	1.17234356379223	2.56569135589911	0.714929541058395	1.10813434972849e-21	3.16206136695025e-17	ZIM2	0	distal
chr11:130123895-130124866:APLP2	0.037	0.051	1.44612804354119	3.26224922406613	0.80111502918554	1.43745240067405e-21	4.10177042532339e-17	APLP2	0	distal
chr11:130123895-130124866:ST14	0.037	0.051	1.44612804354119	3.26224922406613	0.80111502918554	1.43745240067405e-21	4.10177042532339e-17	ST14	-34696	distal
chr3:56753060-56756858:ARHGEF3	0.064	0.076	1.41819786994889	2.99770353207547	0.725239187943262	1.46096921409639e-21	4.16887565242405e-17	ARHGEF3	18709	distal
chr11:86161913-86163598:EED	0.018	0.028	1.1488224166744	3.59649755119939	1.09698871174625	1.54747690168221e-21	4.41572533895019e-17	EED	-80946	distal
chr9:129776809-129778090:PTGES	0.071	0.084	1.36488131377317	2.76744982088721	0.671820515634824	1.56028874019753e-21	4.45228392015366e-17	PTGES	-23763	distal
chr10:30491108-30492356:MAP3K8	0.02	0.031	1.2651705227497	3.69807850963012	1.0524511615444	1.56527035182456e-21	4.46649894893139e-17	MAP3K8	52287	distal
chr16:3258255-3260175:MEFV	0.032	0.045	1.40172936750736	3.37348559603343	0.864709948413684	1.58284016054954e-21	4.51663439812811e-17	MEFV	-1629	distal
chr17:1095001-1097152:ABR	0.038	0.051	1.30911784913457	3.03988617575943	0.806972840459679	1.81087052131513e-21	5.16731903257272e-17	ABR	11948	distal
chr22:17241715-17242812:CECR1	0.029	0.042	1.35550077376596	3.39848270167375	0.900972132309128	1.97326356197769e-21	5.63070757410335e-17	CECR1	-19727	distal
chr8:102567783-102568504:ODF1	0.025	0.037	1.25413336737038	3.3233187892033	0.939566344283704	2.20115992200293e-21	6.28100983743536e-17	ODF1	7322	distal
chr12:29164341-29165426:FAR2	0.033	0.046	1.49148793546506	3.62366631821993	0.892029696784045	2.22834896306969e-21	6.35859376611936e-17	FAR2	15142	distal
chr5:140273176-140274030:PFDN1	0.024	0.035	1.46406203946611	4.24670033465099	1.0903718125271	2.29706940911789e-21	6.55468755891789e-17	PFDN1	29053	distal
chr1:185373752-185374583:IVNS1ABP	0.02	0.031	1.27767332287117	3.79969104020718	1.07538069925009	2.5115021890685e-21	7.16657149650695e-17	IVNS1ABP	-56424	distal
chr4:15781518-15782321:CD38	0.022	0.034	1.32198517210163	3.7002955329329	1.01739271029292	2.72018871737122e-21	7.76205850501877e-17	CD38	3241	distal
chr3:183380151-183382813:MCF2L2	0.049	0.062	1.39946274552473	3.06519300169088	0.760612434540229	2.72201246910356e-21	7.76726258058701e-17	MCF2L2	45164	distal
chr1:248822194-248823867:SH3BP5L	0.025	0.037	1.29155665473835	3.43957826796691	0.954094681852804	2.75913849402583e-21	7.87320169270272e-17	SH3BP5L	2766	distal
chr17:2087352-2088369:HIC1	0.039	0.052	1.33685856323251	3.12641952863738	0.820320087303325	2.94085626286313e-21	8.39173334607995e-17	HIC1	31043	distal
chr17:2087352-2088369:SMG6	0.039	0.052	1.33685856323251	3.12641952863738	0.820320087303325	2.94085626286313e-21	8.39173334607995e-17	SMG6	0	distal
chr12:124681188-124682946:SCARB1	0.028	0.041	1.24082348481513	3.0935436485568	0.869321269873074	3.3568262643556e-21	9.57870374533871e-17	SCARB1	134761	distal
chr6:25006285-25007822:RIPOR2	0.059	0.071	1.5042301725292	3.303520539536	0.781150182938362	3.36411438860265e-21	9.59950040787766e-17	RIPOR2	34196	distal
chr9:112061072-112061815:SUSD1	0.023	0.034	1.23615534010702	3.38196217349344	0.970556618503407	3.63830606521574e-21	1.03819063570931e-16	SUSD1	113452	distal
chr2:144703699-144704507:ZEB2	0.028	0.04	1.457871247916	3.72762200831988	0.943705346907968	3.67745981770706e-21	1.04936315898271e-16	ZEB2	-183302	distal
chr9:124260759-124261757:NEK6	0.023	0.035	1.21697075345829	3.44597758557338	1.00391093689997	3.69157151362734e-21	1.05338993141356e-16	NEK6	2509	distal
chr19:11323665-11324914:RAB3D	0.056	0.07	1.48935913197724	3.10380766273368	0.721188737905845	3.70227982065227e-21	1.05644554682312e-16	RAB3D	14754	distal
chr19:11323665-11324914:TSPAN16	0.056	0.07	1.48935913197724	3.10380766273368	0.721188737905845	3.70227982065227e-21	1.05644554682312e-16	TSPAN16	0	distal
chr12:54296542-54298412:NFE2	0.026	0.039	1.35777736504682	3.3936039435797	0.897977328369423	3.70553591307844e-21	1.05737467279693e-16	NFE2	-783	promoter
chr22:30649171-30649994:SLC35E4	0.019	0.03	0.928399133385058	2.73842023690083	0.955025065460353	4.18145056325781e-21	1.19317691822562e-16	SLC35E4	12849	distal
chr9:133844477-133846102:SARDH	0.03	0.042	1.15234962366034	2.9153238656876	0.863219202914047	4.29827093988826e-21	1.22651161269711e-16	SARDH	-104523	distal
chr9:133844477-133846102:VAV2	0.03	0.042	1.15234962366034	2.9153238656876	0.863219202914047	4.29827093988826e-21	1.22651161269711e-16	VAV2	0	distal
chr22:42439627-42440507:NFAM1	0.024	0.035	1.09322886514948	2.88891034769225	0.89363591760161	4.33597773592735e-21	1.23727124694687e-16	NFAM1	-7233	distal
chr1:64933100-64934757:JAK1	0.037	0.05	1.39513591910361	3.19044104086031	0.80699456621484	4.79886074894421e-21	1.36935491471123e-16	JAK1	31747	distal
chr12:111393432-111394481:SH2B3	0.036	0.049	1.21340602998158	2.87126355275045	0.806536403375993	4.90585649786441e-21	1.39988615166561e-16	SH2B3	-11467	distal
chr12:104602996-104605059:CHST11	0.046	0.059	1.35688401699017	3.01714180931788	0.769288626075494	4.96889234764649e-21	1.41787343140093e-16	CHST11	145996	distal
chr11:71996733-71997561:IL18BP	0.03	0.042	1.28856989443367	3.2411308759694	0.890002649908052	5.2268269057473e-21	1.49147505755499e-16	IL18BP	-980	promoter
chr11:71996733-71997561:RNF121	0.03	0.042	1.28856989443367	3.2411308759694	0.890002649908052	5.2268269057473e-21	1.49147505755499e-16	RNF121	0	distal
chr17:82267327-82268385:CSNK1D	0.028	0.04	1.12699919021998	2.97041324928165	0.900469689990277	5.36550253166086e-21	1.53104614740943e-16	CSNK1D	5043	distal
chr11:65940997-65942026:TSGA10IP	0.026	0.038	1.1850321496952	3.10780285039196	0.910712435586994	5.37728754105691e-21	1.53440899984059e-16	TSGA10IP	-3419	distal
chr20:38152229-38153332:TGM2	0.03	0.042	1.22925749776338	3.03645846562025	0.856526777234917	5.46915567080451e-21	1.56062357066407e-16	TGM2	12040	distal
chr1:119646927-119648722:PHGDH	0.036	0.049	1.15689930144702	2.72760174023721	0.78928890623496	5.60193320619069e-21	1.59851164038651e-16	PHGDH	0	promoter
chr1:119646927-119648722:ZNF697	0.036	0.049	1.15689930144702	2.72760174023721	0.78928890623496	5.60193320619069e-21	1.59851164038651e-16	ZNF697	0	promoter
chr17:74623475-74624368:CD300E	0.021	0.033	1.39728666932032	3.59168474841177	0.937621156362412	5.76125333471678e-21	1.64397363906143e-16	CD300E	0	promoter
chr3:143998126-143998807:C3orf58	0.023	0.035	1.44018916804197	3.86989756399158	0.996898433664647	6.03347545806113e-21	1.72165222195774e-16	C3orf58	24519	distal
chr19:14784625-14785686:ADGRE2	0.042	0.055	1.34142642602565	3.03486580276401	0.785132985767597	6.2924986400587e-21	1.79556448694075e-16	ADGRE2	-6089	distal
chr1:33433524-33434280:ZSCAN20	0.023	0.035	1.25709581612384	3.34307483645283	0.944249148620909	6.69704724395996e-21	1.91100243106397e-16	ZSCAN20	-38365	distal
chr2:112699908-112701829:NT5DC4	0.031	0.044	1.51671109884094	3.71123567712966	0.904565889368888	7.31980918099489e-21	2.08870754979689e-16	NT5DC4	-19657	distal
chr18:9116643-9118945:NDUFV2	0.073	0.086	1.43655491884216	2.8515857305782	0.660609797333249	7.71277472716714e-21	2.20084026839714e-16	NDUFV2	12562	distal
chr7:77410015-77410719:GSAP	0.029	0.041	1.60051319214439	3.98844152357119	0.939792806176182	8.26781935084894e-21	2.35922225176474e-16	GSAP	5148	distal
chr14:95313656-95315091:CLMN	0.029	0.041	1.28463463478818	3.21026627979083	0.881948016067242	9.26494093780321e-21	2.64375089660214e-16	CLMN	4815	distal
chr1:181134026-181136903:IER5	0.065	0.078	1.37315511339183	2.78647950836849	0.674050720591356	9.46914761153651e-21	2.70202127095194e-16	IER5	45315	distal
chr16:50337268-50339609:BRD7	0.071	0.084	1.79894007321222	3.62534678014852	0.724680935737053	9.8318121405094e-21	2.80550759429436e-16	BRD7	29170	distal
chr8:144003135-144004150:SPATC1	0.024	0.036	1.37219320160347	3.55444695358965	0.941054364280608	9.89603803448175e-21	2.82383445313937e-16	SPATC1	-8264	distal
chr13:95707401-95708706:DNAJC3	0.02	0.031	1.44710428433095	3.71915477200694	0.947452903918832	1.10006714035737e-20	3.13904158500977e-16	DNAJC3	30244	distal
chr10:60031541-60033212:ANK3	0.033	0.045	1.45345422433244	3.62110149853709	0.913422423042126	1.12176572805048e-20	3.20095850499205e-16	ANK3	107303	distal
chr12:54363115-54365036:GPR84	0.027	0.039	1.29529705861968	3.34770138643391	0.921571974898791	1.13643735443674e-20	3.24282399088523e-16	GPR84	0	promoter
chr18:21163588-21164646:ROCK1	0.032	0.044	1.54919209516814	3.77174084550203	0.904475599821599	1.14453539174353e-20	3.26593174034016e-16	ROCK1	-51738	distal
chr5:140251358-140252113:PFDN1	0.03	0.042	1.27445279546006	3.31558174024805	0.924035554846865	1.1567430848866e-20	3.3007663927239e-16	PFDN1	50970	distal
chr3:59425890-59427881	0.024	0.036	1.24468450138445	3.3520642270806	0.955187164660701	1.19566221981429e-20	3.41182214424007e-16	---	---	intergenic
chr5:86979621-86980557	0.019	0.03	1.28200225069016	3.84365392173547	1.085795573868	1.20663266752654e-20	3.44312631678698e-16	---	---	intergenic
chr20:2210711-2211655:TGM3	0.028	0.041	1.44271172913116	3.64579664653468	0.927442389214966	1.24617006478052e-20	3.55594627985121e-16	TGM3	-84346	distal
chr10:131916686-131920408:PPP2R2D	0.015	0.026	1.05143313892401	3.11619678889744	1.0046798227221	1.36424274900073e-20	3.89286668427359e-16	PPP2R2D	16043	distal
chr8:124761730-124762397:MTSS1	0.019	0.03	1.27438792290227	3.50190223298128	0.985056383002219	1.52676549653973e-20	4.35662534437612e-16	MTSS1	-33302	distal
chr9:114957725-114959195:TNFSF8	0.031	0.044	1.38497839429075	3.27707977994568	0.8426499211123	1.54859398266622e-20	4.41891292953805e-16	TNFSF8	-27131	distal
chr19:14509619-14511550:DNAJB1	0.038	0.05	1.29600802876525	3.08721922560527	0.831991940174331	1.55143801030627e-20	4.42702836240895e-16	DNAJB1	6870	distal
chr1:89719336-89720323:LRRC8C	0.023	0.034	1.33342081710829	3.55493744856359	0.964984730759084	1.74913600645853e-20	4.99115959442941e-16	LRRC8C	0	distal
chr1:89719336-89720323:RP11-302M6.4	0.023	0.034	1.33342081710829	3.55493744856359	0.964984730759084	1.74913600645853e-20	4.99115959442941e-16	RP11-302M6.4	86197	distal
chr1:183590041-183591401:NCF2	0.074	0.086	1.43661769739976	2.85239725602307	0.660876568799906	1.84600665411503e-20	5.26757998751725e-16	NCF2	0	promoter
chr11:125069151-125071559:SLC37A2	0.044	0.057	1.35413071962011	2.89434256931413	0.726185365361626	1.91461337946364e-20	5.4633492782995e-16	SLC37A2	5816	distal
chr20:23048275-23051498:THBD	0.05	0.063	1.29142730382385	2.7946269387985	0.727711540386415	1.97653020250358e-20	5.64002893284397e-16	THBD	0	promoter
chr16:88025007-88025689:BANP	0.02	0.031	1.3203418567445	3.73070739449644	1.02771855573296	1.97829020367911e-20	5.64505109619833e-16	BANP	54990	distal
chr1:25329682-25331214:RHD	0.049	0.062	1.60625840640503	3.63198242183065	0.829649646440809	2.01336582640102e-20	5.74513938563531e-16	RHD	0	distal
chr1:25329682-25331214:TMEM50A	0.049	0.062	1.60625840640503	3.63198242183065	0.829649646440809	2.01336582640102e-20	5.74513938563531e-16	TMEM50A	-6703	distal
chr7:75876190-75877147:RHBDD2	0.028	0.04	1.4072441245078	3.48974249647902	0.899250246923461	2.05370285289612e-20	5.86024109073909e-16	RHBDD2	-1801	distal
chr7:129072023-129073165:TNPO3	0.022	0.034	1.37115036414366	3.75467759583793	1.00376036565247	2.08479987132953e-20	5.94897643283881e-16	TNPO3	-16851	distal
chr22:43146265-43149035:TSPO	0.055	0.068	1.47169714121684	3.16118413092229	0.751492148902148	2.08673893044056e-20	5.95450953801214e-16	TSPO	-2479	distal
chr1:21261521-21262607:ECE1	0.021	0.032	1.17355749323741	3.1098554922124	0.919029410633725	2.13350750701766e-20	6.0879636712749e-16	ECE1	16942	distal
chr20:29873896-29882451	0.036	0.049	1.47541277380287	3.39619281870654	0.828585550928254	2.36992744985426e-20	6.76258797815912e-16	---	---	intergenic
chr16:30713540-30714214:RP11-2C24.9	0.022	0.033	1.2230026099013	3.31154618869817	0.955695693227231	2.47430524463947e-20	7.06043001557871e-16	RP11-2C24.9	0	distal
chr16:30713540-30714214:SRCAP	0.022	0.033	1.2230026099013	3.31154618869817	0.955695693227231	2.47430524463947e-20	7.06043001557871e-16	SRCAP	6283	distal
chr10:79265793-79268799:ZMIZ1	0.057	0.069	1.24638463437648	2.62067688280196	0.688654460740022	2.60719407183671e-20	7.43962828398604e-16	ZMIZ1	-16654	distal
chr2:8090702-8091579	0.038	0.05	1.337152716072	3.22222902843164	0.853252830703939	2.64481955536428e-20	7.54699260123197e-16	---	---	intergenic
chr6:16727816-16728584:ATXN1	0.021	0.032	1.27175468946599	3.56261893217504	1.00605510865342	2.68368519094275e-20	7.65789569235514e-16	ATXN1	32872	distal
chr2:111698708-111699959:ANAPC1	0.045	0.057	1.33516344483995	3.13439385751955	0.82415229986462	2.82281244737709e-20	8.05489531859053e-16	ANAPC1	180866	distal
chr20:40339671-40340591	0.034	0.046	1.36644176695457	3.46536582587224	0.916058952341434	2.86052286836453e-20	8.1625020048782e-16	---	---	intergenic
chr20:50165664-50166700:TMEM189	0.046	0.059	1.22657690106701	2.7272870420728	0.743298486567768	2.93236008910759e-20	8.36748951426849e-16	TMEM189	-11931	distal
chr9:114995631-114996359:TNFSF8	0.024	0.036	1.43613863322906	3.74982552564231	0.963278285237991	3.3146678066943e-20	9.45840458640219e-16	TNFSF8	-65037	distal
chr6:16698989-16701554:ATXN1	0.055	0.068	1.50972038366073	3.17369744918972	0.733799385852345	3.75309922783964e-20	1.07094686466404e-15	ATXN1	59902	distal
chr1:157106148-157107002:ETV3L	0.026	0.037	1.14378472787165	2.8774202958911	0.854937083415298	4.43988416179717e-20	1.26692094556882e-15	ETV3L	-6341	distal
chr17:1588847-1590924:SLC43A2	0.028	0.039	1.15757734184519	2.96604579713196	0.878289060834057	4.69675588400945e-20	1.3402192915021e-15	SLC43A2	14161	distal
chr17:83103074-83106348:METRNL	0.042	0.054	0.983940452545486	2.27722450883167	0.724105784960046	4.99483786649558e-20	1.42527698520451e-15	METRNL	19002	distal
chr5:177415903-177416863:F12	0.032	0.044	1.30829394990837	3.15075462909428	0.846546694059644	5.20809541366976e-20	1.48613002629067e-15	F12	-6328	distal
chr17:59372104-59374363:YPEL2	0.032	0.044	1.40129445958641	3.30829510577153	0.843304748302089	5.36637268788878e-20	1.53129444648906e-15	YPEL2	26949	distal
chr2:98505026-98506613:INPP4A	0.043	0.055	1.44108723737618	3.36551628748257	0.838628430398386	5.38413878478845e-20	1.53636400223939e-15	INPP4A	-13436	distal
chr2:46966756-46968362:MCFD2	0.036	0.048	1.39637369222259	3.34754637022556	0.859348514602142	5.6378262755211e-20	1.60875372771995e-15	MCFD2	-24902	distal
chr2:46966756-46968362:TTC7A	0.036	0.048	1.39637369222259	3.34754637022556	0.859348514602142	5.6378262755211e-20	1.60875372771995e-15	TTC7A	0	distal
chr6:43626780-43627711:GTPBP2	0.02	0.03	1.21089143729578	3.47382597682759	1.01688095405419	5.65730135711483e-20	1.61431094225272e-15	GTPBP2	0	promoter
chr19:44741483-44742834:BCL3	0.036	0.048	1.186517017813	2.78647676355263	0.792221498301782	5.74071786990565e-20	1.63811384417758e-15	BCL3	-5713	distal
chr19:47315058-47315910:C5AR1	0.034	0.046	1.35177462074481	3.19137589990837	0.833674106122835	5.87866101622002e-20	1.67747592097838e-15	C5AR1	5185	distal
chr19:15210069-15210944:NOTCH3	0.034	0.046	1.28361605758566	3.05799768025849	0.829447928376798	6.45454602390057e-20	1.84180470792003e-15	NOTCH3	-9089	distal
chr15:91861016-91861882:SLCO3A1	0.026	0.038	1.45593004576609	3.7560293792143	0.953488159160397	6.90328929263072e-20	1.96985359965218e-15	SLCO3A1	7161	distal
chr2:10285153-10286118:HPCAL1	0.017	0.028	1.03774730821323	2.74456219770834	0.877821892695299	6.91738678268273e-20	1.97387631843852e-15	HPCAL1	-16789	distal
chr13:30107056-30108007:KATNAL1	0.021	0.033	1.2588998364185	3.4906792541602	0.991313381081187	7.37141381907864e-20	2.10343293327409e-15	KATNAL1	199019	distal
chr21:15682084-15683464:USP25	0.025	0.037	1.44542870074846	3.68627706527335	0.938354850847956	7.68912413213911e-20	2.19409157110589e-15	USP25	-46561	distal
chr17:78415972-78417639:PGS1	0.024	0.036	1.36574073101736	3.52389014753817	0.935271924315598	7.98850910637245e-20	2.27952107350338e-15	PGS1	37333	distal
chr1:31482870-31484051:SERINC2	0.035	0.047	1.41678468982751	3.35309387973126	0.848952184094725	8.09898309824375e-20	2.31104482708385e-15	SERINC2	69058	distal
chr17:75737819-75738789:ITGB4	0.028	0.04	1.21139148613728	2.97998833631166	0.847809752484713	8.23144493931536e-20	2.34884281343364e-15	ITGB4	13124	distal
chr20:38167910-38169325:TGM2	0.031	0.043	1.32800576634524	3.31504357070749	0.890280495213432	8.51691889844001e-20	2.43030280766986e-15	TGM2	-2539	distal
chr16:17258777-17259843:XYLT1	0.022	0.033	1.20485056207531	3.20111121331717	0.930090100162343	9.1085306165302e-20	2.59911921142689e-15	XYLT1	0	distal
chr14:94390223-94393048:SERPINA1	0.042	0.054	1.38326001874135	3.21324834497101	0.82199659515452	9.2112230546768e-20	2.62842249865202e-15	SERPINA1	0	promoter
chr1:247434014-247435808:NLRP3	0.022	0.033	1.24762444185839	3.52218964196846	1.00862049990351	9.47757772846643e-20	2.7044268048179e-15	NLRP3	15220	distal
chr3:56758323-56759647:ARHGEF3	0.032	0.045	1.26717249527686	2.91743434710366	0.789014935459166	9.49339920249363e-20	2.70894146243156e-15	ARHGEF3	15920	distal
chr15:67023946-67024920:SMAD3	0.02	0.031	1.2334604969442	3.4962644092739	1.00944613978046	9.57216791279203e-20	2.73141811391521e-15	SMAD3	-40925	distal
chr1:23532784-23534040:E2F2	0.035	0.047	1.42229578261311	3.49554332766896	0.892120448270719	9.80669608315323e-20	2.79834072732777e-15	E2F2	-1565	distal
chr9:134922317-134923285:FCN1	0.025	0.036	1.2095886144647	3.34127755824568	0.974341872973084	1.04764191336983e-19	2.98944619980081e-15	FCN1	-4355	distal
chr22:35602034-35602817:MB	0.024	0.035	1.21346625048716	3.24211397702002	0.938476007370751	1.11762997726456e-19	3.18915714012442e-15	MB	12896	distal
chr10:61397071-61398149:TMEM26	0.024	0.036	1.41264607741831	3.71335566257631	0.966138253766165	1.19190880360991e-19	3.40111177110088e-15	TMEM26	55301	distal
chr10:87656464-87658157:PAPSS2	0.022	0.033	1.33944317276376	3.71232873985104	1.0102750027443	1.21776089598957e-19	3.47488071670625e-15	PAPSS2	-1456	distal
chr1:28112580-28113431:EYA3	0.022	0.034	1.35157406683439	3.66782920341503	0.989125000527203	1.22214763025811e-19	3.48739826294151e-15	EYA3	-23885	distal
chr1:198918879-198920501	0.027	0.038	1.4250863087048	3.64009366274231	0.936117833548036	1.23372741392946e-19	3.52044117564772e-15	---	---	intergenic
chr10:28402383-28403265:MPP7	0.024	0.035	1.40344144555253	3.8245011651706	1.00527812510139	1.23864765153997e-19	3.5344810736693e-15	MPP7	-120246	distal
chr15:69609115-69610839:RPLP1	0.022	0.033	1.303943446084	3.34596496363456	0.915571239829879	1.25626615790525e-19	3.58475548158262e-15	RPLP1	156232	distal
chr20:13009416-13010412:SPTLC3	0.019	0.03	1.24832760664961	3.42249650230841	0.976008734119787	1.26251010501015e-19	3.60257258464647e-15	SPTLC3	423	distal
chr22:24510843-24512438:UPB1	0.023	0.034	1.38044083507181	3.70418954118901	0.982717418691557	1.28573710340709e-19	3.66885082457213e-15	UPB1	15602	distal
chr4:38075166-38076401:PTTG2	0.03	0.042	1.42994302810003	3.49985854937451	0.888957162692121	1.28874370642084e-19	3.67743016627186e-15	PTTG2	114732	distal
chr4:38075166-38076401:TBC1D1	0.03	0.042	1.42994302810003	3.49985854937451	0.888957162692121	1.28874370642084e-19	3.67743016627186e-15	TBC1D1	0	distal
chr1:28110723-28111732:EYA3	0.033	0.045	1.61225411422383	3.71626342370364	0.852349055473801	1.30347331163897e-19	3.7194610947618e-15	EYA3	-22028	distal
chr2:85587471-85588530:VAMP5	0.019	0.03	1.24518435260679	3.32174621794636	0.944780446735138	1.34292407124682e-19	3.83203383730279e-15	VAMP5	3064	distal
chr1:111732914-111734440:FAM212B	0.042	0.054	1.36635202837343	3.10223493925912	0.79374540786831	1.43319442423054e-19	4.08962028954185e-15	FAM212B	4923	distal
chr1:111732914-111734440:RP4-773A18.10	0.042	0.054	1.36635202837343	3.10223493925912	0.79374540786831	1.43319442423054e-19	4.08962028954185e-15	RP4-773A18.10	0	distal
chr12:64625105-64626121:RASSF3	0.041	0.053	1.44881778396928	3.35174728700985	0.829509352138158	1.43597396814037e-19	4.09755171808855e-15	RASSF3	14593	distal
chr6:137240017-137240727:IFNGR1	0.029	0.04	1.36727150509742	3.55179265051483	0.943209659604394	1.43691762983095e-19	4.10024445672262e-15	IFNGR1	-20569	distal
chr6:2793320-2794770:WRNIP1	0.039	0.051	1.46488862565318	3.42095381914931	0.842835203255881	1.61694957679929e-19	4.61396561739676e-15	WRNIP1	24548	distal
chr10:103197074-103198107:NT5C2	0.018	0.029	1.20462302439724	3.33499382172192	0.975497951512004	1.72173419415226e-19	4.91296852301346e-15	NT5C2	-3769	distal
chr2:112793317-112794624:IL1A	0.041	0.053	1.49448184795567	3.48356902166172	0.845907436204205	1.75037805663211e-19	4.99470378459972e-15	IL1A	-8728	distal
chr1:56424517-56425681:RP1-158P9.3	0.027	0.038	1.31135048262832	3.29415507798851	0.893638253168464	1.87448005719843e-19	5.34882884321571e-15	RP1-158P9.3	98814	distal
chr13:31950294-31951800:FRY	0.046	0.058	1.43281003996288	3.15845619049964	0.77342435789801	1.88372395613762e-19	5.37520630883869e-15	FRY	4469	distal
chr2:96245552-96246312:TMEM127	0.023	0.034	1.20199273967499	3.20612220884751	0.933681056059642	1.93089266096927e-19	5.50980220807582e-15	TMEM127	14283	distal
chrX:2320440-2321533:DHRSX	0.019	0.029	1.23972022053859	3.43769090473002	0.986490657853049	1.97412788653279e-19	5.63317392422132e-15	DHRSX	0	distal
chrX:2320440-2321533:ZBED1	0.019	0.029	1.23972022053859	3.43769090473002	0.986490657853049	1.97412788653279e-19	5.63317392422132e-15	ZBED1	179022	distal
chr7:467413-469230:PDGFA	0.025	0.037	1.33356024381942	3.33244611220684	0.892649092193903	2.0873760647812e-19	5.95632760085314e-15	PDGFA	50164	distal
chr15:55250242-55251410:RAB27A	0.033	0.045	1.55560629182188	3.83486512988591	0.919810049203351	2.10803845357134e-19	6.01528772726581e-15	RAB27A	18876	distal
chr16:31253510-31254258:ITGAM	0.028	0.039	1.32952895842084	3.47228563485025	0.940974068090744	2.14985728792732e-19	6.13461777110061e-15	ITGAM	-5732	distal
chr12:89756115-89757596:ATP2B1	0.069	0.08	1.60096476164302	3.36580962825351	0.747202369267769	2.26701251645619e-19	6.46892021570775e-15	ATP2B1	-47285	distal
chr11:35227620-35228517:CD44	0.023	0.034	1.45756807650619	3.80579591618368	0.967544003144681	2.29269109022594e-19	6.54219402595972e-15	CD44	47238	distal
chr2:152611600-152612942:FMNL2	0.052	0.064	1.53541607160787	3.26640028303594	0.750796810336301	2.33442578322941e-19	6.66128397244512e-15	FMNL2	-6636	distal
chr16:29156559-29158079:LAT	0.039	0.051	1.4863124531388	3.40145924608872	0.823974299420331	2.38310530587429e-19	6.80019099031229e-15	LAT	171142	distal
chr17:74637323-74640395:CD300E	0.043	0.054	1.36179086575935	3.23524633034038	0.842564660832816	2.41167057272408e-19	6.88170197926817e-15	CD300E	-13586	distal
chr15:70265618-70268434:TLE3	0.068	0.08	1.36791634678473	2.67648293400652	0.634708173383651	2.44919547816504e-19	6.98877929694394e-15	TLE3	-167443	distal
chr9:37908521-37909533:RP11-613M10.9	0.025	0.037	1.47790503467009	3.73044458199174	0.932854881461179	2.49858604641453e-19	7.12971528344385e-15	RP11-613M10.9	0	distal
chr9:37908521-37909533:SLC25A51	0.025	0.037	1.47790503467009	3.73044458199174	0.932854881461179	2.49858604641453e-19	7.12971528344385e-15	SLC25A51	-4389	distal
chr1:201882431-201884312:IPO9	0.046	0.058	1.42371186958862	3.20829480903122	0.796017573432749	2.54924582745848e-19	7.27427296865277e-15	IPO9	0	distal
chr1:201882431-201884312:SHISA4	0.046	0.058	1.42371186958862	3.20829480903122	0.796017573432749	2.54924582745848e-19	7.27427296865277e-15	SHISA4	-4396	distal
chr18:12307085-12309255:TUBB6	0.043	0.055	0.958437973270018	2.10385573253008	0.664358065848377	2.58211309899753e-19	7.36805972798946e-15	TUBB6	0	promoter
chr1:246961617-246962803:AHCTF1	0.042	0.054	1.408642549426	3.23098397117833	0.812772911429614	2.60606132595944e-19	7.43639599362527e-15	AHCTF1	-30194	distal
chr1:246961617-246962803:ZNF695	0.042	0.054	1.408642549426	3.23098397117833	0.812772911429614	2.60606132595944e-19	7.43639599362527e-15	ZNF695	0	distal
chr1:115828010-115829705:NHLH2	0.017	0.028	1.1810592527704	3.24725503433884	0.961501776433642	2.61767476734954e-19	7.46953494863192e-15	NHLH2	11421	distal
chr17:56918831-56919604:TRIM25	0.024	0.035	1.49196812508858	3.93304220771765	0.985192016379463	2.62348378104542e-19	7.48611096921312e-15	TRIM25	-4794	distal
chr3:183244058-183245514:B3GNT5	0.021	0.032	1.38836977957009	3.60783193920591	0.948061879242516	2.64927633004622e-19	7.55971000778688e-15	B3GNT5	-7730	distal
chr3:183244058-183245514:MCF2L2	0.021	0.032	1.38836977957009	3.60783193920591	0.948061879242516	2.64927633004622e-19	7.55971000778688e-15	MCF2L2	0	distal
chr18:2646260-2647106:SMCHD1	0.03	0.042	1.38745783607161	3.36584256216213	0.870784851328827	2.7158036118137e-19	7.7495456063104e-15	SMCHD1	-8632	distal
chr5:172411730-172413346:SH3PXD2B	0.019	0.03	1.3595514141103	3.69483658825809	0.992562335480389	2.91044963552392e-19	8.3049680349675e-15	SH3PXD2B	41012	distal
chr13:30736996-30738832:ALOX5AP	0.041	0.053	1.43285603133579	3.31066532889561	0.825259610308221	3.50231683188587e-19	9.99386107978634e-15	ALOX5AP	1489	distal
chr16:73063278-73065276:ZFHX3	0.023	0.033	1.11308066043266	3.07834795734517	0.948637029940431	3.76090276630162e-19	1.07317360436417e-14	ZFHX3	-3581	distal
chr6:11323198-11324947:NEDD9	0.053	0.066	1.5015663146005	3.02598838513948	0.686511312557278	3.84433228068123e-19	1.09698021629239e-14	NEDD9	57401	distal
chr20:20780050-20781243:RALGAPA2	0.034	0.046	1.42310849887288	3.22458211125619	0.801949634021278	3.99834999929466e-19	1.14092917229873e-14	RALGAPA2	-67563	distal
chr5:17118456-17119283:BASP1	0.046	0.057	1.43082713682742	3.18692947897335	0.78444531598976	4.02099403734399e-19	1.14739064855611e-14	BASP1	-97540	distal
chr10:104246652-104247939:GSTO1	0.041	0.053	1.49837483372659	3.39832634263355	0.815964709618562	4.13279833308668e-19	1.17929400434628e-14	GSTO1	-6255	distal
chr10:23432150-23433154:OTUD1	0.027	0.039	1.59266450717426	3.89829685900787	0.917844678018661	4.187593066685e-19	1.19492968157857e-14	OTUD1	-6304	distal
chr15:90915490-90916548:MAN2A2	0.027	0.038	1.19866950776438	3.05792490195488	0.884111403794403	4.27559212724815e-19	1.22004021351026e-14	MAN2A2	11301	distal
chr5:107387954-107390259:EFNA5	0.046	0.058	1.58435931869735	3.52930297435457	0.809482377076472	4.50579620173232e-19	1.28572894616432e-14	EFNA5	37255	distal
chr4:3387456-3389768:RGS12	0.044	0.056	1.30122316249127	2.81470156129022	0.729169297357571	4.55664682311537e-19	1.30023917097597e-14	RGS12	17578	distal
chr2:43212351-43214782:ZFP36L2	0.042	0.054	1.23354073799291	2.66733986123177	0.715401401792328	4.89840306321038e-19	1.39775931408708e-14	ZFP36L2	11827	distal
chr22:35356012-35356872:HMOX1	0.022	0.032	1.17171659900466	3.15573538509561	0.936267945046009	5.02073423178379e-19	1.4326665130395e-14	HMOX1	-23963	distal
chr7:76507669-76508520:UPK3B	0.036	0.048	1.53420352401295	3.48338560721566	0.823056194918347	5.40868255602551e-19	1.54336756736188e-14	UPK3B	-1908	distal
chr17:2070243-2071857:HIC1	0.024	0.035	1.12755632453851	2.72447578024851	0.807840054557386	5.46409703480288e-19	1.559180088881e-14	HIC1	13934	distal
chr17:2070243-2071857:SMG6	0.024	0.035	1.12755632453851	2.72447578024851	0.807840054557386	5.46409703480288e-19	1.559180088881e-14	SMG6	0	distal
chr7:98801745-98802879:TMEM130	0.027	0.038	1.11882815672206	2.94970190552642	0.898477187791696	5.75205610026453e-19	1.64134920821048e-14	TMEM130	64067	distal
chr8:23538482-23539514:SLC25A37	0.02	0.03	1.30072292364103	3.6420936034997	1.0126883635063	5.79018323930735e-19	1.65222878733635e-14	SLC25A37	9678	distal
chr3:11288005-11289762:ATG7	0.05	0.062	1.56219460472109	3.46096544116704	0.799975915751589	5.85770917300065e-19	1.67149731251574e-14	ATG7	15590	distal
chr12:122399222-122401162:CLIP1	0.052	0.064	1.32610731125339	2.79437044210324	0.705942880291432	6.12672188497299e-19	1.74826008987704e-14	CLIP1	-18663	distal
chr13:50222406-50223204	0.024	0.035	1.30716015292461	3.24689985841237	0.880291937392773	6.21356114401022e-19	1.77303967244332e-14	---	---	intergenic
chr12:120230862-120233334:PXN	0.063	0.074	1.33593735506715	2.77265763364775	0.691579597717244	6.48973226495969e-19	1.85184510180625e-14	PXN	-4019	distal
chr12:96047316-96048448:LTA4H	0.032	0.044	1.39832753175652	3.34173881086398	0.856244242953961	6.82840250099347e-19	1.94848465365849e-14	LTA4H	-3797	distal
chr21:44967758-44968874:FAM207A	0.042	0.054	1.33047348370393	2.83645575198016	0.719151017694891	6.99954605265688e-19	1.99732046612564e-14	FAM207A	27747	distal
chr2:112003861-112004870:MERTK	0.024	0.035	1.26009647635465	3.4349651433428	0.97253840766016	7.02118876272918e-19	2.00349621344477e-14	MERTK	0	distal
chr2:112003861-112004870:TMEM87B	0.024	0.035	1.26009647635465	3.4349651433428	0.97253840766016	7.02118876272918e-19	2.00349621344477e-14	TMEM87B	-50353	distal
chr3:53251979-53253179:TKT	0.025	0.036	1.36413284794352	3.61097785563575	0.963761629884877	7.46271401779031e-19	2.12948544497646e-14	TKT	2821	distal
chr10:79083802-79085451:ZMIZ1	0.05	0.063	1.49401282514655	3.11331800414214	0.721833728076703	7.66996844909772e-19	2.18862549695003e-14	ZMIZ1	14768	distal
chr19:6086921-6088550:RFX2	0.039	0.051	1.24317484491891	2.92258866229502	0.806263980712993	7.8545626436838e-19	2.24129945037517e-14	RFX2	21982	distal
chr12:113214742-113215486:IQCD	0.028	0.039	1.37393258534674	3.48553226729419	0.918000223929837	8.10329026237065e-19	2.31227387636747e-14	IQCD	5541	distal
chr19:54364378-54366186:LAIR1	0.044	0.055	1.34251215946483	2.98548150159545	0.766697495755123	8.10402855978602e-19	2.31248454953494e-14	LAIR1	0	promoter
chr20:50497937-50499831:PTPN1	0.037	0.049	1.27622891663655	2.95414971839573	0.796721843316089	8.27555078696484e-19	2.36142841706042e-14	PTPN1	-10490	distal
chr5:140321487-140322404:PFDN1	0.038	0.05	1.40554277961142	3.11672687130507	0.775135278471862	8.42779188180693e-19	2.40487041347361e-14	PFDN1	-18367	distal
chr4:56958053-56958727:POLR2B	0.02	0.031	1.30044882329881	3.5395987399513	0.980649419745333	9.88395889709219e-19	2.82038767128526e-14	POLR2B	-19015	distal
chr4:56958053-56958727:REST	0.02	0.031	1.30044882329881	3.5395987399513	0.980649419745333	9.88395889709219e-19	2.82038767128526e-14	REST	0	distal
chr2:217222451-217223927	0.035	0.047	1.48776707236785	3.40363634248519	0.823843920938636	1.00463169664661e-18	2.86671654638109e-14	---	---	intergenic
chr11:65491692-65493369:SCYL1	0.031	0.042	1.25532371504119	3.03689368266412	0.839911068139283	1.00852796865215e-18	2.87783455854891e-14	SCYL1	-31708	distal
chr1:182147053-182147848:ZNF648	0.027	0.038	1.45987508897752	3.74363194221774	0.947407017495071	1.13365602800231e-18	3.23488747590458e-14	ZNF648	-85342	distal
chr9:131707626-131708987:RAPGEF1	0.024	0.035	1.25071391542419	3.17086599638759	0.889964271532046	1.14532350621553e-18	3.26818062498602e-14	RAPGEF1	734	distal
chr15:50112901-50114827:ATP8B4	0.026	0.037	1.38022331406936	3.4216649794513	0.893492784778521	1.15317185049612e-18	3.29057587539068e-14	ATP8B4	0	promoter
chr2:145750777-145752864	0.029	0.04	1.39366950789249	3.34191200473683	0.859106513665497	1.20064091365751e-18	3.42602884712171e-14	---	---	intergenic
chr17:57948420-57950053:CUEDC1	0.019	0.029	1.2867312086121	3.4891549160018	0.973157087335741	1.21052314151425e-18	3.45422778431092e-14	CUEDC1	5204	distal
chr15:40388738-40389465:KNSTRN	0.022	0.032	1.45171191468432	4.12213943895327	1.06295706073485	1.26423883606895e-18	3.60750551872274e-14	KNSTRN	5798	distal
chr5:39271997-39275418:FYB1	0.074	0.085	1.5399110902355	3.12828179836482	0.700763456891175	1.33856660521088e-18	3.81959980796925e-14	FYB1	-1341	distal
chr11:86047083-86048034:PICALM	0.02	0.03	1.28078490475368	3.55570359695738	0.998143489496205	1.51245986104474e-18	4.31580421349117e-14	PICALM	20746	distal
chr2:216485350-216487197:RPL37A	0.023	0.033	1.29560899244229	3.69105063179269	1.03103414141424	1.55236102075321e-18	4.4296621727193e-14	RPL37A	-10992	distal
chr3:53140416-53141311:RFT1	0.02	0.03	1.21030253043081	3.29910771807165	0.959793409886958	1.55632328071375e-18	4.44096848151667e-14	RFT1	-9955	distal
chr1:183583205-183583995:NCF2	0.027	0.038	1.42472193943933	3.67405212899065	0.946854511952142	1.59847539814618e-18	4.56124954861011e-14	NCF2	6586	distal
chr1:212234441-212235338:PPP2R5A	0.021	0.032	1.38147881444569	3.59558707746286	0.948391460227447	1.6093207525603e-18	4.59219676743083e-14	PPP2R5A	-50199	distal
chr9:73147595-73149945:ANXA1	0.049	0.06	1.54921810723611	3.51046681876008	0.823221942047858	1.66771121901936e-18	4.75881396347174e-14	ANXA1	-1812	distal
chr1:16715708-16729077:NBPF1	0.059	0.069	1.36096080780981	2.94641484451381	0.741168526299313	1.76606918984272e-18	5.0394784332162e-14	NBPF1	-102222	distal
chr1:207848125-207850112:CD34	0.028	0.04	1.34553167668578	3.20094800057001	0.840799943488378	1.79179321239749e-18	5.11288193157624e-14	CD34	40380	distal
chr5:32522380-32523279:SUB1	0.028	0.039	1.23371668917475	3.16669068218016	0.899455789426315	1.83791721375293e-18	5.24449676944397e-14	SUB1	-8354	distal
chr7:139731085-139732807:HIPK2	0.035	0.046	1.27403135036106	2.96273961186046	0.801246028476794	1.89103561174206e-18	5.39607011810596e-14	HIPK2	-14073	distal
chr20:1618562-1620610:RP4-576H24.4	0.033	0.045	1.55341916112348	3.5480167656821	0.832807187160995	2.0912510602624e-18	5.96738490045877e-14	RP4-576H24.4	0	promoter
chr20:1618562-1620610:SIRPB1	0.033	0.045	1.55341916112348	3.5480167656821	0.832807187160995	2.0912510602624e-18	5.96738490045877e-14	SIRPB1	0	promoter
chr8:16361577-16363267:MSR1	0.027	0.039	1.59128623235074	3.74979871092377	0.874197991781691	2.10551297662624e-18	6.00808127880297e-14	MSR1	-168787	distal
chr5:172361345-172362181:SH3PXD2B	0.026	0.037	1.47948311633723	3.70734726994239	0.924874885731861	2.16752651834269e-18	6.18503692009086e-14	SH3PXD2B	0	distal
chr5:172361345-172362181:UBTD2	0.026	0.037	1.47948311633723	3.70734726994239	0.924874885731861	2.16752651834269e-18	6.18503692009086e-14	UBTD2	-77275	distal
chr12:49824679-49826296:NCKAP5L	0.04	0.052	1.33424846760402	2.9063403929653	0.742859533121865	2.33198813775029e-18	6.65432815107046e-14	NCKAP5L	2129	distal
chr10:124680232-124681457:FAM53B	0.025	0.036	1.2709460146625	3.00033897027099	0.816828842056125	2.3812471694075e-18	6.79488879790431e-14	FAM53B	61513	distal
chr10:124680232-124681457:RP11-12J10.3	0.025	0.036	1.2709460146625	3.00033897027099	0.816828842056125	2.3812471694075e-18	6.79488879790431e-14	RP11-12J10.3	0	distal
chr11:33891104-33892351:LMO2	0.023	0.034	1.32799345691446	3.1973734233031	0.85039981626827	2.62551571728482e-18	7.49190909927224e-14	LMO2	0	promoter
chr1:160574516-160580861:CD84	0.095	0.103	1.47151118438143	2.7892514580318	0.61651944637406	2.70303440724443e-18	7.71310868107199e-14	CD84	0	promoter
chr17:50289882-50290759:TMEM92	0.028	0.04	1.32627420534405	3.02489960155371	0.790931634716567	2.8303617052587e-18	8.0764371259557e-14	TMEM92	15456	distal
chr14:73463217-73463978:NUMB	0.035	0.046	1.40698801256608	3.32685888492477	0.846091113008686	2.9311427162656e-18	8.36401574086388e-14	NUMB	-4601	distal
chr1:219088752-219089427:LYPLAL1	0.025	0.036	1.28022153605784	3.30835900428377	0.917964473940353	2.9423599217805e-18	8.39602403680065e-14	LYPLAL1	-84417	distal
chr2:20438258-20440136:RHOB	0.047	0.059	1.4885553155868	3.20005312433778	0.755099120338611	3.37094635339587e-18	9.61899541941513e-14	RHOB	-6938	distal
chr2:65017285-65018855:SLC1A4	0.028	0.04	1.37090861423807	3.17400702525579	0.81599297292914	3.65687798907458e-18	1.04349013418243e-13	SLC1A4	27885	distal
chr21:39370005-39370937:WRB	0.021	0.031	1.37448990005735	3.67168351312918	0.976324921343467	3.73408590939975e-18	1.06552141424722e-13	WRB	-9307	distal
chr16:57628215-57630888:ADGRG1	0.023	0.033	1.05190031659386	2.70492298832373	0.852482909483329	3.93316488629876e-18	1.12232860030535e-13	ADGRG1	0	promoter
chr12:124379858-124382410:NCOR2	0.043	0.054	1.31183633503341	2.94011637864674	0.76919897619935	4.00255572481029e-18	1.14212927607462e-13	NCOR2	40144	distal
chr2:229282835-229283687:PID1	0.02	0.031	1.41676089803011	3.92761837123396	1.02781578081033	4.05289046157413e-18	1.15649229321018e-13	PID1	-11551	distal
chr20:30811871-30816968	0.032	0.044	1.44332671900925	3.20127934597097	0.781981922678435	4.1404214182529e-18	1.18146925169846e-13	---	---	intergenic
chr19:40585437-40586377:LTBP4	0.021	0.031	1.24673515972568	3.31593702951067	0.941843742961567	4.25422197853607e-18	1.21394224157527e-13	LTBP4	-6789	distal
chr19:40585437-40586377:SHKBP1	0.021	0.031	1.24673515972568	3.31593702951067	0.941843742961567	4.25422197853607e-18	1.21394224157527e-13	SHKBP1	0	distal
chr14:50927972-50928793:PYGL	0.019	0.03	1.38865085758961	3.51831938584472	0.919590259421007	4.32985314469638e-18	1.23552359483911e-13	PYGL	15663	distal
chr10:86958968-86962905:SNCG	0.024	0.034	1.05926872782791	2.62117799536034	0.814326983544463	4.42598758982782e-18	1.26295555875737e-13	SNCG	313	distal
chr11:61163860-61165366:VPS37C	0.042	0.053	1.48857545265538	3.40338099374613	0.823291546342775	4.43408478105501e-18	1.26526609227405e-13	VPS37C	-2244	distal
chr3:15805615-15806309:ANKRD28	0.021	0.031	1.4747855475566	3.97352741652888	1.00696591557765	4.45801465906652e-18	1.27209448296463e-13	ANKRD28	-7432	distal
chr17:58534591-58535666:SEPT4	0.022	0.032	1.2480517680192	3.31058496664561	0.939208404851689	4.71344454831953e-18	1.34498140186298e-13	SEPT4	-2538	distal
chr8:102978213-102980255:ATP6V1C1	0.06	0.072	1.6320894951387	3.26691163799902	0.696983690790981	4.92853278836358e-18	1.40635683115955e-13	ATP6V1C1	-40808	distal
chr7:134083965-134085229:LRGUK	0.019	0.029	1.28109212858913	3.59999920963579	1.01190889799521	4.9614682096254e-18	1.41575495361661e-13	LRGUK	-42070	distal
chrX:46628535-46629428:CHST7	0.023	0.034	1.29534545418816	3.19690222034259	0.870613553091494	5.02845937787026e-18	1.43487088347528e-13	CHST7	54752	distal
chrX:46628535-46629428:SLC9A7	0.023	0.034	1.29534545418816	3.19690222034259	0.870613553091494	5.02845937787026e-18	1.43487088347528e-13	SLC9A7	0	distal
chr2:231596963-231597770:TEX44	0.02	0.03	1.09392805379109	2.76724692167276	0.84729872394597	5.04875820379107e-18	1.44066315345178e-13	TEX44	4063	distal
chr15:50107495-50108629:ATP8B4	0.028	0.039	1.44137881866181	3.52023103721145	0.888700343771057	5.13555945479227e-18	1.46543189042498e-13	ATP8B4	5875	distal
chr19:4539687-4540711:CTB-50L17.14	0.026	0.037	1.39836338505372	3.57974410735986	0.933216726702587	5.20444054321832e-18	1.48508710900735e-13	CTB-50L17.14	0	promoter
chr19:4539687-4540711:LRG1	0.026	0.037	1.39836338505372	3.57974410735986	0.933216726702587	5.20444054321832e-18	1.48508710900735e-13	LRG1	0	promoter
chr2:71064349-71065847:NAGK	0.043	0.055	1.48590911502449	3.32007016377659	0.79728119155219	5.41406510888425e-18	1.54490347882012e-13	NAGK	-2431	distal
chr19:35710753-35714452:ZBTB32	0.072	0.084	1.40099030216632	2.66630997788751	0.610699191113484	5.94528877868517e-18	1.69648815299781e-13	ZBTB32	0	promoter
chr2:45935951-45936784:PRKCE	0.019	0.029	1.03196963595329	2.96667699744739	0.965052081198528	6.08048402498011e-18	1.73506611652807e-13	PRKCE	-64118	distal
chr3:45972344-45973163:FYCO1	0.024	0.034	1.41161270717461	3.49178958924366	0.897292112261018	6.12714474829006e-18	1.74838075392457e-13	FYCO1	-13684	distal
chr1:116508234-116509619:CD58	0.027	0.038	1.35744985198531	3.38023302668691	0.893780540672085	6.27824963614495e-18	1.79149853367396e-13	CD58	61407	distal
chr10:69054030-69058102:SRGN	0.072	0.082	1.42154327742214	2.89100448588343	0.684215856796398	6.32319957722934e-18	1.80432499936239e-13	SRGN	-30016	distal
chr2:88599829-88600637:EIF2AK3	0.035	0.047	1.17990752979521	2.66599591374436	0.74993823964592	6.50241126034876e-18	1.85546305314052e-13	EIF2AK3	24292	distal
chr6:14876879-14877737	0.031	0.041	1.50045315420338	3.59750009013585	0.878660026403266	6.56340632942699e-18	1.87286799610199e-13	---	---	intergenic
chr1:27116300-27117276:SLC9A1	0.03	0.04	1.36765522841712	3.36071762084594	0.881106556542534	6.60387471717792e-18	1.88441565054672e-13	SLC9A1	37322	distal
chr11:35029866-35031279:CD44	0.033	0.043	1.21573991733489	2.99981613157688	0.852145133601947	6.80489729046302e-18	1.94177744183362e-13	CD44	-107591	distal
chr16:21649862-21651512:IGSF6	0.021	0.031	1.35939165499929	3.43919397083193	0.911882825303698	6.81623103896283e-18	1.94501152696804e-13	IGSF6	1148	distal
chr16:21649862-21651512:METTL9	0.021	0.031	1.35939165499929	3.43919397083193	0.911882825303698	6.81623103896283e-18	1.94501152696804e-13	METTL9	0	distal
chr21:43345701-43346805:SIK1	0.021	0.031	1.08938471733217	2.7552323541583	0.845824017373508	7.0829938260036e-18	2.02113228825013e-13	SIK1	80384	distal
chr16:72787261-72788859:ZFHX3	0.042	0.053	1.1331694496052	2.50217316864627	0.715251849529711	7.08580538563284e-18	2.02193456679033e-13	ZFHX3	0	distal
chr13:113186098-113187796:PCID2	0.028	0.039	1.23511905424069	2.99053331909314	0.836229890845032	7.95501661043227e-18	2.26996398978685e-13	PCID2	20310	distal
chr15:63490083-63492002:USP3	0.059	0.069	1.4827013696759	3.07848794565823	0.716123649876763	8.02210913391503e-18	2.28910884136265e-13	USP3	-12509	distal
chr11:65914639-65916175:C11orf68	0.015	0.024	0.944339033523408	2.70890507089089	0.931713539692386	8.07806313428469e-18	2.30507531536814e-13	C11orf68	2185	distal
chr20:1870731-1872751:SIRPA	0.04	0.05	1.17997856522119	2.73624923826665	0.777276748091223	9.16599571521179e-18	2.61551687733569e-13	SIRPA	-21416	distal
chr8:11885704-11889008:CTSB	0.036	0.047	1.3026590475844	2.91931082697991	0.767299184092257	9.80858260943262e-18	2.7988790476016e-13	CTSB	-17476	distal
chr16:82192482-82193374:MPHOSPH6	0.036	0.047	1.47046058154389	3.47968088973785	0.858615929048085	9.82449718409337e-18	2.80342027148104e-13	MPHOSPH6	-22257	distal
chr15:89781022-89782817:MESP2	0.029	0.04	1.34484685404438	3.06328647631341	0.79315338240631	9.94133690298234e-18	2.83676048526601e-13	MESP2	4665	distal
chr12:9117926-9118774:A2M	0.037	0.048	1.34835508992236	3.15606552987629	0.823567829928137	9.98391587565043e-18	2.84891039511685e-13	A2M	-1770	distal
chr20:19973840-19975598:NAA20	0.028	0.038	1.19822235506205	2.95307704449189	0.84663874773191	1.11711674490368e-17	3.18769263158264e-13	NAA20	-41518	distal
chr20:19973840-19975598:RIN2	0.028	0.038	1.19822235506205	2.95307704449189	0.84663874773191	1.11711674490368e-17	3.18769263158264e-13	RIN2	0	distal
chr12:120602259-120602902:POP5	0.019	0.029	1.19344620255395	3.24913416075036	0.953969572939298	1.13069547891758e-17	3.22643954909131e-13	POP5	-20862	distal
chr14:92658635-92660565:LGMN	0.035	0.047	1.35310487988501	3.06767217067624	0.78963778740624	1.1683860444099e-17	3.33398957772364e-13	LGMN	88047	distal
chr14:92658635-92660565:RIN3	0.035	0.047	1.35310487988501	3.06767217067624	0.78963778740624	1.1683860444099e-17	3.33398957772364e-13	RIN3	0	distal
chr5:170287309-170288233:LCP2	0.02	0.03	1.23795974612171	3.30897890804209	0.945161949650961	1.25641709761267e-17	3.58518618803775e-13	LCP2	9585	distal
chr7:134173995-134175240:LRGUK	0.023	0.034	1.42929744286472	3.61426244687749	0.925560918797754	1.40274921027588e-17	4.00274487152223e-13	LRGUK	46697	distal
chr2:203656503-203657325:CD28	0.023	0.033	1.22292647533836	3.22715417505586	0.927226500955565	1.4322470476871e-17	4.08691695057514e-13	CD28	-49150	distal
chr18:32084632-32087549:RNF138	0.076	0.086	1.59651485730452	3.2118100200597	0.697863882354601	1.45369285533522e-17	4.14811256269906e-13	RNF138	-4306	distal
chr2:47299492-47301309:EPCAM	0.029	0.04	1.36404937482918	3.43525351884773	0.907756403724769	1.57079237583914e-17	4.48225604445699e-13	EPCAM	-43849	distal
chr9:136075626-136077736:NACC2	0.04	0.05	1.26129723698594	2.8822790288147	0.77975317167628	1.63414611493303e-17	4.66303593896141e-13	NACC2	17549	distal
chr3:171813822-171814639:PLD1	0.034	0.045	1.42136563796477	3.27971444346831	0.821693588769463	1.71290465592901e-17	4.88777343569343e-13	PLD1	-3329	distal
chr13:48160907-48162608:MED4	0.035	0.046	1.48918800839179	3.41480320165341	0.826673927196767	1.71410848983711e-17	4.8912085757502e-13	MED4	-65777	distal
chr6:42027744-42029011:CCND3	0.032	0.043	1.34279705167248	3.21098911500864	0.845927162307151	1.77919553482998e-17	5.07693445863734e-13	CCND3	19697	distal
chr6:159959056-159960343:IGF2R	0.031	0.042	1.43753524456656	3.50515110599224	0.886152416789135	1.82709148371405e-17	5.21360554877805e-13	IGF2R	-8756	distal
chr7:47474996-47475813:TNS3	0.023	0.033	1.09531246220713	2.76284898246336	0.844659988696543	1.8542310918235e-17	5.29104842051836e-13	TNS3	63788	distal
chr20:47391882-47392612:ZMYND8	0.019	0.029	1.24937686732025	3.45273950567723	0.985167818849813	1.9205187446608e-17	5.48020023788959e-13	ZMYND8	-34994	distal
chr14:61103427-61104747:TRMT5	0.023	0.034	1.32828671306358	3.23461030222527	0.86296048150097	1.94421967542127e-17	5.54783084381458e-13	TRMT5	-122070	distal
chr1:11790567-11791540:MTHFR	0.024	0.034	1.28291453783421	3.29372140248566	0.911351732678606	1.98788620831584e-17	5.67243329542925e-13	MTHFR	5005	distal
chr1:153565522-153567180:S100A2	0.071	0.08	1.25071237190201	2.48617485902557	0.631263233313795	2.03498417009989e-17	5.80682732938004e-13	S100A2	0	promoter
chr17:81560669-81561821:NPLOC4	0.022	0.033	1.2580316478388	2.97478781047291	0.815812139220409	2.07016194878963e-17	5.90720712087121e-13	NPLOC4	4781	distal
chr18:3747264-3748428:DLGAP1	0.032	0.043	1.50242980107814	3.67204710485356	0.900725221227416	2.21316470897508e-17	6.31526549706038e-13	DLGAP1	96868	distal
chr8:124629531-124630555:MTSS1	0.028	0.039	1.26583447750788	3.16036691512663	0.876668295497689	2.25742227685834e-17	6.44155446701529e-13	MTSS1	-60691	distal
chr6:87718646-87719660:AKIRIN2	0.048	0.059	1.52713316172742	3.29317643806817	0.764543778981565	2.27904615376791e-17	6.50325819977674e-13	AKIRIN2	-16438	distal
chr3:50620045-50621309:MAPKAPK3	0.038	0.049	1.38868304145153	3.07710193800975	0.771328595600283	2.48678770831877e-17	7.0960487256876e-13	MAPKAPK3	2876	distal
chr12:96120625-96121860:ELK3	0.036	0.047	1.31025258132007	2.90434229364351	0.757028948512102	2.63959103039934e-17	7.53207300524453e-13	ELK3	-72522	distal
chr3:49248260-49249357:C3orf62	0.039	0.05	1.46359260214298	3.33791067232801	0.816236643812981	2.70193232422483e-17	7.70996388717556e-13	C3orf62	28552	distal
chr3:49248260-49249357:CCDC36	0.039	0.05	1.46359260214298	3.33791067232801	0.816236643812981	2.70193232422483e-17	7.70996388717556e-13	CCDC36	0	distal
chr11:122748849-122749626:CRTAM	0.032	0.043	1.3524875741387	3.05999324323249	0.787290223789038	2.73800802404474e-17	7.81290589661168e-13	CRTAM	-88874	distal
chr11:122748849-122749626:UBASH3B	0.032	0.043	1.3524875741387	3.05999324323249	0.787290223789038	2.73800802404474e-17	7.81290589661168e-13	UBASH3B	0	distal
chr17:78541549-78542385:DNAH17	0.02	0.03	1.22692580053687	3.55896201710011	1.03365190003616	2.77999978076389e-17	7.93272937440977e-13	DNAH17	35009	distal
chr1:27624661-27627520:FGR	0.105	0.111	1.48157236493248	2.78740886383323	0.609956647966061	3.06908272926202e-17	8.75762756794918e-13	FGR	0	promoter
chr17:5232331-5233626:SCIMP	0.045	0.056	1.463180993993	3.0900167408549	0.73158410763341	3.0792865500461e-17	8.78674417055655e-13	SCIMP	1197	distal
chr19:19402973-19403835:GATAD2A	0.02	0.03	1.16247072761382	3.15754467842993	0.943051163528968	3.17889968208452e-17	9.07099024282817e-13	GATAD2A	17141	distal
chr20:37269626-37271431:GHRH	0.058	0.068	1.30890609815406	2.74275154505515	0.696889780291333	3.52530092703046e-17	1.00594461952814e-12	GHRH	-7792	distal
chr1:206467049-206468698:IKBKE	0.048	0.059	1.31633709215595	2.81957947772979	0.72156859006651	3.5683756267131e-17	1.01823598508258e-12	IKBKE	-1797	distal
chr6:30781382-30782478:IER3	0.041	0.052	1.39843879604967	3.03775718257629	0.751458529385215	3.65112885418059e-17	1.04184961854043e-12	IER3	-36829	distal
chr17:78915755-78916943:TIMP2	0.025	0.035	1.19389921345598	2.8617863692079	0.815771107179867	3.84308001652689e-17	1.09662288271595e-12	TIMP2	5458	distal
chr19:3141762-3142967:GNA15	0.04	0.051	1.30515886775522	2.82761714817784	0.731580351324484	3.91878804962732e-17	1.11822616996116e-12	GNA15	5570	distal
chr2:60926292-60927705:REL	0.028	0.038	1.54678523389341	3.9126524196405	0.94782486432978	4.08466235338941e-17	1.16555840253967e-12	REL	44637	distal
chr13:48660206-48661150:CYSLTR2	0.024	0.034	1.36642711800314	3.44871370607961	0.910677767684355	4.3218794062085e-17	1.23324828856159e-12	CYSLTR2	6496	distal
chr1:221724809-221726706:DUSP10	0.04	0.051	1.42206693452335	3.14157647890593	0.773941295013248	4.55066948343505e-17	1.29853353709819e-12	DUSP10	15470	distal
chr12:49230575-49231490:TUBA1C	0.029	0.04	1.53598669308032	3.61205575164431	0.862862777404949	5.2687991840849e-17	1.50345184717863e-12	TUBA1C	2650	distal
chr10:71364328-71365157:CDH23	0.018	0.028	1.21073945291542	3.22652539832188	0.934943113386112	5.48698414403336e-17	1.56571092549992e-12	CDH23	-31777	distal
chr6:11525635-11526358:TMEM170B	0.029	0.039	1.50998715547723	3.85897273422321	0.952971355501747	5.52712907512097e-17	1.57716628158577e-12	TMEM170B	-11920	distal
chr10:3720350-3721234:KLF6	0.035	0.045	1.47820138415541	3.42273699147659	0.835646022662619	5.54923682470885e-17	1.58347472793067e-12	KLF6	63959	distal
chr2:64852541-64855248:SLC1A4	0.052	0.063	1.46777348644571	3.04964251496756	0.714584581142689	5.66504311109124e-17	1.61652005174989e-12	SLC1A4	-133242	distal
chr15:70462557-70463915	0.045	0.056	1.34515666757206	2.90344658959836	0.735064224760732	5.82048407103618e-17	1.66087512967017e-12	---	---	intergenic
chr10:71868067-71868759:PSAP	0.025	0.035	1.25042856675789	3.14220792994794	0.880200204235404	6.71187234681398e-17	1.91523277416337e-12	PSAP	-16693	distal
chr1:245054024-245055204:EFCAB2	0.022	0.031	1.26142905753502	3.400994902239	0.960594962210704	6.73272675555166e-17	1.92118357969667e-12	EFCAB2	83698	distal
chr11:67283100-67284527:ADRBK1	0.033	0.044	1.3269642600061	3.04202726560751	0.796630001022654	6.89010460102761e-17	1.96609134790323e-12	ADRBK1	0	distal
chr11:67283100-67284527:ANKRD13D	0.033	0.044	1.3269642600061	3.04202726560751	0.796630001022654	6.89010460102761e-17	1.96609134790323e-12	ANKRD13D	-4020	distal
chr10:17025436-17027501:CUBN	0.091	0.098	1.43610220920458	2.75509207733535	0.624273619720963	6.96600404137103e-17	1.98774925320522e-12	CUBN	102303	distal
chr16:10862330-10862968:CIITA	0.02	0.029	1.30161932121441	3.44543661554137	0.949675885459951	7.36944687493304e-17	2.10287166576214e-12	CIITA	-14230	distal
chr7:41777829-41778680:INHBA	0.023	0.032	1.32502853060436	3.53929020341311	0.965218305061426	7.75081218011298e-17	2.21169425559524e-12	INHBA	-71996	distal
chr10:96655838-96657354:PIK3AP1	0.02	0.029	1.26517477650049	3.56724624371467	1.01170220479386	7.754462652972e-17	2.21273591802556e-12	PIK3AP1	12257	distal
chr12:124625753-124626828:NCOR2	0.03	0.04	1.15477951338456	2.66804707802643	0.767471901609798	7.80621447341302e-17	2.2275032999884e-12	NCOR2	-90151	distal
chr19:55397943-55399129:RPL28	0.021	0.031	1.21365936676477	3.18522765225054	0.918872858873509	8.05747543957012e-17	2.29920061668133e-12	RPL28	0	distal
chr19:55397943-55399129:UBE2S	0.021	0.031	1.21365936676477	3.18522765225054	0.918872858873509	8.05747543957012e-17	2.29920061668133e-12	UBE2S	8642	distal
chr22:44603567-44606373:PRR5	0.024	0.034	1.27352733678828	3.15809744322245	0.870991216443614	8.25364859201843e-17	2.35517862573246e-12	PRR5	-62174	distal
chr5:173781674-173782642:CPEB4	0.035	0.046	1.29788830515837	2.84766286652264	0.74367372149382	8.52143067548673e-17	2.43159024325014e-12	CPEB4	-105638	distal
chr11:62426672-62428468:SCGB1A1	0.031	0.04	1.11236069617231	2.72451768048753	0.81819740766604	8.72045791982213e-17	2.48838266742124e-12	SCGB1A1	7638	distal
chr19:6065608-6067814:RFX2	0.066	0.076	1.47517270792734	2.89777646799705	0.65512216208017	8.88775337101888e-17	2.53612042442024e-12	RFX2	-16377	distal
chr13:41007309-41008822:ELF1	0.026	0.037	1.39907404668697	3.55427717957757	0.924744411892589	9.07203881564688e-17	2.58870627604484e-12	ELF1	10492	distal
chr14:75340820-75342111:FOS	0.023	0.033	1.40584860649454	3.61043457830176	0.938356884606328	9.1807860745727e-17	2.61973730637932e-12	FOS	60628	distal
chr1:247445615-247446458:NLRP3	0.024	0.034	1.34813319609726	3.49660138378977	0.937320750602049	9.64296902703803e-17	2.7516212118653e-12	NLRP3	0	distal
chr1:247445615-247446458:OR2B11	0.024	0.034	1.34813319609726	3.49660138378977	0.937320750602049	9.64296902703803e-17	2.7516212118653e-12	OR2B11	5548	distal
chr15:85545036-85546288:AKAP13	0.028	0.038	1.53276287756044	3.68798810182948	0.888256892874379	9.74861823685643e-17	2.78176821388698e-12	AKAP13	-73662	distal
chr11:64885374-64886521:EHD1	0.037	0.047	1.44402806898084	3.31974319257363	0.821684692952181	9.92310036443621e-17	2.83155668899187e-12	EHD1	-5662	distal
chr19:18392071-18394301:LRRC25	0.052	0.063	1.43182429087656	2.92407187570158	0.690312475078633	1.05623303239291e-16	3.01396095793316e-12	LRRC25	3310	distal
chr15:45447868-45448618:C15orf48	0.025	0.035	1.0662972509933	2.63323338501682	0.814206231259245	1.08009119591639e-16	3.08204022754742e-12	C15orf48	17262	distal
chr3:122769279-122770014:HSPBAP1	0.022	0.032	1.53483349475037	3.9117977020041	0.954360158653765	1.13792397968133e-16	3.24706607602068e-12	HSPBAP1	23810	distal
chr7:5670116-5671174:FSCN1	0.026	0.036	1.40341200079742	3.50553865631464	0.906615615478856	1.13934655745402e-16	3.25112540169504e-12	FSCN1	77294	distal
chr7:5670116-5671174:RNF216	0.026	0.036	1.40341200079742	3.50553865631464	0.906615615478856	1.13934655745402e-16	3.25112540169504e-12	RNF216	0	distal
chr3:46221704-46223430:CCR1	0.03	0.04	1.47993483916563	3.49912604495857	0.859342571227515	1.20597290933093e-16	3.44124369677581e-12	CCR1	-13309	distal
chr3:46221704-46223430:CCR3	0.03	0.04	1.47993483916563	3.49912604495857	0.859342571227515	1.20597290933093e-16	3.44124369677581e-12	CCR3	0	distal
chr8:95087448-95088318:PLEKHF2	0.026	0.036	1.35643770561802	3.30054769847232	0.86791286366795	1.27849197070398e-16	3.64817683840381e-12	PLEKHF2	-45486	distal
chr8:38408799-38412188:FGFR1	0.049	0.059	1.29267319909524	2.69058547758097	0.686818979028324	1.38927331182861e-16	3.96429139530293e-12	FGFR1	0	distal
chr8:38408799-38412188:LETM2	0.049	0.059	1.29267319909524	2.69058547758097	0.686818979028324	1.38927331182861e-16	3.96429139530293e-12	LETM2	11827	distal
chr4:184813165-184814047:ACSL1	0.027	0.038	1.58209250766702	3.4626494273309	0.789359788674821	1.39549306288138e-16	3.98203945493202e-12	ACSL1	-907	promoter
chr17:80092218-80093468:CCDC40	0.032	0.042	1.42876278526201	3.21400747399794	0.794971282604549	1.4805810217994e-16	4.22483794570457e-12	CCDC40	0	distal
chr17:80092218-80093468:GAA	0.032	0.042	1.42876278526201	3.21400747399794	0.794971282604549	1.4805810217994e-16	4.22483794570457e-12	GAA	-8126	distal
chr1:46594018-46595959:MKNK1	0.026	0.036	1.39255553234424	3.32191926697736	0.853119712315651	1.49850706957939e-16	4.27598992304479e-12	MKNK1	0	promoter
chr17:64390273-64391616:PECAM1	0.034	0.044	1.36099160556331	2.9994638663257	0.760413705575974	1.49890431076393e-16	4.27712345076486e-12	PECAM1	0	promoter
chr17:50564886-50567194:CACNA1G	0.023	0.033	0.983623771929536	2.34876211781901	0.755489476650839	1.51748757783724e-16	4.33015080335855e-12	CACNA1G	3427	distal
chr18:45827557-45829457:SIGLEC15	0.024	0.035	1.3388128101301	3.11825786524407	0.816257768962336	1.5275729507188e-16	4.3589294148761e-12	SIGLEC15	0	promoter
chr9:42851713-42853002	0.018	0.026	0.987145577318353	2.63290588573733	0.870426424103129	1.52799942908806e-16	4.36014637090278e-12	---	---	intergenic
chr13:26982924-26983552:USP12	0.019	0.028	1.33998602142689	3.59498610178528	0.973560586391889	1.54129222917261e-16	4.39807737594404e-12	USP12	188149	distal
chr8:47368854-47370431:SPIDR	0.039	0.049	1.52683200512262	3.44911259689774	0.816187859523132	1.55315359790246e-16	4.43192379161466e-12	SPIDR	107924	distal
chr1:228087757-228090835:ARF1	0.057	0.068	1.39851154162378	2.84016711973995	0.679029714976557	1.60817742549344e-16	4.58893428364552e-12	ARF1	4608	distal
chr4:6891445-6892863:TBC1D14	0.032	0.042	1.3096608056908	2.98685496213504	0.787570127911424	1.82957331820477e-16	5.22068746349731e-12	TBC1D14	-16581	distal
chr2:32264330-32266065:NLRC4	0.033	0.043	1.46422574039742	3.4503498211857	0.852784320953957	1.8835147309883e-16	5.37460928487512e-12	NLRC4	0	promoter
chr12:124712921-124714471:SCARB1	0.064	0.073	1.30123233223581	2.58718966493702	0.640447381415603	1.94914532925657e-16	5.56188619703362e-12	SCARB1	103236	distal
chr3:122245695-122248225:CASR	0.028	0.038	1.3500892580422	3.2732202018493	0.86260810955671	1.96322441504616e-16	5.60206086833420e-12	CASR	-5723	distal
chr22:17243333-17244235:CECR1	0.027	0.037	1.31018845369649	3.18521431421809	0.857290957088326	2.10046922859181e-16	5.99368894378674e-12	CECR1	-21345	distal
chr3:25603673-25604616:TOP2B	0.02	0.029	1.40249046550711	3.6354542074923	0.948180003483033	2.15579396286959e-16	6.15155807304836e-12	TOP2B	59756	distal
chr6:24996366-24997648:RIPOR2	0.021	0.031	1.40457233822458	3.73058132361417	0.976237153561383	2.28194815665204e-16	6.51153906500659e-12	RIPOR2	44370	distal
chr11:70314711-70316329:PPFIA1	0.025	0.035	1.37351343340048	3.43702233730063	0.902567601108081	2.29492282463676e-16	6.548562280101e-12	PPFIA1	43995	distal
chr11:587580-588686:PHRF1	0.073	0.082	1.21233641432553	2.33682172383182	0.592903827131926	2.32557536583002e-16	6.63602930639595e-12	PHRF1	11060	distal
chr2:144456538-144457198:ZEB2	0.028	0.038	1.37817622622933	3.26974440725128	0.844294085937052	2.33902485554505e-16	6.67440742529781e-12	ZEB2	-1339	distal
chr18:77114223-77115686:MBP	0.07	0.079	1.3804926534825	2.72237418474076	0.644962910370058	2.35109835042848e-16	6.70885914294766e-12	MBP	-8963	distal
chr17:78385818-78387086:PGS1	0.035	0.045	1.32325484875011	3.0339249545641	0.796036826080396	2.46365163762049e-16	7.03002994795007e-12	PGS1	7179	distal
chr14:103118031-103119637:TNFAIP2	0.041	0.051	1.40127871955647	3.01351607442721	0.741063806931267	2.57983424869837e-16	7.36155702866079e-12	TNFAIP2	-3824	distal
chr17:56786856-56787663:C17orf67	0.033	0.044	1.4724350553452	3.35046190163534	0.815235958859227	2.77910006357868e-16	7.93016203142176e-12	C17orf67	46233	distal
chr2:31318375-31320295:EHD3	0.023	0.033	1.40652182947208	3.42722394022031	0.879452840460826	2.78085578893384e-16	7.93517199372271e-12	EHD3	84039	distal
chr16:27326509-27327644:IL4R	0.026	0.036	1.2282532352315	2.98414400006409	0.838356591525955	2.85856870831183e-16	8.1569258091678e-12	IL4R	-12560	distal
chr2:10398496-10401300:HPCAL1	0.043	0.053	1.1833851153334	2.54063079996555	0.69743979239314	3.08711189255597e-16	8.80907378540846e-12	HPCAL1	29733	distal
chr22:17106284-17107639:CECR6	0.037	0.048	1.47371643545814	3.2635819090741	0.785385840731126	3.16243098565833e-16	9.02399681757604e-12	CECR6	13614	distal
chr22:17106284-17107639:IL17RA	0.037	0.048	1.47371643545814	3.2635819090741	0.785385840731126	3.16243098565833e-16	9.02399681757604e-12	IL17RA	0	distal
chr7:141960377-141961320:TAS2R38	0.025	0.035	1.5656001158065	3.83818114173953	0.915168460889375	3.29513298723119e-16	9.4026619790642e-12	TAS2R38	12453	distal
chr3:46934745-46936612:CCDC12	0.026	0.036	1.33762811401175	3.22048867702525	0.852364619440707	3.34972560783197e-16	9.55844202194852e-12	CCDC12	0	distal
chr3:46934745-46936612:NBEAL2	0.026	0.036	1.33762811401175	3.22048867702525	0.852364619440707	3.34972560783197e-16	9.55844202194852e-12	NBEAL2	-43071	distal
chr7:102671218-102672106:POLR2J2	0.018	0.028	0.632590867921772	1.47585694264071	0.600764664105298	3.37688613805045e-16	9.63594459492695e-12	POLR2J2	0	promoter
chr7:102671218-102672106:RP11-577H5.5	0.018	0.028	0.632590867921772	1.47585694264071	0.600764664105298	3.37688613805045e-16	9.63594459492695e-12	RP11-577H5.5	0	promoter
chr10:19824452-19827175:PLXDC2	0.029	0.038	1.4986403289956	3.63330213928654	0.890897518902991	3.40296960231027e-16	9.71037376019236e-12	PLXDC2	8214	distal
chr5:150485550-150490495:NDST1	0.1	0.105	1.32841472597194	2.50850110773479	0.591506770913715	3.58017183266103e-16	1.02160203244983e-11	NDST1	-7283	distal
chr2:239910844-239912437:NDUFA10	0.043	0.054	1.41689878834801	2.98630386857555	0.721894629228153	4.11440202575312e-16	1.17404461804865e-11	NDUFA10	112869	distal
chr18:54260608-54262477:POLI	0.029	0.039	1.36060850978354	3.20702620995408	0.833642005545867	4.14880193194753e-16	1.18386063128123e-11	POLI	-6927	distal
chr22:44171545-44173319:PARVB	0.039	0.05	1.36998221777754	2.97010699565703	0.744301654512725	4.1581305047746e-16	1.18652253953743e-11	PARVB	0	distal
chr22:44171545-44173319:PARVG	0.039	0.05	1.36998221777754	2.97010699565703	0.744301654512725	4.1581305047746e-16	1.18652253953743e-11	PARVG	0	promoter
chr6:137223434-137225372:IFNGR1	0.062	0.072	1.4468785008582	2.91969758201027	0.679799883275425	4.1633252582514e-16	1.18800486244204e-11	IFNGR1	-3986	distal
chr11:9273288-9274232:DENND5A	0.03	0.04	1.51060127303338	3.56429118089263	0.862357910063272	4.45116998070103e-16	1.27014135399304e-11	DENND5A	-7899	distal
chr7:76364048-76365176:YWHAG	0.02	0.029	1.259695571785	3.31126283046304	0.931982092640293	4.66462343814665e-16	1.33105029807515e-11	YWHAG	-5018	distal
chr11:78289649-78290801:GAB2	0.036	0.047	1.64191151947616	3.45754964221471	0.754668714794441	4.94168395470325e-16	1.41010951647457e-11	GAB2	51079	distal
[truncated: 1,307 more rows]
