# Supplementary material for: Epigenetic Landscapes of Single-Cell Chromatin Accessibility and Transcriptomic Immune Profiles of T Cells in COVID-19 Patients
Source: Front Immunol. 2021 Feb 24;12:625881. doi: 10.3389/fimmu.2021.625881 (PMC7943924; doi:10.3389/fimmu.2021.625881)
Supplement: Supplementary file 14 [file Table_14.XLS]

scATAC-Sample	Cell numbers before filting	Cell numbers after filting	CellType	Count	Percent
Crtical_case_1	8810	5998	B cells	170	2.834278093
Crtical_case_1			Monocytes	2472	41.21373791
Crtical_case_1			NK cells	1476	24.60820273
Crtical_case_1			T cells	1786	29.7765922
Crtical_case_1			Undefined	94	1.567189063
Crtical_case_2	3670	2264	B cells	52	2.296819788
Crtical_case_2			Monocytes	787	34.7614841
Crtical_case_2			NK cells	613	27.07597173
Crtical_case_2			T cells	658	29.06360424
Crtical_case_2			Undefined	154	6.802120141
Crtical_case_3	8219	5767	B cells	256	4.439049766
Crtical_case_3			Monocytes	1514	26.25281776
Crtical_case_3			NK cells	2349	40.73174961
Crtical_case_3			T cells	1595	27.65736085
Crtical_case_3			Undefined	53	0.919022022
Health_volunteer_1	14168	11965	B cells	1393	11.64229001
Health_volunteer_1			Monocytes	1652	13.8069369
Health_volunteer_1			NK cells	3934	32.87923109
Health_volunteer_1			T cells	4840	40.45131634
Health_volunteer_1			Undefined	146	1.220225658
Health_volunteer_2	9701	8487	B cells	982	11.57063745
Health_volunteer_2			Monocytes	1873	22.06904678
Health_volunteer_2			NK cells	4040	47.60221515
Health_volunteer_2			T cells	1521	17.92152704
Health_volunteer_2			Undefined	71	0.836573583
Health_volunteer_3	14292	12191	B cells	1218	9.99097695
Health_volunteer_3			Monocytes	1642	13.46895251
Health_volunteer_3			NK cells	4569	37.47846772
Health_volunteer_3			T cells	4599	37.7245509
Health_volunteer_3			Undefined	163	1.337051924
Moderate_case_1	15481	12776	B cells	1293	10.12053851
Moderate_case_1			Monocytes	3141	24.58515967
Moderate_case_1			NK cells	3666	28.69442705
Moderate_case_1			T cells	4564	35.72323106
Moderate_case_1			Undefined	112	0.876643707
Moderate_case_2	10396	9984	B cells	1585	15.87540064
Moderate_case_2			Monocytes	1402	14.04246795
Moderate_case_2			NK cells	3009	30.13822115
Moderate_case_2			T cells	3922	39.28285256
Moderate_case_2			Undefined	66	0.661057692
Moderate_case_3	7711	7138	B cells	1345	18.84281311
Moderate_case_3			Monocytes	815	11.41776408
Moderate_case_3			NK cells	1615	22.62538526
Moderate_case_3			T cells	3264	45.72709442
Moderate_case_3			Undefined	99	1.386943121
